# Supplementary material for: tp53 deficiency causes a wide tumor spectrum and increases embryonal rhabdomyosarcoma metastasis in zebrafish
Source: eLife. 2018 Sep 7;7:e37202. doi: 10.7554/eLife.37202 (PMC6128690; doi:10.7554/eLife.37202)
Supplement: Figure 1—figure supplemenrt 2—source data 1. [file elife-37202-fig1.xlsx]

## Sheet: Sheet1
AGE (days)	TUMOR TYPE
154	Leukemia
154	Angiosarcoma
168	Leukemia
252	MPNST
252	Unknown
252	Unknown
259	Angiosarcoma
259	Unknown
259	Unknown
266	MPNST
266	MPNST
266	Leukemia
266	Leukemia
273	MPNST
273	Angiosarcoma
273	Angiosarcoma
273	Leukemia
273	Leukemia
273	Leukemia
273	Leukemia
273	Leukemia
280	Germ Cell
287	Leukemia
301	Leukemia
301	Angiosarcoma
308	Leukemia
315	Leukemia
315	Angiosarcoma
315	Angiosarcoma
315	Angiosarcoma
315	Angiosarcoma
315	Angiosarcoma
315	Angiosarcoma
315	Leukemia
322	Leukemia
322	MPNST
329	Germ Cell
336	Leukemia
336	Leukemia
336	MPNST
336	MPNST
336	Leukemia
343	MPNST
350	MPNST
350	Leukemia
357	MPNST
357	MPNST
357	Angiosarcoma
357	Angiosarcoma
364	Angiosarcoma
371	MPNST
