# Supplementary material for: tp53 deficiency causes a wide tumor spectrum and increases embryonal rhabdomyosarcoma metastasis in zebrafish
Source: eLife. 2018 Sep 7;7:e37202. doi: 10.7554/eLife.37202 (PMC6128690; doi:10.7554/eLife.37202)
Supplement: Figure 2—figure supplemenrt 1—source data 1. [file elife-37202-fig2.xlsx]

## Sheet: Sheet1
TUMOR	CELL #	SITE	LABELING	ENGRAFTMENT
MPNST #1	2.5-3 x 10^4	i.p. & intraocular	none	5 of 5
MPNST #2	2.5-3 x 10^4	i.p. & intraocular	none	4 of 4
MPNST TOTAL				9 of 9
Angiosarcoma #1	2.5-3 x 10^4	i.p.	none	2 of 2
Angiosarcoma #2	2.5-3 x 10^4	i.p.	ubi:GFP	1 of 2
Angiosarcoma #3	2.5-3 x 10^4	i.p.	ubi:GFP	5 of 5
ANGIOSARCOMA TOTAL				8 of 9
Leukemia #1	2.5-3 x 10^4	i.p.	ubi:GFP	5 of 5
Leukemia #2	2.5-3 x 10^4	i.p.	ubi:GFP	4 of 4
Leukemia #3	2.5-3 x 10^4	i.p.	ubi:GFP	4 of 4
Leukemia #4	2.5-3 x 10^4	i.p.	ubi:GFP	4 of 4
Leukemia #5	2.5-3 x 10^4	i.p.	ubi:GFP	4 of 4
Leukemia #6	2.5-3 x 10^4	i.p.	ubi:GFP	4 of 4
LEUKEMIA TOTAL				25 of 25
ERMS #1	10^4	i.p.	rag2:GFP	3 of 5
ERMS #2	10^4	i.p.	rag2:GFP	5 of 5
ERMS #3	10^4	i.p.	rag2:GFP	5 of 5
ERMS #4	10^4	i.p.	rag2:GFP	5 of 5
ERMS #5	10^4	i.p.	rag2:GFP	5 of 5
ERMS #6	10^4	i.p.	rag2:GFP	5 of 5
ERMS #7	10^4	i.p.	rag2:GFP	5 of 5
ERMS #8	10^4	i.p.	rag2:GFP	5 of 5
ERMS #9	10^4	i.p.	rag2:GFP	5 of 5
ERMS #10	10^4	i.p.	rag2:GFP	5 of 5
ERMS #11	10^4	i.p.	rag2:GFP	5 of 5
ERMS TOTAL				47 of 49
