# Supplementary material for: tp53 deficiency causes a wide tumor spectrum and increases embryonal rhabdomyosarcoma metastasis in zebrafish
Source: eLife. 2018 Sep 7;7:e37202. doi: 10.7554/eLife.37202 (PMC6128690; doi:10.7554/eLife.37202)
Supplement: Figure 3—source data 1. [file elife-37202-fig3-data1.xlsx]

## Sheet: 20170919_DEGs-controls-logFC2_c
Cluster	GeneName	HumanOrtholog	ExpressionC1 [TPM]	ExpressionC2 [TPM]	ExpressionC3 [TPM]	ExpressionA1 [TPM]	ExpressionA2 [TPM]	ExpressionL1 [TPM]	ExpressionL2 [TPM]	ExpressionL3 [TPM]	ExpressionM1 [TPM]	ExpressionM2 [TPM]	ExpressionM3 [TPM]	ExpressionR1 [TPM]	ExpressionR2 [TPM]	ExpressionR3 [TPM]	ExpressionG1 [TPM]	log2FC_AvC	adjPvalue_AvC	log2FC_LvC	adjPvalue_LvC	log2FC_MvC	adjPvalue_MvC	log2FC_RvC	adjPvalue_RvC	log2FC_GvC	adjPvalue_GvC
WHOLE FISH 1	spi1b	SPI1	710.453	556.9	621.634	92.3496	109.341	60.0093	239.364	63.6368	111.778	41.756	327.375	51.8817	27.8773	48.3715	501.059	-2.75628	0.00201095	-2.07984	0.00605959	-2.03784	0.0105112	-3.77775	1.9933e-07	-0.494062	0.83342
1	slc6a22.2	NA	12.2093	44.5275	28.8182	3.44525	5.37514	0.289667	0.142267	0.155845	5.68621	4.90619	8.45018	0.226311	1.25348	0.188951	28.172	-2.76538	0.000582124	-6.89501	3.45242e-18	-2.12902	0.00284327	-5.39534	2.00958e-14	-0.131597	0.958656
1	adam8a	ADAM8	759.883	445.887	618.444	172.095	153.215	558.237	456.25	247.378	230.215	104.683	138.941	227.103	25.4205	116.961	381.096	-2.01667	0.0169865	-0.3116	0.7092	-1.94026	0.00693867	-2.237	0.00107647	-0.848478	0.646672
1	prf1.3	PRF1	1.36318	4.22483	2.68597	0.420153	0.551297	0.144833	0.0711334	0.155845	0.307363	0	0.139289	0	0	0.0944756	0.619165	-2.57748	0.0270918	-4.1824	8.10927e-05	-4.17378	3.81782e-05	-6.73442	1.52761e-05	-2.27454	0.280111
1	pygl	PYGL	16.0618	17.7888	13.5977	0.79829	1.19448	0	0.2134	0.259742	2.25399	1.01324	3.69115	0.452621	0.050139	0.0944756	3.09583	-4.09685	2.32459e-07	-6.44197	1.37879e-14	-2.77649	7.76035e-05	-6.15665	4.24662e-14	-2.50426	0.0632492
1	mcoln1a	MCOLN1	177.391	89.2774	150.526	14.1171	36.7531	40.4568	17.8545	13.2468	28.4823	26.5574	88.9359	18.4443	16.8968	23.9968	55.0283	-2.60337	0.00023067	-2.35594	9.12039e-05	-1.59782	0.0140674	-2.71209	5.73183e-06	-1.5162	0.250205
1	cyp11a1	CYP11A1	2.54855	1.55652	7.21854	0.126046	0	0.627612	0.142267	0.259742	0	0	0.0464296	0	0	0	0.851352	-5.95051	0.000580483	-3.25594	0.0125163	-7.45732	1.0231e-05	-8.19641	3.06376e-06	-2.31532	0.444406
1	pabpc1l	PABPC1L	43.029	30.5189	40.0097	0.0420153	0.0459414	0	0	0.103897	0.0512272	0	0.0464296	0.0565777	0.050139	0	0.541769	-9.86356	2.57837e-16	-9.78758	3.70782e-17	-10.0634	4.89014e-24	-9.71819	4.71834e-17	-6.29404	5.3206e-12
1	rnf145a	RNF145	133.947	82.3843	81.1946	6.55438	19.0197	37.3188	12.3772	14.3897	18.032	8.85248	70.3408	18.0483	14.8913	29.5709	19.2715	-3.1061	0.000349036	-2.03302	0.00711895	-1.69443	0.036356	-2.14981	0.00465805	-2.53759	0.082018
1	si:dkey-32n7.4	ITGAM	638.264	409.976	547.21	94.8705	149.034	149.999	496.013	283.43	66.749	41.116	279.46	40.2833	14.5905	92.6806	338.761	-2.25455	0.027975	-0.50441	0.602115	-2.12113	0.014715	-3.34743	2.94659e-05	-0.821932	0.723435
1	gda	GDA	326.274	263.607	265.015	6.72244	11.1638	9.8004	12.3061	10.7014	59.987	24.211	125.105	21.3298	14.9916	6.23539	167.097	-5.11777	6.45072e-16	-4.45851	1.72309e-15	-2.0754	0.000627229	-4.20644	6.6114e-14	-0.933568	0.530512
1	spire2	SPIRE2	2.01513	4.00247	3.3015	0.0840305	0.413473	0	0.142267	0	0.614726	0.693266	1.62504	0.339466	0.150417	0.188951	1.8575	-3.76423	0.000200649	-6.05379	4.24697e-06	-1.64737	0.0560319	-3.62724	5.33731e-05	-0.875486	0.691639
1	cldng	NA	29.2787	38.2459	66.7015	0.0840305	0.735062	2.89667	0.142267	0.623381	0.204909	0.159984	0.394651	0.0565777	0	0.0944756	3.40541	-6.9183	4.27172e-10	-5.01258	1.18862e-07	-7.43581	3.31078e-14	-9.88354	1.77691e-12	-3.86498	0.0311666
1	cndp2	CNDP2	1107.55	568.407	1057.26	223.773	253.091	154.924	179.541	170.391	323.704	212.513	541.439	145.744	68.7907	104.301	367.629	-2.05922	2.80817e-05	-2.20779	1.21099e-07	-1.38216	0.00207796	-3.01067	1.96698e-13	-1.4867	0.0761825
1	zgc:162969	LARP6	27.3821	25.5714	19.6971	0	0.0459414	0	0	0.0519484	0	0	0.0232148	0.226311	0.100278	0	0.154791	-10.2095	1.25804e-09	-9.99047	1.14577e-13	-10.7436	6.07059e-17	-7.50903	3.88852e-21	-7.44729	2.75372e-07
1	ambp	AMBP	4.56368	18.6782	2.40618	0.504183	0.0459414	0.724167	0.284534	0.259742	2.76627	1.17322	8.3109	0	0	0.188951	3.32801	-4.94044	0.000444002	-4.05572	0.000608465	-1.05305	0.449462	-7.28992	1.8643e-06	-1.45424	0.640256
1	rxrgb	RXRG	89.377	51.7542	74.6475	5.04183	6.75338	9.26934	10.1721	12.052	8.60616	4.37291	24.1434	9.16558	12.635	4.72378	20.6646	-3.73634	3.12736e-08	-2.54896	2.04331e-05	-2.6014	2.13738e-05	-2.89068	1.20632e-06	-1.97391	0.102663
1	zp2l2	NA	4.03026	3.61334	6.37917	0	0.0918828	2.22078	0	0	0.0512272	0.159984	0.0232148	0	0.200556	0	3.4828	-6.8397	0.00935886	-2.52285	0.226405	-5.90782	0.00529643	-5.82792	0.0061844	-0.584044	0.932063
1	gys2	GYS2	1.95586	3.78011	2.07043	0.210076	0.0918828	0.241389	0.497934	0.103897	0.409817	0.159984	0.0928592	0.282888	0.200556	0.283427	0.541769	-4.15643	0.000169537	-2.97298	0.000856807	-3.57526	7.08124e-05	-3.21366	0.00046101	-2.39486	0.202871
1	grna	GRN	3203.11	1516.6	2679.03	375.574	439.016	202.96	86.2137	162.443	337.331	215.499	1307.48	216.523	114.919	304.306	594.398	-2.72769	0.000358127	-3.84701	9.39285e-10	-2.07611	0.00239265	-3.4546	5.15392e-08	-2.23339	0.0813103
1	enpp1	ENPP1	535.907	218.913	524.099	47.4352	166.538	29.8357	28.3111	20.8833	56.9646	41.756	303.603	45.4319	42.568	25.9808	90.9399	-2.15893	0.0220168	-3.79946	1.89417e-07	-1.76573	0.0303253	-3.38201	4.48234e-06	-2.41189	0.108112
1	ncf2	NCF2	353.952	226.918	261.546	16.9322	24.0273	37.9946	32.7925	34.2859	44.4139	24.1577	124.896	14.8799	6.61835	14.4548	122.44	-3.90455	6.62802e-11	-2.78047	1.74566e-07	-2.18517	8.991e-05	-4.45983	9.83126e-18	-1.36938	0.248948
1	lta4h	LTA4H	296.758	267.61	281.747	77.5182	55.7269	48.1813	55.5552	55.7926	42.1599	42.3426	200.112	39.6609	25.0695	54.8903	289.073	-2.17399	0.00149151	-2.16089	0.000153605	-1.63365	0.00741536	-2.71178	1.45945e-06	-0.12382	0.953772
1	star	STAR	3.25977	5.61458	2.79788	0.0840305	0.413473	0.337945	0.284534	0.883123	0.153681	0.159984	0.208933	0.396044	0.451251	0.377902	3.63759	-4.08927	1.922e-06	-2.68196	0.000116889	-4.43359	3.9004e-09	-3.08435	1.78833e-05	-0.231043	0.91852
1	cldnd	CLDN6	43.918	56.257	75.6547	0.126046	0.0918828	0.144833	0	0	0.153681	0	0	0	0.050139	0	0	-9.15322	1.92642e-21	-9.86329	7.40512e-20	-10.4989	4.8086e-24	-11.173	7.73345e-16	-12.1558	6.79794e-06
1	uox	UOX	1.71879	14.0087	2.23831	0.336122	0.275648	0.241389	0.640201	0.467535	0	0.373297	0.208933	0.169733	0	0.377902	0.696561	-4.30672	0.00376274	-3.39722	0.00591734	-4.86101	0.000137202	-4.97064	0.000133486	-3.18229	0.227394
1	acp2	ACP2	169.923	120.297	145.658	31.7635	41.6229	35.967	28.3111	36.1561	88.8791	116.789	119.045	60.0289	63.827	54.7959	116.867	-2.10588	2.68144e-15	-1.89441	9.89864e-16	-0.425475	0.126511	-1.16455	1.57696e-06	-0.481852	0.407719
1	itln1	ITLN1	282.059	630.39	499.702	7.77282	4.08878	22.7389	22.1936	19.5845	4.96903	19.4115	18.2236	18.1614	0.701946	118.661	188.613	-6.36196	3.32604e-07	-4.18024	0.000160048	-5.02218	7.3168e-06	-3.23601	0.00451969	-1.44783	0.631346
1	cpne2	CPNE2	11.7945	7.727	12.0309	2.52092	2.57272	4.48984	4.9082	12.052	8.70862	2.13313	3.78401	9.22216	3.2089	7.27462	6.73342	-2.15983	0.00812767	-0.328908	0.683286	-1.09748	0.141474	-0.590547	0.44583	-0.81278	0.656098
1	sult5a1	NA	121.916	42.7486	36.1486	7.73081	8.68292	64.982	42.8934	9.09097	13.3703	5.01285	15.5771	6.44985	2.40667	8.03043	25.3858	-3.17271	0.000635858	-0.592436	0.519247	-2.61431	0.0014391	-3.51268	6.49301e-06	-1.59598	0.38405
1	atp2b1b	ATP2B4	54.2308	32.6313	34.302	5.54602	7.16686	4.00706	1.35153	2.38963	12.8068	3.25302	47.5671	4.46963	1.40389	4.06245	56.0344	-2.79452	0.00409762	-3.77635	1.99295e-06	-1.01547	0.27984	-3.52888	9.97872e-06	0.297784	0.916168
1	masp2	MASP2	0.474149	2.16801	0.503619	0.126046	0.0459414	0.0965557	0.2134	0.155845	0.563499	0.373297	0.394651	0.0565777	0	0	0.619165	-3.62292	0.0153341	-2.47888	0.032847	-1.17382	0.326653	-5.32128	0.00127272	-0.861401	NA
1	wt1b	WT1	167.197	45.1946	64.8549	12.7306	4.31849	4.97262	6.82881	7.01303	46.2069	14.1853	20.5219	43.7345	11.0807	59.0473	15.6339	-3.55193	9.5572e-05	-3.67356	1.97107e-06	-1.79369	0.0365851	-1.23258	0.152643	-2.76586	0.0707533
1	si:ch73-111e15.1	NA	109.232	34.9105	104.529	9.74754	11.9448	3.0415	1.35153	1.87014	2.86872	2.0798	40.208	2.26311	1.1532	3.21217	14.1634	-3.07303	0.00910838	-5.12763	4.75094e-08	-2.59006	0.0115072	-5.15879	4.31291e-08	-2.73752	0.170241
1	znfl2a	ZNF778	16.5359	59.37	38.9465	6.47035	9.8774	2.1725	0.853601	1.19481	3.99572	2.23978	4.0858	0.622354	0.100278	1.22818	15.7887	-2.29984	0.00321301	-4.50339	2.0162e-12	-3.42941	1.03198e-07	-5.82059	4.81467e-18	-1.3923	0.345991
1	cpeb1b	CPEB1	25.2484	30.3521	68.9958	0.966351	1.37824	0	0.0711334	0.0519484	0.35859	0.106656	0.348222	5.77092	11.6824	7.27462	4.10197	-5.25477	1.18149e-15	-9.87994	1.83103e-16	-7.22073	4.87746e-30	-2.17634	0.000194176	-3.49231	0.000391086
1	chia.4	CHIA	28.3304	15.1205	29.2659	0	0.0459414	0	0	0	0.0512272	0	0	0.0565777	0	0	1.23833	-10.2287	6.40066e-09	-10.9714	7.77309e-15	-10.732	2.73369e-15	-9.92627	2.65334e-12	-4.46639	0.000239075
1	kmo	KMO	64.8398	23.6813	47.0604	7.47872	7.67221	15.642	3.05874	3.06495	4.04695	3.83963	21.0094	3.16835	0.752085	3.1177	16.8722	-2.70977	0.0114662	-2.49087	0.00471581	-2.3228	0.0123711	-4.20937	9.69672e-07	-1.60994	0.439081
1	vcanb	VCAN	292.253	235.479	237.204	11.9744	35.6046	31.0909	47.0192	18.5975	106.348	87.2982	111.617	21.5561	9.87739	25.4139	40.4779	-3.56289	4.77861e-10	-2.72397	7.37888e-08	-1.32278	0.0184878	-3.65148	2.41969e-13	-2.81873	0.00138251
1	cp	CP	9.48298	24.6819	3.07767	0.882321	3.39966	2.02767	1.20927	2.33768	1.6905	1.91981	2.92506	0.396044	0.852363	1.03923	11.2998	-2.6284	0.00518201	-2.46413	0.00163324	-2.46459	0.00224938	-3.85492	1.06401e-06	-0.244917	0.92905
1	zgc:56231	KIF20A	36.0946	26.0161	54.3349	0	0.0459414	4.24845	0.284534	3.06495	0	0	0.139289	0.622354	0.802224	0.377902	0.541769	-10.8983	5.10635e-09	-3.75993	2.19094e-05	-9.37387	3.19805e-17	-5.85944	7.24161e-11	-6.32861	5.89615e-05
1	lpar5a	LPAR6	110.773	124.132	130.437	12.2685	23.7517	39.8292	61.9572	46.9094	6.09603	3.94628	63.446	4.63937	3.25904	6.80224	98.5246	-2.87436	0.00474193	-1.02962	0.266985	-2.4008	0.0069812	-4.51741	3.47672e-08	-0.457454	0.870319
1	trpm1a	TRPM1	10.8462	7.61582	8.33769	0.966351	1.65389	1.15867	0.782467	0.363639	3.0224	0.639938	17.1325	1.47102	0.752085	0.661329	8.9005	-2.89913	0.0135251	-3.32274	0.000559551	-0.457479	0.711028	-3.10368	0.00139716	-0.173587	0.960763
1	mmp13a	MMP8	645.257	471.736	300.325	60.586	120.045	241.437	162.255	85.9226	150.044	10.7723	62.6335	62.9143	13.1364	57.9136	327.074	-2.52128	0.0181575	-1.31662	0.152269	-2.6548	0.00303528	-3.32084	9.29513e-05	-0.698769	0.78837
1	hnmt	HNMT	2.37074	1.38975	2.57405	0.0840305	0.32159	0.386223	0.2134	0.207794	0.0512272	0.159984	0.603585	0.282888	0.200556	0.188951	0.773956	-3.53414	0.00225017	-2.75057	0.00395897	-2.91766	0.00225548	-3.11023	0.00166842	-1.61906	0.462531
1	tmprss4b	TMPRSS4	3.31904	3.66893	6.65896	0.0420153	0.367531	0.0482778	0	0	0	0.106656	0.0232148	0.339466	4.76321	0	0.464374	-4.62485	0.0300444	-7.57405	0.000253586	-6.76638	0.000402561	-1.19676	0.537414	-3.44591	0.375321
1	slc16a9a	SLC16A9	197.246	103.898	238.044	12.6466	29.77	76.1824	7.82467	5.29874	16.0341	12.5321	117.931	70.0431	122.941	19.462	64.161	-3.22923	0.01812	-2.4569	0.0301153	-1.97975	0.107101	-1.20195	0.337424	-1.66115	0.554683
1	zgc:55413	NA	1.24464	3.72452	4.92427	0.0840305	0.137824	0	0.569067	0	0	0	0.0232148	0.0565777	0.300834	0.0944756	2.94103	-4.98311	0.011337	-3.81938	0.0160639	-7.86344	5.97998e-05	-4.21833	0.00958059	-0.294578	0.957664
1	uts1	UCN	1.77806	1.44534	1.17511	0.126046	0.413473	0.386223	0.0711334	0.155845	1.07577	0.426625	0.766088	0.678932	0.651807	0.472378	0.541769	-2.58191	0.00676737	-2.57446	0.00186573	-0.949382	0.244597	-1.13965	0.155778	-1.59659	0.379784
1	p2ry11	P2RY11	19.7957	10.5065	19.809	1.97472	2.89431	4.44156	2.3474	1.97404	2.66381	0.906579	8.14839	1.07498	1.10306	0.472378	5.41769	-2.91066	0.00075023	-2.31445	0.00165824	-2.16085	0.00481771	-4.0975	2.92592e-08	-1.80021	0.259367
1	plxnc1	PLXNC1	928.62	551.674	835.112	129.869	172.51	174.283	150.732	92.7279	145.075	96.1507	308.339	99.3504	49.788	134.25	364.379	-2.47858	1.94608e-05	-2.24738	6.79405e-06	-2.12234	3.87171e-05	-2.93866	2.16781e-09	-1.2563	0.257119
1	s100a1	S100A1	18.9067	18.845	19.809	0.0420153	0.413473	0	0.0711334	0.0519484	0.0512272	0	0.208933	6.56301	0.701946	1.41713	0.696561	-6.55116	8.84969e-08	-8.72915	1.6393e-09	-7.63956	1.60436e-11	-2.64273	0.0118256	-4.93947	0.00955329
1	c1ql2	C1QL2	6.63808	1.89006	2.9098	0.126046	0.643179	2.55872	1.2804	1.09092	1.43436	0.159984	0.417866	0.792087	0.200556	0.661329	1.7801	-3.49639	0.00418795	-1.03695	0.337414	-2.52781	0.0160207	-2.74539	0.00779698	-1.29677	0.619938
1	vtg3	NA	41.9029	85.8308	29.5456	2.85704	3.53749	0	0.284534	0	1.53681	1.06656	0.0696444	0.678932	0	0.0944756	0.541769	-4.11003	0.0110757	-8.90317	6.41713e-10	-5.786	1.38717e-05	-7.53631	2.1784e-08	-6.72023	0.00485174
1	ddc	DDC	25.6633	39.858	18.0743	1.42852	2.25113	0.289667	0.284534	0.103897	24.1792	21.3846	1.55539	33.0979	3.96098	24.4692	27.2433	-4.01576	0.000375576	-6.69869	4.42358e-11	-0.733098	0.541446	-0.334985	0.78843	-0.168761	0.962495
1	zgc:55888	OVCH1	5.92686	6.78197	8.50556	0	0	0.0482778	0	0	0	0	0.0232148	0.169733	0.150417	0.661329	0.0773956	-9.87003	6.83789e-08	-8.2084	3.66553e-08	-8.96874	5.62587e-10	-4.41831	6.18686e-07	-6.66523	0.0060502
1	cd9b	CD9	888.021	442.996	965.997	97.0553	134.746	30.8495	26.6039	16.2079	200.247	69.5933	153.705	27.1007	2.25626	34.1057	92.4878	-2.85571	0.00238533	-4.74344	3.09032e-10	-2.45178	0.00283797	-5.11173	9.93973e-12	-3.2266	0.0248488
1	tfa	TF	523.934	263.274	46.4449	30.293	3.53749	26.939	9.88754	13.1949	14.3436	35.3032	105.651	15.9549	3.55987	152.2	130.025	-4.11771	0.0072097	-3.88635	0.00208906	-2.50938	0.0711685	-2.21085	0.10232	-1.2836	0.719914
1	vtg6	NA	134.54	205.905	76.2143	0	0.0918828	0.0965557	0	0.0519484	0.0512272	0	0.0232148	0	0.050139	0.188951	0.386978	-11.7077	5.38577e-21	-11.0762	1.51955e-26	-12.4577	2.99304e-26	-10.9154	6.65293e-27	-8.62324	1.2508e-15
1	zgc:171779	ZP3	320.999	247.097	179.12	0.126046	0.505355	0.820723	1.20927	2.23378	0.614726	0.373297	3.50543	0.792087	3.71029	1.22818	0.619165	-9.77378	1.33183e-22	-7.21386	5.19858e-18	-7.43231	3.02937e-19	-6.85199	1.72502e-16	-8.81787	1.48847e-10
1	pla2g4ab	PLA2G4A	6.57881	21.3465	19.1375	3.19316	3.62937	1.40006	1.4938	2.28573	4.7129	0.213313	4.06259	2.0368	1.1532	3.96798	26.0823	-2.27085	0.0412087	-2.90586	0.000929296	-2.36113	0.0107105	-2.58335	0.00373659	0.611857	0.818551
1	si:ch211-223m11.2	ZP2	5.21564	6.00371	10.576	0.0420153	0.137824	0	0	0	0	0	0.0232148	0	0	0	0.0773956	-6.468	5.83581e-07	-9.21017	2.16854e-09	-9.01171	2.49041e-09	-9.12687	3.32346e-09	-6.7052	0.00949447
1	fabp11a	PMP2	2201.3	1171.45	2489.33	623.759	152.939	58.5127	76.9663	55.4809	33.0927	27.944	123.804	56.125	6.76877	11.715	168.258	-2.41002	0.0260428	-4.70191	1.36626e-08	-5.05833	1.46407e-09	-6.23228	2.07648e-14	-3.71299	0.0165654
1	sema3d	SEMA3D	38.2875	52.6437	30.6648	3.73936	9.3261	0.144833	0.4268	0.31169	3.63713	1.11989	10.7484	2.54599	1.05292	7.93595	31.5	-2.74805	0.00980766	-6.85518	3.95891e-14	-3.00844	0.000790947	-3.29144	0.000145643	-0.505832	0.858066
1	si:ch211-1o7.3	SHTN1	248.039	123.187	223.271	37.1835	30.5051	9.22106	9.03394	16.0001	18.032	14.0786	128.215	19.3496	12.0334	14.1713	79.9497	-2.66554	0.00266979	-3.89977	5.51225e-08	-1.99227	0.0116475	-3.61057	5.8847e-07	-1.48823	0.387148
1	gata5	GATA5	14.5801	19.9012	10.4641	0.0840305	0	0	0.284534	0	0	0	0	0.113155	0	0.0944756	1.7801	-8.49977	7.51007e-07	-7.14979	6.6046e-08	-10.9682	8.96149e-11	-7.72424	7.10934e-08	-3.21516	0.190889
1	zgc:172106	NA	24.1223	27.1835	21.096	4.83176	6.43179	5.35884	4.12574	4.41561	3.99572	1.7065	13.9753	3.84728	2.55709	4.2514	30.7261	-2.20333	0.00257931	-2.1411	0.00045386	-1.92332	0.00248599	-2.64591	1.31015e-05	0.197731	0.926764
1	atp1a3a	ATP1A3	203.291	306.69	191.655	22.8563	36.6612	34.9049	30.1606	40.8314	11.5261	6.02608	30.2024	12.9563	7.52085	21.6349	146.2	-3.0727	7.37451e-07	-2.47351	5.27873e-06	-3.90064	2.20426e-13	-3.9334	1.09261e-13	-0.816806	0.569119
1	hpda	HPD	6.93443	36.189	5.87555	0.504183	0.0918828	1.20695	1.35153	0.727277	0	0.906579	0	0.113155	0.150417	0.0944756	4.25676	-5.76199	0.000657036	-3.58011	0.0125297	-5.64654	0.000105283	-6.86603	5.89667e-06	-2.02744	0.576948
1	lipf	LIPA	1074.36	545.615	889.335	107.475	116.875	17.0904	15.2225	21.3508	74.8941	50.6618	156.143	52.5041	40.3118	70.4788	125.845	-3.02369	6.63733e-10	-5.33129	2.2436e-37	-3.20569	6.48891e-14	-3.84525	6.87835e-20	-2.91125	4.40473e-05
1	sptlc2a	SPTLC2	156.291	102.841	105.872	31.5115	32.0212	60.0576	30.374	26.8054	81.5536	51.1417	169.027	28.4586	29.7324	24.7526	129.483	-2.05286	0.000130956	-1.43696	0.00208246	-0.319318	0.588882	-2.01928	1.00502e-05	-0.0814	0.962632
1	si:ch73-160i9.2	NA	3.25977	8.2829	5.70768	0.336122	0.32159	0.144833	0.142267	0.31169	0.256136	0.159984	0.348222	0.0565777	0.050139	0.566854	1.47052	-4.19491	5.03718e-06	-4.56808	7.35522e-08	-4.43333	3.07901e-08	-4.76487	5.67809e-08	-2.09181	0.195817
1	plxna4	PLXNA4	85.2875	41.8592	78.1728	11.2601	18.6063	1.15867	1.13813	0.831174	2.25399	0.906579	7.19659	5.99723	2.85792	6.04644	13.7764	-2.33538	0.00319392	-5.82079	4.03384e-19	-4.37167	8.59818e-12	-3.70056	8.24856e-09	-2.49142	0.0452572
1	stat5a	STAT5B	67.8625	36.6338	74.1999	14.0751	16.447	48.2778	30.2317	19.169	14.9583	9.43909	29.9703	18.8969	26.2728	21.1625	28.172	-2.08849	0.00047414	-0.66454	0.233533	-1.76052	0.0008395	-1.30825	0.0131751	-1.25515	0.259113
1	cds1	CDS1	63.1211	32.0754	64.9109	14.5793	13.5068	11.1522	8.67827	9.40266	7.88898	4.37291	11.027	12.6168	10.5793	5.38511	13.7764	-2.04418	0.00016621	-2.23946	1.0493e-06	-2.80934	8.39583e-10	-2.36982	2.36643e-07	-2.13066	0.0114084
1	rxfp2b	RXFP1	3.49685	2.66832	2.46214	0.336122	0.413473	0.241389	0.142267	0	1.58804	2.4531	0.58037	0.396044	0.200556	0.472378	4.56634	-3.05472	0.00198712	-4.27266	7.68427e-06	-0.870527	0.339785	-2.94294	0.000592037	0.502747	0.83342
1	zar1	ZAR1	69.1665	61.9272	48.2915	0.168061	0.505355	0.144833	0.711334	0.259742	0.0512272	0	0.162504	0.113155	0.050139	0	1.31573	-7.60918	2.49261e-22	-7.12504	6.36063e-25	-9.45407	1.31424e-29	-9.80761	7.12894e-20	-5.66567	5.57592e-08
1	hsd3b2	HSD3B1	1.18537	1.16739	4.19682	0	0	0	0	0.103897	0	0	0	0.0565777	0	0	0.851352	-8.18061	0.00421687	-5.68033	0.0114847	-8.20531	0.000507627	-6.43572	0.00615625	-1.51643	0.794396
1	epb41l3b	EPB41L3	519.904	347.493	503.451	61.5944	55.5431	47.4088	42.0398	29.0911	142.36	77.8058	286.819	74.9088	105.392	34.3891	250.917	-3.07362	4.80777e-07	-3.30392	3.1004e-10	-1.47981	0.0112164	-2.5384	2.11076e-06	-1.03435	0.426097
1	ek1	EPHA5	7.58638	3.00186	11.2475	0.504183	0.367531	0.337945	0.355667	0.831174	0.256136	0.479953	2.62327	0.226311	0.150417	0.377902	1.16093	-4.17408	0.000155308	-3.61809	0.000120854	-2.76077	0.00417157	-4.8121	1.36686e-06	-2.82736	0.140977
1	caprin2	CAPRIN2	38.9395	34.021	55.6219	0.168061	0.32159	0.144833	0.2134	0.207794	1.17822	0.639938	0.487511	2.20653	0.952641	1.60609	3.32801	-7.57651	6.02392e-29	-7.61855	2.10458e-31	-5.81736	1.78499e-32	-4.65085	9.22461e-22	-3.84721	7.8108e-07
1	arhgap22	ARHGAP22	43.918	21.1798	33.1829	6.26027	10.0612	3.76567	2.20514	5.03899	28.4311	13.2787	34.8918	7.46825	2.15598	4.06245	11.9963	-2.14495	0.00138991	-2.95354	9.79121e-08	-0.392271	0.583134	-2.76705	6.80448e-07	-1.62974	0.164094
1	OSBP2 (1 of many)	NA	117.707	68.9315	156.066	30.6711	27.2432	16.3179	17.0009	20.6755	64.4438	33.8634	113.915	52.5041	54.6014	59.0473	49.6106	-2.09153	7.04824e-05	-2.43763	3.88573e-08	-0.731817	0.15858	-0.929949	0.0549157	-1.37504	0.140121
1	dnd1	DND1	4.20807	7.28228	5.8196	0.0420153	0.183766	0.144833	0.711334	0.259742	0.256136	0.266641	0.348222	0.452621	0.150417	0.472378	4.41155	-5.79782	5.9854e-09	-3.73108	1.63682e-07	-4.27414	1.5034e-09	-3.92606	7.94886e-08	-0.524137	0.791381
1	lrp13	LRP4	70.826	72.2113	91.5467	0.0840305	0.183766	0	0.0711334	0.155845	0	0.0533282	0	0.0565777	0	0	17.2592	-9.31327	1.70206e-35	-9.80984	3.05889e-31	-12.4164	7.65979e-24	-11.5957	4.59501e-19	-2.33496	0.000833525
1	rprmb	RPRM	4.1488	6.0593	3.80512	0.210076	0.826945	0.0965557	0.2134	0	0.102454	0.106656	0.603585	0	0	0.377902	0.619165	-3.29563	0.0407672	-5.28646	0.000152478	-4.09068	0.00211856	-5.33622	0.000167518	-3.0557	0.279627
1	ubl7a	UBL7	32.5977	15.5652	30.2171	4.99982	4.08878	1.78628	1.9206	1.81819	20.9007	21.3846	74.9141	3.67755	4.01112	3.68455	11.2224	-2.6395	2.32446e-05	-3.60751	1.89721e-11	0.513612	0.434557	-2.67353	6.75737e-07	-1.39821	0.233555
1	lsm14b	LSM14B	6.99369	10.7844	25.7405	1.26046	0.826945	0	0	0.155845	0.0512272	0	0.116074	0.282888	0.150417	0	2.70885	-3.87455	0.000132148	-7.81159	1.40627e-10	-7.81811	3.99598e-13	-6.39942	1.41641e-10	-2.56864	0.151736
1	lgals9l1	LGALS9	1338.64	372.897	1516.34	16.386	68.4527	152.365	104.282	60.5199	47.4876	28.7439	258.659	56.7474	28.2784	56.4019	183.118	-4.83902	4.01975e-07	-3.15024	0.000210001	-3.37591	0.00010912	-4.43474	9.39773e-08	-2.74363	0.108656
1	xpnpep2	XPNPEP2	194.342	137.863	149.519	31.1333	26.5541	12.9867	7.39787	11.117	11.2187	8.26587	70.2247	60.9907	32.8411	77.8479	104.716	-2.58358	0.00203754	-3.72394	4.31592e-08	-2.51124	0.000501963	-1.38956	0.0621456	-0.785002	0.688152
1	lhcgr	LHCGR	5.92686	11.0624	4.81236	0.71426	0.689121	0.820723	0	0.103897	0.409817	0.479953	0.162504	0.792087	0.451251	0.188951	0.232187	-3.44428	0.00220202	-4.30862	9.40377e-06	-4.34345	6.71176e-06	-3.74589	9.78757e-05	-5.09728	0.0102716
1	csad	CSAD	33.0126	36.0223	22.5509	3.69734	2.38895	0.289667	0.0711334	0.103897	5.07149	4.90619	4.36438	10.5234	18.8021	14.3603	2.32187	-3.40736	8.931e-14	-7.31841	8.19496e-31	-2.65323	4.28579e-11	-0.916655	0.0340249	-3.86814	9.22688e-09
1	ccr12b.2	CCR4	113.322	49.6974	55.9017	14.9995	16.2173	18.6835	18.2101	11.4286	12.9605	11.8389	16.9236	5.54461	0.802224	5.00721	25.6954	-2.3579	0.00130558	-1.9648	0.00155115	-2.41913	0.000124035	-4.21624	1.85693e-12	-1.69237	0.192881
1	klhl6	KLHL6	88.6658	79.438	87.4618	15.4616	23.6598	40.4568	39.0522	44.6756	6.24971	3.73297	75.1463	9.39189	5.56543	9.16414	75.9251	-2.24011	0.0417191	-0.802484	0.410504	-1.68557	0.0764782	-3.2945	0.000115703	-0.325674	0.913335
1	kpna7	KPNA7	25.8411	24.0704	54.8945	0	0	0.241389	0.4268	0.363639	0	0.0533282	0.0696444	0	0.250695	0.0944756	0.0773956	-12.1816	1.14714e-12	-6.44047	1.76237e-19	-9.57007	2.14206e-21	-8.01629	8.43009e-20	-8.97679	1.33167e-05
1	hsd17b1	HSD17B1	10.4905	17.7888	8.00194	0	0.0459414	0	0	0	0	0	0.116074	0	0	0.0944756	4.17936	-9.18301	1.25587e-06	-9.92565	5.65703e-11	-7.88818	1.02714e-11	-8.88055	6.23804e-09	-1.66579	0.431477
1	zgc:165539	NA	47.3556	15.5096	91.4908	0	0	0.144833	0.142267	0	0	0.106656	0.0464296	0.0565777	0	0	0.232187	-12.7611	6.1954e-12	-8.89373	1.20134e-15	-10.0411	1.33393e-17	-11.0162	6.40462e-13	-7.97132	6.15523e-06
1	rdh8a	RDH8	105.854	65.207	124.282	5.08385	4.5482	2.07595	0.853601	0.935071	6.76198	2.02647	23.5166	15.3891	45.3257	21.446	8.66831	-4.46455	3.09934e-07	-6.05333	1.6286e-15	-3.26857	3.4175e-05	-1.69744	0.0384829	-3.67663	0.00772916
1	dscamb	DSCAM	6.57881	21.958	19.9769	0.210076	1.60795	0.724167	0.284534	1.97404	5.17394	0.266641	8.0091	0.169733	0.050139	0.472378	4.79853	-4.27009	0.00216598	-3.7628	0.0012639	-1.85209	0.154469	-6.07975	6.45457e-07	-1.87385	0.514414
1	ppfibp2b	NA	219.057	120.575	159.535	41.8052	43.2768	17.3317	10.9545	16.6754	19.159	10.7723	66.2086	31.1743	17.3982	23.5244	116.945	-2.08947	0.00294374	-3.26696	7.6049e-09	-2.45171	3.42872e-05	-2.69771	2.55595e-06	-0.68568	0.671924
1	tfcp2l1	TFCP2L1	2.13367	4.28042	4.14087	0.756275	0.505355	2.70356	0.569067	2.02599	2.71504	1.91981	1.13752	1.13155	0.752085	0.377902	2.78624	-2.54538	0.00291536	-0.761297	0.317908	-0.821437	0.301793	-2.04348	0.00522073	-0.471746	0.824148
1	klf11a	KLF11	33.7831	74.3237	56.0136	11.8483	6.79933	6.17956	8.39374	7.84421	5.43008	2.66641	11.7931	9.50505	12.8356	21.3515	26.7789	-2.60692	5.89207e-05	-2.59087	2.89998e-06	-3.0451	4.54094e-08	-1.75468	0.00216459	-1.15909	0.375292
1	si:ch211-51a6.2	NA	13.3354	12.3966	6.2113	0.840305	2.25113	0.241389	0.0711334	0.0519484	0.409817	0.693266	1.23038	0.735509	0.601668	0.0944756	1.39312	-2.91636	0.000617022	-6.18691	6.05521e-12	-3.76876	2.41317e-07	-4.2811	1.39116e-08	-3.09181	0.0248488
1	wt1a	WT1	9.48298	8.44967	5.53981	0.168061	0	0.0965557	0.284534	0.207794	0.409817	0.853251	0.766088	0	0	0.188951	2.94103	-6.58015	1.32311e-09	-5.11639	2.71871e-10	-3.52479	7.44731e-07	-7.34819	4.58262e-09	-1.57094	0.317543
1	flvcr2b	FLVCR2	167.078	66.9859	182.926	27.0578	32.3887	26.8907	26.0348	26.9093	43.1845	32.8501	88.8662	18.7838	13.8885	17.9504	48.4497	-2.35732	8.88505e-06	-2.16835	2.15617e-06	-1.38881	0.00478978	-2.94745	5.69788e-11	-1.70268	0.0571117
1	CU571315.1	NA	55.0605	50.3645	55.6779	7.47872	12.9095	5.55195	5.54841	5.40263	6.0448	3.19969	23.0059	3.33808	2.75765	4.53483	57.2728	-2.51768	0.000333786	-3.0466	2.13278e-07	-2.37769	0.000103112	-3.80884	7.62093e-11	-0.0659074	0.977961
1	pparg	PPARG	115.692	60.6486	117.735	13.1928	16.6767	6.61406	6.82881	4.57146	12.0896	5.38614	93.8806	8.5998	3.76043	5.19616	20.5872	-2.84238	0.0052871	-3.80223	4.02001e-06	-1.50962	0.108987	-3.97676	1.42536e-06	-2.42775	0.162074
1	nos2b	NOS2	59.5649	1.61211	8.0579	1.34449	2.38895	4.92434	5.90407	7.74031	19.4663	2.55975	5.26976	3.45124	3.40945	8.88071	3.63759	-3.83352	0.00499876	-1.73734	0.148645	-1.3907	0.288754	-2.10682	0.0791003	-2.90849	0.230004
1	zgc:171776	NA	98.3266	77.7703	51.481	0.0420153	0	0.0482778	0.0711334	0.0519484	0.0512272	0.106656	0	0.169733	0.050139	0.0944756	0.0773956	-11.8636	1.03055e-12	-10.1921	5.37359e-24	-10.9204	1.50444e-28	-9.39166	1.02802e-28	-10.1016	9.28129e-08
1	wnt2bb	WNT2B	7.11223	2.72391	7.83407	0.0840305	0.872886	0.289667	0.355667	0.103897	0.665953	0.266641	0.626799	0.396044	0.150417	0	1.47052	-3.80395	0.00108521	-4.35988	1.80207e-05	-3.52005	0.00041893	-4.83222	4.89319e-06	-2.18443	0.312882
1	ltb4r	LTB4R	174.783	155.374	166.362	16.8901	19.9845	42.919	28.9513	27.3248	20.081	15.0385	91.1413	18.4443	9.02502	35.0505	156.881	-3.27541	1.24247e-05	-2.09849	0.00152119	-2.0413	0.00309228	-2.88759	8.56871e-06	-0.237094	0.918284
1	trim35-10	TRIM35	101.171	57.202	68.4362	10.924	18.6981	7.28995	1.77833	3.84418	7.27426	4.53289	45.7099	4.63937	3.66015	5.47959	35.8342	-2.48963	0.009582	-3.95734	2.30229e-07	-2.07593	0.0131185	-3.94169	2.7916e-07	-1.25357	0.524755
1	mcm6l	NA	19.0252	17.5664	19.9209	0.546198	0.275648	1.78628	11.0968	1.6104	0.102454	0.106656	0.812518	0.396044	0.350973	0.0944756	3.71499	-5.59908	9.39211e-07	-1.64504	0.111054	-5.77508	6.79122e-09	-5.8845	9.14641e-09	-2.50066	0.234568
1	zgc:101699	PLA2G4C	956.951	116.127	862.196	42.5195	68.4986	211.312	182.315	198.235	248.657	199.927	405.516	65.6867	25.1698	112.993	121.898	-3.70133	1.02442e-05	-1.51793	0.0490275	-1.23931	0.138046	-3.19027	1.15745e-05	-2.60697	0.0682026
1	cyp17a1	CYP17A1	7.1715	7.44905	11.1356	0.252092	0.32159	0	0.0711334	0	0.204909	0.0533282	0	0.113155	0.150417	0	2.63145	-5.01034	9.45278e-07	-8.49164	1.45421e-08	-6.84195	2.9897e-11	-6.30241	3.93247e-09	-1.861	0.327286
1	cyp27a7	CYP27A1	94.2371	52.9216	69.2196	12.9407	20.9033	9.26934	7.11334	5.45458	8.50371	7.25263	57.0852	19.7456	27.5263	20.1233	45.4312	-2.22741	0.010535	-3.09434	9.05225e-06	-1.66458	0.0300971	-1.56148	0.0359208	-0.843064	0.666457
1	slc19a1	SLC19A1	132.288	68.0421	116.504	19.5371	33.6291	25.0079	15.6493	19.7404	39.6498	46.4488	57.5727	27.8362	31.8383	29.193	35.0602	-2.12936	6.29706e-08	-2.18573	1.54415e-10	-1.15827	0.00167628	-1.72111	6.97643e-07	-1.76846	0.00405899
1	zgc:173443	NA	8.89029	9.17234	9.23301	0.294107	0.0918828	0	0	0	0	0	0	0	0.050139	0	0.0773956	-5.62304	1.05613e-08	-9.53659	5.12575e-11	-10.2611	1.97665e-12	-8.4915	6.88481e-09	-7.03161	0.00259783
1	asah1b	ASAH1	876.049	529.605	617.325	156.843	200.029	54.9402	36.4203	38.286	198.147	127.561	596.272	99.2938	52.2449	96.8375	370.029	-2.04399	0.0011094	-3.75379	9.08462e-14	-1.19961	0.0377139	-2.93209	1.00743e-08	-1.0399	0.401541
1	retsatl	RETSAT	108.817	112.848	150.694	0.210076	0.643179	2.36561	2.20514	1.76625	0.307363	0.373297	4.20188	0.565777	0.150417	0.377902	3.32801	-8.31723	6.57487e-18	-5.63441	5.55224e-12	-6.30816	1.16767e-14	-8.31547	2.0769e-21	-5.37576	0.00010318
1	dicp2.1	NA	29.2194	5.83694	5.48385	2.35285	3.07807	3.66911	2.06287	1.81819	8.65739	4.58622	2.62327	0.848665	0.802224	1.32266	3.17322	-2.48305	0.0109297	-2.26069	0.00498027	-1.36854	0.122383	-3.71806	3.53655e-06	-2.30562	0.163562
1	btg4	BTG4	4.1488	4.3916	15.892	0	0	0	0	0	0.102454	0	0.139289	0	0	0	0.928748	-10.0786	3.8715e-06	-9.37879	1.50524e-07	-6.60135	4.97659e-06	-9.29549	2.0922e-07	-3.28886	0.253684
1	tp53	TP53	315.19	258.048	295.009	0.0420153	0.137824	7.04856	9.60301	8.51953	39.5474	19.5181	0.0232148	29.0809	13.7381	141.713	0.232187	-11.7944	9.30378e-13	-4.85871	0.000300132	-3.80468	0.00793581	-2.1363	0.147938	-10.4465	7.75033e-06
1	zgc:113424	NA	3.08197	2.66832	7.72216	0	0	0.0965557	0	0.103897	0.102454	0.0533282	0.162504	0.0565777	0.100278	0	0.232187	-9.22372	1.02493e-06	-5.76048	8.42692e-07	-5.34106	1.81338e-07	-6.09318	1.38711e-06	-4.43396	0.0261201
1	pgr	PGR	24.8335	27.4614	17.7386	0.672244	0.0918828	0.0482778	0	0.0519484	0	0.0533282	0.0696444	2.31968	0.050139	0.850281	0.851352	-5.97815	1.99629e-06	-9.11018	1.49427e-09	-9.03524	1.29043e-11	-4.35966	5.4756e-05	-4.92816	0.0141553
1	f2	F2	4.86003	15.7319	3.69321	0.924336	0.597238	1.11039	1.13813	1.7143	0.35859	1.01324	1.99647	0.339466	0.350973	0.283427	4.79853	-3.44685	7.70769e-05	-2.32296	0.0018905	-2.80518	0.000216261	-4.44159	3.10172e-08	-0.860311	0.670939
1	tph1b	TPH1	3.49685	6.94874	5.70768	0.71426	0.597238	0.241389	0.2134	0.31169	0.409817	0.319969	0.185718	0	0.050139	0.755805	4.41155	-3.10815	0.00378923	-4.13314	1.0908e-05	-4.12284	7.81e-06	-4.39957	5.2674e-06	-0.420273	0.887508
1	ccnb2	CCNB2	13.454	15.7875	38.0512	4.57966	3.58343	3.476	2.20514	2.54547	4.35431	5.54613	9.23949	5.03541	1.75487	3.4956	23.7605	-2.5472	3.84283e-05	-2.7993	1.31703e-07	-1.81879	0.0010675	-2.60446	1.04303e-06	-0.0702231	0.973375
1	tmem144b	NA	5.15637	5.00309	6.43513	0	0	0	0	0	0.102454	0.0533282	0	0	0	0.0944756	3.5602	-9.52091	2.85522e-06	-8.82109	9.47047e-08	-6.93513	5.25857e-07	-7.776	3.30474e-06	-0.792562	0.814566
1	slc3a2a	SLC3A2	480.728	292.514	454.04	58.3172	84.67	29.2081	26.675	24.7274	103.889	53.2215	482.612	78.9258	47.0304	34.2002	226.15	-2.6452	0.00106886	-3.70363	2.05605e-08	-1.02716	0.18922	-2.83529	2.63188e-05	-1.02769	0.558104
1	aldh8a1	ALDH8A1	41.4288	50.9204	40.5133	4.99982	6.43179	7.6279	8.32261	9.03902	3.53467	2.39977	15.2753	3.56439	2.60723	4.06245	56.4988	-3.05358	3.20789e-06	-2.15601	0.000180558	-2.68895	3.48688e-06	-3.57486	2.59324e-10	0.203737	0.918918
1	zgc:152968	NA	3.2005	3.66893	4.98023	0.0420153	0	0	0	0.103897	0	0	0	0	0	0.0944756	5.18551	-7.58708	0.000156124	-6.516	8.17111e-06	-9.05472	1.46916e-08	-7.28513	5.2674e-06	0.240831	0.946322
1	cpb2	CPB2	0.296343	1.1118	0.335746	0	0	0.0482778	0	0	0	0.106656	0.0232148	0.113155	0	0.0944756	0.386978	-6.21979	0.0280298	-4.55819	0.0429464	-3.74342	0.084605	-2.9816	0.163795	-0.693093	NA
1	bmp15	BMP15	1.1261	2.00124	3.58129	0.462168	0.183766	0.0965557	0.2134	0.207794	0.153681	0	0.116074	0.226311	0.401112	0.0944756	1.39312	-2.85076	0.0132414	-3.45813	0.000598427	-4.57698	1.5619e-05	-2.98288	0.00258282	-0.826454	0.752549
1	mcm3l	MCM3	17.3064	16.399	20.9841	0.0420153	0.0459414	0.531056	0.142267	0	0.0512272	0.0533282	0.0696444	0.113155	0	0	0.851352	-8.79963	1.7866e-10	-6.1031	3.16433e-13	-8.2619	2.4517e-16	-8.66567	2.65734e-11	-4.57805	0.000802689
1	tlr2	TLR2	37.7541	22.6807	39.7299	5.71408	9.69363	2.94495	4.41027	1.97404	1.79295	1.65317	14.7182	3.45124	1.20334	5.47959	11.9963	-2.24908	0.0374484	-3.17881	0.000169372	-2.55254	0.00413669	-3.22656	0.000142917	-1.64903	0.407645
1	mitfb	MITF	52.1564	26.294	40.0097	3.90742	7.7641	2.12422	1.4938	1.87014	5.94235	5.22616	31.6185	5.09199	2.60723	2.45637	15.9435	-2.90355	0.000299531	-4.22227	3.824e-10	-1.5545	0.03763	-3.44824	3.57283e-07	-1.48757	0.340905
1	gdf3	GDF3	13.7503	16.1767	20.3126	1.30247	0.551297	0.0965557	0.284534	0.155845	0.819634	0.853251	0.464296	0.509199	0.300834	0.472378	2.01229	-4.24323	9.85394e-13	-6.37495	3.00632e-20	-4.56118	3.23743e-18	-5.18449	1.00417e-18	-3.20774	0.000391086
1	zgc:103559	NA	0.651955	1.00062	1.51086	0	0	0.0965557	0	0.103897	0	0	0.0232148	0	0	0	0.154791	-7.11776	0.00916323	-3.71398	0.0624981	-6.23879	0.00514965	-6.33464	0.00384662	-2.91298	NA
1	fabp10a	FABP6	14.6986	78.8265	14.2132	1.72263	0	2.46217	2.20514	2.33768	0	0.426625	0	0	0	0.0944756	10.6032	-5.34775	0.00786945	-3.63475	0.0319439	-7.89526	3.74464e-06	-10.4055	3.41034e-07	-1.84759	0.685267
1	MFAP4 (1 of many)	NA	71.715	85.6085	57.2447	0.252092	0.505355	0.193111	0	0.155845	0.153681	0.213313	0.185718	0.169733	0	0.188951	0.851352	-7.67503	1.45075e-46	-8.90498	4.92212e-40	-8.60772	3.07903e-60	-9.27064	1.61013e-34	-6.54057	1.43361e-20
1	si:ch211-14a17.7	ZP3	203.054	168.271	90.6514	0.0420153	0.183766	0.193111	0	0.0519484	0.153681	0.106656	0.348222	0.226311	0.050139	0	0.696561	-10.5621	1.34103e-30	-10.5399	9.57896e-33	-9.48176	2.2992e-46	-10.4493	2.17185e-32	-7.95138	5.7219e-16
1	mrc1b	MRC1	2074.58	1239.82	1776.94	72.0562	177.38	192.049	199.671	207.014	120.281	159.558	685.51	98.7846	64.0777	79.1706	538.132	-3.91219	6.03148e-09	-2.85994	1.63262e-06	-2.47678	6.62069e-05	-4.29372	1.51573e-13	-1.83062	0.141417
1	jac7	NA	16.7137	24.1816	8.44961	0.294107	2.20519	2.26906	1.77833	0.883123	2.86872	3.94628	11.9324	0.678932	0.100278	3.30665	28.6364	-3.85205	0.00217286	-3.06972	0.00373104	-1.41951	0.237538	-3.50875	0.000949403	0.661934	0.839538
1	lgmn	LGMN	3074.85	2246.78	2831.12	435.74	696.196	289.474	263.62	209.612	1310.39	671.988	1403.94	578.224	300.032	382.154	1708.59	-2.38953	5.3861e-09	-3.18691	1.02042e-19	-1.27925	0.000904851	-2.59099	2.51996e-13	-0.836305	0.316962
1	qsox1	QSOX1	131.636	120.019	125.569	21.4278	27.9324	2.12422	2.20514	2.54547	15.9316	9.11912	53.4405	9.56162	4.26182	24.1858	43.9607	-2.46057	0.00287057	-5.53767	6.49901e-17	-2.3209	0.00112885	-3.21294	1.87075e-06	-1.67512	0.263616
1	zp3b	NA	157.951	149.704	142.58	7.64678	6.24803	2.99323	1.067	3.27275	4.45676	3.14636	6.22156	14.6536	7.87183	4.53483	7.043	-4.52759	2.09548e-18	-5.71522	1.01658e-34	-5.02768	2.00096e-28	-3.93423	9.01769e-18	-4.57086	1.48847e-10
1	havcr1	TIMD4	384.357	245.429	389.745	34.2845	53.5217	25.8286	25.9637	18.5456	40.0084	19.5181	147.484	28.402	14.6907	11.2426	132.347	-3.08169	4.14361e-05	-3.62588	1.04572e-08	-2.37607	0.000427828	-4.12852	5.37874e-11	-1.5313	0.292083
1	C5AR1	NA	83.3909	47.7517	90.8752	14.6633	23.6139	11.9246	9.53188	10.078	12.6019	9.01246	25.2577	10.4103	2.75765	6.51882	34.1315	-2.08403	0.000828437	-2.59743	4.89007e-07	-2.28343	1.82493e-05	-3.41502	2.38906e-11	-1.28996	0.263551
1	snx10b	SNX10	95.3039	22.0692	37.9952	11.008	14.5634	9.3659	5.335	4.62341	11.4237	6.93266	17.8754	4.97883	1.70473	5.57406	35.1376	-2.17675	0.00663257	-2.83405	1.25633e-05	-2.16434	0.00156059	-3.61715	1.96269e-08	-0.765209	0.674509
1	sb:cb81	ZFP36	102.061	171.717	137.768	20.7555	29.0809	14.2902	70.8489	108.988	9.16966	3.89296	49.5636	15.3891	8.77433	19.1786	82.8133	-2.5527	0.019564	-0.791638	0.427347	-2.77371	0.00239037	-3.11609	0.000372703	-0.865085	0.731944
1	ca15b	NA	16.2989	24.9043	47.3402	0	0.0918828	0.724167	0	0.623381	0.0512272	0	0.0464296	0.113155	0.050139	0	0.386978	-9.48403	6.37025e-11	-5.79921	4.3149e-11	-9.71168	4.59191e-15	-8.7939	6.19357e-13	-6.3992	5.7229e-05
1	ncf4	NCF4	136.97	72.656	65.5264	16.7641	15.3904	30.6081	17.0009	10.8572	19.1077	8.15921	43.5509	10.2971	4.86348	13.3211	64.7801	-2.6334	0.000513158	-2.03858	0.00168937	-2.02224	0.0027535	-3.19099	4.48256e-07	-0.681998	0.707791
1	lgals9l3	LGALS9	820.277	309.024	721.462	70.7957	169.202	182.635	200.596	92.624	120.537	79.2457	271.033	273.723	117.325	312.903	222.977	-2.51942	0.000680518	-1.7364	0.0066702	-2.03783	0.00191972	-1.31753	0.0479198	-1.65411	0.219011
1	si:dkey-241l7.6	NA	82.2055	73.9902	49.2987	0	0.137824	0.0482778	0	0	0	0	0.0232148	0	0.050139	0	0.154791	-10.1266	2.14513e-22	-11.4921	9.46303e-18	-12.2454	8.10379e-22	-11.4088	1.47766e-17	-8.94893	1.17904e-10
1	cyp19a1a	CYP19A1	91.1551	63.039	21.5997	1.89069	2.52678	2.22078	1.13813	4.88315	6.0448	5.33282	11.0735	4.58279	4.56265	5.19616	1.8575	-4.85457	2.0788e-12	-4.20085	4.83913e-12	-2.99675	1.60763e-06	-3.5034	9.7011e-09	-5.15105	3.01363e-07
1	ces2	CES2	5.86759	17.7888	5.48385	0.210076	0.32159	0.531056	0.711334	0.155845	0.102454	0.479953	0.0696444	0.282888	0.050139	0.0944756	2.16708	-5.25888	1.87277e-06	-4.09734	1.03366e-05	-5.47169	1.25192e-08	-5.91424	1.87713e-08	-2.27401	0.250744
1	TMEM27	NA	29.8714	22.3471	14.1573	0.0420153	0	0.0482778	0	0.0519484	0.153681	0	0.0464296	0	0	0	21.7482	-10.0882	7.15665e-09	-9.02863	5.17351e-13	-8.4687	3.87587e-20	-10.7479	1.27841e-14	-0.191764	0.93511
1	glipr2	GLIPR2	258.707	130.803	221.257	41.8892	39.5096	61.5542	21.2689	73.6628	25.1013	26.4508	122.597	23.706	8.12252	18.9896	104.562	-2.44289	0.00337778	-1.77824	0.0119184	-1.89127	0.010355	-3.5073	1.97028e-07	-1.13984	0.50834
1	cx28.1	NA	81.6721	29.8518	59.8187	2.52092	3.49155	3.95878	2.41854	3.2208	18.6979	7.03932	35.449	2.7723	0.802224	3.1177	15.2469	-4.39068	1.81705e-09	-3.96268	5.59154e-10	-1.55068	0.0291961	-4.62292	5.67103e-13	-2.09363	0.111994
1	si:dkeyp-28d2.4	NA	54.4678	50.5868	52.824	1.68061	5.23732	7.28995	5.76181	3.89613	5.48131	3.35967	23.9577	4.86568	1.95542	3.02322	36.6855	-4.06414	2.18503e-07	-2.98605	1.47088e-05	-2.32897	0.00132213	-3.89747	1.21934e-08	-0.678831	0.737819
1	si:ch211-145c1.1	NA	21.396	17.0105	16.5635	0.0840305	0.229707	0.193111	0.142267	0	0.153681	0.266641	0.0232148	0.0565777	0.050139	0	0.386978	-7.00652	1.1961e-12	-7.15084	2.65214e-14	-7.09722	5.10269e-17	-8.67956	1.86903e-11	-5.72921	5.62303e-05
1	zp3a.1	ZP3	316.791	258.104	189.529	0.0840305	0.0459414	0.0482778	0.142267	0.0519484	0	0	0	0.169733	0.200556	0.188951	0.386978	-12.0254	5.25e-35	-11.512	1.37317e-42	-15.0778	1.02748e-31	-10.2875	2.86644e-59	-9.52639	2.88989e-26
1	zp3a.2	ZP3	290.298	240.093	155.227	0.168061	0.0918828	0.289667	0.142267	0.155845	0	0.159984	0.0696444	0.396044	0.150417	0.188951	0.154791	-10.8678	4.77656e-45	-9.93518	5.02178e-58	-11.6135	4.21102e-55	-9.72794	1.58377e-58	-10.6908	7.55467e-17
1	plin2	PLIN2	298.536	147.147	265.463	14.6213	15.5741	66.1406	34.7131	45.6626	50.8173	38.0763	32.4543	29.0243	10.3788	15.1161	38.543	-4.09756	3.54642e-16	-2.08296	5.49345e-06	-2.5453	3.07901e-08	-3.62289	3.48902e-16	-2.79958	0.00024895
1	nrn1b	NA	9.42371	4.83632	7.77811	0.168061	0.643179	0.0965557	0.142267	0	12.5507	15.8385	2.27505	0.678932	0.300834	0	0.696561	-4.33986	0.000370457	-6.3732	2.35967e-07	0.521706	0.687783	-4.33326	4.13196e-05	-3.5765	0.0843434
1	slc52a3	SLC52A3	4.03026	4.44719	2.46214	0.546198	0.872886	0	0.2134	0.0519484	1.6905	1.06656	1.50896	0.113155	0.050139	0.283427	3.71499	-2.47092	0.00114239	-5.31576	2.4154e-08	-1.34198	0.0453347	-4.67352	4.0872e-08	-0.123418	0.957005
1	alox5b.2	ALOX5	360.175	13.008	33.5746	18.1926	18.4225	7.09684	2.41854	2.49352	23.7182	5.97275	66.9979	5.94065	1.00278	6.80224	18.8071	-3.07775	0.0380112	-4.96938	1.39961e-05	-2.21978	0.085763	-4.88531	2.09967e-05	-3.09475	0.209387
1	ccna1	CCNA1	26.3745	27.0723	52.2644	0.126046	0.0459414	0	0.0711334	0.103897	0.153681	0.159984	0	0.169733	0.701946	0.188951	22.1352	-8.74805	2.21073e-13	-9.04525	2.30846e-14	-8.56921	2.66452e-18	-6.42129	2.67426e-13	-0.826592	0.73472
1	opn8c	NA	2.48928	15.7319	10.8558	0.504183	0.643179	0.337945	0.569067	0.259742	0.307363	0.106656	0.487511	0.282888	0	0	3.63759	-4.13626	9.41165e-05	-4.35113	2.41585e-06	-4.93604	1.06384e-07	-6.43163	7.18516e-09	-1.51977	0.486818
1	plac8.1	PLAC8	4.86003	1.22298	6.32321	0	0	0.0965557	0	0.0519484	0	0.319969	0	0	0.050139	0	4.48895	-9.13247	0.000481238	-6.15267	0.00188027	-5.3075	0.00523614	-7.38759	0.000634591	-0.0697576	0.989652
1	st6galnac1.2	ST6GALNAC1	3.31904	2.39037	4.30874	0.0420153	0.137824	0	0.0711334	0	0.153681	0	0.185718	0.226311	0.300834	0.377902	0.696561	-5.35925	5.29004e-06	-7.13976	1.43514e-06	-4.79602	1.57649e-07	-3.36862	9.48539e-05	-2.42666	0.161496
1	tmem86a	TMEM86A	54.6456	24.5707	69.8911	2.94107	9.55581	1.40006	1.42267	1.45455	5.02026	3.89296	18.3629	11.0326	14.3899	5.38511	10.5258	-3.14956	0.000145962	-4.90382	2.677e-12	-2.52043	0.000630912	-2.14849	0.00315054	-2.41762	0.0859859
1	stx11a	STX11	197.957	153.651	174.364	36.6793	31.4239	102.301	87.1384	50.9614	28.8409	19.3581	99.7307	14.6536	8.72419	17.289	142.95	-2.46757	0.000182079	-0.898183	0.14044	-1.89093	0.00136735	-3.58949	5.07326e-11	-0.459285	0.7905
1	acss1	ACSS1	125.057	56.0346	91.4908	18.3607	21.5465	17.9111	11.8793	7.53252	26.3308	11.1989	34.1257	36.3794	38.2561	27.4924	24.6892	-2.31903	7.00957e-05	-2.66695	6.07328e-08	-1.9666	0.000142466	-1.30806	0.0125606	-2.06272	0.0272798
1	viml	VIM	9.83859	27.9617	21.4877	0.966351	2.25113	0.67589	0.569067	0.623381	23.6157	8.37252	58.4548	2.48942	0.050139	4.62931	9.28748	-3.71148	0.0024456	-4.71656	4.21252e-06	0.59522	0.649048	-2.93814	0.00486824	-1.21147	0.665317
1	GCNT4 (1 of many)	NA	33.4275	25.2934	33.1829	5.79811	10.6584	5.60023	4.6948	9.71435	8.60616	2.82639	15.7628	3.50781	2.35653	7.27462	24.844	-2.0254	0.00876737	-1.97286	0.00190332	-1.79589	0.00712991	-2.71347	1.50741e-05	-0.467544	0.809673
1	fut7	FUT7	128.85	71.2663	103.634	5.12586	6.47774	26.939	45.7388	43.3769	7.53039	5.59946	43.9224	4.35648	1.50417	4.72378	54.0222	-4.25306	2.53578e-07	-1.14552	0.147971	-2.50316	0.00106145	-4.76567	2.49484e-11	-1.08254	0.571598
1	zgc:114123	SPIRE2	6.93443	12.7301	18.3541	0.126046	0	0.289667	4.4814	0.259742	0.409817	0.159984	0.162504	0.113155	0.050139	0.283427	4.72113	-7.67088	1.92738e-06	-2.56725	0.0356567	-5.67236	3.94163e-06	-6.38256	8.85451e-07	-1.56435	0.619279
1	gpr137c	NA	53.1639	32.9092	47.1163	9.78956	12.0826	11.7315	10.67	4.25977	7.68407	2.87972	23.3773	7.52483	4.36209	7.747	16.7175	-2.14428	0.00996854	-2.09355	0.00215295	-2.04048	0.00413891	-2.6658	7.89436e-05	-1.58126	0.292929
1	si:ch211-146l10.8	NA	278.148	241.761	202.846	0	0	0.0482778	0	0.0519484	0	0	0.0696444	0.0565777	0	0.0944756	0.851352	-14.9696	4.58407e-21	-12.4574	2.14563e-28	-12.7647	4.5274e-40	-12.3612	1.69791e-28	-8.30534	1.03123e-30
1	zgc:173856	NA	387.024	309.969	240.562	0.0420153	0	0.193111	0	0	0.153681	0	0.0464296	0.0565777	0.150417	0	0.154791	-13.9055	1.92987e-17	-11.8734	1.0356e-39	-12.3039	9.7895e-51	-11.7804	2.16086e-39	-11.1435	4.45423e-17
1	f13a1a.1	F13A1	695.102	1005.29	531.15	0.252092	0.505355	0.627612	0.355667	0.363639	0.563499	0.479953	232.426	0.396044	0.50139	0.755805	1.39312	-11.0455	7.86052e-12	-10.4523	1.4209e-13	-3.36297	0.0328802	-10.2605	3.71817e-13	-9.20023	0.00010318
1	snx20	SNX20	71.1816	54.1446	80.1873	5.71408	6.61556	6.27612	6.68654	8.41564	4.76413	2.29311	18.479	3.84728	3.25904	4.72378	44.4251	-3.58763	1.9904e-07	-3.0294	5.0547e-07	-3.07226	5.50767e-07	-4.00791	2.1071e-11	-0.789761	0.636579
1	dram1	DRAM1	308.967	119.574	156.793	35.797	63.2613	73.4306	102.717	86.546	80.1193	33.4368	82.8768	32.6453	15.2924	40.4356	123.756	-2.13056	0.00116164	-0.932061	0.113781	-1.61199	0.00582329	-2.65443	9.37999e-07	-0.847015	0.55022
1	cracr2ab	CRACR2A	3.14124	6.67079	4.47661	0.504183	0.505355	0	0	0.259742	0	0.106656	0.0928592	0.0565777	0	0.377902	2.39926	-3.31058	0.0235512	-5.46828	3.78268e-05	-6.0933	5.06897e-06	-5.10764	8.5375e-05	-1.11786	0.735637
1	mapk11	MAPK11	92.3405	105.009	98.3736	22.2681	29.8619	15.3523	11.2391	16.1559	10.7577	6.02608	52.0011	11.7682	6.01668	14.0769	135.984	-2.0235	0.0127128	-2.55345	8.90119e-05	-2.16666	0.00153065	-3.1008	1.53264e-06	0.313267	0.889942
1	csf3r	CSF3R	220.538	246.319	215.213	24.6209	58.4375	57.8368	37.843	60.5718	26.8943	18.2382	71.2694	19.8588	10.6295	25.6974	207.962	-2.57534	1.54517e-05	-1.894	0.000276693	-2.58497	6.75868e-07	-3.48789	3.42694e-12	-0.279975	0.873228
1	ugt2a1	UGT2A3	215.145	100.729	179.4	45.2925	35.3749	13.1316	12.0927	15.6365	11.27	8.85248	37.0276	15.2194	8.67405	11.1481	45.0443	-2.14955	0.000811607	-3.38432	1.01336e-10	-3.18392	2.13279e-09	-3.73009	8.52289e-13	-2.05467	0.0452572
1	si:dkey-9i23.4	NA	20.8625	35.7443	31.6161	1.59658	3.2159	3.42773	2.3474	0.831174	1.17822	2.29311	9.56449	1.58417	0.200556	4.91273	12.6155	-3.71493	0.00161307	-3.49069	0.000409807	-2.79732	0.00736423	-3.62255	0.000257396	-1.35818	0.600959
1	si:ch73-54b5.2	NA	26.7894	14.7869	15.2764	2.01673	3.95096	6.7589	8.96281	3.16885	11.5773	1.86649	3.59829	2.60257	1.45403	5.29063	26.2371	-2.81042	0.00286269	-1.35088	0.103235	-1.72597	0.0428336	-2.52767	0.00148239	0.291499	0.915027
1	zgc:66455	NA	6.34174	6.55961	8.78535	0.882321	1.24042	0	0	0.103897	1.17822	0.746594	0.417866	0.0565777	0	0	0.541769	-2.87769	0.000176557	-7.38741	3.48217e-09	-3.20319	1.36349e-06	-8.16007	7.3214e-09	-3.89284	0.0027793
1	inha	INHA	22.1072	26.5164	16.2837	0.0420153	0	0	0	0.0519484	0	0	0	0	0	0	0.773956	-10.0366	4.47257e-09	-9.81775	8.32324e-13	-11.504	3.47907e-17	-10.6962	4.59578e-15	-4.95264	2.43383e-06
1	si:ch211-193e13.5	NA	46.9407	52.4213	31.8399	8.69716	13.1392	19.6491	12.4483	8.67538	6.81321	4.63955	7.96267	4.46963	1.65459	4.81826	82.2716	-2.10982	4.54467e-05	-1.45376	0.00131112	-2.74729	4.39903e-10	-3.48642	2.19775e-15	0.761231	0.4896
1	si:dkey-33i11.1	NA	37.3392	26.4608	33.5186	1.47053	5.3292	0.386223	0.640201	0.779226	7.06935	4.53289	150.362	3.45124	4.06126	2.64532	14.0086	-3.40421	0.00822565	-5.51249	1.57323e-07	0.615762	0.649622	-3.1317	0.00352962	-1.37926	0.626372
1	me1	ME3	285.556	117.628	238.659	28.4023	26.7379	11.297	15.4359	10.9611	17.7246	17.6516	78.8374	18.0483	19.9553	13.9824	78.4018	-3.08199	7.87978e-06	-3.86054	3.83971e-11	-2.57333	2.85812e-05	-3.51723	2.19266e-09	-1.6325	0.205284
1	DEPDC7 (1 of many)	NA	6.28247	5.22545	7.94599	0.336122	0.781004	0.0965557	0.2134	0.0519484	0.153681	0.159984	4.64296	0.735509	0.250695	0.0944756	0.928748	-3.66965	0.0180722	-5.5386	4.27531e-05	-2.06669	0.134137	-4.03753	0.0017451	-2.96553	0.283362
1	c3a.5	NA	94	235.979	201.895	1.68061	0.32159	4.10362	7.54014	6.75329	0.35859	4.1596	4.13223	4.75252	0.200556	44.4035	41.6389	-7.49372	2.36567e-07	-4.55834	0.000385072	-5.9195	4.56673e-06	-3.30332	0.0131592	-2.21642	0.482706
1	csf1rb	CSF1R	95.2446	156.875	167.313	12.8567	19.4792	8.4969	8.60714	25.9742	7.1718	4.47957	63.0978	4.07359	4.81335	8.88071	69.6561	-3.20956	0.00194032	-3.02975	0.000462221	-2.55972	0.00508628	-4.4215	1.75488e-07	-1.14495	0.6236
1	si:ch211-284o19.8	NA	309.975	75.7135	73.5843	4.78974	7.85598	87.7691	21.4112	13.4027	17.7758	7.46594	17.1093	16.4075	6.01668	18.9896	126.929	-4.76716	2.53427e-07	-1.77548	0.0388396	-3.49114	3.04862e-05	-3.42187	2.90436e-05	-0.479827	0.859287
1	cpdb	CPD	5.80832	7.61582	12.0869	0	0	0	0	0.0519484	0.256136	0.693266	0.0232148	0.0565777	0	0.0944756	7.27519	-10.1332	9.62945e-07	-8.4716	6.53484e-07	-4.68269	0.000128917	-7.47128	1.90614e-06	-0.373836	0.927729
1	npm2b	NPM2	36.0353	35.522	26.1882	0.0420153	0.0918828	0	0.2134	0.103897	0	0	0	0.226311	2.0557	0.661329	14.086	-9.05088	7.03824e-12	-8.10618	4.24438e-14	-12.1028	1.19977e-15	-4.85532	5.10889e-08	-1.36555	0.550282
1	fetub	FETUB	10.4313	88.2212	13.4298	0.71426	0	0.337945	0.355667	0.779226	0	1.3332	0	0	0	0.0944756	7.42998	-6.66333	0.021621	-5.92862	0.0119737	-6.2358	0.0112266	-10.451	6.45595e-05	-2.40616	0.709765
1	valopb	OPN1LW	0.533417	1.00062	0.559577	0	0	0.144833	0	0	0.102454	0	0.0928592	0.226311	0.050139	0	0.0773956	-6.50921	0.0163694	-3.5647	0.0780691	-3.36804	0.0933348	-2.72457	0.170695	-3.30444	NA
1	ghrl	GHRL	3.31904	3.8357	0.279788	0.0840305	0	0	0	0	0.0512272	0.106656	0.766088	0	0	0	2.55406	-5.90744	0.0199856	-7.65191	0.000471936	-3.04326	0.132347	-7.5686	0.00058991	-0.102556	0.986314
1	si:ch211-14a17.6	ZP3	8.89029	8.78321	9.68067	0.210076	0.275648	0.482778	0.0711334	0.519484	0.819634	0.799922	0.325007	0.452621	0.250695	0.188951	1.62531	-5.33909	5.26348e-12	-4.40147	9.04512e-12	-3.82598	1.47047e-10	-4.77153	1.85701e-12	-2.64391	0.0179975
1	alox5ap	ALOX5AP	74.3821	118.518	85.7271	9.95762	11.8529	24.5251	12.4483	17.143	8.75984	5.38614	19.1754	7.12878	3.50973	10.9592	85.2126	-3.17785	1.19486e-08	-2.12751	1.79485e-05	-3.07278	3.7464e-10	-3.57125	1.71276e-13	-0.262258	0.877513
1	faah2b	FAAH2	8.1198	8.8388	17.4588	0.126046	0.0918828	0	0.142267	2.33768	0.0512272	0.0533282	0.208933	0	0	0	0.773956	-6.80591	0.000154527	-3.55241	0.0156944	-6.73671	1.17382e-05	-9.78773	1.87358e-07	-4.04413	0.185023
1	cxcr2	CXCR1	10.0164	24.2372	18.2982	0.378137	0.643179	0.482778	0.569067	0.415587	0.307363	0.106656	3.04114	1.07498	0.100278	1.70056	6.03686	-5.18727	3.64751e-05	-4.88868	6.04325e-06	-3.95967	0.000320244	-4.09306	0.000150002	-1.66277	0.538441
1	itih3a	ITIH3	2.43001	4.3916	0.783407	0.126046	0	0.337945	0.0711334	0.103897	0	0.0533282	0.0696444	0	0	0	1.54791	-5.3356	0.00240002	-3.63019	0.00698162	-5.82245	0.000149159	-7.58149	1.70401e-05	-0.837895	0.827302
1	zmp:0000000650	NA	7.05296	10.7844	8.89727	0.210076	0.367531	0.917279	1.63607	1.14286	0.256136	0.693266	4.03937	0.452621	0.401112	3.40112	5.64988	-5.04983	4.94377e-05	-2.57819	0.0143721	-2.46499	0.0255183	-2.55604	0.0167864	-0.797813	0.798222
1	si:ch211-132b12.8	CNTD2	7.70492	9.61706	29.1539	0.0420153	0.229707	0.289667	0.355667	0.155845	0.153681	0.0533282	0.53394	0.792087	0.300834	0.188951	1.23833	-6.97614	1.07488e-09	-5.62753	1.22667e-09	-5.91161	8.49521e-11	-5.03218	2.70378e-08	-3.79798	0.0214899
1	zp2l1	ZP4	82.6797	61.5936	79.9635	0.0840305	0.413473	0.144833	0	0	0.0512272	0.0533282	0.232148	0.622354	0.350973	0.566854	0.541769	-8.38491	4.30949e-33	-10.216	3.35222e-24	-9.16899	3.22274e-43	-7.09343	4.70846e-36	-7.27408	6.35174e-15
1	hic1	HIC1	120.671	82.1063	94.4006	23.3185	28.8971	35.8704	48.1573	49.6107	29.2507	15.4652	38.5133	15.5023	6.1671	24.6581	104.794	-2.04428	0.000608439	-0.912311	0.0891348	-1.85911	0.000361511	-2.5947	1.59471e-07	-0.0883839	0.962632
1	chrna6	CHRNA6	5.57125	3.16863	4.81236	0.0840305	0.413473	0	0	0	0.204909	0	0.58037	0.622354	0.050139	0.188951	0	-4.34585	0.0103456	-8.54669	2.49486e-06	-4.13218	0.00388798	-3.89826	0.00598665	-8.48439	0.0258534
1	birc5b	BIRC5	7.05296	8.50526	12.1988	0	0	0	0.0711334	0	12.2945	3.03971	14.0682	0	0	0.188951	0.0773956	-10.2568	2.0814e-08	-8.59517	8.66202e-09	0.075093	0.950111	-7.5478	1.13369e-08	-7.05199	0.00345002
1	trim35-29	TRIM35	2.60782	3.94688	9.1211	0.336122	0.229707	0.241389	0.2134	0.155845	0.35859	0.426625	0.116074	0.226311	0.250695	0.0944756	0.464374	-4.28669	8.41466e-06	-4.44408	3.43728e-07	-4.14367	4.61435e-07	-4.563	3.18147e-07	-3.64039	0.0236059
1	vtg2	NA	291.127	546.671	197.251	0.0840305	0.183766	0.0482778	0.142267	0	0.102454	0.0533282	0.0928592	0.0565777	0.150417	0.0944756	0.154791	-11.427	2.7483e-44	-12.3153	1.05562e-35	-11.9747	6.58594e-57	-11.5404	4.70891e-44	-11.2495	3.27751e-17
1	si:dkey-216e24.3	NA	35.6204	33.5763	22.6069	0	0	0	0.0711334	0.0519484	0	0	0.0232148	0.0565777	0.050139	0	0.232187	-11.9893	4.5265e-13	-9.44882	1.03644e-15	-11.0808	5.87186e-18	-9.40315	1.57716e-15	-7.19951	5.7451e-09
1	cdh10a	CDH10	1.65952	1.61211	1.4549	0.0840305	0.413473	0	0	0	0.102454	0.159984	0.162504	0.0565777	0	0	0.541769	-2.80721	0.0355227	-7.00824	1.16563e-05	-3.46178	0.00211856	-5.96314	0.000243197	-1.69591	NA
1	si:ch1073-416j23.1	RACGAP1	1.00757	1.61211	2.12639	0.0420153	0.229707	0.0965557	0.0711334	0.155845	0	0.106656	0.185718	0.169733	0.050139	0.0944756	1.00614	-3.67512	0.00461154	-3.60934	0.00131873	-3.90023	0.000388567	-3.79075	0.00119277	-0.796496	NA
1	zar1l	ZAR1L	22.0479	19.0673	28.3146	0	0	0	0.0711334	0.0519484	0.0512272	0	0	0	0	0.0944756	2.63145	-11.5895	4.99055e-12	-9.0459	4.21246e-14	-10.658	2.52719e-16	-9.8446	5.41905e-13	-3.29726	0.000880444
1	pikfyve	PIKFYVE	396.981	248.932	294.897	68.695	93.0313	96.5074	82.7281	75.7407	164.388	93.8576	227.83	106.479	122.189	77.9424	153.863	-2.0818	8.48887e-07	-1.66132	7.22809e-06	-0.980558	0.015419	-1.49576	6.45595e-05	-1.19988	0.112258
1	si:ch211-201h21.5	NA	17.662	13.008	8.84131	3.15115	1.92954	6.80717	5.40614	4.15587	3.68836	2.0798	14.2539	1.98022	1.40389	2.45637	15.2469	-2.46927	0.00219391	-1.04676	0.144432	-1.04341	0.169113	-2.65937	8.81062e-05	0.0439143	0.984892
1	a2ml	A2M	1.1261	3.78011	0.447661	0	0	0.0965557	0	0	0.0512272	0.106656	0	0	0.050139	0	0.464374	-7.83171	0.00468044	-5.42759	0.0126534	-5.08637	0.016	-6.08681	0.00736183	-2.04199	NA
1	crp2	CRP	138.511	118.295	118.574	0	0.275648	0.337945	0	0.0519484	0.35859	0.106656	0.116074	0.113155	0	0.472378	0.696561	-9.99898	3.66253e-17	-9.64414	6.88648e-20	-9.35379	9.46423e-22	-9.40771	1.37666e-19	-7.65031	7.93955e-07
1	vat1	VAT1	1246.12	624.108	1483.33	267.511	267.792	58.8024	95.7456	91.1175	536.297	250.962	1383.62	79.8311	48.1335	80.5877	219.107	-2.18251	0.00197215	-3.52978	4.73728e-10	-0.694384	0.319883	-3.91246	3.84686e-12	-2.52747	0.0179872
1	crp	CRP	0.592686	0.555899	0.559577	0	0	0.193111	0.0711334	0.0519484	0	0	0.0232148	0	0	0	0.154791	-6.2411	0.0238425	-2.20835	0.265321	-5.36107	0.0165291	-5.45798	0.0127552	-2.03632	NA
1	asb11	ASB11	17.9584	26.1273	17.4028	0.126046	1.19448	0.820723	0.142267	0.467535	0.71718	0.639938	0.719659	0.622354	0.350973	0.283427	0.541769	-5.09543	2.18177e-11	-5.16762	5.4242e-14	-4.86276	1.47073e-13	-5.44717	1.09177e-14	-5.3823	9.11119e-06
1	cybb	CYBB	587.47	290.958	255.559	49.452	88.0237	90.9071	37.2028	51.2731	66.2879	49.4885	205.056	41.0754	22.5124	54.418	263.532	-2.60518	0.00029484	-2.47868	4.81714e-05	-1.8946	0.00344669	-3.18083	1.16008e-07	-0.703748	0.6833
1	stoml3b	STOM	144.675	45.6393	85.3914	13.4449	15.712	27.7115	14.1555	14.3897	105.118	25.0109	44.8045	31.5703	5.41501	11.715	34.4411	-2.79944	0.00170591	-2.11391	0.00532866	-0.665915	0.469125	-2.44935	0.00119403	-1.61021	0.344056
1	VAV3 (1 of many)	NA	56.6015	33.5207	67.4849	6.68043	12.3582	26.1183	35.7801	30.4418	8.45248	3.62632	21.4505	12.1642	11.2311	16.0609	23.4509	-2.60018	0.000123415	-0.530502	0.425543	-2.28968	0.000124929	-1.89021	0.00140301	-1.33565	0.306204
1	plppr5a	PLPPR5	1.71879	3.66893	2.07043	0.0840305	0.275648	0	0	0	0.102454	0	0.487511	0.792087	0.401112	0.377902	0.232187	-3.89593	0.00693609	-7.6378	4.28205e-06	-3.58202	0.00294128	-2.09244	0.0809138	-3.54787	0.17245
1	cth1	ZFP36L2	3.37831	4.83632	32.8471	0.0420153	0.0459414	0.0482778	0	0	0	0	0	0	0.050139	0.0944756	0.232187	-8.38308	2.96408e-06	-9.1641	1.4399e-07	-10.8504	5.2233e-10	-8.15978	4.1401e-07	-6.03596	0.0156316
1	ctsd	CTSD	2334	1728.07	2298.18	295.745	423.258	94.9142	104.068	106.91	736.903	476.381	985.445	424.163	285.141	231.276	1154.9	-2.68187	3.65381e-13	-4.14071	6.2926e-39	-1.54972	6.15662e-06	-2.64578	2.77824e-16	-1.04253	0.132264
1	cmah	CMAHP	76.4565	88.8883	62.3928	9.70553	9.28016	3.52428	1.35153	0.779226	1.84418	0.799922	10.3074	2.60257	2.9582	4.06245	15.0148	-3.0909	0.000984739	-5.11574	3.45932e-11	-4.19509	9.4497e-08	-4.43201	1.06814e-08	-2.4872	0.119104
1	nts	NA	3.79319	3.44658	1.90256	0.168061	0.275648	0	0	0	0	0	0.0232148	0	0	0	0.0773956	-3.89833	0.0062434	-7.96265	1.6871e-06	-7.76887	2.66898e-06	-7.87935	2.30038e-06	-5.45767	0.0732101
1	glt8d2	GLT8D2	3.73392	5.33663	3.46937	0.336122	0.551297	0.482778	0.569067	0.831174	0.204909	0	0.371437	2.71573	0.902502	2.36189	2.94103	-3.33743	3.57132e-05	-2.47879	0.000297461	-4.30892	4.44322e-09	-0.958674	0.182058	-0.648908	0.729278
1	slc43a3b	SLC43A3	320.821	248.487	203.686	45.2504	76.4005	5.35884	4.83707	8.00005	116.234	63.8338	134.019	39.2083	37.5541	30.7991	99.9952	-2.20907	9.92625e-08	-5.17851	1.8082e-48	-1.31148	0.000665028	-2.72271	1.86202e-14	-1.53092	0.0253777
1	igf3	NA	3.37831	4.89191	2.79788	0	0.0918828	0.144833	0.284534	0.415587	0.153681	0.0533282	0.162504	0.905242	0.701946	0.188951	0.0773956	-6.47826	3.49452e-06	-3.45855	1.63779e-05	-4.8394	1.73274e-08	-2.42692	0.00169183	-5.71555	0.0181976
1	ccdc106b	CCDC106	3.61538	4.16924	3.63725	0.294107	0.183766	0	0.142267	0.103897	0.102454	0	0.162504	0	0.100278	0	3.17322	-4.0728	5.91219e-05	-5.38161	5.56783e-07	-5.2853	3.49454e-08	-6.40139	1.90113e-06	-0.412957	0.876118
1	slc2a6	SLC2A6	730.426	156.597	219.914	28.8645	64.0423	78.6446	17.7122	37.0911	103.786	56.2079	87.009	31.9664	16.8467	43.2698	115.087	-3.16958	0.000156375	-2.91731	4.43246e-05	-2.20687	0.00366722	-3.53204	5.67175e-07	-1.8914	0.221482
1	SLC26A6 (1 of many)	NA	1.36318	2.72391	0.839365	0	0.0918828	0.0482778	0.2134	0	0.102454	0.0533282	0.208933	0.282888	0.150417	0	0.773956	-5.29571	0.00441521	-4.04636	0.00388456	-3.67882	0.00621735	-3.26426	0.0156744	-1.21055	NA
1	zgc:174904	CD209	234.763	204.793	178.561	11.6382	26.8757	21.9664	30.5874	30.182	52.764	22.6645	126.846	13.7484	12.7353	15.3051	222.512	-3.55053	4.65081e-09	-2.65023	7.59612e-07	-1.65965	0.00406417	-3.76504	8.17926e-13	-0.0496556	0.980815
1	CU467633.1	NA	54.7642	37.2452	68.4362	6.47035	9.18828	1.64145	17.9967	7.74031	2.91995	1.27988	10.0288	3.73413	0.802224	1.70056	18.1106	-2.89552	0.0107562	-2.24871	0.0175454	-3.56047	0.000160381	-4.60076	4.27704e-07	-1.73026	0.430876
1	zpcx	ZP3	41.2509	35.9111	42.6957	0.0420153	0.32159	0.193111	0.0711334	0.155845	0	0.0533282	0.232148	0.735509	2.15598	0.188951	0.309583	-7.93579	4.90571e-13	-7.90439	3.36738e-15	-8.5476	8.63868e-18	-5.08019	7.45397e-09	-7.17239	1.25325e-05
1	marco	MARCO	766.817	507.425	780.665	111.719	264.898	168.248	85.1467	54.7016	168.537	88.6847	495.195	221.219	78.6681	98.2546	612.896	-2.00381	0.0177166	-2.53566	0.0001624	-1.51369	0.0408812	-2.27727	0.000843	-0.330053	0.887775
1	slc39a4	SLC39A4	1.42245	3.00186	1.23107	0	0	0	0	0.0519484	0	0	0.0928592	0	0.100278	0	1.47052	-7.93566	0.00161548	-6.27406	0.00212807	-5.66764	0.00318088	-5.39973	0.00629778	-0.482968	0.932063
1	cidec	CIDEC	34.198	27.0723	26.5239	0.0840305	0.137824	0.386223	6.33087	16.4676	0.35859	0.319969	5.64119	0.565777	1.35375	0.283427	2.70885	-8.16751	1.1107e-07	-1.6644	0.21503	-3.88949	0.00257486	-5.14091	3.4842e-05	-3.59767	0.160208
1	parp8	PARP8	545.153	309.914	382.806	57.3929	85.4969	232.265	160.548	170.443	54.8643	31.197	330.857	36.3229	17.7994	44.2146	258.424	-2.66303	0.00256507	-0.926492	0.253462	-1.66891	0.0377376	-3.56508	7.14037e-07	-0.851242	0.677757
1	trpv1	TRPV1	234.289	150.26	225.174	42.6035	64.7314	19.2629	21.4112	21.5586	39.3937	19.9981	93.7181	28.3454	15.6935	23.3355	81.8072	-2.04947	0.000560806	-3.05949	3.29112e-10	-2.04799	6.81424e-05	-3.07879	2.63691e-10	-1.4837	0.154318
1	CU855821.1	NA	2.84489	0.444719	0.391704	0.0420153	0.0459414	0.241389	0	0.31169	0.153681	0.0533282	0.162504	0.113155	0	0.188951	0.232187	-4.96805	0.0158161	-2.56067	0.0850091	-3.36024	0.0285607	-3.68897	0.0201889	-2.62094	NA
1	slc47a2	SLC47A1	38.7617	25.1822	32.0637	0.210076	0.689121	0.772445	0.284534	0.675329	8.04266	4.26625	10.6324	5.60119	11.8829	1.22818	13.8538	-6.30383	1.267e-12	-5.57405	5.3954e-13	-2.08884	0.00990283	-2.19846	0.00477987	-1.37879	0.452932
1	ptgis	PTGIS	105.972	44.0272	68.66	17.1842	20.4899	4.7795	4.62367	8.31174	7.37671	5.54613	13.8592	3.45124	1.45403	2.73979	18.8071	-2.08767	0.000453273	-3.41513	3.38121e-12	-3.07481	5.65525e-10	-4.76373	6.84099e-22	-2.14035	0.0214897
1	prf1.9	PRF1	20.2699	17.9	23.4463	2.10076	3.12401	15.4489	1.9206	0.675329	1.22945	1.75983	16.2736	0.565777	0.601668	2.73979	13.312	-3.09184	0.0368344	-1.61464	0.199381	-1.76596	0.181317	-3.88693	0.00100124	-0.785666	0.827302
1	trpc5b	NA	1.36318	1.16739	0.279788	0	0.0918828	0.0965557	0.0711334	0	0.0512272	0.0533282	0.0464296	0	0.200556	0	0.541769	-4.52123	0.0435789	-3.85458	0.0283902	-4.23156	0.0168224	-3.47851	0.0463173	-0.950377	NA
1	slc43a2b	SLC43A2	498.33	218.024	459.133	17.6884	45.436	84.8241	44.1027	23.4807	242.817	56.7945	300.074	131.6	48.4844	38.3571	77.473	-3.78926	7.84246e-06	-2.75644	0.000207492	-1.01629	0.241763	-2.34834	0.00194263	-2.52031	0.0861733
1	wscd2	WSCD2	21.7516	11.2292	29.7135	4.32757	5.74267	1.25522	1.77833	1.24676	2.86872	0.746594	7.19659	2.88546	0.601668	1.79504	5.88207	-2.18094	0.0261286	-3.63947	2.69521e-06	-2.59504	0.001338	-3.49481	7.181e-06	-2.00349	0.233604
1	gpr18	GPR18	77.3455	26.3496	75.5988	10.0416	13.0933	32.8772	27.5998	21.091	5.78867	4.47957	23.5166	5.09199	2.75765	13.699	28.7912	-2.50866	0.0062332	-0.928532	0.263327	-2.49237	0.00145845	-2.9861	6.75512e-05	-1.24053	0.508193
1	nceh1b.1	NCEH1	41.7251	17.6776	32.2876	1.3865	2.29707	1.06211	0.782467	0.571432	1.33191	0.479953	6.87158	1.64075	1.20334	1.60609	4.02457	-4.19693	3.40239e-06	-5.04124	1.74717e-10	-3.48651	1.27552e-05	-4.27404	5.21821e-08	-3.10887	0.0373896
1	soat1	SOAT1	53.6974	25.0711	39.5061	7.64678	10.5206	13.2764	8.60714	4.7273	20.3884	16.6384	55.0423	6.22354	1.75487	3.68455	12.2285	-2.25374	0.00257026	-1.95019	0.00188203	-0.422827	0.593568	-3.26794	9.72016e-08	-1.8705	0.14273
1	stra6l	STRA6	31.1753	13.7307	31.8959	0.378137	1.19448	2.12422	1.77833	1.03897	3.73958	2.77306	14.1378	2.48942	2.70751	1.32266	10.6806	-5.18413	2.01804e-10	-3.74624	1.07155e-07	-1.96721	0.00928477	-3.43364	1.23087e-06	-1.44169	0.383902
1	mapk8ip3	MAPK8IP3	137.562	82.7178	142.244	23.9487	37.7179	12.504	10.5277	20.2599	42.3136	42.2359	64.3282	14.9365	15.9442	19.7454	46.2826	-2.10159	5.0652e-07	-2.84573	1.72918e-15	-1.30239	0.000753077	-2.72881	2.48787e-14	-1.55686	0.0231404
1	hcar1-3	HCAR2	25.4262	60.0371	42.1921	3.48727	4.22661	7.33823	13.2308	5.66237	1.22945	0.58661	2.85542	1.35786	0.802224	2.07846	48.1401	-3.53959	1.3496e-07	-1.98199	0.000958996	-4.74823	4.09548e-16	-4.79394	7.16067e-16	0.052266	0.981245
1	scube1	SCUBE1	30.4048	12.1742	32.9591	3.27719	4.86979	5.93817	5.90407	6.07796	2.76627	2.87972	4.48045	1.35786	0.551529	1.03923	5.2629	-2.76652	3.77832e-07	-1.85881	0.00011177	-2.92216	7.91014e-10	-4.60359	5.36688e-20	-2.44008	0.00439963
1	neto2b	NETO2	2.25221	1.94565	1.0632	0.168061	0.275648	0	0	0.0519484	1.17822	1.27988	1.69468	0.169733	0	0.0944756	2.39926	-3.10102	0.0012087	-6.20368	2.02762e-05	-0.336375	0.713161	-4.26336	4.2287e-05	0.293699	0.902309
1	zglp1	ZGLP1	6.46028	6.89315	9.56876	0.0840305	0.137824	0.144833	0	0.0519484	0.102454	0.0533282	0.0696444	0.0565777	0.050139	0.188951	0.0773956	-6.21971	3.29223e-11	-6.50539	1.08433e-11	-6.69877	1.74654e-15	-6.34723	1.50442e-11	-6.7793	0.00166205
1	card9	CARD9	211.885	67.7641	56.853	25.9654	32.5724	30.9944	12.9463	23.8443	29.3019	19.7847	76.0284	22.5745	17.8495	27.6814	90.9399	-2.09026	0.00779365	-2.1445	0.000858673	-1.51078	0.030134	-2.22878	0.000550694	-0.503421	0.798541
1	tbata	TBATA	2.01513	2.2236	0.671492	0	0.32159	0	0.0711334	0	0.512272	0.106656	0.557155	0.678932	0.100278	0.283427	1.39312	-3.50848	0.0379613	-6.09495	0.000641538	-2.05301	0.145773	-2.10476	0.128663	-0.38185	0.931922
1	si:dkey-286h2.7	NA	1.30391	2.89068	1.11915	0.168061	0.275648	0.0965557	0	0.0519484	0.307363	0.0533282	0.0696444	0.169733	0.350973	1.03923	0.0773956	-3.08068	0.0228942	-4.80657	0.000443731	-3.62781	0.00156583	-1.66298	0.141518	-4.64006	0.124535
1	zgc:136254	NA	12.5057	11.3959	12.7583	0.420153	0.137824	0	0	0	0	0	0.0232148	0	0	0	0.154791	-5.52244	5.20781e-10	-9.96656	2.88147e-12	-9.76265	1.70721e-12	-9.88326	4.39431e-12	-6.46159	0.000203678
1	CU326366.2	NA	6.34174	5.22545	8.44961	0.168061	0.183766	0	0.0711334	0.103897	0.256136	0.159984	0.139289	0.113155	0.150417	0.377902	1.7027	-5.35365	2.1423e-10	-6.66879	2.11511e-10	-5.22352	6.60342e-14	-4.9687	4.36947e-11	-2.13204	0.0827837
1	lpar5b	NA	46.4666	23.181	28.7063	1.76464	3.9969	5.64851	2.3474	4.51951	1.38313	2.4531	14.695	2.37626	1.1532	5.57406	14.086	-3.65929	0.000274815	-2.78522	0.00127076	-2.5026	0.00578237	-3.36287	9.1709e-05	-1.39968	0.514029
1	zgc:66024	NA	7.1715	8.2829	13.7656	0	0	0.0482778	0.0711334	0	0	0	0	0	0.050139	0	6.50123	-10.3326	8.68424e-09	-7.79326	2.65083e-09	-10.3573	1.26565e-12	-8.58772	4.79706e-09	-0.735529	0.741199
1	si:ch73-95l15.3	NA	12.7427	10.84	13.8215	0.126046	0.0459414	0.0482778	0.142267	0	0	0	0.0232148	0	0	0.0944756	1.16093	-7.25466	9.20157e-13	-7.54949	6.26433e-13	-9.79119	1.9364e-13	-8.95273	1.17416e-10	-3.58597	0.00151675
1	nrip1a	NRIP1	158.425	76.047	161.774	8.5291	15.4822	2.99323	3.4144	4.8312	15.3169	13.652	93.0913	25.3468	30.1335	19.6509	26.1597	-3.6015	6.28148e-06	-4.91684	3.77825e-13	-1.79186	0.0177464	-2.28244	0.00132046	-2.51464	0.0634686
1	elnb	ELN	8.35687	9.72824	10.9117	0.462168	2.1133	1.06211	1.56493	3.89613	1.02454	0.639938	1.71789	0.565777	0.752085	0.377902	0.696561	-3.04583	0.000218599	-1.89928	0.00766078	-3.09289	1.39818e-05	-3.91874	7.65276e-08	-3.94523	0.00328903
1	cyp27a1.2	CYP27A1	11.2018	7.39346	7.44237	0.420153	0.826945	1.11039	0.924734	0.415587	0.204909	0.693266	8.17161	0.678932	0.651807	0.850281	6.65602	-3.93557	0.00176167	-3.18825	0.00257148	-1.62237	0.165184	-3.47109	0.00114925	-0.553837	0.871858
1	si:dkeyp-50f7.2	ZP2	609.578	501.532	320.134	0.378137	0.505355	0.627612	0.853601	1.5065	1.127	0.373297	1.04467	1.30129	1.75487	1.79504	2.94103	-10.1933	4.86191e-71	-8.66657	6.99383e-78	-9.1241	1.00904e-89	-8.08112	8.13015e-72	-7.50496	6.15181e-30
1	si:ch211-203k16.3	NA	1.42245	1.33416	1.8466	0.0840305	0.137824	0.0482778	0.497934	0.155845	0.563499	0.0533282	1.53218	0.0565777	0.050139	0	0.928748	-3.90758	0.0172444	-2.46695	0.0570944	-1.13252	0.427798	-5.11579	0.00185871	-0.882055	0.810105
1	cx34.5	GJA4	40.0656	49.8086	27.8669	0.0420153	0	0.144833	0	0.0519484	0.0512272	0.106656	0.0232148	0	0.050139	0.283427	0.386978	-10.894	1.36251e-10	-8.85951	8.41535e-21	-9.56271	4.43987e-25	-8.65997	4.84504e-21	-6.81011	1.55027e-09
1	slbp2	SLBP	29.4565	21.6245	38.7787	0.0420153	0.32159	0.0482778	0.569067	0.103897	0.665953	0.213313	0.766088	0.282888	0.601668	0.188951	2.94103	-7.52517	1.68376e-13	-6.77933	8.23204e-15	-5.77044	7.31518e-13	-6.19341	2.06673e-13	-3.51394	0.0174688
1	mos	MOS	1.71879	2.94627	7.10662	0.210076	0.367531	1.93111	0.640201	0.727277	0.512272	0.319969	0.696444	1.58417	0.802224	1.03923	1.54791	-3.8728	2.19735e-05	-1.60881	0.0326512	-2.91855	0.000121092	-1.65467	0.0305886	-1.48877	0.383902
1	irg1	ACOD1	414.525	26.7943	44.5983	15.5456	32.0212	96.3143	23.1895	52.1042	101.225	23.731	30.3649	24.3284	13.5375	38.3571	49.301	-2.97402	0.0189897	-1.3926	0.207829	-1.68828	0.141286	-2.64487	0.0117093	-1.95526	0.413512
1	grxcr1	GRXCR1	1.36318	1.83447	1.00724	0	0.0459414	0	0	0	0	0	0	0.0565777	0.300834	0.0944756	0.309583	-6.08412	0.0147312	-6.82656	0.000368772	-7.55106	0.000119832	-2.99554	0.0648481	-2.32159	NA
1	p2ry13	P2RY12	147.46	78.8265	83.265	7.05856	12.5879	24.2355	6.40201	9.61045	24.4354	7.78591	7.98589	20.8206	11.2813	8.21938	48.1401	-3.53482	3.25953e-06	-2.77235	2.91535e-05	-2.92916	1.50545e-05	-2.84579	1.80699e-05	-1.27917	0.420931
1	p2ry12	P2RY12	84.2799	28.9068	94.1208	7.10058	7.30468	2.12422	1.4938	2.49352	8.24757	6.13274	46.3832	8.99585	3.61001	3.1177	9.75185	-3.39204	0.000179768	-4.88074	1.28657e-10	-1.86933	0.026512	-3.63866	2.10331e-06	-3.01021	0.0397609
1	alox5b.3	ALOX5	38.5246	162.323	116.784	5.25191	24.9002	4.7795	0.2134	2.59742	5.89112	7.14597	6.17513	1.64075	0.802224	4.44035	36.9951	-2.91252	0.0106335	-5.16405	1.04695e-08	-3.98435	2.05404e-05	-5.39237	2.46747e-09	-1.62943	0.470103
1	rbp2a	RBP2	335.994	177.832	341.51	29.4107	33.2156	2.26906	2.20514	3.94808	5.99358	9.86571	78.9303	5.3183	1.95542	1.70056	43.3416	-3.31061	0.000863601	-6.44585	1.35202e-15	-3.27874	0.000135929	-6.48345	8.92351e-16	-2.89383	0.0783212
1	zgc:153499	NA	17.662	12.2298	12.5905	0	0	0	0	0	0	0.0533282	0	0	0	0	0.0773956	-10.8893	1.75737e-09	-10.1894	3.99601e-12	-9.94328	2.75761e-12	-10.1061	6.09458e-12	-7.68447	0.000924441
1	b4galnt2.2	NA	1.8966	2.89068	3.02171	0.252092	0.275648	0	0	0	0.256136	0.0533282	0.232148	0.509199	0	0.188951	1.16093	-3.39142	0.0117234	-7.71918	1.94079e-06	-3.81534	0.000846998	-3.38463	0.0031761	-1.30731	0.648205
1	zgc:152986	NA	1.54098	2.66832	3.13363	0.168061	0.0459414	0.0965557	0	0.0519484	0	0	0	0.113155	0	0	0.851352	-4.56223	0.00232392	-5.29871	0.000222144	-8.3524	7.76798e-07	-5.76668	0.000229244	-1.6635	0.566226
1	wu:fi42e03	NA	423.533	338.654	270.052	0.0420153	0.0459414	0.144833	0.142267	0.0519484	0.153681	0.213313	0.232148	0	0.050139	0.188951	0	-13.0445	5.44651e-30	-11.3779	1.0996e-57	-10.7345	1.35563e-94	-12.2792	1.5025e-39	-14.725	1.29101e-09
1	zgc:173544	NA	18.0177	15.0649	17.9624	0	0	0	0	0	0	0	0	0	0.100278	0	0	-11.147	2.49029e-10	-10.4472	2.64839e-13	-11.1717	5.90098e-15	-8.57088	2.70608e-11	-10.3849	0.000325656
1	rln3a	RLN3	33.4275	11.3959	31.672	0.462168	0.367531	7.28995	6.25974	4.8312	2.30522	1.75983	4.29474	0.848665	0.200556	0.944756	4.25676	-6.06475	9.52122e-17	-1.84925	0.00238846	-3.23288	7.28962e-08	-5.23463	1.0637e-16	-2.76941	0.0118205
1	igfbp6a	IGFBP6	1.60025	1.00062	2.85384	0	0	0	0	0	0	0	0.0232148	0	0	0	0.309583	-7.92747	0.0206425	-7.22768	0.00779929	-7.05874	0.0125593	-7.14438	0.0094638	-2.72273	NA
1	si:ch211-288g17.4	NA	1.65952	5.33663	0.671492	0.210076	0	0.0965557	0.0711334	0.207794	0.102454	0	0	0	0.050139	0	0.696561	-4.58528	0.0231245	-4.05164	0.0133565	-6.32822	0.000769821	-6.60684	0.000900571	-1.97705	0.629665
1	si:rp71-15k1.1	NA	0.651955	1.89006	0.391704	0.0840305	0.0459414	0.0482778	0	0.0519484	0.0512272	0.106656	0.0232148	0.0565777	0.100278	0.0944756	0.309583	-3.94784	0.0204663	-4.49316	0.00492636	-4.08787	0.00362828	-3.37098	0.0164231	-1.77106	NA
1	si:dkeyp-34c12.1	NA	2.0744	0.945029	2.85384	0.0840305	0.0459414	0.627612	0.0711334	0.103897	2.20277	0.799922	0.766088	0.113155	0.050139	0	1.47052	-5.01348	0.000882895	-2.66456	0.0142871	-0.629378	0.61939	-4.91812	0.000311269	-0.588734	0.856597
1	gip	GIP	3.55612	4.28042	1.51086	0.0420153	0.0459414	0	0	0	0.0512272	0.639938	0	0.452621	0.100278	0	1.16093	-6.23934	0.00960106	-7.98218	0.000160973	-3.70212	0.0503358	-3.93032	0.0340576	-1.57033	0.753933
1	si:dkey-78l4.10	TMPRSS9	4.38588	7.1711	4.47661	0.336122	1.3323	4.7795	1.7072	1.55845	1.02454	0.479953	2.87863	1.58417	0.150417	1.60609	3.71499	-2.80016	0.0150383	-0.769865	0.461522	-1.88121	0.0619787	-2.17067	0.0251005	-0.661184	0.814528
1	si:dkey-78l4.6	CTSG	80.1311	158.376	117.455	3.27719	8.45322	3.42773	5.76181	3.42859	1.99786	1.91981	18.8504	1.58417	0.200556	10.4868	29.1782	-4.44326	0.000828437	-4.52669	4.84784e-05	-4.02368	0.000522109	-4.74457	2.05384e-05	-2.15507	0.417394
1	gtf3ab	GTF3A	24.4187	31.0748	49.7464	0	0.0459414	0.0482778	0	0	0	0	0	0	0.050139	0	1.39312	-10.736	3.20675e-10	-10.5169	1.96565e-14	-12.2032	4.06115e-19	-10.4336	3.16706e-14	-4.80379	1.79141e-06
1	si:dkey-37o8.1	EEF1A1	17.8991	38.6906	32.3995	0.210076	0.32159	0.337945	0.2134	0.207794	0	0	0.116074	0.282888	0.050139	1.03923	0	-6.88978	1.08311e-12	-6.60995	1.69565e-14	-9.15079	1.75826e-17	-6.00343	5.74734e-13	-11.1549	0.000117899
1	si:ch73-303b9.1	NA	16.4767	15.3984	24.5654	0.0840305	0	0.144833	0.355667	0.103897	0.204909	0.0533282	0.0928592	0.0565777	0	0.188951	1.54791	-8.84523	5.39291e-12	-6.37386	7.115e-18	-7.3798	5.31265e-22	-8.05048	1.06066e-14	-3.76158	0.000443734
1	wu:fi34b01	NA	4.20807	7.00433	22.8307	0	0.0459414	0.0482778	0	0	0	0.0533282	0	0	0	0	0.232187	-9.10709	1.54369e-05	-8.88781	1.81726e-07	-9.57614	9.10088e-09	-9.76631	8.55735e-09	-5.75967	0.0167289
1	myo9ab	MYO9A	176.028	114.682	193.278	21.7639	39.8312	39.3947	42.8934	14.3378	18.4418	11.6255	38.5366	22.8574	39.66	25.9808	98.6794	-2.5224	0.000158624	-2.08481	0.000276857	-2.86065	5.8493e-07	-2.31704	4.94736e-05	-0.878975	0.551668
1	dnase2	DNASE2	283.008	130.303	243.36	45.3765	66.661	40.6017	24.541	14.078	37.0372	23.1444	128.68	18.218	10.3788	24.5637	70.6622	-2.1038	0.00935886	-2.85223	1.08351e-05	-1.87731	0.00729	-3.54081	3.2546e-08	-1.81227	0.190961
1	tuba4l	TUBA1C	83.3316	79.8271	88.3012	12.7726	11.6691	25.4907	17.4277	38.8574	5.58376	4.58622	5.24654	12.1076	7.16988	6.61329	15.3243	-2.87581	1.13382e-14	-1.3918	4.16649e-05	-4.0166	6.77495e-35	-3.15646	9.41686e-22	-2.60861	1.10744e-06
1	si:ch211-194m7.3	NA	972.835	342.767	441.002	98.6518	184.179	75.5065	16.8586	18.4936	246.761	120.255	168.702	110.496	20.9581	57.9136	362.599	-2.20788	0.018784	-3.84029	1.42428e-07	-1.73234	0.0344552	-3.15967	2.06106e-05	-0.885332	0.671031
1	si:dkey-10o6.2	NA	32.1236	13.286	24.3416	3.65533	2.98619	2.02767	2.3474	2.96106	1.17822	1.49319	2.64649	4.24332	1.85514	4.15693	2.94103	-2.92893	3.70152e-07	-3.03287	1.68032e-09	-3.73624	8.8179e-14	-2.6934	9.65555e-08	-3.1671	0.000292316
1	zgc:171426	A2M	46.1702	5.33663	11.0237	0	0	0	0	0	0.0512272	0	0	0	0.050139	0.0944756	0.232187	-11.5023	7.32249e-08	-10.8025	8.75951e-10	-10.5198	1.38779e-09	-8.83174	7.89096e-08	-6.71253	0.00796581
1	adgrg3	ADGRG3	208.685	101.618	156.458	42.9816	40.1528	85.5966	86.3559	80.3641	34.3222	19.7314	266.506	31.1743	14.5905	30.0432	83.1229	-2.02618	0.0479198	-0.666717	0.465415	-0.653297	0.507379	-2.53779	0.00156672	-1.08493	0.605574
1	si:cabz01036022.1	FCRL5	54.7642	72.3781	65.0228	10.2097	11.761	13.6626	22.0514	11.3247	6.86444	4.26625	21.6362	5.48803	2.15598	16.6277	91.4042	-2.63774	0.00303446	-1.75244	0.0214183	-2.58822	0.000708452	-2.87825	9.41759e-05	0.367393	0.884305
1	nanog	NANOG	5.57125	10.0062	28.8741	0.462168	0.229707	0.0482778	0.0711334	0.259742	0.461044	0.426625	0.0232148	0	0.350973	0.188951	8.66831	-5.48877	5.29817e-05	-6.60847	1.15545e-07	-5.58258	2.09287e-06	-6.16992	4.39361e-07	-0.920067	0.788656
1	A2ML1 (1 of many)	NA	126.894	17.2885	48.6832	0.126046	0.275648	0.0482778	0	0.0519484	0.870862	0.159984	0.371437	0.452621	0.100278	0.377902	1.54791	-8.50693	2.96752e-15	-10.6278	9.4919e-15	-7.15236	4.3626e-16	-7.67979	1.40216e-16	-5.59219	0.000168832
1	crtc1b	PDE4D	0.651955	2.50155	1.4549	0.126046	0.413473	0.869001	0.711334	0.31169	0.819634	1.75983	0.975021	0.565777	0.150417	0.377902	1.16093	-2.60565	0.0163569	-1.01321	0.263327	-0.315697	0.76725	-1.94166	0.0330043	-0.520707	0.8398
1	si:ch211-1a19.2	IGLL5	1.30391	3.61334	2.79788	0.0840305	0	0	0.0711334	0	0.0512272	0	0.208933	0	0	0.283427	1.62531	-5.93822	0.00898157	-6.72073	0.00096844	-4.80319	0.00677429	-4.84515	0.00742731	-0.785247	0.883299
1	ccdc88b	CCDC88A	240.097	251.544	263.281	47.3512	66.8447	145.316	164.603	156.313	30.7875	17.9183	126.428	44.5832	13.7381	27.02	181.106	-2.24908	0.00347805	-0.443821	0.555508	-2.16858	0.00105895	-3.04218	1.11736e-06	-0.628556	0.734245
1	CABZ01059914.1	NA	29.8714	84.4967	55.454	0.756275	0	0.772445	0.995868	1.97404	0	0.639938	1.06788	0.452621	0	14.1713	23.5283	-7.2241	0.00483921	-5.22145	0.015172	-6.63108	0.00258166	-3.40335	0.135563	-1.38644	0.832712
1	si:ch211-74f19.2	C20orf27	249.462	97.7271	143.364	13.5709	20.9033	18.5387	13.5865	16.1559	91.1843	88.2048	173.02	23.8192	26.4233	88.3347	57.4276	-3.39271	2.50191e-07	-3.14557	3.7423e-08	-0.524807	0.469338	-1.73918	0.00383602	-1.69845	0.163745
1	klb	KLB	2.78562	2.05683	2.07043	0.168061	0.413473	0.917279	0.497934	0.831174	0.409817	0.213313	1.04467	0.735509	0.150417	0.661329	2.32187	-3.12313	0.00122539	-1.39647	0.0809165	-2.03785	0.0117256	-2.09945	0.00986638	-0.153875	0.955721
1	CABZ01077228.1	NA	0.82976	1.89006	1.95852	0.168061	0.137824	0.4345	0.355667	0.103897	0.0512272	0.0533282	0.0464296	0.0565777	0.050139	0.283427	0.464374	-3.42108	0.00471021	-2.13917	0.0267951	-4.96298	3.29764e-05	-3.63796	0.000987041	-1.8815	NA
1	A2ML1 (1 of many)	NA	102.298	11.3959	32.1197	0.0420153	0.0459414	0	0	0.0519484	0	0	0.0464296	0	0.050139	0.0944756	0.0773956	-10.2784	5.69881e-11	-11.0594	3.38852e-12	-11.1703	2.76049e-14	-10.0718	2.86524e-12	-9.51623	0.000109951
1	org	NA	23.2926	33.1872	36.3725	0.0840305	0	0.0482778	0.0711334	0.103897	0.102454	0.159984	0.0464296	0.0565777	0.100278	0.188951	12.8477	-9.54977	1.5895e-15	-8.46753	2.56742e-22	-8.41782	6.74073e-33	-8.05331	6.21545e-24	-1.41285	0.132742
1	zgc:173770	NA	121.797	69.1539	87.5178	0.0420153	0.0459414	0.0482778	0.0711334	0.0519484	0	0.0533282	0	0	0	0.0944756	0	-11.1661	3.50654e-20	-10.4953	6.33139e-26	-12.6796	1.43578e-23	-11.8638	5.40149e-19	-12.8466	6.55308e-07
1	si:ch211-14a17.10	NA	653.199	1589.43	1265.37	20.6295	10.4287	36.7394	62.4551	61.5588	7.12057	47.6754	42.7849	63.0275	3.45959	342.38	428.694	-6.28264	3.84214e-07	-4.15534	0.000158642	-5.13875	3.5758e-06	-2.97448	0.00924955	-1.57384	0.588638
1	si:ch211-171h4.6	FPR1	37.517	16.4546	31.0565	4.24354	8.26945	3.33117	0.782467	0.935071	3.17608	2.13313	15.5539	2.54599	1.55431	1.13371	3.86978	-2.32745	0.0217641	-3.90166	1.15055e-06	-2.11478	0.0145851	-3.91992	1.11966e-06	-3.05514	0.0482896
1	ssuh2.3	SSUH2	58.4388	41.3589	29.8814	1.6386	2.94025	14.0006	5.54841	5.66237	6.50585	2.82639	3.04114	4.75252	1.20334	3.8735	43.9607	-4.37087	2.26065e-10	-2.16733	0.000460815	-3.37583	3.52965e-08	-3.64206	1.93495e-09	-0.144882	0.94917
1	A2ML1 (1 of many)	NA	96.1337	11.7295	36.8201	0	0.0459414	0	0	0	0.102454	0	0.0696444	0.0565777	0	0.472378	0	-11.2636	1.47706e-07	-12.0061	7.43589e-12	-9.74799	1.50283e-11	-8.20692	1.62883e-09	-11.9438	0.000405182
1	cx32.2	GJA3	407.353	146.98	314.706	39.6204	63.8585	50.74	31.3698	25.5067	91.2868	49.4352	166.171	35.7571	14.0389	27.3979	69.6561	-2.63284	5.61197e-05	-2.82053	3.44353e-07	-1.56005	0.0100666	-3.41948	4.20012e-10	-2.24437	0.0335677
1	zgc:173837	NA	94.5334	81.6616	106.04	0	0.0918828	0	0	0	0	0	0.0232148	0	0.050139	0	0.154791	-11.1706	1.53093e-21	-12.9131	2.94121e-23	-12.7026	1.14326e-24	-11.868	8.43009e-20	-9.40817	2.94209e-13
1	uhrf1bp1	UHRF1BP1	50.4968	34.5769	70.4507	4.83176	10.8422	7.53134	8.03807	11.8962	12.4994	7.83924	26.9988	12.2774	7.22002	6.42434	11.8415	-2.86272	2.51368e-06	-2.26911	1.93131e-05	-1.75582	0.00169608	-2.47539	2.99881e-06	-2.29763	0.0194852
1	agtrap	AGTRAP	37.3392	19.8456	15.9479	3.69734	4.7779	8.97968	3.8412	4.25977	25.9209	20.7447	36.6329	3.50781	2.40667	4.34588	32.8931	-2.65655	8.09687e-07	-1.90659	5.71382e-05	0.159734	0.804464	-2.74956	5.22715e-09	0.25218	0.873448
1	si:ch211-226h8.6	NA	2.96343	2.94627	2.29426	0	0	0	0.0711334	0	0	0.0533282	0	0	0	0	0.154791	-8.50311	0.000517703	-6.84149	0.000632308	-7.5031	0.000174339	-7.71998	0.000105488	-4.29831	0.244592
1	sema4aa	NA	96.9042	118.407	121.26	10.4198	17.274	15.1592	15.6493	13.5585	4.35431	2.13313	25.072	9.73136	8.32308	18.4227	108.044	-3.12744	0.000211752	-2.66988	0.000217879	-3.47999	1.58088e-06	-3.08118	1.74372e-05	-0.203064	0.937977
1	A2ML1 (1 of many)	NA	18.1362	2.44596	6.37917	0	0	0	0	0	0	0	0	0.0565777	0	0.0944756	0	-10.2816	0.0358219	-9.58187	0.0136764	-10.3064	0.0109584	-7.495	0.0580538	-9.51959	0.264034
1	si:ch211-165i18.2	ENDOD1	1441.06	765.195	1030.29	118.525	83.062	22.7389	7.39787	9.81824	24.3841	98.6038	349.8	30.4388	12.1336	53.8511	428.462	-3.53026	0.000268598	-6.16184	6.65456e-15	-2.86301	0.000891781	-4.98718	4.50688e-10	-1.5105	0.452023
1	crispld1a	CRISPLD1	1.36318	2.2236	1.23107	0.336122	0.183766	0.193111	0	0.103897	0.768407	0.213313	0.325007	0.226311	0.200556	0.755805	0.851352	-2.68849	0.0212764	-3.69578	0.00062135	-1.85601	0.0570622	-1.96968	0.0431737	-1.05244	0.671379
1	gpr84	GPR84	202.284	64.3731	58.084	12.0164	20.9033	48.7123	15.0091	41.0912	46.5143	23.2511	24.213	10.9761	2.65737	13.8879	41.7936	-2.87967	0.00101681	-1.47264	0.0575228	-1.80353	0.0241423	-3.51075	1.35566e-06	-1.57343	0.352263
1	si:ch211-209f23.6	NA	77.4048	30.4633	68.9958	10.2937	20.9033	18.1525	11.0968	6.07796	22.5912	11.1456	43.6902	8.54323	4.71307	4.53483	22.2125	-2.06944	0.0067105	-2.12758	0.000688197	-1.25001	0.0711654	-3.22316	1.48374e-07	-1.59281	0.239406
1	si:ch211-171h4.5	NA	70.8852	74.2125	66.1979	6.76446	6.11021	20.3732	13.7999	12.9871	12.0384	6.18607	21.938	6.90247	3.91084	8.88071	100.537	-3.54574	1.605e-13	-1.93178	8.17111e-06	-2.41465	2.53511e-08	-3.31667	5.57177e-15	0.359718	0.787678
1	nitr5	NA	2.72636	4.61396	3.63725	0.588214	0.826945	0.482778	0.284534	0.155845	0.768407	0.319969	0.998236	0.282888	0.100278	0.755805	1.93489	-2.46334	0.00368062	-3.31977	1.10411e-05	-2.36284	0.00106658	-3.2671	1.73973e-05	-1.05705	0.550234
1	FNIP2	NA	128.85	87.165	96.0233	10.4618	14.4256	15.9317	7.89581	11.1689	49.1781	29.7038	65.93	25.9126	27.3258	16.1553	58.2015	-3.18755	1.10621e-13	-2.95021	6.53616e-15	-1.12915	0.00697299	-2.04384	1.13288e-07	-1.00749	0.23793
1	zgc:175135	NA	190.193	129.969	110.796	0.0420153	0.0918828	0.144833	0.142267	0	0.0512272	0.106656	0.162504	0.113155	0	0	0.154791	-11.2057	1.60883e-28	-10.3831	1.0678e-37	-10.2955	1.53813e-53	-11.6453	6.21054e-24	-10.0284	3.29684e-14
1	AL935199.1	NA	20.9811	10.4509	15.6122	2.14278	4.41037	1.93111	1.35153	1.97404	5.58376	5.91943	7.77696	0.792087	0.651807	0.850281	4.87593	-2.40421	5.5056e-07	-2.94632	4.68308e-12	-1.30363	0.00309623	-4.26862	4.67076e-20	-1.86374	0.0181976
1	dnase2b	DNASE2B	38.2875	28.74	40.7372	2.98308	6.11021	3.57256	2.7742	2.38963	12.0896	7.46594	38.049	2.82888	0.752085	2.45637	16.9496	-3.1143	1.94216e-05	-3.39935	5.25064e-08	-0.96071	0.18555	-4.07702	7.94583e-11	-1.24902	0.402082
1	si:ch1073-59l16.1	NA	151.194	50.2533	154.555	1.05038	5.00761	3.0415	7.04221	4.67535	3.07363	2.82639	44.3635	3.56439	1.20334	4.62931	11.2998	-5.46697	2.65676e-06	-4.34777	1.79676e-05	-2.9506	0.00669992	-5.17655	2.75386e-07	-3.5795	0.0736996
1	drl	ZNF226	0.948298	2.66832	2.35022	0.210076	0.32159	0.144833	0.4268	0.207794	0.102454	0	0.208933	0	0.050139	0.0944756	1.08354	-2.98767	0.0138353	-2.67962	0.00790349	-4.10871	0.0001287	-5.377	0.00016032	-1.00279	0.702022
1	slitrk3a	SLITRK3	28.3897	11.6739	18.0743	1.00837	1.65389	2.22078	0.284534	0.0519484	0.512272	0.0533282	1.02145	0.0565777	0.250695	0.377902	1.00614	-4.0103	0.00345938	-4.35983	0.000130728	-5.24063	5.8888e-06	-6.34027	1.12131e-07	-4.45408	0.0418721
1	A2ML1 (1 of many)	NA	7.1715	0.833849	1.95852	0	0	0	0.0711334	0	0	0	0	0	0	0.188951	0.232187	-8.8504	0.00376566	-7.18881	0.00389209	-8.8751	0.000463256	-5.87116	0.0144748	-4.06069	0.435533
1	ccl34b.9	NA	41.6066	107.289	71.2341	0.966351	2.94025	14.4833	7.54014	2.02599	2.35645	3.7863	3.94651	4.07359	0.200556	16.3443	24.7666	-5.3317	1.46155e-05	-2.94453	0.0069487	-4.40696	5.40127e-05	-3.29338	0.00254244	-1.68938	0.535794
1	CABZ01059627.1	NA	102.653	75.7135	82.1458	0	0.0918828	0	0	0.0519484	0	0.0533282	0.0464296	0.226311	0.100278	0	0	-11.061	9.02421e-21	-11.8417	1.95391e-19	-11.2574	1.10267e-30	-9.35302	1.10072e-35	-12.7412	6.21785e-07
1	vtg4	NA	335.46	643.842	260.875	0.0420153	0.0459414	0.144833	0.0711334	0.155845	0.153681	0	0.139289	0.169733	0	0.188951	0.154791	-13.2725	1.596e-28	-11.4034	3.5876e-53	-11.9188	1.36055e-64	-11.7696	5.03387e-47	-11.5103	3.03737e-18
1	si:ch211-250e5.16	NA	46.8222	40.8586	45.3817	0	0	0	0	0.155845	0	0	0.0232148	0	0	0	0	-12.5279	3.12732e-14	-9.42843	7.57379e-21	-11.6194	9.54749e-20	-11.7447	1.27378e-18	-11.7657	8.50496e-06
1	zgc:171750	NA	226.939	171.384	164.683	0	0.0459414	0.0482778	0.142267	0.103897	0.102454	0	0.0928592	0.0565777	0	0.0944756	0	-13.1719	2.49887e-16	-10.7538	2.1522e-44	-11.3801	1.19142e-54	-12.0057	8.56741e-27	-13.8524	2.25811e-08
1	npb	NPB	5.45271	3.89129	3.07767	0.966351	0.459414	0.0965557	0.142267	0.103897	0.204909	0.159984	0.301792	0.113155	0.050139	0.188951	6.88821	-2.62524	0.000513158	-4.98841	5.61397e-09	-4.1848	1.74336e-09	-5.16199	1.04982e-08	0.567508	0.74794
1	g0s2	NA	149.89	101.452	152.82	0.504183	1.56201	2.1725	2.84534	0.675329	7.78653	1.54652	28.9256	5.48803	1.05292	1.70056	5.72728	-7.1741	6.90426e-12	-5.90468	1.10489e-10	-3.48296	0.000324864	-5.53363	1.65053e-09	-4.72492	0.00400247
1	zgc:195245	NA	14.2837	17.5108	28.9301	0.0420153	0.0459414	0.0965557	0	0.155845	2.51013	0.0533282	3.83044	0	0	0.0944756	0.464374	-8.94363	9.42935e-08	-7.62158	3.68858e-09	-3.27481	0.00562688	-9.64136	7.1149e-09	-5.59653	0.00862111
1	abca1b	ABCA1	1199.18	458.672	884.802	94.9965	132.265	91.2934	47.5171	43.325	215.974	69.6466	372.063	189.931	64.6292	155.034	132.656	-3.04098	3.28503e-05	-3.61692	4.51289e-09	-2.01435	0.00261139	-2.56264	5.2721e-05	-2.8629	0.0124995
1	si:dkey-19b23.11	NA	475.631	373.397	261.434	0.126046	0.781004	0.627612	0.0711334	0.155845	0.665953	0.213313	0.53394	0.396044	0.701946	1.32266	0.851352	-9.83022	1.48213e-35	-10.0968	3.33379e-42	-9.61449	4.97562e-45	-8.75788	1.35898e-37	-8.92923	4.45423e-17
1	si:dkeyp-75b4.10	REG1B	350.455	781.761	636.406	11.2601	3.76719	23.6079	31.8678	33.0911	5.22517	31.197	25.4434	31.8532	0.401112	158.436	366.855	-6.3334	4.31188e-06	-4.03778	0.00094089	-4.80524	0.000110638	-3.09102	0.0143826	-0.813133	0.831009
1	hgfb	HGF	3.85246	2.16801	3.63725	0.378137	0.689121	0.0965557	0.0711334	0.103897	1.07577	0.693266	1.43932	1.07498	0.401112	0.944756	0.619165	-2.72793	0.000266904	-4.91806	4.01632e-08	-1.59487	0.0135469	-1.92225	0.00284177	-2.55028	0.0544467
1	CABZ01059913.1	NA	9.48298	22.5695	15.1645	0	0.0459414	0.144833	0.142267	0.779226	0	0.106656	0.232148	0.113155	0	2.73979	4.17936	-9.55526	5.0022e-05	-5.19508	0.000556621	-7.06024	6.90941e-06	-3.9468	0.00981438	-2.03789	0.598712
1	fam117ab	FAM117A	85.8802	70.1545	96.8627	12.1844	15.1147	9.51073	5.97521	10.8053	9.11843	6.18607	33.3597	5.37488	3.05848	7.08567	49.5332	-2.74024	3.62167e-05	-3.04514	6.32343e-08	-2.43521	3.19343e-05	-3.92687	2.09702e-12	-0.929771	0.523044
1	lpxn	LPXN	118.596	72.7672	104.809	10.8399	10.0152	43.6914	26.4616	31.221	17.5197	7.67926	25.8148	9.05242	4.31196	8.50281	54.7187	-3.35655	2.64526e-11	-1.33847	0.00406536	-2.57022	1.32289e-08	-3.66943	9.20243e-17	-1.02383	0.323807
1	pgbd4	NA	5.68979	7.00433	5.48385	1.05038	1.3323	0.482778	0.0711334	0.363639	3.94449	4.90619	6.40728	1.86706	0.852363	1.22818	5.3403	-2.44586	1.41911e-07	-3.99535	4.57372e-15	-0.238389	0.627294	-2.07795	5.44981e-07	-0.32992	0.779591
1	AL928650.1	NA	951.024	463.898	718.496	23.0244	61.5615	74.0099	30.943	15.4287	70.2324	66.5536	772.472	37.9636	13.4874	32.972	57.7371	-4.22666	6.614e-05	-3.96585	1.15936e-05	-1.34559	0.204401	-4.58045	3.30799e-07	-3.80302	0.02411
1	CABZ01112215.1	NA	8.53468	9.89501	30.7767	0	0	0.0482778	0	0	0	0	0.0464296	0.0565777	0.050139	0	0	-11.0866	6.91355e-09	-9.42496	2.08469e-09	-9.52767	5.63081e-11	-8.52209	3.59648e-09	-10.3245	0.00102576
1	BX548000.1	NA	161.151	147.147	187.178	0.0420153	0.32159	0.0965557	0	0.0519484	0.102454	0.213313	0.464296	0.113155	0	0	0.309583	-9.98115	2.17037e-40	-11.3431	7.68422e-30	-9.21013	1.57167e-58	-11.8361	2.48363e-24	-9.21825	2.83496e-18
1	si:ch211-256e16.6	NA	0.177806	1.00062	0.72745	0	0	0	0.0711334	0.103897	0.0512272	0	0.0232148	0.0565777	0	0	0.154791	-6.35318	0.0219629	-3.16227	0.121319	-4.629	0.0366732	-4.60827	0.0405083	-2.1484	NA
1	st3gal1	ST3GAL1	3.55612	2.16801	3.07767	0.210076	0.229707	0	0	0	0	0.0533282	0	0.0565777	0.150417	0.0944756	2.24447	-3.856	0.000343018	-7.92072	1.2102e-07	-7.67453	1.71536e-07	-4.71021	1.0597e-05	-0.557766	0.829073
1	CABZ01059627.2	NA	136.436	102.953	129.486	0	0.0459414	0	0	0	0	0	0.0464296	0.0565777	0	0.0944756	0.154791	-12.5614	8.87353e-15	-13.3042	1.36385e-24	-12.3576	2.39957e-28	-11.3943	6.57119e-24	-9.79918	2.46753e-14
1	si:ch211-207g17.2	CCR4	50.9117	18.6226	55.566	0.966351	3.76719	2.26906	8.18034	2.33768	1.53681	1.01324	5.24654	0.96182	0.50139	2.07846	3.40541	-4.30706	2.00754e-05	-3.02118	0.000602396	-4.07258	4.08475e-06	-5.08632	5.44067e-09	-3.79832	0.018688
1	tmem163a	TMEM163	180.888	94.5585	145.77	2.43689	8.31539	16.8972	32.6502	30.4937	315.201	175.076	534.962	3.7907	3.81057	0.755805	45.8182	-4.86558	8.53269e-11	-2.15122	0.00172641	1.23894	0.105429	-5.5205	4.43801e-17	-1.79354	0.219011
1	zgc:152830	NA	1050.36	499.475	1047.42	160.246	164.424	101.963	118.864	132.157	181.139	153.585	229.362	110.44	80.8742	94.1922	222.203	-2.53863	5.03584e-11	-2.65339	3.3606e-15	-2.22406	9.89342e-11	-3.0866	2.52549e-20	-2.14114	0.000203678
1	tceb3l	NA	5.57125	6.39284	12.4786	0.252092	0.183766	0	0	0.103897	0.256136	0	0.208933	0.169733	0.050139	0.188951	12.0737	-5.311	1.45796e-08	-7.55906	5.43116e-09	-5.66446	6.9995e-12	-5.86305	3.59816e-10	0.41434	0.861088
1	5_8S_rRNA	NA	0.711223	1.55652	10.2403	0	0	0.0965557	0.142267	0.103897	0.102454	0	0	0	0	1.98399	0.0773956	-9.10732	0.00334842	-4.93722	0.0329692	-6.98285	0.00543884	-2.57075	0.292685	-5.90261	0.263551
1	SERINC3	NA	24.8928	23.6813	21.208	2.94107	6.98309	1.3035	0.355667	0.415587	4.86658	1.75983	5.91977	4.63937	2.70751	5.85749	20.8968	-2.35727	0.000553292	-4.84055	6.95002e-16	-2.48308	2.34499e-05	-2.29631	7.66711e-05	-0.311788	0.871842
1	si:ch211-286b5.9	NA	35.3834	19.9568	22.7748	5.29392	6.24803	3.81395	4.6948	4.51951	4.30308	2.98638	18.6879	4.18675	1.70473	2.73979	17.9558	-2.29953	0.00353857	-2.3546	0.000317641	-1.66354	0.017601	-3.09039	1.93437e-06	-0.7127	0.696964
1	mgp	MGP	11.9723	22.1248	11.5832	2.4789	2.94025	0	0.142267	0.103897	0.256136	0.0533282	1.83397	0.226311	0.100278	0.0944756	16.6401	-2.5706	0.0359426	-7.3367	6.26918e-10	-4.41952	6.89602e-06	-6.58703	2.02442e-09	-0.00264115	0.998961
1	si:ch211-226h8.4	NA	21.6923	15.2316	14.7728	0	0	0	0	0	0	0	0	0.0565777	0.050139	0	0	-11.1721	1.61435e-10	-10.4722	1.39207e-13	-11.1967	2.79331e-15	-8.59375	1.37855e-11	-10.41	0.000279627
1	zgc:171781	NA	45.8146	39.58	30.4969	0.0420153	0	0.193111	0	0	0.0512272	0	0.0232148	0	0	0	0	-10.8862	1.55938e-10	-8.86424	1.75087e-20	-10.6365	3.96877e-19	-11.5459	2.3427e-17	-11.5669	1.87856e-05
1	si:dkey-102g19.3	NA	434.261	203.126	170.335	8.5291	11.9907	67.7338	53.7768	38.1301	39.3937	51.5683	72.1051	20.5943	7.9721	31.5549	192.019	-4.85476	5.99212e-16	-2.13255	0.000112841	-2.34231	3.27341e-05	-3.6761	5.7136e-12	-0.673548	0.660732
1	zp2.5	ZP2	78.5902	63.5393	40.7372	0.0420153	0.0459414	0.0482778	0.0711334	0	0	0	0	0	0	0	0	-10.5473	2.69493e-17	-10.4586	2.02013e-18	-13.0146	4.75686e-22	-12.2068	1.48515e-19	-12.2278	3.84547e-06
1	si:dkey-90l23.2	NA	9.66078	11.6183	25.069	0.0840305	0.275648	0	0	0	0.204909	0	0.0928592	0.169733	0.200556	0.472378	0	-6.55628	7.86511e-11	-10.2983	1.54666e-12	-7.28647	4.11003e-15	-5.72786	2.68223e-11	-10.236	0.000514616
1	TMEM233	NA	1.8966	1.16739	0.783407	0	0	0	0	0	0.0512272	0	0.0232148	0.282888	1.20334	0	0.0773956	-7.42976	0.0079191	-6.72996	0.00252018	-5.70311	0.011593	-1.17831	0.591741	-4.22499	NA
1	qdprb2	QDPR	32.005	25.2934	37.2118	0	0	1.49661	0.284534	5.40263	0.102454	0	0.0464296	0.339466	0.100278	0	0.0773956	-12.0375	4.86897e-10	-3.50761	0.000660966	-9.32792	1.54221e-13	-7.55239	2.70608e-11	-8.83273	0.000442452
1	si:ch211-147m6.1	NA	957.425	322.533	390.473	112.013	151.882	48.9054	9.17621	9.87019	154.757	110.496	135.435	98.5583	20.908	49.0328	405.089	-2.22723	0.017744	-4.4819	6.03705e-10	-2.08457	0.00933657	-3.25603	1.12741e-05	-0.655081	0.770737
1	fam213ab	FAM213A	23.5889	23.2366	14.9967	1.51255	1.01071	0.144833	0.284534	0.103897	0.973316	0.58661	5.0144	1.0184	2.30639	2.45637	3.86978	-4.11591	3.78777e-06	-6.65649	5.77437e-14	-3.27899	3.06706e-05	-3.27945	2.29787e-05	-2.56842	0.0975719
1	sowahd	SOWAHC	80.1904	62.3163	65.3585	17.2263	18.2387	22.0147	21.9802	13.1949	8.65739	6.82601	46.5689	15.3325	5.0139	10.6757	151.386	-2.07669	0.0136758	-1.62383	0.0203882	-1.81903	0.0123171	-2.65136	9.1108e-05	0.962714	0.588638
1	figla	FIGLA	0.296343	0.722669	1.95852	0	0.0459414	0.0482778	0.2134	0	0.102454	0.0533282	0.232148	0.0565777	0	0	0.541769	-5.58651	0.0276277	-3.30344	0.0464719	-2.90177	0.0805943	-5.28388	0.00742731	-1.01665	NA
1	sgk494a	SGK494	101.586	48.3632	59.8747	0.588214	2.06736	3.57256	2.20514	1.29871	8.55493	3.25302	82.4822	5.94065	2.10584	0.755805	8.8231	-5.88332	8.81591e-07	-4.69134	6.61231e-06	-1.27631	0.303234	-4.49062	1.76161e-05	-3.16963	0.141251
1	kcnab2a	KCNAB2	11.4981	8.78321	13.8775	1.17643	3.2159	2.26906	3.12987	3.06495	1.63927	1.27988	6.73229	1.5276	1.10306	1.22818	13.2347	-2.51367	0.00120933	-1.76983	0.00769928	-1.86891	0.00649041	-3.02983	4.44688e-06	0.0526521	0.982337
1	c3a.2	C3	2.84489	9.61706	1.11915	0.882321	0.0459414	0.531056	0.142267	0.467535	0.102454	0.213313	0.0928592	0.113155	0	0.0944756	1.8575	-3.27016	0.0290641	-3.29297	0.00689717	-5.00997	8.91514e-05	-5.95533	4.47398e-05	-1.38453	0.667135
1	si:dkeyp-46h3.6	NA	133.414	103.842	89.6442	0.0840305	0	0.579334	0	0.155845	0.0512272	0.0533282	0	0.113155	0	0.188951	1.39312	-11.386	2.53315e-17	-8.54105	2.92864e-26	-12.0079	4.55873e-22	-10.1703	1.66229e-23	-6.45453	3.6358e-08
1	tcf23	TCF23	3.67465	5.00309	2.68597	0	0	0	0	0.103897	0	0.0533282	0.0232148	0.0565777	0.050139	0.0944756	0.309583	-8.96017	1.93249e-06	-6.44471	3.46236e-06	-7.25971	1.82565e-07	-5.75519	3.11643e-06	-3.75536	0.0521261
1	si:ch73-160p18.3	NA	139.755	127.746	204.301	0.126046	0.0918828	0.0965557	0.2134	0.0519484	0.0512272	0.106656	0.0928592	0	0.100278	0.0944756	0.0773956	-10.5878	7.35704e-40	-10.2205	1.26985e-45	-10.8702	1.31196e-55	-11.1642	9.92039e-32	-11.1476	2.31119e-10
1	CU693446.1	NA	8.59395	8.94998	7.2745	0.966351	1.56201	0.144833	0.4268	0.415587	8.40125	3.94628	24.8166	0.509199	0.902502	1.70056	8.9005	-2.82331	0.0010391	-4.41841	1.15676e-08	0.536399	0.545839	-2.89245	8.545e-05	-0.0480982	0.984697
1	zgc:171717	NA	5.80832	4.16924	4.42065	0	0	0	0	0	0	0	0	0	0	0	0	-9.32702	0.0322325	-8.62724	0.0124638	-9.35173	0.00925896	-8.54394	0.0146081	-8.56496	0.261882
1	lpl	LPL	270.028	134.138	179.288	3.31921	12.8636	14.3868	7.46901	6.90914	18.3393	15.4118	114.31	156.437	152.824	21.446	40.3231	-4.75163	3.19907e-06	-4.14899	2.70133e-06	-2.07657	0.0346018	-0.703105	0.513394	-2.45074	0.198186
1	rnf152	RNF152	25.0706	13.6195	20.2007	4.57966	5.92644	6.56578	9.53188	10.2858	0.973316	0.639938	5.24654	0.622354	0.350973	0.661329	9.98404	-2.03064	0.021534	-0.923476	0.230117	-3.16491	9.15762e-06	-5.09507	4.16863e-12	-1.15185	0.512668
1	avd	NA	12.7427	12.341	13.8775	0	0	0	0	0	0	0	0	0.0565777	0	0	0.464374	-10.7522	6.61168e-10	-10.0523	9.23291e-13	-10.7768	2.13111e-14	-9.00721	2.1025e-10	-4.96237	0.000161448
1	pabpn1l	PABPN1	11.024	12.0074	12.3666	0.0420153	0.0459414	0	0	0.0519484	0	0	0.232148	0	0	0.0944756	12.2285	-8.167	2.71619e-08	-8.94803	3.14255e-09	-6.97477	4.81838e-12	-8.86473	4.82476e-09	-0.101074	0.976258
1	CYP27A1 (1 of many)	NA	144.319	97.6715	121.092	4.91579	8.82075	9.8004	14.0133	7.48057	5.43008	7.09265	98.1057	6.61959	3.05848	10.4868	106.109	-4.27173	6.11521e-05	-3.2874	0.000365909	-1.82547	0.0752368	-4.07941	7.75348e-06	-0.359395	0.910961
1	zgc:92591	NA	2.96343	4.3916	4.3647	0.168061	0.0459414	0.144833	0	0.0519484	0.102454	0	0.232148	0.339466	0.200556	0.0944756	4.72113	-5.24004	2.87526e-06	-5.54797	3.82381e-07	-4.96426	5.08044e-08	-4.00686	7.34856e-06	0.130252	0.964214
1	si:ch211-171h4.7	NA	5.51198	9.22793	8.72939	0.588214	1.01071	1.44833	1.20927	1.09092	1.38313	0.639938	2.43755	0.678932	0.551529	2.17294	10.8354	-3.39107	2.51691e-06	-2.39318	0.000115938	-2.37905	0.000151841	-2.7128	1.52822e-05	0.33091	0.867788
1	si:dkey-5i16.5	NA	3.31904	1.83447	2.51809	0.126046	0.505355	2.07595	0.569067	0.31169	0.256136	0.159984	3.22686	0.396044	0.401112	0.472378	2.47666	-3.17769	0.0336918	-1.19725	0.347316	-1.16184	0.391633	-2.49052	0.0439428	-0.221668	0.958116
1	cdca9	NA	4.38588	5.61458	9.1211	1.26046	0.551297	0.386223	0.0711334	1.24676	1.02454	0.426625	0.255363	0.113155	0.200556	0	5.95946	-2.88217	0.0152179	-3.24461	0.000911588	-3.45806	0.000504975	-5.62554	6.36389e-07	-0.24653	0.943077
1	si:ch211-226h8.14	NA	78.1753	62.3163	57.6364	0.0420153	0	0	0.0711334	0	0	0	0.0232148	0	0	0.0944756	0.0773956	-11.663	9.68141e-13	-11.4441	3.42831e-18	-12.1958	1.81568e-22	-11.3608	5.38374e-18	-9.90088	7.51003e-08
1	si:ch73-180n10.1	NA	1.95586	5.00309	3.41342	0.504183	1.05665	1.93111	0.355667	0.987019	0.204909	0.0533282	0.53394	0.0565777	0.250695	0.283427	0.928748	-2.23946	0.0476614	-1.42642	0.124864	-3.62873	0.000106326	-3.9982	5.37767e-05	-2.0209	0.317447
1	engl	NA	81.6721	143.7	79.9075	0.0420153	1.42418	0.193111	0.0711334	0.155845	0.102454	0	0.0232148	0.0565777	0	0.0944756	0.696561	-7.25764	5.11001e-13	-9.22618	6.10914e-20	-11.3365	1.36156e-20	-11.0572	3.40899e-16	-7.32342	7.93955e-07
1	si:ch211-12h2.8	NA	91.3922	83.2737	63.6239	0.252092	0	0.289667	0	0	0.0512272	0	0.0232148	0	0.050139	0.0944756	0.928748	-9.33798	1.92186e-18	-9.37503	8.42166e-21	-11.6675	4.03285e-19	-10.7339	2.16953e-16	-6.57717	7.93955e-07
1	si:dkey-240e12.6	NA	45.5776	39.5244	28.7063	0	0	0.386223	0	0	0.0512272	0	0	0	0	0	0.0773956	-12.3027	0.000685636	-8.0486	0.00442823	-11.2313	0.000243248	-11.5197	0.000125938	-9.09804	0.126202
1	si:dkey-238d18.4	NA	14.2837	9.45029	10.1283	1.55456	3.03213	1.64145	1.77833	0.987019	6.6083	2.02647	7.63767	6.8459	6.06682	8.21938	6.88821	-2.43456	9.77299e-05	-2.7176	4.74383e-07	-1.07779	0.0660172	-0.571745	0.348372	-0.882512	0.508102
1	si:dkey-241l7.5	NA	213.723	202.736	132.06	0.0840305	0.0918828	0	0.0711334	0	0.204909	0	0.0696444	0	0.050139	0.0944756	0.232187	-11.1254	1.29508e-35	-12.9064	7.21267e-23	-11.0434	9.86393e-55	-11.9574	6.99629e-26	-9.77829	1.34127e-18
1	si:ch1073-189o9.1	NA	5.57125	10.0062	5.1481	0.0420153	1.60795	0.337945	0.2134	0.415587	0.0512272	0.0533282	0.116074	0.169733	0	0.755805	10.5258	-3.20614	0.0311523	-4.16119	0.000593552	-6.4688	1.13916e-06	-4.46352	0.000288159	0.475825	0.904695
1	wu:fc75a09	NA	3.14124	10.5621	7.77811	1.00837	2.20519	0.144833	0.640201	0.207794	0.563499	0.479953	0.53394	0.0565777	0.100278	0.472378	3.01843	-2.24326	0.0203203	-4.17999	4.03322e-07	-3.72027	3.20187e-06	-5.11255	1.48993e-08	-1.36482	0.469173
1	grn1	GRN	651.303	231.532	350.687	38.612	45.436	63.0508	43.2491	56.2082	108.858	49.8085	137.617	26.1955	17.0974	65.755	201.848	-3.43179	2.67689e-07	-2.73114	3.1102e-06	-2.10487	0.000660493	-3.42584	3.07884e-09	-1.21864	0.380447
1	pnpla2	NA	87.7768	65.0402	83.8805	20.6295	21.6843	12.7453	9.31848	16.3637	7.42794	5.4928	39.8366	23.9889	37.2533	10.1089	33.4349	-2.01046	0.0275424	-2.40164	0.000907281	-2.24273	0.00300362	-1.58529	0.0369354	-1.40483	0.408213
1	si:dkey-241l7.4	NA	34.9092	30.5745	21.9914	0	0	0	0	0	0	0	0.0232148	0	0.050139	0	0.154791	-11.9226	1.215e-12	-11.2228	1.56558e-16	-11.0154	3.31606e-17	-10.1777	9.46412e-14	-7.71779	2.52866e-07
1	si:ch211-103b1.2	PATL2	19.0252	17.0105	36.3725	0.0420153	0.0918828	0	0	0.155845	0	0.0533282	0	0.0565777	0.852363	0	2.32187	-8.62203	1.83905e-07	-8.57045	1.1258e-08	-10.6702	3.4953e-10	-6.05478	1.88741e-06	-3.53747	0.17245
1	si:ch211-286b5.4	SSX2IP	6.69735	6.00371	4.58853	0	0	0.0482778	0	0	0	0	0	0.113155	0	0	0.154791	-9.58261	1.57102e-06	-7.92098	1.25871e-06	-9.60727	4.44361e-09	-7.01991	3.37857e-06	-5.3778	0.0249738
1	slc25a32a	SLC25A32	91.3329	46.0285	67.8766	15.1675	22.3735	0.917279	0.782467	1.55845	6.6083	3.46633	20.9165	25.4034	46.6293	25.9808	32.3514	-2.0019	0.0112457	-5.75965	1.12845e-19	-2.79865	1.47893e-05	-0.938292	0.183708	-1.2599	0.401459
1	scarb2c	NA	158.425	93.3355	171.51	32.2677	32.4346	4.29673	3.34327	3.53249	28.7897	20.958	56.6209	46.4503	31.1865	37.6013	49.9202	-2.24131	5.05028e-07	-5.02476	3.34173e-39	-2.03082	2.79702e-07	-1.77393	6.2007e-06	-1.6716	0.0220256
1	cobll1a	COBLL1	6.51955	13.7307	14.1573	2.22681	2.57272	0.337945	0.497934	0.415587	1.74172	0.373297	3.134	0.792087	0.300834	0.283427	27.2433	-2.3388	0.00488006	-4.52501	4.23518e-10	-2.7048	0.000116392	-4.48022	7.63789e-10	1.11469	0.505624
1	zmp:0000001289	NA	19.9142	11.6183	12.7583	2.68898	3.35372	3.66911	3.69894	2.28573	3.0224	1.65317	6.12871	1.69733	0.701946	1.51161	6.96561	-2.41473	0.000129715	-1.97418	0.000281953	-2.06969	0.000188836	-3.42406	4.72798e-10	-1.25857	0.29804
1	si:zfos-1505d6.3	ZP4	33.1904	27.7394	16.3396	0.0420153	0	0	0	0	0	0	0	0	0	0	0.0773956	-10.3029	6.31017e-09	-11.0459	8.36708e-15	-11.7704	1.37496e-16	-10.9626	1.32743e-14	-8.54089	7.72239e-05
1	BX248410.1	NA	3.14124	8.11613	6.54705	0.504183	1.24042	1.40006	2.27627	1.09092	0.461044	0.213313	1.20717	0.848665	0.250695	2.17294	5.49509	-2.86421	0.00579302	-1.61179	0.0683509	-3.21009	0.000261871	-2.35202	0.00746383	-0.236827	0.937034
1	si:dkey-163m14.6	NA	1.60025	3.94688	3.24554	0.630229	0.459414	0.0482778	0	0	0.102454	0	0.0696444	0.282888	0.150417	0.566854	0.928748	-2.48925	0.0119426	-6.91451	3.16467e-06	-5.60006	1.02005e-07	-3.07412	0.00036754	-1.78637	0.332683
1	qdprb2	QDPR	8.83102	5.00309	14.1013	0	0	0.0965557	0	0.31169	0	0.0533282	0	0.0565777	0	0	0.0773956	-10.2868	2.20687e-07	-5.83966	6.32139e-07	-9.32231	4.63939e-09	-8.54191	1.79916e-07	-7.08204	0.010004
1	si:ch73-362m14.2	NA	31.5902	36.467	41.7444	0.840305	1.8836	3.0415	1.84947	3.37664	0.35859	0.213313	0.417866	0.226311	0.050139	1.88951	27.1659	-4.86864	9.22959e-08	-3.49871	1.13079e-05	-6.77194	1.80788e-16	-5.65519	3.48114e-12	-0.581073	0.814566
1	zp2.3	ZP2	43.2661	37.2452	21.8794	0.0840305	0.0918828	0.0482778	0	0	0.0512272	0	0	0	0.050139	0	0.0773956	-8.7079	6.62715e-19	-10.4889	1.51837e-14	-11.2183	6.35943e-18	-10.4056	2.47502e-14	-8.94572	6.79794e-06
1	BX248410.2	NA	1.24464	8.8388	4.42065	0.672244	0.689121	0.241389	0.497934	0.415587	0.307363	0	0.348222	0.169733	0.150417	0.472378	3.86978	-2.87175	0.0119033	-3.3496	0.000462221	-4.37283	8.17394e-06	-4.09696	4.03898e-05	-0.419984	0.892389
1	scn12aa	SCN5A	11.4388	4.89191	13.206	0.0420153	0.0918828	0.241389	0.2134	0.103897	5.02026	7.51927	6.50014	0.113155	0	0	3.5602	-7.34784	3.99153e-11	-5.52658	1.33392e-13	-0.64141	0.370135	-7.79155	2.20223e-10	-1.64688	0.206396
1	zp3.2	ZP3	889.74	722.891	504.514	0.168061	0.32159	0.144833	0.0711334	0.207794	0.307363	0.639938	1.62504	1.47102	1.25348	0.661329	0.619165	-11.6213	4.13714e-59	-12.0211	1.25002e-60	-9.667	4.82424e-74	-9.13674	2.1822e-64	-10.3182	8.80096e-30
1	QDPR (1 of many)	NA	50.9117	41.0254	53.5515	0	0	13.0833	3.27214	23.7404	0.153681	0.426625	0.0464296	0.339466	0	0	0.0773956	-12.6594	3.27636e-11	-1.65904	0.12003	-7.89001	2.35794e-14	-8.5708	1.09369e-13	-9.45462	0.000105582
1	si:ch1073-263o8.2	NA	126.598	94.9476	190.032	0.0840305	0	0	0	0.0519484	0.102454	0	0.0232148	0.0565777	0.050139	0	0.232187	-11.7182	9.21691e-22	-12.4996	1.1337e-20	-11.8528	2.63694e-32	-11.576	8.20898e-23	-9.37144	3.28382e-15
1	fabp10b	NA	29.6936	140.976	85.1116	15.6297	22.741	0.241389	0.2134	0.259742	12.858	7.30596	30.8989	2.09337	0.451251	0.850281	28.2494	-2.21525	0.010257	-8.19638	7.75691e-26	-2.31288	0.0015391	-6.08216	1.60122e-18	-1.70084	0.266995
1	adh8a	ADH5	17.4842	59.9259	22.3271	7.05856	3.26184	0.386223	0.142267	0.415587	0.512272	0.639938	0.789303	0.96182	2.25626	16.4388	17.8784	-2.71464	0.0205153	-6.43563	2.87257e-11	-5.62671	1.94023e-09	-2.18846	0.0252273	-1.0026	0.702022
1	cst14b.2	NA	24.6557	48.5856	62.0011	1.9327	6.70744	17.1386	12.8751	8.72733	7.68407	10.559	4.34117	25.7428	0.150417	11.2426	29.7199	-3.50142	0.0083973	-1.55046	0.186038	-2.5183	0.0322578	-1.772	0.132664	-0.737933	0.826451
1	FADS6	NA	5.0971	9.67265	5.42789	0.210076	1.97548	0.0482778	0	0.0519484	0.102454	0.106656	0.53394	0.0565777	0.050139	0	0.154791	-2.75239	0.0290802	-7.29127	6.52145e-07	-4.7027	7.43892e-06	-7.2138	8.48313e-07	-5.57327	0.0140056
1	zgc:158494	NA	14.6986	15.8987	17.3469	0.462168	0.0459414	0	0	0	0	0	0.0696444	0	0	0	0.154791	-6.0185	6.78441e-07	-10.3479	6.44416e-11	-9.01159	1.30006e-10	-10.2646	9.51182e-11	-6.84293	0.00159993
1	si:ch73-217n20.1	NA	63.6545	101.118	45.1578	9.95762	15.2066	0.193111	0.355667	0.519484	10.9114	4.90619	10.1913	5.14857	0.401112	0.283427	56.2666	-2.56846	0.0210581	-7.35161	6.53396e-16	-2.98824	0.00119783	-5.05835	6.54058e-09	-0.449795	0.881772
1	havcr2	TIMD4	42.3178	26.572	34.5259	8.61313	9.37204	1.20695	1.99174	4.20782	7.22303	3.25302	34.8454	2.60257	1.75487	1.70056	14.9374	-2.05724	0.037409	-3.56917	3.16467e-06	-1.27635	0.144427	-3.98463	2.02452e-07	-1.37856	0.463195
1	grnas	NA	8.00126	4.28042	6.15534	0.840305	0.505355	1.40006	1.20927	0.935071	1.22945	0.906579	4.3876	0.509199	0.451251	1.13371	5.88207	-3.29478	5.99776e-05	-2.1626	0.00206642	-1.54596	0.0371766	-3.08553	1.67894e-05	-0.239462	0.918918
1	zgc:173545	NA	43.7995	35.7999	61.4415	0.168061	0.413473	0.144833	0.142267	0.155845	0.153681	0.0533282	0.255363	0.113155	0.050139	0.188951	0.773956	-7.4711	5.70355e-31	-8.09053	1.15995e-31	-8.12629	9.50658e-42	-8.6727	3.33188e-27	-6.08699	3.35134e-13
1	si:dkey-90l23.1	ADGRL2	115.633	86.1088	65.1347	0	0.0459414	0	0	0	0.102454	0	0.0464296	0.113155	0	0	0.154791	-12.096	2.99518e-13	-12.8387	6.38053e-22	-10.8481	4.62987e-33	-10.9523	1.08964e-20	-9.33373	1.34276e-11
1	si:ch211-125e6.12	BCAN	18.3733	15.454	10.2403	0	0	0	0	0	0	0	0	0	0	0	0.0773956	-10.9352	4.0346e-09	-10.2353	1.35668e-11	-10.9598	5.39353e-13	-10.152	2.03736e-11	-7.73035	0.00145489
1	vtg5	NA	310.745	570.297	219.858	0.126046	0.0918828	0.0965557	0.0711334	0.103897	0.153681	0.0533282	0.162504	0	0.050139	0.188951	0.309583	-11.7799	3.43557e-44	-11.7069	6.23268e-47	-11.4466	1.21263e-68	-12.3231	7.75965e-37	-10.3398	9.1902e-24
1	apoc1	NA	522.038	407.585	519.959	8.48708	58.8969	6.56578	5.90407	4.10392	18.1856	7.67926	586.243	30.1559	59.866	6.80224	128.245	-4.00121	0.00906097	-6.21726	3.26073e-07	-1.3667	0.359093	-3.74591	0.00323751	-2.07809	0.503106
1	vtg1	NA	948.653	1742.69	641.443	0.210076	0.0918828	0.627612	0.4268	0.207794	0.102454	0.319969	0.487511	0.226311	0.200556	0.566854	1.39312	-12.8919	8.81774e-59	-11.1085	6.99383e-78	-11.7473	4.61844e-89	-11.6668	2.22979e-74	-9.7676	3.47806e-32
1	vtg7	NA	399.352	736.956	328.751	13.655	7.02903	0.241389	0.142267	0.0519484	0.0512272	0.106656	0.116074	0.0565777	0.100278	0.283427	0.309583	-5.61325	2.02347e-24	-11.4497	1.00777e-57	-12.306	4.97812e-65	-11.7277	1.15983e-52	-10.7528	7.84899e-25
1	si:dkey-9i23.5	NA	12.6242	25.1266	20.5924	1.0924	0.872886	0.337945	1.42267	0.259742	0.204909	0.159984	1.13752	0.396044	0.050139	0.944756	5.49509	-4.37525	0.000107181	-4.55366	2.64562e-06	-5.2614	7.82925e-08	-5.33771	7.13904e-08	-1.95555	0.382846
1	vegfbb	NA	14.5801	6.94874	15.3324	0.71426	1.51607	2.1725	0.995868	1.09092	8.60616	1.91981	4.96797	2.0368	0.250695	0.661329	0.773956	-3.6079	0.000123415	-2.91568	0.000296541	-1.25707	0.16326	-3.56844	1.08369e-05	-4.16691	0.00558535
1	si:dkeyp-46h3.2	EVA1C	89.6141	74.3793	74.6475	0.0420153	0	0	0	0	0	0.0533282	0	0	0	0	3.17322	-11.9298	2.26703e-13	-12.6727	2.61667e-22	-12.4471	1.14167e-23	-12.5894	4.48248e-22	-4.81014	6.54659e-13
1	si:dkey-58f10.12	NA	5.92686	2.94627	10.6879	0.378137	1.28636	1.01383	0.853601	0.987019	0.204909	0.0533282	2.18219	0.622354	0.551529	1.32266	4.87593	-3.12365	0.0179153	-2.55642	0.018615	-3.06908	0.00588803	-2.88614	0.00849354	-0.592445	0.862587
1	cyp11a2	CYP11A1	0.770492	1.1118	1.0632	0	0.0918828	0.289667	0.142267	0.0519484	0	0	0	0	0.050139	0	0.464374	-4.57222	0.029102	-2.36759	0.117565	-7.03829	0.000209054	-5.26869	0.00554276	-1.22386	NA
1	si:dkey-21e2.15	NA	14.1652	31.2971	20.9841	1.47053	2.84837	1.49661	5.05047	0.259742	5.12272	6.45271	32.5239	8.26034	0.551529	4.72378	11.9963	-3.45075	0.0106401	-2.95338	0.00819732	-0.627031	0.657109	-2.18525	0.0601408	-1.01168	0.75322
1	MFAP4 (1 of many)	NA	33.3682	96.0594	64.9668	1.13441	0.918828	2.36561	1.99174	3.37664	0.563499	1.3332	3.04114	4.63937	0	13.3211	34.7506	-6.03651	8.8706e-06	-4.37924	0.000206222	-5.29351	9.45053e-06	-3.31341	0.0063653	-1.01874	0.773068
1	zgc:171977	NA	214.375	185.17	195.796	0.0420153	0.0918828	0	0	0	0.102454	0.106656	0.0232148	0.113155	0.050139	0.283427	0.0773956	-11.6624	8.27945e-34	-13.9901	1.48297e-27	-11.6197	6.33833e-54	-10.4774	8.7372e-50	-11.4851	3.65107e-11
1	si:dkeyp-46h3.3	NA	46.6444	38.3015	39.7299	0.0420153	0.0459414	0.0482778	0	0	0	0	0.0232148	0	0	0	0.0773956	-9.99347	5.3091e-17	-10.7745	3.21009e-16	-11.5262	4.0664e-20	-11.653	6.42712e-19	-9.2313	8.03559e-07
1	zp3c	ZP3	28.8638	22.5695	25.4048	0.126046	0.551297	0.386223	0.0711334	0.155845	9.52825	1.81316	0.371437	14.3141	5.06404	11.9039	0.773956	-6.39138	6.83789e-08	-6.73913	3.03339e-10	-2.6565	0.0137367	-1.20183	0.290665	-5.21293	0.00464055
1	zgc:171474	NA	174.19	133.972	155.394	0.0420153	0.0459414	0	0	0.0519484	0	0	0	0	0.050139	0	0.0773956	-11.8904	1.11116e-24	-12.6715	1.47438e-22	-14.3577	6.49637e-29	-12.5881	2.57469e-22	-11.1283	2.24464e-10
1	CU499330.1	NA	121.678	107.011	137.544	24.705	16.8145	4.87606	4.33914	12.4676	18.1856	14.1853	117.676	4.97883	4.61279	5.66854	56.731	-2.64722	0.00275131	-3.8466	7.83544e-08	-1.36714	0.0966796	-4.46354	3.83081e-10	-1.26581	0.484094
1	si:dkey-104n9.1	NA	1.65952	1.00062	0.895322	0.252092	0.367531	0.772445	0.4268	0.727277	0.973316	0.426625	0.487511	0.396044	1.00278	0.661329	0.851352	-2.05998	0.031877	-0.657658	0.418044	-0.922047	0.258076	-0.638507	0.446303	-0.645504	0.764915
1	si:ch211-139g16.8	NA	129.324	82.4399	95.2959	12.1424	15.3904	13.5661	13.871	11.4286	15.778	11.1989	30.6435	7.97745	2.85792	9.35309	68.7273	-3.01797	1.69596e-08	-2.75258	3.87633e-09	-2.45079	3.1157e-07	-3.847	9.51381e-17	-0.746597	0.5447
1	plscr3a	PLSCR1	4.56368	1.00062	1.39894	0.0840305	0.413473	0.144833	0.355667	0.31169	0.870862	0.533282	2.39112	0.509199	0.451251	0.283427	1.47052	-3.41584	0.00529539	-2.91142	0.00432161	-0.948607	0.397505	-2.38148	0.0200631	-0.864005	0.757161
1	zgc:77118	NA	4.03026	6.94874	14.3252	0.0420153	0	0	0.2134	0	0.0512272	0	0	0.113155	0	0	2.86364	-8.674	9.07121e-05	-6.75051	7.21933e-06	-9.13541	2.04501e-07	-7.56558	6.74917e-06	-1.70293	0.620572
1	chia.6	CHIA	192.564	175.275	118.294	11.5122	10.6584	24.0424	23.1895	19.117	18.8516	2.02647	22.6576	10.2971	2.80779	8.40833	206.569	-3.96977	8.99816e-07	-2.63219	0.000236129	-3.50644	1.01107e-06	-4.40385	2.34697e-10	0.191285	0.942236
1	C3 (1 of many)	NA	599.917	1397.7	1157.2	14.4112	2.34301	29.884	67.4345	56.7796	5.22517	43.1958	38.3508	33.2111	1.85514	266.421	360.354	-6.99598	4.36473e-07	-4.05432	0.00110284	-5.15718	3.97811e-05	-3.26101	0.010842	-1.67289	0.612713
1	si:ch211-146l10.7	NA	186.578	139.697	107.047	0.0420153	0	0.0482778	0	0.0519484	0.102454	0.0533282	0.0232148	0.0565777	0	0	0.386978	-12.7948	5.24487e-15	-11.7284	4.93364e-24	-11.4891	5.22904e-40	-12.4927	3.03599e-21	-8.71085	3.83247e-19
1	si:dkey-229d11.3	NA	24.5965	17.0661	34.0223	0	0	0	0	0	0.0512272	0	0	0	0	0	0	-11.7205	6.38021e-11	-11.0206	4.64616e-14	-10.7745	2.23842e-14	-10.9373	7.3367e-14	-10.9583	0.000168832
1	si:ch211-263m18.4	NA	128.731	90.8339	74.3677	0.0420153	0.0918828	0.0482778	0	0.0519484	0	0	0	0.0565777	0.050139	0.0944756	0	-10.6524	1.04518e-25	-11.1707	8.05012e-22	-13.7045	2.0217e-25	-10.489	1.49261e-26	-12.9178	4.84771e-07
1	BX284697.1	NA	4.08953	4.22483	7.49833	0	0.0459414	0.241389	0.284534	0	0.71718	0.213313	0.0696444	0.169733	0.200556	0.377902	0.232187	-8.00752	7.49477e-05	-4.69645	2.68314e-05	-3.97382	0.000236983	-4.31722	9.2908e-05	-4.66019	0.0367844
1	sepp1a	SELENOP	3100.16	1897.06	3250.8	376.499	507.423	101.432	55.3418	71.6888	221.096	160.198	974.371	813.813	511.167	797.658	1044.84	-2.76265	6.78501e-05	-4.96967	2.445e-18	-2.68385	9.33146e-06	-1.85745	0.00240597	-1.56768	0.224968
1	si:dkeyp-46h3.8	NA	6.34174	5.44781	23.0546	0	0	0	0	0	0	0	0.0232148	0.113155	0	0	0.0773956	-10.5947	6.34961e-07	-9.89483	1.4489e-08	-9.70546	2.19737e-08	-8.04174	1.08482e-06	-7.38986	0.0145318
1	cxcl11.7	NA	18.314	1.77888	10.576	1.68061	1.92954	1.49661	0.569067	1.14286	0.973316	0.853251	1.97326	0.622354	0.551529	1.32266	3.25062	-2.66242	0.00794142	-3.09186	0.000186825	-3.07545	0.000267244	-3.58392	1.77198e-05	-1.86542	0.310283
1	si:ch211-12h2.6	NA	58.7944	49.5862	41.1848	0	0	0.0482778	0.2134	0.0519484	0.0512272	0.106656	0.0232148	0	0	0	0	-12.698	1.72421e-14	-8.80261	4.36475e-26	-9.93559	1.76837e-28	-11.9148	5.59103e-19	-11.9358	6.4387e-06
1	MFAP4 (1 of many)	NA	139.637	337.598	265.967	6.5964	12.7258	15.2075	11.2391	14.13	5.32762	11.8389	20.1504	43.6214	0.902502	72.8407	167.175	-4.7718	2.17459e-05	-3.93312	5.25456e-05	-4.30859	1.3645e-05	-2.54616	0.012362	-0.693666	0.819485
1	si:dkey-167i21.2	NA	40.4805	29.6294	34.5818	0	0.0918828	0	0	0.0519484	0.256136	0.0533282	1.04467	0	0.050139	0	0.696561	-9.74642	3.58706e-11	-10.5267	3.96494e-12	-6.27507	2.80936e-12	-10.4434	5.96053e-12	-5.81355	0.000210316
1	si:dkey-88l16.3	LRP2	32.3607	31.3527	47.7319	1.00837	3.39966	0.193111	0.0711334	0.155845	0.307363	0.533282	1.23038	0.339466	0.451251	0.377902	3.25062	-4.2126	1.07084e-10	-7.77764	4.93405e-24	-5.72336	1.51485e-22	-6.43116	3.74153e-23	-3.67163	0.00018555
1	si:ch211-278p9.3	NA	24.1223	11.1736	19.7531	2.89905	5.74267	1.01383	0.782467	1.40261	4.1494	1.59984	11.9092	1.69733	1.45403	3.1177	16.2531	-2.23312	0.0089462	-3.89181	2.41935e-08	-1.71	0.0224433	-3.05304	1.21235e-05	-0.3559	0.879852
1	si:ch73-160h15.3	NA	10.6683	7.11551	13.262	0.924336	1.3323	4.82778	5.1216	1.66235	0.973316	0.799922	6.66265	2.82888	1.95542	1.79504	5.72728	-3.32137	0.000517901	-1.18151	0.171127	-1.94908	0.0241444	-2.12482	0.0108326	-1.02185	0.63834
1	si:ch211-125e6.13	NA	19.1438	17.5108	12.3107	0	0	0.0482778	0	0	0	0	0	0	0	0	0	-11.0838	4.91846e-10	-9.42211	9.13231e-11	-11.1084	1.738e-14	-10.3006	1.03494e-12	-10.3216	0.000412558
1	si:dkey-229d11.5	NA	200.091	171.495	223.607	0	0.0459414	0.0482778	0.0711334	0	0.0512272	0.106656	0.0232148	0.0565777	0.150417	0.0944756	0.154791	-13.2471	1.09923e-16	-12.1644	1.44514e-27	-11.9641	4.1611e-48	-10.774	9.58331e-46	-10.4849	2.72205e-17
1	MFAP4 (1 of many)	NA	62.1135	146.146	113.762	5.25191	3.35372	4.92434	6.04634	6.02601	1.6905	3.7863	5.85013	7.86429	0.350973	23.5244	80.6463	-4.69664	1.92042e-05	-3.96352	2.99876e-05	-4.81549	4.8574e-07	-3.22454	0.000875625	-0.539344	0.86475
1	cfp	CFP	1595.33	856.585	1337.72	74.241	116.002	100.804	73.9076	72.8836	58.6039	91.0312	620.485	65.4038	56.9579	120.551	429.623	-3.86663	4.93331e-06	-3.72472	3.09911e-07	-2.40058	0.0021331	-3.86424	1.08104e-07	-1.73291	0.298029
1	si:dkey-65b12.12	NA	2.60782	2.39037	2.29426	0.168061	0.597238	0.627612	0.4268	0.259742	0.204909	0.319969	0.951806	0.113155	0.300834	0.188951	2.24447	-2.80651	0.00418795	-2.24281	0.00623043	-2.27989	0.0058283	-3.42811	0.000126421	-0.272844	0.918284
1	si:ch1073-75o15.4	NA	16.2396	10.1174	16.2277	0	0	0	0	0	0.0512272	0	0	0	0.050139	0	0	-10.895	2.24861e-09	-10.1952	5.82648e-12	-9.94738	4.29407e-12	-9.15007	8.67225e-10	-10.1329	0.000757405
1	si:dkey-121h17.7	NA	6.40101	7.56023	7.55428	0.294107	0.459414	0.724167	0.711334	0.155845	0.256136	0.266641	0.325007	0.169733	0.350973	1.22818	0.928748	-4.3588	4.40225e-07	-3.52352	1.78914e-06	-4.64502	8.04849e-10	-3.58277	1.52085e-06	-3.09881	0.0270063
1	zgc:113984	HIST1H3A	7.34931	5.83694	10.1843	0	0	0	0	0	0	0	0	0	0	0	0	-10.0213	0.00327827	-9.32148	0.000763763	-10.046	0.000421171	-9.23818	0.000931456	-9.2592	0.113712
1	si:dkeyp-98a7.8	NA	6.10467	4.05806	3.86108	0	0	0.0965557	0	0.103897	0	0	0.0232148	0	0	0	0.154791	-9.2917	1.84492e-06	-5.83648	2.55357e-06	-8.39477	7.02423e-08	-8.50856	7.30495e-08	-5.08689	0.0266206
1	cxcl11.6	CXCL11	70.5889	9.78383	45.9412	8.78119	8.13163	6.7589	2.5608	6.96108	5.02026	3.413	5.98942	4.41306	2.25626	7.65253	20.4324	-2.46435	0.00513308	-2.79354	0.000108728	-3.1806	1.40633e-05	-3.09031	1.77917e-05	-1.25044	0.48255
1	mical3b	MICAL3	66.855	52.6437	70.6745	12.4365	21.3627	5.11745	3.05874	3.16885	53.6861	22.2378	111.872	62.6315	34.4455	17.5725	34.2089	-2.03273	0.00553785	-3.84892	4.87815e-11	-0.0633527	0.942774	-0.619431	0.373177	-1.05384	0.474323
1	F13A1 (1 of many)	NA	34.198	35.4108	28.3705	0	0	0	0.0711334	0	0.0512272	0.106656	11.5145	0.113155	0.100278	0	0.0773956	-12.0798	7.0271e-07	-10.4182	3.09569e-07	-3.18242	0.0794778	-8.60889	1.76607e-06	-8.87502	0.0126594
1	si:dkey-21e2.13	CTSG	41.0139	62.5387	60.2104	8.5291	12.0826	1.06211	2.70307	0.935071	13.3191	10.559	48.3796	25.0073	3.00834	23.7134	51.0811	-2.50177	0.0110077	-4.83566	6.41901e-10	-1.21659	0.181992	-1.55981	0.0667094	-0.237135	0.93439
1	MFAP4 (1 of many)	NA	47.5927	99.7839	117.175	2.4789	7.07497	12.2143	3.91234	11.2209	4.35431	9.59907	5.22333	41.4714	0.050139	30.2322	116.867	-4.3171	0.00284032	-3.0472	0.0133176	-3.73394	0.00303055	-1.78329	0.177684	0.271815	0.950932
1	si:ch211-53m15.2	NA	7.11223	12.8969	9.1211	0.210076	0.32159	0.241389	0.142267	0.155845	0.102454	0.319969	1.18395	0.169733	0.050139	2.36189	2.08968	-5.28234	0.000159922	-5.49692	7.22658e-06	-4.18135	0.000491244	-3.42066	0.00399244	-2.3499	0.380359
1	BX927275.2	NA	3.55612	3.16863	4.7564	0.462168	0.643179	0.531056	0.4268	0.831174	0.153681	0.159984	1.0911	0.226311	0.100278	0.188951	1.47052	-2.90576	0.00263006	-2.44404	0.00265336	-3.00269	0.000265442	-4.38594	2.32566e-06	-1.53927	0.410267
1	si:dkey-4c23.4	NA	20.8625	15.0649	15.0526	2.39487	5.23732	4.24845	3.05874	1.92209	3.22731	2.98638	20.3594	2.88546	1.25348	1.98399	13.8538	-2.29116	0.0120766	-2.2452	0.00271403	-1.01683	0.232726	-2.95997	7.03118e-05	-0.462199	0.843143
1	si:ch211-210b2.4	TCAF2	16.5952	37.5788	36.4284	1.47053	8.17757	2.46217	3.77007	0.987019	1.127	3.09303	2.08933	1.35786	1.35375	5.66854	6.03686	-2.76779	0.00624424	-3.36058	4.81714e-05	-3.80108	5.63037e-06	-3.30969	6.77165e-05	-2.45324	0.15294
1	zgc:152652	NA	417.844	340.933	337.089	0	0.183766	0	0	0	0.204909	0.106656	0.0928592	0	0.050139	0.0944756	0.154791	-12.1302	1.38193e-44	-14.8726	8.00983e-31	-11.5144	2.3524e-80	-12.9638	4.56647e-31	-11.3676	1.02451e-19
1	si:ch211-215c18.3	NA	5.98613	3.00186	3.91704	0.79829	1.47012	0.531056	0.569067	0.259742	0.665953	0.266641	1.74111	0.339466	0.551529	0.188951	2.24447	-2.06557	0.0327845	-3.03809	0.000144631	-2.29698	0.00421839	-3.40158	3.39414e-05	-1.11726	0.572018
1	si:ch73-90k17.1	NA	28.2119	20.068	48.1795	0.0840305	0.137824	0.337945	0.4268	0.571432	0.256136	0.373297	0.58037	0.0565777	0.350973	0.283427	0.154791	-8.30457	2.91455e-20	-5.94557	8.16407e-23	-6.28925	5.17931e-27	-6.99986	4.22958e-24	-7.86417	7.90827e-08
1	CU467646.2	NA	35.1463	18.9562	25.6846	0	0	0.0482778	0	0	0.0512272	0	0	0	0	0	0	-11.8069	1.59194e-11	-10.1453	1.41938e-12	-10.8658	2.38559e-15	-11.0238	1.03718e-14	-11.0448	0.00010318
1	si:ch211-167j6.3	NA	3.67465	3.89129	3.74916	0.0840305	0.0918828	0	0	0	0	0	0.0696444	0.282888	0.150417	0	2.70885	-5.52229	9.08776e-06	-8.26509	4.01632e-08	-6.87658	1.13585e-07	-4.45798	8.94459e-06	-0.630837	0.80944
1	si:dkey-21e2.14	CTRC	3.91173	8.44967	7.10662	0.126046	0.0918828	0	0.0711334	0.0519484	0.256136	0.479953	0.882162	0.113155	0	0.377902	3.79239	-5.9605	5.41572e-08	-7.16569	4.35187e-08	-3.54857	8.77836e-06	-5.4085	1.32885e-08	-0.905784	0.669377
1	si:ch1073-75o15.3	NA	2.25221	4.89191	3.35746	0	0	0.0482778	0	0	0	0	0.0232148	0.113155	0.050139	0	0	-8.83243	1.69477e-05	-7.17079	1.91061e-05	-7.93889	1.57218e-06	-5.71915	6.92193e-05	-8.07031	0.0228966
1	si:zfos-2330d3.7	MFAP4	34.4351	77.5479	56.9649	2.43689	2.98619	1.68972	1.9206	2.64937	0.768407	1.59984	3.25007	2.71573	0.350973	13.0376	29.6425	-4.45428	3.16353e-05	-4.48012	9.98128e-07	-4.90308	1.20761e-07	-3.27464	0.000460838	-1.05329	0.685056
1	CR352226.4	NA	1.95586	1.83447	2.35022	0.126046	0.0918828	4.58639	0.355667	0.103897	0	0.0533282	0.626799	0.452621	0.050139	0.0944756	1.31573	-4.32272	0.0347499	-0.130567	0.949265	-3.19374	0.057982	-3.25369	0.0498305	-0.795422	0.873882
1	BX666064.1	NA	73.7894	44.1384	57.5245	6.42834	7.2128	6.71062	7.18447	6.38965	17.0074	6.55936	19.5701	4.01701	2.55709	3.8735	21.5934	-3.22134	7.09911e-12	-2.88535	3.48095e-12	-2.04804	1.71425e-06	-3.97485	1.88599e-21	-1.61114	0.0475988
1	hp	HP	274.947	298.073	242.297	14.2012	21.914	23.7044	17.0009	27.5326	55.5815	52.9549	94.1824	13.9181	9.32586	52.434	231.336	-4.02207	2.1423e-10	-3.34419	2.04592e-09	-2.01348	0.00076855	-3.31961	2.94228e-09	-0.384677	0.832062
1	BX324132.4	NA	31.0567	10.5621	17.4588	1.30247	2.38895	2.1725	0.711334	0.987019	0.870862	2.4531	20.7308	0.452621	0.200556	2.45637	13.0025	-3.57166	0.00921647	-3.76187	0.000827625	-1.42129	0.273213	-4.21345	0.000188457	-0.791582	0.817821
1	si:ch73-132k15.2	NA	15.5284	11.7295	18.5779	0	0.0459414	0	0.0711334	0	0.153681	0.0533282	0.0464296	0.169733	0.050139	0	0.0773956	-9.5521	3.75629e-08	-9.33302	1.86243e-11	-7.63426	2.654e-19	-7.43451	2.26013e-14	-7.78984	0.000211281
1	CORO2A (1 of many)	NA	3.49685	4.50278	2.9098	0.0840305	0.505355	0.4345	0.284534	0.259742	0.71718	0.799922	3.55186	0.792087	0.150417	0.283427	3.40541	-3.76234	0.000546159	-3.23314	0.00045386	-1.12989	0.25487	-3.0295	0.00106879	-0.239899	0.937723
1	BX649337.1	NA	6.0454	5.05868	4.92427	0	0	0	0	0	0	0	0	0	0	0	0	-9.47608	0.0215992	-8.7763	0.00763786	-9.50079	0.00537939	-8.69299	0.00910926	-8.71402	0.227394
1	buc	NA	34.198	37.1897	68.716	1.6386	1.83766	0.772445	1.9206	2.38963	0.71718	0.319969	0.742873	0.396044	0.451251	0.755805	20.2003	-4.84962	9.02919e-17	-4.52936	2.01734e-18	-6.27621	9.5684e-32	-6.36659	1.69791e-28	-1.3633	0.226322
1	ighz	NA	3.31904	9.9506	14.6049	0.126046	0.505355	0.0482778	0.0711334	0.103897	0.102454	0	0.603585	0.169733	0.050139	0.566854	2.86364	-4.9943	0.000228667	-6.70367	4.65033e-07	-5.25051	7.56236e-06	-5.11165	1.60287e-05	-1.82882	0.511223
1	BX323555.3	NA	1.30391	4.16924	3.74916	0.0420153	0.0459414	0	0	0	0	0	0.0464296	0.113155	0	0.661329	0.928748	-6.19616	0.00386346	-7.93898	4.16649e-05	-7.14711	0.000183515	-3.52664	0.0281893	-1.84905	0.649899
1	CR847785.1	NA	2.60782	3.27981	3.07767	0.336122	0.781004	0.337945	0.284534	1.29871	1.07577	0.479953	2.25183	0.509199	0.350973	0.377902	2.94103	-2.53771	0.00838002	-1.96561	0.0143834	-1.23704	0.147375	-2.71844	0.00102647	-0.170739	0.950778
1	neu3.4	NEU3	7.70492	14.3422	5.26002	1.0924	1.01071	0.193111	0.142267	0.103897	0.153681	0	0.325007	0.169733	0.050139	0.472378	7.89435	-3.18319	0.000355963	-5.69628	2.10048e-10	-5.68865	8.25111e-12	-5.31838	8.69077e-10	-0.333742	0.8963
1	si:ch211-276a17.5	NA	0.711223	2.44596	1.67873	0	0.0459414	0.0965557	0.2134	0.259742	1.07577	0.0533282	7.35909	0.0565777	0.100278	0.0944756	2.86364	-6.26053	0.00827218	-2.79986	0.0539682	0.764365	0.649339	-4.09592	0.00937217	0.711371	0.869771
1	BX005461.1	NA	4.74149	5.28104	5.37193	0	0	0.0482778	0	0	0.0512272	0	0.0232148	0	0	0	0	-9.40761	1.25564e-06	-7.74597	1.03065e-06	-7.70357	1.26322e-07	-8.62446	4.47967e-08	-8.64548	0.00926128
1	MFAP4 (1 of many)	NA	55.5939	123.743	94.4006	1.84867	1.69983	5.69678	4.4814	3.63639	0.563499	3.14636	4.59653	6.78932	0.100278	18.5172	36.8403	-5.75351	4.1864e-06	-4.04508	0.00021594	-5.0355	5.01735e-06	-3.31398	0.00303342	-1.43659	0.627831
1	bmb	NA	17.3064	15.2316	26.1882	2.81502	1.92954	4.63467	2.48967	4.00003	4.40554	4.31958	5.0144	4.01701	2.35653	21.9183	6.26905	-3.13607	0.000293359	-2.18136	0.00352841	-2.0891	0.00748415	-0.959297	0.24368	-1.80279	0.264415
1	buc2l	NA	13.9281	10.6177	25.7965	0.0420153	0.0918828	0.144833	0.142267	0	0.102454	0.0533282	0.0464296	0.282888	0.551529	0.472378	0.773956	-8.10146	5.22454e-13	-7.2739	8.3593e-16	-8.06709	4.48614e-19	-5.13442	4.99715e-14	-4.60212	5.90126e-05
1	CR388164.2	NA	1.1261	3.11304	2.68597	0.294107	0.735062	0.0965557	0	0.0519484	0.819634	0.373297	0.325007	0	0	0.0944756	0.464374	-2.26444	0.0496259	-5.17882	3.78936e-05	-2.14951	0.0245584	-6.48488	2.68256e-05	-2.44004	0.236832
1	BX248113.1	NA	18.966	10.3397	13.7656	3.0251	2.29707	3.13806	1.067	1.19481	2.15154	1.11989	8.86805	2.09337	1.10306	4.34588	8.12654	-2.5432	0.00935256	-2.80751	0.000469836	-1.90102	0.0269069	-2.43972	0.00274882	-0.997956	0.644817
1	NPC2 (1 of many)	NA	404.745	266.776	404.742	30.8392	42.2661	29.7391	17.2854	16.4676	87.5472	44.1024	166.961	33.6071	15.1921	16.5332	123.91	-3.419	6.5124e-10	-3.8741	6.90178e-16	-1.89321	0.000252766	-3.9444	1.77381e-16	-1.70353	0.0857978
1	CU855801.1	NA	40.2434	22.2916	26.1322	3.78137	7.2128	2.46217	1.42267	0.675329	2.51013	1.81316	16.0879	1.64075	1.25348	2.64532	11.3772	-2.56868	0.00913601	-4.07876	2.88727e-07	-2.20935	0.00969148	-3.91389	9.37273e-07	-1.55451	0.410965
1	si:dkey-7i4.19	NA	14.2837	11.0624	10.3522	2.4789	3.07807	2.41389	1.56493	2.07794	4.91781	8.10588	12.9771	8.31691	8.57377	3.4956	9.21008	-2.21378	6.13292e-05	-2.3336	1.01922e-06	-0.47562	0.400942	-0.668396	0.201888	-0.533918	0.685956
1	slc9a1b	NA	10.9054	50.3089	29.9933	5.46198	9.37204	0.144833	0	0.31169	4.91781	2.50642	13.0235	0.169733	0.150417	0.0944756	8.8231	-2.10448	0.029133	-7.3033	2.18335e-16	-2.14925	0.00785825	-7.55417	3.76714e-16	-1.89255	0.254619
1	si:ch211-63b16.3	NA	1.24464	1.61211	0.783407	0.0840305	0	0.289667	0.0711334	0.155845	0	0.0533282	0.139289	0.0565777	0.050139	0	0.851352	-4.87586	0.00496615	-2.55861	0.0301263	-4.07014	0.00143111	-4.75598	0.00207758	-0.655191	NA
1	CR626907.3	NA	4.38588	9.28352	1.8466	0.294107	0	0.193111	1.4938	0.207794	0.204909	0.213313	0	0	0.050139	0	0.464374	-5.13455	0.00881844	-2.68686	0.0975659	-5.17299	0.00178072	-7.64171	0.000120735	-3.59688	0.304645
1	CT573392.1	NA	19.3808	7.78259	24.2856	1.34449	2.98619	0.67589	0.284534	0.415587	1.38313	1.17322	6.08228	3.33808	5.36487	1.13371	3.17322	-3.13543	0.00139682	-5.0174	2.78844e-09	-2.64341	0.002031	-2.24615	0.00802068	-2.61479	0.11693
1	si:dkey-195m11.11	NA	202.639	87.3874	58.0281	3.99145	7.71815	41.4224	12.7329	12.5196	13.7289	7.67926	13.1164	11.5984	3.96098	13.2266	138.306	-4.46417	3.1303e-09	-2.22243	0.00115569	-3.36146	7.2242e-07	-3.53026	1.08755e-07	0.063095	0.980619
1	BX511132.1	NA	3.0227	6.6152	4.70044	0.126046	0.597238	0.67589	1.067	1.66235	0.256136	0.159984	1.43932	1.69733	0.250695	1.70056	1.08354	-3.84045	0.00139293	-1.79524	0.0789933	-2.9392	0.00426359	-1.86714	0.0717193	-2.26964	0.303458
1	CT033842.1	NA	1.60025	1.22298	2.40618	0.0840305	0.0918828	0.241389	0.569067	0.519484	0.0512272	0.0533282	0.255363	0.396044	0.100278	0.661329	0	-4.41875	0.000964725	-1.73545	0.07942	-3.74798	0.000349166	-2.14296	0.033777	-7.09926	0.0380313
1	si:dkey-238d18.8	NA	2.0744	8.2829	10.1843	0.294107	0.551297	0.0482778	0.0711334	0.259742	0.0512272	0	0.510725	0	0	0.377902	10.0614	-4.10539	0.0173199	-5.47364	0.000198894	-5.14672	0.000408227	-5.84165	0.000120152	0.431825	0.928692
1	zgc:64065	NA	621.076	324.756	765.892	20.4194	41.4391	4.24845	2.91647	7.37667	10.5016	7.35929	33.3829	13.5786	12.3843	17.478	77.0861	-4.34715	4.89499e-11	-6.66681	2.66963e-31	-5.12606	4.2194e-19	-5.19539	1.27711e-19	-3.06301	0.00340822
1	si:ch211-215e19.8	NA	1.18537	1.22298	1.51086	0	0	0.772445	0.497934	0.0519484	0	0.0533282	0.626799	0	0	0	0.232187	-7.43672	0.0066722	-1.34013	0.512863	-2.56344	0.209764	-6.65363	0.00254161	-2.64701	NA
1	CR383668.1	NA	3.2005	1.1118	2.63001	0.0840305	0.0459414	0.4345	0.569067	0.31169	0	0.0533282	2.27505	0.226311	0.150417	0.283427	1.31573	-5.26604	0.0062131	-2.18203	0.142139	-1.68662	0.291854	-3.32652	0.0271241	-1.00192	0.812984
1	pigrl3.5	NA	29.8714	12.8413	24.9571	1.00837	1.56201	0.820723	0.4268	0.363639	1.33191	0.799922	11.4217	0.848665	0.350973	0.377902	3.25062	-4.27461	4.36526e-05	-5.19232	1.16008e-08	-2.42441	0.0114393	-5.3255	6.8172e-09	-2.97769	0.0987991
1	CU929294.1	NA	2.01513	0.778259	0.783407	0.0420153	0	0	0	0	0.256136	0	0.998236	0.0565777	0	0.188951	2.63145	-5.89718	0.0365973	-6.64081	0.00195131	-1.59501	0.443645	-3.94012	0.0491024	0.951613	0.863452
1	gnsb	GNS	477.112	309.914	417.556	33.8223	45.482	43.4983	36.3492	87.4291	117.976	52.2083	278.903	42.9424	32.3898	31.7438	150.07	-3.46444	2.5376e-08	-2.62905	1.6871e-06	-1.48112	0.0138921	-3.38268	3.94056e-10	-1.59067	0.173585
1	stbd1	STBD1	15.1135	7.44905	14.8288	0.0420153	1.14853	0	0.142267	0.0519484	0.204909	0.266641	0.905377	0	0	0.0944756	4.33416	-4.57319	0.000527343	-7.47104	4.39344e-08	-4.7937	2.4769e-05	-8.9692	6.31074e-08	-1.70197	0.543937
1	CABZ01112049.1	NA	40.599	101.507	75.9905	1.55456	1.83766	2.84839	5.05047	5.76627	0.409817	2.02647	2.62327	5.09199	0.050139	27.6814	38.0787	-5.49568	9.53563e-05	-3.70443	0.00246164	-5.41198	9.98795e-06	-2.60809	0.0414163	-1.0577	0.76959
1	H2AFB1	NA	20.9218	22.6251	31.4482	0.672244	1.47012	0.0482778	0	0.0519484	1.63927	0.479953	0.742873	0.339466	0.350973	0.0944756	2.94103	-4.66689	1.61889e-12	-9.18805	3.44744e-14	-4.7003	3.93569e-16	-6.34648	1.64248e-20	-3.24105	0.00143442
1	si:dkey-10p5.7	NA	217.871	230.476	159.255	15.1255	24.2111	26.7942	20.9132	20.5716	19.9274	3.57299	86.6376	9.84451	9.376	15.3051	161.293	-3.47638	0.000156668	-2.91569	0.000217562	-2.53758	0.00217758	-4.01109	2.14599e-07	-0.481382	0.850226
1	si:ch211-194m7.5	NA	156.528	340.433	296.072	2.81502	1.05665	5.88989	7.89581	10.3377	0.461044	5.75944	7.66088	4.41306	0.150417	66.1329	94.1131	-7.13712	2.48989e-06	-4.76129	0.000359921	-5.83301	1.54684e-05	-3.36325	0.0154333	-1.62013	0.660257
1	vwa11	NA	159.67	108.567	129.094	3.94944	10.7043	11.2005	12.7329	8.36369	5.78867	2.77306	15.9718	7.80772	1.20334	7.747	90.6303	-4.3205	1.73456e-07	-3.38302	3.16467e-06	-4.07487	2.30259e-08	-4.49343	3.58679e-10	-0.716877	0.738753
1	mcoln2	MCOLN2	24.0038	16.3434	20.2567	1.21844	3.2159	4.82778	10.4566	4.10392	3.27854	1.27988	8.58947	2.94204	1.55431	1.41713	14.6278	-3.33094	5.90092e-05	-1.3793	0.0653574	-2.25642	0.00248725	-3.24757	5.45286e-06	-0.634886	0.763239
1	gata4	GATA4	4.68222	5.72576	3.86108	0.0420153	0	0	0	0	0.0512272	0.0533282	0.0232148	0.0565777	0	0	0.464374	-7.85059	3.01851e-05	-8.59364	6.77149e-09	-6.94265	6.52685e-09	-7.54854	4.71698e-07	-3.5037	0.041262
1	BX908782.1	NA	46.4666	79.4936	63.9596	0.882321	1.19448	1.11039	4.9082	1.97404	0.71718	0.853251	4.50367	0.792087	0.100278	8.50281	56.4214	-6.02015	6.53081e-06	-4.25299	0.000252303	-5.00237	2.24069e-05	-4.23089	0.000291857	-0.302549	0.943492
1	si:ch211-9d9.7	NA	12.0315	16.1211	18.1862	3.23518	3.53749	2.26906	3.05874	1.87014	1.58804	0.639938	8.96091	1.64075	0.952641	4.34588	24.9214	-2.2825	0.0336918	-2.42187	0.0048559	-2.10654	0.0204137	-2.63662	0.00227805	0.543809	0.83737
1	BX548000.2	NA	195.409	165.102	114.545	0	0.183766	0.0482778	0.0711334	0.0519484	0	0	0	0	0.050139	0	0.232187	-10.9234	2.83094e-32	-11.2521	7.15817e-30	-14.3901	1.0241e-27	-12.6205	1.9704e-21	-9.57562	1.14054e-16
1	zgc:111868	NA	795.977	668.08	363.221	0.126046	0.413473	1.35178	0.924734	1.5065	0.256136	0.213313	0.557155	1.86706	1.805	0.566854	0.309583	-11.2824	8.98229e-61	-8.68474	2.5727e-64	-10.7361	1.97763e-83	-8.58416	2.74227e-63	-11.1046	2.24812e-26
1	prpsap1	PRPSAP1	93.0517	61.9828	92.3861	22.7723	18.3766	25.4424	34.8554	28.7275	94.8215	131.987	45.3153	26.1955	25.6712	21.446	38.0787	-2.10909	9.05803e-05	-1.2314	0.00967106	0.174506	0.782378	-1.63605	0.000480797	-1.28436	0.190754
1	thrsp	NA	3.25977	8.2829	5.1481	0.0420153	0.0459414	0	0	0	0	0	0.116074	0	0	0	0	-7.05224	0.000258411	-8.79504	1.18726e-06	-6.88775	1.37677e-05	-8.71174	1.59893e-06	-8.73275	0.0209124
1	CFI	NA	70.5889	176.72	130.829	1.76464	4.5482	3.0415	3.69894	7.11693	1.58804	3.99961	5.61798	6.61959	4.61279	45.0649	44.3477	-5.41761	8.97963e-09	-4.49348	5.20497e-08	-5.0567	1.13916e-09	-2.61198	0.00243475	-1.6316	0.41467
1	BX569782.1	NA	6.99369	6.39284	7.05066	0.882321	1.51607	2.02767	1.42267	1.40261	1.6905	1.01324	2.22862	1.07498	1.00278	1.79504	3.40541	-2.62519	2.46574e-08	-1.84046	7.21969e-06	-2.03442	5.05092e-07	-2.31768	3.8508e-08	-1.15808	0.17847
1	CU571163.1	NA	1.18537	1.27857	1.23107	0.0420153	0.183766	0.144833	0.0711334	0.103897	0.307363	0.159984	0.116074	0.169733	0.100278	0.283427	1.08354	-3.5854	0.00222617	-3.26692	0.00111645	-2.70288	0.00264755	-2.70106	0.0046604	-0.337153	NA
1	txnbb	NA	2.43001	6.44843	4.47661	1.55456	0.643179	0.67589	0.0711334	0.259742	1.22945	1.17322	1.43932	0.735509	1.50417	0.755805	2.63145	-2.05894	0.0172579	-3.44256	4.48533e-06	-1.75582	0.0174001	-1.95477	0.00700398	-0.882725	0.637008
1	pigrl2.3	NA	57.8462	32.7981	70.4507	3.82339	11.1178	9.70384	12.0927	7.42862	13.2166	0.746594	5.75727	3.50781	1.65459	0.850281	34.3637	-2.99546	0.00457668	-2.22399	0.012653	-3.02771	0.000794239	-4.63693	6.63327e-08	-0.817104	0.748855
1	si:ch73-160p18.4	NA	11.2018	9.67265	18.0743	0.378137	0.367531	0.0482778	0.0711334	0.0519484	0	0	0	0.0565777	0.200556	0	0.0773956	-5.22528	1.00149e-11	-7.6387	7.07212e-13	-10.7801	7.74768e-15	-6.88225	5.00053e-14	-7.55066	0.00038636
1	si:dkey-203a12.5	NA	0.474149	1.50093	0.895322	0	0	0	0.0711334	0.0519484	0	0.106656	0.0696444	0	0	0.0944756	0.464374	-6.95088	0.00442615	-4.32754	0.0193955	-3.97392	0.0225727	-5.20596	0.00895037	-1.16113	NA
1	dicp3.1	NA	270.146	121.52	169.664	11.8483	20.398	20.0836	11.6659	10.8572	23.7694	16.3184	52.8369	13.8049	4.1114	10.5813	75.9251	-3.68237	7.10965e-09	-3.52473	2.06364e-10	-2.65289	4.22025e-06	-4.22906	1.62692e-14	-1.48535	0.230541
1	si:dkey-203a12.3	NA	28.3897	63.8728	49.4106	1.21844	2.34301	3.28289	3.27214	4.46756	1.33191	2.66641	3.08757	6.28012	0.250695	15.0216	30.6487	-4.822	5.15485e-06	-3.41388	0.00021798	-4.29317	3.99601e-06	-2.60313	0.00615324	-0.75173	0.788632
1	dre-mir-202	NA	3.85246	8.22731	5.53981	0	0	0	0	0	0	0	0	0	0	0	0	-9.57852	0.0169376	-8.87874	0.00568384	-9.60323	0.00389329	-8.79544	0.00679307	-8.81646	0.207644
1	si:dkey-203a12.7	NA	20.9811	57.2576	53.9991	1.51255	5.60485	2.55872	4.12574	5.97406	3.73958	3.413	3.48222	15.7286	0.100278	19.9344	39.4718	-3.73909	0.00486089	-3.0997	0.00522642	-3.58863	0.00163378	-1.77387	0.136435	-0.284984	0.943287
1	CTSE	NA	9.54224	19.1785	8.72939	0.252092	0.32159	1.93111	2.91647	6.59744	0.461044	0.266641	1.0911	0.905242	0.651807	0.661329	3.01843	-5.52244	7.18794e-12	-1.43289	0.0299488	-4.30733	3.62222e-11	-3.91734	3.16782e-09	-2.17519	0.0902413
1	trim105	NA	68.3367	33.1872	59.0913	8.65515	16.493	20.5181	11.0257	11.7923	13.985	10.1857	33.4061	16.0681	12.2841	21.257	39.317	-2.23421	0.000228667	-1.69291	0.00121179	-1.53388	0.0051833	-1.60027	0.00251718	-0.624775	0.663226
1	pigrl3.5	NA	97.6746	36.7449	67.1492	4.62168	4.13473	22.2561	30.8008	12.8313	1.74172	2.93305	46.7082	1.86706	0.551529	2.36189	11.9963	-4.06816	0.000818764	-1.38163	0.218475	-2.10503	0.0636393	-5.3388	1.39161e-07	-2.67397	0.225468
1	CU929143.1	NA	5.68979	6.55961	10.576	0	0	0	0	0	0	0	0	0	0	0	0	-9.97616	0.00411428	-9.27636	0.00101114	-10.0009	0.000573909	-9.19306	0.00122058	-9.21408	0.122843
1	si:dkey-203a12.6	NA	6.99369	17.3996	19.7531	0.672244	1.19448	1.44833	1.4938	1.55845	1.33191	1.7065	1.02145	4.63937	0	4.91273	9.51966	-4.07168	0.00143599	-3.02457	0.00517141	-3.38903	0.00229691	-2.10637	0.0618112	-0.758752	0.816144
1	CABZ01019905.1	NA	76.8714	41.6924	64.5192	0.79829	0.872886	3.9105	8.67827	9.61045	0.614726	1.17322	11.027	0.678932	0.200556	0.661329	8.20394	-6.31382	7.35419e-10	-2.79798	0.00227145	-3.93726	1.84597e-05	-6.83061	1.13786e-13	-3.07165	0.0870425
1	abhd5b	NA	2.43001	4.61396	3.46937	0.0840305	0	0.144833	0.0711334	0.103897	0	0.0533282	0.0464296	0	0	0.188951	0.154791	-6.39579	2.45273e-05	-4.76171	7.58615e-06	-6.61799	2.4444e-07	-6.12107	7.34214e-06	-4.63437	0.0325375
1	cfh	CFH	221.783	337.431	255.447	4.62168	4.59414	22.6906	30.5874	32.208	5.53253	12.7988	16.2039	7.80772	2.75765	40.53	126.542	-5.96433	2.79774e-12	-2.98195	0.000124306	-4.55157	2.86985e-09	-3.88034	3.89674e-07	-1.24145	0.531969
1	map1lc3c	MAP1LC3C	6.93443	6.78197	14.1573	1.9327	0.137824	0.0965557	0	0.0519484	18.2881	3.7863	8.56626	0.113155	0.050139	0	6.65602	-3.21008	0.00906823	-7.23268	5.43339e-08	0.158839	0.911388	-7.14812	8.23202e-08	-0.638437	0.837912
1	ecm1a	NA	236.6	79.1045	105.144	0	0.229707	0.0482778	0.142267	0.103897	0	0.0533282	1.46253	0	0.050139	0.755805	0.0773956	-10.4618	2.91949e-06	-10.2714	1.28625e-07	-8.24198	1.61579e-05	-9.01551	1.93437e-06	-11.0194	0.00357363
1	CABZ01080550.1	NA	61.8171	131.47	119.637	1.9327	2.15925	4.58639	8.03807	9.40266	0.563499	2.39977	2.99471	9.44847	0.050139	45.0649	30.8809	-5.75062	5.24924e-05	-3.54329	0.00451604	-5.70161	4.08586e-06	-2.40171	0.0671978	-1.88735	0.549082
1	CU659306.1	NA	1.00757	1.22298	0.615534	0.168061	0.32159	0.144833	0.142267	0.207794	0.563499	0.479953	0.742873	0.226311	0.752085	0.566854	0.928748	-2.0651	0.043655	-2.27415	0.0100163	-0.648119	0.463121	-0.719672	0.408859	-0.176999	0.948007
1	cxcl11.1	CXCL11	66.4994	5.67017	24.5095	5.41997	6.89121	7.00028	3.12987	10.1299	15.6243	3.25302	4.27152	2.82888	1.95542	8.40833	8.04915	-2.56229	0.0363008	-2.10326	0.0344876	-2.08776	0.046745	-2.83488	0.00387488	-2.2236	0.298207
1	osmr	OSMR	20.0328	54.089	40.1216	0.756275	1.60795	5.88989	3.201	4.51951	0.870862	1.01324	6.45371	5.54461	0.50139	22.1073	29.1782	-5.10034	3.02971e-05	-2.81484	0.00893708	-3.80565	0.000476549	-1.8955	0.0946784	-0.506903	0.889146
1	SYNDIG1	NA	1.60025	1.1118	1.23107	0.168061	0.229707	0.337945	0.497934	0.155845	1.28068	1.75983	0.650014	0.565777	0	0.188951	1.31573	-2.84495	0.0270719	-1.77041	0.0884201	-0.0717324	0.957143	-2.30389	0.0315391	-0.16505	0.962495
1	CABZ01076275.1	NA	1554.79	630.223	1499.67	269.822	198.88	52.1883	87.1384	90.546	140.004	140.52	481.359	109.591	44.0722	51.3947	303.546	-2.50677	0.000515402	-3.76878	1.68787e-10	-2.34529	0.000194924	-4.08738	3.39529e-12	-2.19989	0.0629575
1	COL28A1 (1 of many)	NA	19.2623	23.1254	12.8143	0.168061	0.0918828	0.289667	0.0711334	3.01301	0.0512272	0	0.0696444	0.226311	0.100278	0.283427	3.17322	-7.21722	5.7519e-08	-3.79153	0.000362187	-8.6939	5.26619e-11	-6.42031	1.67924e-08	-2.68303	0.242067
1	F7 (1 of many)	NA	2.48928	6.17048	3.18959	0.588214	1.01071	0.0965557	0	0.155845	1.02454	0.58661	1.0911	2.26311	0.50139	3.77902	5.3403	-2.38857	0.0138576	-5.20503	3.52006e-07	-2.09087	0.0114817	-0.744574	0.401804	0.312689	0.904695
1	CR790368.1	NA	16.773	18.6782	21.0401	0	0	0	0.0711334	0	0	0	0.0464296	0	0	0	0.154791	-11.2835	1.97598e-11	-9.6219	1.87601e-12	-9.65613	6.55633e-16	-10.5004	1.09024e-14	-7.07872	3.05542e-06
1	clca5.2	CLCA1	77.9382	195.51	145.994	1.6386	0.643179	1.93111	2.5608	5.14289	0.71718	2.23978	2.99471	4.18675	0	28.0593	31.887	-6.97665	2.80483e-06	-5.16586	6.87747e-05	-6.11997	3.18112e-06	-3.57592	0.00790811	-2.25708	0.482135
1	CABZ01075618.1	NA	11.3203	1.55652	4.14087	0.0420153	0	0	0.0711334	0	0.0512272	0	0.0464296	0.0565777	0.100278	0	0.154791	-8.17277	0.000106603	-7.95421	2.55879e-06	-7.42054	6.39898e-07	-6.50752	7.69342e-06	-5.41103	0.0347923
1	INHBE	NA	1.77806	1.50093	2.40618	0	0	0	0	0.0519484	0	0.0533282	5.94299	0	0.100278	0	0.851352	-7.97991	0.0154424	-6.31837	0.0174324	-0.0442259	0.989296	-5.46677	0.0389465	-1.31579	0.858085
1	FO203432.1	NA	7.34931	17.7888	13.8775	0.336122	0.413473	0.482778	0.995868	0.623381	0.102454	0.213313	0.766088	1.07498	0.100278	2.07846	8.74571	-5.19387	9.87516e-07	-3.93013	1.35436e-05	-5.11937	2.6e-08	-3.49495	0.000114224	-0.698868	0.796967
1	si:dkey-203a12.8	NA	22.1665	47.0291	58.4198	2.22681	6.33991	7.48306	9.24734	9.19486	4.09817	6.39938	4.75903	24.4981	0.200556	19.0841	49.5332	-3.42303	0.00622786	-2.0265	0.0591783	-3.02144	0.00523186	-1.4438	0.203232	0.0847559	0.982176
1	BX908782.3	NA	70.1148	99.3392	64.6311	16.512	6.79933	15.7868	20.273	21.9222	11.6798	3.94628	20.3826	7.12878	1.55431	8.69176	110.908	-2.80059	0.000538628	-1.74663	0.0132626	-2.71536	0.000112312	-3.64706	6.05938e-08	0.365776	0.873978
1	rab3db	RAB3C	8.41614	28.9068	21.152	0.840305	1.74577	1.06211	1.9206	1.87014	0.819634	0.213313	0.789303	0.622354	0.150417	0.850281	18.4976	-3.99866	1.85219e-07	-3.29796	7.98273e-07	-4.95098	2.70311e-13	-5.08785	5.98328e-13	-0.1929	0.936263
1	trpm2	TRPM2	58.913	51.3651	54.3908	9.3694	14.1499	8.15895	8.32261	10.4936	80.4266	85.965	52.1869	5.94065	4.01112	7.55805	51.7003	-2.34044	1.10334e-09	-2.37163	1.82382e-12	0.439285	0.277925	-3.13206	1.65167e-20	-0.246739	0.818551
1	si:ch73-158p21.2	NA	14.343	8.44967	13.5418	2.22681	3.9969	1.64145	1.7072	1.35066	2.40768	2.13313	18.9897	4.92226	2.25626	3.77902	5.41769	-2.0965	0.036317	-2.72449	0.000611024	-0.717158	0.452845	-1.6375	0.048871	-1.33373	0.49121
1	CU467646.5	NA	42.8512	31.1859	45.4936	0	0	0	0	0	0	0	0	0	0	0	0.0773956	-12.3791	1.68969e-13	-11.6793	9.46303e-18	-12.4038	6.94772e-20	-11.596	1.47251e-17	-9.17429	3.74111e-06
1	si:ch73-299h12.3	ZNF729	2.19294	8.00495	4.92427	1.00837	1.51607	0.772445	0.640201	0.571432	3.5859	4.58622	2.08933	1.24471	1.00278	2.55084	5.41769	-2.07057	0.006659	-2.65458	4.26451e-05	-0.485881	0.521294	-1.52603	0.0194544	-0.0116551	0.994923
1	CABZ01063601.1	NA	30.4641	21.5133	24.5095	1.55456	4.82385	2.84839	4.97934	1.35066	15.7267	9.38576	20.0344	2.71573	1.50417	5.10168	7.58477	-3.14543	2.3613e-05	-2.80526	1.22423e-05	-0.778012	0.304377	-2.9532	4.35643e-06	-1.91713	0.151271
1	tgm1l1	TGM1	189.482	93.6134	163.732	38.528	26.9676	23.2699	17.3565	17.8702	20.286	17.5983	37.8633	18.7272	31.9887	25.6029	56.9632	-2.29626	2.8836e-06	-2.7232	7.44549e-11	-2.59823	8.91922e-10	-2.42797	8.51718e-09	-1.56567	0.0613213
1	hamp	HAMP	20.8625	5.94812	11.9749	0.0420153	0.826945	0.627612	0.497934	0.155845	1.02454	1.01324	14.37	0.339466	0.852363	0.661329	0.696561	-5.09702	0.000254488	-4.72802	6.82752e-05	-1.37186	0.313958	-4.27711	0.000324989	-4.41085	0.0565175
1	si:dkey-203a12.2	NA	150.068	320.42	265.015	8.06693	6.79933	13.5178	14.5823	16.7274	5.43008	17.385	15.7861	29.7033	0.350973	88.996	147.826	-5.11181	4.72088e-05	-3.76425	0.000570958	-4.22164	0.000158127	-2.50998	0.0283285	-0.860003	0.797499
1	ca9	CA9	29.1009	32.7981	18.5779	1.76464	3.39966	2.1725	1.2804	1.76625	10.5528	8.85248	13.6271	1.30129	0.651807	1.51161	11.8415	-3.49171	1.23018e-16	-3.70299	4.34857e-22	-1.27529	0.00108907	-4.45587	3.73962e-28	-1.32955	0.0730477
1	CR855379.3	NA	3.2005	6.78197	5.03619	0.0840305	0.229707	3.476	0.284534	0.571432	0.102454	0.106656	0.232148	0.169733	0.100278	1.03923	1.8575	-5.10064	0.000168554	-1.59473	0.159825	-5.02464	1.30805e-05	-3.46803	0.0018743	-1.56013	0.569882
1	si:dkey-243k1.3	NA	1.36318	0.889439	0.671492	0	0	0.0482778	0.0711334	0.0519484	0.102454	0.319969	0.325007	0	0	0	0.464374	-7.029	0.000974064	-3.89588	0.00736436	-1.96882	0.129283	-6.24588	0.000246163	-1.23925	NA
1	IZUMO1R	NA	2.60782	2.7795	1.8466	0.0420153	0.0459414	0	0	0.0519484	0	0	0.0696444	0.565777	0.200556	0.377902	1.62531	-5.87561	7.47411e-05	-6.65663	1.01069e-05	-6.21666	1.14052e-06	-2.55226	0.00447791	-0.721136	0.767417
1	lrp2a	LRP2	32.7163	15.0093	31.3363	0.0420153	4.36443	0.0482778	0.284534	0.103897	2.71504	0.319969	9.86629	11.9379	4.16154	12.7542	9.98404	-3.77146	0.0167517	-7.29292	5.45656e-08	-2.70849	0.0505596	-1.376	0.34042	-1.58058	0.645797
1	BX537276.1	NA	2.43001	2.50155	1.00724	0.0840305	0	0	0	0	0.0512272	0.0533282	0.0232148	0	0.100278	0	0	-5.59059	0.00867461	-7.33475	0.000124214	-5.60037	0.00142778	-5.49275	0.00298509	-7.27246	NA
1	timp4.2	TIMP2	80.2497	174.441	153.884	9.32739	14.7012	14.4351	8.39374	14.8053	7.42794	5.06618	15.7164	10.9195	2.35653	21.3515	77.0861	-3.59196	3.06928e-06	-3.19099	1.70286e-06	-3.85631	8.01495e-09	-3.44256	2.24627e-07	-0.951478	0.595097
1	BX649556.3	NA	9.89786	7.67141	9.1211	0.294107	1.97548	11.5384	1.2804	1.55845	0.563499	0.906579	7.93946	1.69733	1.1532	1.79504	7.58477	-3.12953	0.0239473	-0.736135	0.567489	-1.59019	0.204427	-2.41517	0.0369185	-0.394765	0.917654
1	si:ch1073-376c22.1	NA	291.72	747.295	550.959	6.0502	2.6646	17.8145	23.1184	31.7924	3.27854	20.6913	14.5789	28.402	0.601668	99.2939	259.585	-6.96819	2.73257e-08	-4.1679	0.000206203	-5.32235	2.43465e-06	-3.50653	0.0022283	-1.15366	0.720679
1	h1m	H1FOO	92.459	87.9433	98.5414	0.0420153	0	0.0482778	0.0711334	0	0.102454	0.0533282	0	0	0	0.0944756	0.0773956	-12.15	5.27348e-14	-11.0668	1.16294e-22	-11.2575	1.40141e-33	-11.8478	6.71372e-20	-10.3879	5.89555e-09
1	CABZ01072043.1	NA	6.57881	22.903	9.17706	0.294107	0.781004	0.965557	1.13813	0.987019	0.563499	0.106656	1.97326	1.69733	3.05848	0.283427	2.32187	-4.66588	6.0146e-05	-3.35024	0.000741671	-3.85437	0.000138379	-2.71268	0.00739851	-2.58086	0.222955
1	BX649608.2	NA	129.324	30.6856	45.8293	0.0840305	1.3323	10.6211	8.74941	1.97404	16.8537	4.10627	18.4325	2.26311	0.050139	2.26741	3.09583	-6.80858	2.59905e-07	-3.08	0.00930199	-2.44849	0.0551455	-5.4655	2.0124e-06	-4.67663	0.0309973
1	zgc:175136	NA	35.0277	38.5238	53.4955	0.168061	0.0459414	0.0482778	0.142267	0	0	0.0533282	0	0.0565777	0	0	0.232187	-8.68879	1.60645e-23	-9.31651	7.08582e-21	-11.5249	1.37953e-19	-10.7088	1.24023e-15	-7.664	2.0851e-10
1	si:ch73-14h10.2	NA	4.44514	5.16986	4.98023	0.79829	1.05665	1.11039	0.2134	0.259742	0.870862	0.799922	1.39289	1.13155	1.20334	1.03923	0.232187	-2.49432	9.2693e-05	-2.9469	3.01945e-07	-2.2306	5.02045e-05	-1.96658	0.000405297	-4.53931	0.00105136
1	nr5a1a	NR5A2	22.8777	28.2397	13.9894	0	0.0459414	0	0.0711334	0	0.0512272	0.0533282	0	1.92364	4.66293	0.566854	1.39312	-10.0395	9.77813e-08	-9.82038	1.18251e-10	-9.60854	1.32942e-12	-2.992	0.00103559	-4.10728	0.0139042
1	si:dkey-77g12.4	NA	60.6318	144.867	105.536	3.44525	3.67531	4.82778	6.04634	6.23381	2.15154	4.1596	6.22156	11.9379	0.100278	33.6333	63.8514	-4.93549	9.50417e-05	-3.90227	0.000341975	-4.61568	3.05391e-05	-2.64801	0.0198483	-0.824959	0.806346
1	CABZ01042594.1	NA	85.2282	192.397	70.2828	0	0.0459414	0	0	0	0.0512272	0.0533282	0.0232148	0	0	0.188951	0.0773956	-12.4321	3.63163e-13	-13.1748	1.63725e-21	-11.5453	1.71406e-27	-11.2032	2.1075e-20	-10.6699	5.93233e-08
1	dgat1a	DGAT1	28.3897	29.6294	25.5167	1.13441	1.51607	5.02089	2.06287	4.51951	1.02454	1.11989	6.40728	1.64075	0.852363	1.41713	23.2961	-4.50022	1.40557e-09	-2.62861	5.82735e-05	-3.32829	4.03362e-07	-4.30651	5.06308e-11	-0.411094	0.843211
1	TWSG1 (1 of many)	NA	0.889029	0.778259	0.559577	0.126046	0.0918828	0.0965557	0.142267	0.155845	0.614726	0.373297	0.417866	0.169733	0.150417	0	0.154791	-2.85822	0.0208743	-2.27389	0.0232613	-0.658351	0.511638	-2.50432	0.0178124	-2.41819	NA
1	gata6	GATA6	10.3127	14.9537	7.72216	2.35285	2.20519	1.738	0.355667	0.31169	0.153681	0.159984	0.58037	0.396044	0.150417	0.377902	2.39926	-2.35174	0.00888324	-3.54973	1.85121e-06	-5.12964	2.63775e-11	-5.06194	3.55411e-10	-2.33599	0.119382
1	bco1l	BCO1	12.0908	8.06054	13.6537	0.882321	1.05665	0.917279	0.782467	1.24676	0.409817	0.426625	6.26799	1.30129	0.200556	0.661329	5.49509	-3.65748	0.00221089	-3.29487	0.00101989	-2.3405	0.0282271	-3.88747	0.000118279	-1.20489	0.656098
1	NINJ1	NA	54.29	19.7344	28.0348	5.46198	11.0259	4.73123	1.9206	2.75326	9.93807	11.4656	8.65912	3.90386	1.25348	4.53483	12.0737	-2.2029	0.00211605	-3.25903	2.94316e-08	-1.77398	0.00488067	-3.34085	1.48308e-08	-1.68596	0.178874
1	cfhl2	CFH	43.2661	84.052	57.3566	0.924336	0.781004	3.23461	5.54841	4.88315	0.563499	2.61308	3.90009	1.69733	0.300834	8.88071	26.9337	-6.24301	5.34432e-09	-3.46894	0.000239873	-4.69912	6.96097e-07	-3.97574	2.34879e-05	-1.32361	0.59436
1	CR847941.2	NA	1.77806	3.05745	1.67873	0.126046	0.183766	0.0482778	0.0711334	0	0.102454	0.106656	0.0232148	0.905242	0.050139	0.0944756	0.619165	-3.89949	0.00938381	-5.5923	0.000362874	-4.8798	0.000250473	-2.49803	0.0429476	-1.94442	0.499985
1	si:dkey-77g12.1	NA	139.459	280.896	226.405	8.69716	8.31539	25.6838	22.2648	19.8962	8.09389	15.6252	17.3414	30.5519	2.35653	73.9744	169.264	-4.73733	3.18571e-07	-2.98907	0.000294394	-3.95193	1.81155e-06	-2.48112	0.0033042	-0.480508	0.859367
1	si:dkeyp-104b3.21	NA	35.2055	10.9512	16.4516	1.21844	1.3323	8.69001	9.67414	4.62341	0.153681	0.959907	13.6735	0.848665	0.300834	1.32266	4.17936	-4.17597	0.0026505	-1.23354	0.336487	-2.22153	0.0815889	-4.61692	7.31865e-05	-2.51689	0.334985
1	si:dkey-208k4.2	NA	6.81589	17.7888	23.0546	0	0	0	0	0	0.153681	0	0	0.396044	0	0.188951	0.386978	-11.0172	1.46411e-06	-10.3174	4.47838e-08	-8.35519	5.20443e-07	-6.24974	4.0097e-05	-5.49053	0.060239
1	si:ch211-271d10.2	NA	14.2837	11.6183	17.0111	1.84867	2.06736	1.64145	2.48967	2.18183	4.7129	3.14636	10.1449	1.41444	0.551529	2.92874	13.8538	-2.97894	1.46177e-05	-2.52032	2.32397e-05	-1.28213	0.0477802	-3.07352	2.90237e-07	-0.208655	0.918919
1	si:ch73-281k2.5	NA	13.2762	5.61458	3.35746	0.294107	1.19448	0.869001	0.284534	0.207794	0.71718	0.373297	11.9324	0.735509	1.40389	0.0944756	1.7027	-3.49273	0.0347511	-3.85627	0.00378725	-0.906226	0.576697	-3.16418	0.0195935	-2.31414	0.461023
1	zmp:0000000930	TCAP	16.4174	12.1742	23.1665	1.47053	3.76719	0.772445	0.142267	0.31169	3.84204	2.34644	17.1557	3.45124	2.60723	4.06245	4.17936	-2.85823	0.00186865	-5.17436	9.58839e-11	-1.21715	0.160382	-2.24605	0.00427358	-2.21056	0.168373
1	si:ch73-34h11.1	NA	4.26734	2.11242	2.96576	0.588214	0.781004	1.3035	1.63607	0.623381	1.99786	1.06656	1.69468	0.396044	0.150417	0.377902	1.8575	-2.31576	0.00230368	-1.17283	0.0708161	-0.983578	0.14952	-3.28576	3.87819e-06	-0.922633	0.56515
1	ampd2a	AMPD2	109.706	99.0612	114.433	18.7808	36.7991	7.77273	5.26387	8.46759	14.5485	8.42585	40.1616	10.184	4.46237	12.9432	45.2764	-2.07972	0.00216986	-3.68297	1.53322e-11	-2.40172	2.79916e-05	-3.45064	3.06429e-10	-1.40994	0.252301
1	CABZ01088484.1	NA	19.203	15.8987	18.4101	0	0.735062	0.386223	0.711334	0.623381	0.256136	0.58661	20.1737	5.20514	0.952641	2.36189	6.34644	-5.77525	0.000556503	-4.70611	0.00085316	-1.46534	0.375499	-2.5657	0.0845471	-1.65326	0.66605
1	leap2	LEAP2	1.95586	4.9475	2.12639	0.126046	0.413473	0	0.142267	0	0	0	0	0	0.100278	0	0.386978	-3.57859	0.0467321	-5.86658	0.000587262	-8.62974	4.15682e-06	-6.05991	0.000604015	-3.07834	0.341374
1	MOV10L1	NA	8.41614	9.33911	9.73663	0.0420153	0.367531	0.289667	0.2134	0.103897	0.35859	0.106656	0.417866	1.07498	1.20334	0.472378	7.1204	-5.63271	3.94857e-12	-5.26843	2.6718e-13	-4.909	1.60849e-14	-3.14038	2.47677e-07	-0.515996	0.766668
1	si:dkey-34d22.5	NA	26.256	16.5102	16.1718	3.5713	3.53749	5.98645	4.0546	4.20782	2.4589	1.86649	6.61622	1.69733	1.65459	1.41713	18.0332	-2.58248	2.80409e-06	-1.83407	0.000148394	-2.4616	3.45521e-07	-3.50465	6.65762e-13	-0.296085	0.846926
1	si:ch211-194m7.8	NA	261.078	616.103	478.158	5.96617	1.24042	7.28995	14.7957	14.9092	0.922089	11.6789	10.7717	5.43145	0.350973	86.7286	143.492	-6.99732	3.20789e-06	-4.89895	0.00020763	-5.83292	1.29747e-05	-3.74429	0.00598448	-1.78134	0.615486
1	CABZ01040078.1	NA	3.2005	3.89129	4.58853	0.756275	0.964769	1.35178	1.63607	0.467535	0.409817	0.479953	3.31972	0.565777	0.451251	0.755805	6.65602	-2.2792	0.0325644	-1.50374	0.0884536	-1.50458	0.103787	-2.60946	0.00306802	0.624004	0.802996
1	CABZ01034529.1	NA	112.255	62.5942	109.173	3.0251	4.13473	4.53812	4.76594	4.41561	3.12486	2.77306	29.5756	3.16835	2.55709	2.45637	53.9448	-4.85401	1.43226e-08	-4.14495	3.10641e-08	-3.10145	7.45865e-05	-5.0088	1.99027e-11	-0.986396	0.636536
1	CABZ01011067.1	NA	2.31148	3.16863	0.335746	0.210076	0.229707	1.78628	0.569067	0.363639	0.0512272	0.533282	0.116074	0	0.100278	0.188951	1.00614	-3.22465	0.045083	-0.875484	0.52905	-3.02911	0.0227401	-4.28357	0.00274754	-1.08397	0.7605
1	BX897691.1	NA	63.5359	26.4608	57.9721	4.91579	8.26945	6.66234	1.77833	2.64937	3.07363	3.19969	31.0614	2.54599	1.85514	4.91273	22.2125	-3.04726	0.00434388	-3.56806	4.6283e-05	-2.09634	0.0282594	-3.90826	7.88841e-06	-1.33396	0.555843
1	si:dkey-152b24.6	NA	25.367	21.958	33.6865	0.0840305	0.32159	0.0482778	0.142267	0.207794	0.0512272	0	0.208933	1.13155	0.250695	0.188951	0	-7.20047	1.01716e-12	-7.44589	6.37512e-15	-8.08092	1.0538e-17	-5.55825	1.97568e-11	-11.05	0.000151522
1	cfhl5	NA	1.48171	3.94688	2.51809	0.294107	0.0459414	0.579334	0.355667	0.207794	0	0.159984	0.139289	0	0	0.566854	2.16708	-3.97959	0.0243957	-2.53669	0.0767389	-4.67362	0.00184729	-3.83764	0.0094638	-0.4116	0.93184
1	cfhl1	CFH	20.0328	41.3033	26.0763	0.378137	0.643179	2.12422	2.9876	2.38963	0.512272	1.22655	1.53218	0.452621	0.100278	3.68455	10.6806	-5.92404	2.24743e-08	-3.25961	0.000386051	-4.71315	3.1025e-07	-4.2809	2.87163e-06	-1.57644	0.482961
1	si:ch211-260e23.8	C19orf12	66.855	35.2996	80.6909	0.71426	0.781004	1.78628	3.55667	0.935071	0.307363	1.06656	1.69468	0.452621	0.200556	0.472378	18.188	-6.47078	2.71862e-17	-4.61688	2.3032e-12	-5.91338	3.2042e-19	-7.28288	2.08363e-23	-1.91955	0.172323
1	si:dkey-241l7.2	NA	73.3745	73.4343	46.6687	0	0.0459414	0.0965557	0	0	0.0512272	0.0533282	0	0	0.100278	0	0.154791	-11.6198	2.40381e-12	-10.5644	3.55481e-19	-11.3088	3.60833e-23	-10.4767	3.62018e-19	-8.85762	1.50088e-10
1	zp2.2	ZP2	171.346	135.306	85.1676	0	0.0459414	0	0	0	0	0.0533282	0.208933	0.113155	0	0	0	-12.6479	2.27177e-13	-13.3906	9.49778e-22	-10.3187	4.06164e-35	-11.5113	3.02036e-20	-13.3283	6.30655e-07
1	si:ch211-243a20.4	NA	67.9218	43.1378	58.8115	12.6046	14.5634	9.17279	5.1216	6.49355	17.0586	13.4387	27.881	6.90247	3.66015	4.2514	45.586	-2.17928	1.72547e-07	-2.81983	5.27221e-15	-1.56542	3.4225e-05	-3.41491	4.41999e-21	-0.484041	0.631719
1	si:ch211-113d11.8	NA	73.7894	15.7319	8.89727	1.84867	1.10259	19.3594	7.32674	3.1169	9.27211	6.71935	7.98589	6.73274	2.85792	9.16414	18.4976	-4.61866	4.5214e-06	-1.58274	0.0883917	-2.08249	0.0286423	-2.34944	0.00964296	-1.04379	0.667135
1	zgc:175135	NA	99.3934	86.4979	109.061	0.210076	0.275648	0.289667	0	0.155845	0.0512272	0.0533282	0.464296	0.113155	0.100278	0.0944756	0.0773956	-8.77442	6.36935e-30	-9.05954	8.26771e-33	-8.83825	3.13637e-40	-9.76279	9.7855e-29	-10.4715	5.48425e-08
1	si:cabz01074944.1	NA	127.605	64.8734	111.971	18.0666	25.084	17.5249	28.3111	17.5586	28.0725	11.7855	62.7264	17.4259	7.0696	17.0056	36.0664	-2.36659	0.00101198	-2.02037	0.000924073	-1.63121	0.0120743	-2.79235	3.01985e-06	-1.67066	0.191738
1	dap	DAP	108.284	86.1644	97.5342	86.9716	59.9535	13.1316	10.3855	10.1819	84.0125	75.6193	78.1874	51.033	45.7268	52.1505	70.43	-0.50089	0.14365	-2.88714	2.07648e-33	-0.286439	0.334332	-0.852751	0.000740897	-0.630233	0.246754
1	slc40a1	SLC40A1	170.753	141.31	159.255	71.678	99.0956	8.25551	4.33914	4.62341	18.0832	10.1857	64.4675	39.1517	23.0138	15.7774	125.768	-0.996609	0.25759	-4.56054	8.21629e-15	-2.40783	0.000118713	-2.48284	4.36999e-05	-0.483414	0.796967
1	nitr2b	NA	9.48298	8.39408	23.4463	2.4789	5.78862	0.531056	0.4268	0.31169	1.33191	0.58661	2.92506	0.452621	0.50139	4.44035	7.27519	-1.86709	0.143599	-4.79426	6.13211e-07	-3.12183	0.00139006	-2.86022	0.00288013	-1.0808	0.677053
1	snx9a	SNX9	35.5019	38.3015	41.8004	15.7557	20.4439	3.52428	3.34327	2.85716	3.22731	3.94628	7.86981	4.92226	2.45681	2.92874	16.5627	-1.19565	0.00663257	-3.33033	8.68977e-21	-2.94166	3.42386e-17	-3.36351	4.6892e-21	-1.37127	0.0464169
1	skap1	SKAP1	10.7276	9.9506	17.0671	7.05856	12.9095	2.51045	3.48554	1.66235	1.38313	0.639938	13.836	4.41306	4.06126	11.6205	25.5406	-0.455625	0.791452	-2.04489	0.0380635	-1.33966	0.219065	-0.797292	0.474232	0.862943	0.756116
1	syt14b	SYT14	10.4905	9.72824	9.79259	6.68043	8.77481	1.68972	2.7742	1.6104	1.53681	1.06656	3.71437	2.09337	0.651807	1.41713	11.6867	-0.483199	0.589441	-2.05565	0.000199004	-2.25646	5.33668e-05	-2.75272	8.07743e-07	0.0663985	0.975355
1	rhd	RHD	31.3531	134.694	87.2939	22.9403	71.2092	1.15867	0.640201	0.935071	17.3148	14.3453	34.1722	0.396044	0.350973	0.566854	34.1315	-0.931946	0.281918	-6.25401	1.53902e-25	-1.91813	0.00210346	-7.45351	1.92903e-30	-1.41733	0.282828
1	bach1b	BACH1	94.5334	91.0563	95.3518	45.0824	50.8571	10.1866	6.75767	11.9481	37.9593	26.3974	55.2744	30.4954	40.3118	21.5404	41.7162	-1.06978	0.0142474	-3.05118	1.51415e-19	-1.24077	0.000645415	-1.46024	2.86428e-05	-1.32354	0.0472815
1	tbxas1	TBXAS1	44.3922	28.3509	35.645	9.9156	15.3904	5.84162	3.98347	2.54547	20.1323	19.1981	40.3937	26.7612	31.2867	17.9504	22.4447	-1.64326	0.00205359	-2.91638	2.12026e-11	-0.474487	0.371389	-0.386299	0.460522	-0.858094	0.415203
1	lhx8a	LHX8	3.67465	5.67017	6.04343	0.79829	6.06426	0	0.640201	0.0519484	0.256136	0.58661	0.116074	0	0	0	6.73342	-0.717906	0.76146	-4.18951	0.00280734	-3.96205	0.00562688	-8.61389	2.22585e-06	0.250717	0.959165
1	b4galt1	B4GALT1	52.0971	29.3515	43.3112	14.4953	11.7151	4.29673	1.35153	2.12988	4.61044	2.82639	16.1343	4.13017	1.10306	2.92874	11.145	-1.77801	0.0483443	-3.81478	2.48558e-08	-2.47213	0.000598329	-3.85729	1.9456e-08	-2.07511	0.147801
1	spon2b	SPON2	20.6847	27.4614	15.6681	8.78119	5.83456	0.772445	0.497934	0.155845	11.0138	4.63955	10.3074	1.13155	0.551529	4.44035	29.4877	-1.61511	0.10479	-5.24399	1.00161e-11	-1.28205	0.125543	-3.29492	1.0019e-05	0.327782	0.897693
1	anxa2a	ANXA2	1081.06	700.989	764.493	909.336	675.109	130.302	216.886	175.897	517.599	170.543	438.876	485.04	123.944	254.895	497.654	-0.20515	0.850368	-2.03458	0.000336748	-1.18848	0.0585009	-1.47843	0.0121374	-0.942047	0.506994
1	gdf9	GDF9	0.533417	0.500309	1.34298	0.0420153	0	0	0	0	0	0	0.0232148	0	0	0	0.619165	-5.27512	0.158296	-6.01909	0.0280193	-5.84975	0.0413212	-5.93579	0.0329162	-0.514141	NA
1	gng12a	GNG12	98.0303	41.3033	45.0459	75.0393	74.471	15.5937	7.82467	5.03899	48.6146	48.262	60.4745	37.3413	16.4957	34.6726	64.9349	0.150928	0.881769	-2.51097	1.09399e-06	-0.253941	0.714866	-0.983429	0.080607	-0.108776	0.955903
1	pde10a	PDE10A	25.6633	31.7974	36.3165	15.5877	26.2325	2.89667	5.61954	6.18186	12.3457	7.30596	54.7173	5.43145	1.20334	5.47959	31.0357	-0.689696	0.581734	-2.40437	0.00166376	-0.391856	0.693512	-2.85431	0.00017691	-0.159101	0.95528
1	dennd5b	DENND5B	35.2055	33.2428	44.7661	34.9147	57.4727	1.25522	0.569067	0.831174	22.2326	16.3184	85.4304	30.1559	17.3481	33.4444	23.4509	0.173694	0.877462	-5.18311	3.58222e-18	0.074461	0.931569	-0.372853	0.603017	-0.844192	0.584015
1	tmem63c	TMEM63C	1.48171	4.22483	3.35746	0.924336	1.83766	0.0482778	0	0.31169	0.665953	0.266641	1.02145	0.0565777	0	0.0944756	1.62531	-1.21955	0.355599	-4.33165	3.9413e-05	-2.1793	0.0246335	-5.97802	1.82527e-05	-1.01855	0.683663
1	ldlrap1a	LDLRAP1	26.0189	47.7517	33.6306	21.1757	13.6446	3.57256	6.40201	3.01301	7.94021	4.79953	20.754	6.22354	6.56821	24.9416	59.2851	-1.1026	0.273954	-2.75745	7.38397e-05	-1.69673	0.0245044	-1.37407	0.0648255	0.59446	0.776785
1	snx10a	SNX10	18.6696	4.11365	6.49109	3.15115	5.19138	2.36561	0	0.31169	6.71076	2.61308	3.71437	0.905242	0.350973	1.88951	3.79239	-1.39415	0.418525	-3.33766	0.00388507	-1.19543	0.37266	-3.18442	0.0065753	-1.57134	0.596525
1	zgc:171734	FOXR1	0.770492	1.27857	1.73469	0.588214	0.137824	0	0	0	0	0	0.0232148	0	0	0	0.0773956	-1.84175	0.489849	-6.67351	0.001663	-6.49347	0.00282408	-6.59021	0.00209158	-4.16853	NA
1	rab20	RAB20	119.782	46.1396	66.3098	47.4352	33.1237	12.9385	10.1009	7.74031	30.1728	15.0385	50.7475	46.1674	15.5932	20.8791	67.7212	-1.06387	0.198375	-2.71374	2.81087e-06	-1.33145	0.03848	-1.42064	0.0208491	-0.382427	0.83737
1	desmb	DES	2.31148	3.89129	1.79064	0.462168	0.918828	0	0.142267	0	0.153681	0.266641	0.0928592	0.282888	0.852363	0.472378	0.696561	-2.04821	0.061963	-5.82363	1.46865e-05	-3.98938	1.99305e-05	-2.12036	0.0183007	-2.06967	0.289108
1	ftr66	NA	2.43001	7.83818	5.70768	3.36122	3.12401	0.0482778	0.142267	0.103897	0.819634	0.426625	1.23038	0	0.050139	0.0944756	2.08968	-0.777294	0.436608	-5.55	1.77943e-09	-2.6419	0.000112488	-6.80924	5.33775e-08	-1.46987	0.332392
1	tyro3	TYRO3	11.4981	9.56147	10.1283	3.23518	4.73196	0.144833	1.35153	0.207794	1.8954	2.02647	2.20541	4.01701	4.56265	5.76301	1.31573	-1.50216	0.0744753	-3.97654	3.2221e-09	-2.34235	0.000424438	-0.998955	0.155021	-3.14402	0.0100278
1	wdfy1	WDFY1	35.2648	28.2397	32.6233	25.5873	26.1866	8.15895	4.83707	5.81822	18.2881	17.6516	26.8595	20.5943	15.4428	18.0448	30.1843	-0.41493	0.233684	-2.12691	2.17364e-18	-0.618894	0.0193122	-0.713797	0.0049585	-0.248852	0.725203
1	zmp:0000000527	NA	60.0391	16.4546	43.5351	22.3101	21.914	11.3936	5.97521	7.06498	13.8313	6.82601	20.1504	12.8431	10.5793	18.4227	16.7949	-0.993252	0.210574	-2.11458	0.000167906	-1.60947	0.00703647	-1.43975	0.0138154	-1.44694	0.234568
1	olfml2a	OLFML2A	2.37074	3.72452	3.07767	1.42852	1.37824	0	0.0711334	0	0.768407	0.799922	0.719659	0.0565777	0	0.377902	2.86364	-1.20679	0.154388	-6.98792	6.78128e-07	-1.98062	0.00269109	-4.62501	2.14507e-07	-0.23529	0.91272
1	gpx1b	GPX1	5.80832	8.8388	6.43513	6.13423	6.70744	1.54489	0.995868	0.727277	4.20063	4.10627	4.87511	2.26311	1.35375	0.850281	20.3551	-0.218076	0.724182	-2.43904	2.76791e-10	-0.652295	0.100646	-2.05913	6.35258e-08	1.3932	0.027865
1	ugt1ab	UGT1A6	46.6444	32.2977	35.4772	53.8216	60.2751	3.57256	6.25974	5.09094	64.7511	47.8887	27.5792	3.39466	2.30639	2.55084	19.9681	0.464583	0.510076	-2.69426	5.27484e-10	0.322577	0.564327	-3.68191	4.02419e-17	-1.10239	0.255818
1	ak4	AK4	89.2585	93.7802	84.4401	50.0402	49.1113	13.904	12.5906	12.3118	46.002	26.1841	76.0981	27.4967	30.9859	29.9488	60.1364	-0.943434	0.0236814	-2.54281	1.35202e-15	-0.866967	0.0146741	-1.46101	8.06581e-06	-0.72173	0.338238
1	gpr27	GPR27	0.770492	1.00062	0.447661	0	1.74577	0	0	0	0.71718	0.106656	1.74111	1.75391	0.250695	0.0944756	0.928748	0.0833565	0.981817	-5.90486	0.00774395	0.176457	0.94549	0.0275049	0.991469	0.185069	0.978624
1	tmem178b	TMEM178B	2.84489	3.39099	1.56681	1.3865	4.18067	0.337945	0.284534	0.155845	0.870862	0.106656	3.57508	1.58417	1.75487	0.944756	2.01229	-0.0267475	0.989478	-3.08525	0.00393451	-0.82013	0.498098	-0.709882	0.54754	-0.51716	0.876089
1	slc24a3	SLC24A3	17.7806	14.231	21.5997	5.16788	9.8774	1.01383	0.2134	0.259742	3.5859	1.38653	29.3667	8.20376	1.50417	2.55084	11.2224	-1.37628	0.369438	-4.97033	1.79446e-06	-0.738644	0.567359	-2.04348	0.0604486	-0.834376	0.788206
1	zbtb16a	ZBTB16	59.6835	43.1378	52.7681	51.3427	40.4744	4.29673	4.41027	4.77925	26.8943	10.1857	54.6476	11.2024	15.3425	9.63651	35.0602	-0.278869	0.76961	-3.29601	1.39461e-10	-0.809297	0.179183	-1.97097	0.000191448	-0.731968	0.599447
1	apol1	APOL6	61.9357	64.2064	49.0189	23.6966	26.8757	9.22106	6.75767	6.23381	15.9829	8.74582	20.8933	16.5207	22.9135	9.06966	57.118	-1.30902	0.0122208	-2.74412	2.19551e-11	-1.9452	4.56673e-06	-1.69824	5.53331e-05	-0.185483	0.899008
1	avpr2aa	AVPR2	0.237074	0.33354	0.279788	0.168061	0.367531	0	0	0	0.153681	0.0533282	0.0928592	0	0.050139	0	0.0773956	-0.195607	NA	-4.52262	0.0200262	-1.48962	0.405939	-3.47753	0.0863324	-2.01764	NA
1	ctsla	CTSL	850.03	557.456	745.02	399.313	478.388	136.047	150.589	72.7797	631.528	568.478	399.132	640.289	377.146	374.407	386.591	-0.829521	0.147575	-2.34389	5.7603e-09	-0.409753	0.419056	-0.526228	0.262265	-1.06267	0.237961
1	fam129bb	FAM129B	126.42	65.5405	109.845	96.9712	72.4036	13.2281	9.60301	12.3118	63.0606	55.5146	64.63	23.5363	10.5292	20.2178	46.1278	-0.359991	0.569266	-2.89124	4.56022e-15	-0.728921	0.08934	-2.38928	1.28016e-10	-1.30245	0.085669
1	zgc:113516	ETNK1	0.533417	0.722669	0.223831	0.0840305	0.137824	0.0482778	0	0	0.0512272	0.0533282	0.232148	0.0565777	0.250695	0	0.464374	-2.25363	0.281834	-4.35621	0.0223854	-2.06679	0.204409	-1.95838	0.234739	-0.228067	NA
1	scara3	SCARA3	30.8197	39.1909	28.0348	56.2164	24.1652	3.71739	1.067	0.415587	1.79295	2.50642	5.22333	53.3527	3.66015	111.198	19.8907	0.235166	0.904649	-4.03156	4.78137e-05	-3.3754	0.0010812	0.879929	0.448942	-0.86232	0.770737
1	arhgap12a	ARHGAP12	55.4161	44.4163	49.6344	43.6959	69.4174	5.84162	4.268	4.98704	14.7534	6.61269	44.8742	13.5221	4.96376	10.3923	33.7445	0.0603283	0.963224	-3.08239	2.2792e-07	-1.23315	0.0662384	-2.27567	0.000183301	-0.725684	0.66605
1	zgc:136872	CAPN3	4.68222	6.89315	5.26002	1.34449	1.83766	1.49661	0.782467	0.935071	1.74172	0.746594	5.45548	0.509199	0.451251	0.566854	5.10811	-1.91407	0.0209089	-2.14527	0.00157418	-1.10076	0.135087	-3.33159	2.46172e-06	-0.27717	0.902309
1	renbp	RENBP	40.9546	23.3478	35.4772	11.8483	14.4715	3.62084	3.05874	5.76627	9.68193	7.51927	18.7343	12.6168	19.103	13.699	16.0983	-1.4625	0.00726447	-2.78311	1.90718e-10	-1.50799	0.00112885	-1.00929	0.0312508	-1.22133	0.196343
1	cd74a	CD74	2680.6	1848.53	2340.48	1826.11	1678.1	617.86	85.3601	125.248	588.549	499.525	2205.75	483.286	480.683	2117.58	1640.86	-0.495962	0.743068	-2.89584	0.000633287	-1.12586	0.254716	-1.05404	0.270179	-0.649687	0.803341
1	slc10a4	SLC10A4	4.03026	19.79	14.3811	4.74773	17.0902	0.482778	0.284534	0.259742	2.61258	2.29311	15.6932	0	0.050139	0.472378	7.58477	-0.314235	0.871492	-4.94041	2.875e-06	-0.912361	0.463959	-6.2348	5.1588e-08	-0.857821	0.779497
1	CLDN4 (1 of many)	NA	2.96343	1.6677	1.17511	0.0840305	1.3323	0	0.0711334	0.0519484	0.665953	0.58661	0.394651	0	0	0.188951	1.39312	-1.63168	0.365457	-5.42489	0.000832361	-1.81584	0.187636	-5.2225	0.00115101	-0.651711	0.870968
1	robo4	ROBO4	211.53	99.1168	211.128	212.681	138.238	10.2832	10.67	12.3637	71.6156	30.6104	276.279	40.2267	15.142	19.8399	40.1683	-0.0963553	0.948975	-3.74801	6.41469e-08	-0.552081	0.537467	-2.71205	0.000136245	-2.29376	0.108172
1	nrbp2b	NRBP2	14.8764	58.2026	36.4844	15.8818	31.0564	0.965557	0.711334	0.467535	11.7822	8.63916	23.2148	1.58417	4.01112	0.755805	33.2801	-0.715362	0.518085	-5.39869	1.27113e-14	-1.30606	0.0906822	-3.87603	1.50385e-08	-0.245929	0.918771
1	cyp2k31	NA	1.24464	1.1118	1.67873	0.0840305	0.0459414	0.0482778	0	0	0	0	0.255363	0	0	0	0.232187	-4.45533	0.0762535	-5.82192	0.00827075	-3.93804	0.050925	-6.70041	0.00229285	-2.69378	NA
1	znf385a	ZNF385A	2.84489	3.44658	3.3015	3.06711	3.16996	0.0965557	0.0711334	0.0519484	0.35859	0.693266	0.882162	0.792087	2.25626	0.661329	1.16093	-0.129945	0.916447	-5.2058	1.30979e-07	-2.28627	0.00076957	-1.16827	0.0934908	-1.61069	0.276931
1	rnf11a	RNF11	42.0807	51.8654	44.6542	19.4531	34.6858	8.35206	3.34327	4.67535	41.6989	41.3827	22.2166	30.2125	28.7297	14.7382	28.3268	-0.881705	0.1718	-2.85826	3.1103e-10	-0.348314	0.553245	-0.766781	0.130871	-0.85352	0.447288
1	themis	THEMIS	11.4981	9.89501	18.2422	9.74754	17.274	1.3035	1.99174	1.19481	2.51013	1.01324	17.3414	2.82888	3.66015	7.08567	16.1757	-0.0909107	0.961073	-2.8902	0.00107838	-1.00962	0.325085	-1.42811	0.131941	0.131304	0.967996
1	clic2	CLIC2	601.458	243.484	359.864	240.159	202.464	97.0384	38.412	57.8705	145.28	110.016	265.647	76.7193	27.3258	76.4308	188.149	-0.985331	0.203152	-2.46316	5.0735e-06	-1.26047	0.0358362	-2.6674	7.13192e-07	-1.2815	0.294723
1	arhgap42b	NA	41.7251	25.7937	36.3165	7.64678	12.7717	1.25522	1.067	1.14286	2.91995	2.71974	23.6327	4.58279	0.902502	3.40112	5.10811	-1.89432	0.0802445	-4.68396	8.58301e-09	-1.91861	0.0312965	-3.47195	2.20785e-05	-2.93271	0.0670471
1	acsl4b	ACSL4	118.004	64.9846	103.018	38.3599	43.9659	17.3317	14.5823	11.4806	14.1899	13.7053	209.049	60.142	89.8491	35.4284	55.0283	-1.33588	0.306355	-2.50183	0.00570308	-0.388645	0.744589	-0.495596	0.653315	-0.968757	0.697975
1	flj13639	DHRS12	1.8966	17.7332	4.92427	1.51255	43.8281	0.144833	0.853601	1.76625	1.84418	0.159984	2.0429	1.30129	0.200556	1.60609	22.7543	1.3793	0.50363	-2.81353	0.0395748	-2.54348	0.0797268	-2.82617	0.0419187	1.39226	0.701704
1	slc7a14a	SLC7A14	1.1261	1.50093	0.447661	0.840305	2.38895	0	0	0.0519484	0.614726	0.0533282	2.34469	0.0565777	0.050139	0	1.54791	0.538349	0.820565	-5.41145	0.00334157	-0.0682536	0.970631	-4.52221	0.0102559	0.453648	0.918918
1	zdhhc3a	ZDHHC3	42.9105	24.3484	33.4067	25.9654	29.3565	8.40034	3.98347	6.18186	10.604	6.55936	19.4772	16.8601	20.206	20.7846	13.0799	-0.401646	0.574999	-2.23682	1.85392e-07	-1.49531	0.00094704	-0.684789	0.151917	-1.53432	0.0732101
1	cahz	CA2	550.665	1833.08	1365.98	386.036	1277.63	9.94523	2.63194	10.4936	325.036	320.022	473.976	5.03541	1.10306	15.1161	279.166	-0.685286	0.625199	-7.10223	1.86436e-19	-1.7075	0.0632651	-7.33326	1.05446e-20	-2.28038	0.192087
1	ptger2a	PTGER2	32.8941	13.7307	23.8939	20.9236	21.133	5.55195	1.99174	1.87014	4.55922	2.13313	3.52865	17.9917	4.91362	37.2234	8.9005	-0.289537	0.830131	-2.72671	0.000172514	-2.80292	0.00016372	-0.161355	0.86911	-1.58585	0.335935
1	sema3b	SEMA3B	15.4691	14.4534	11.3594	8.94925	28.208	1.01383	1.99174	0.987019	7.88898	3.62632	4.85189	7.24194	1.90528	8.97518	7.58477	0.296539	0.808312	-3.11685	3.30524e-06	-1.31595	0.0735918	-1.09667	0.129806	-1.01708	0.551662
1	chn2	CHN2	10.0164	7.56023	6.603	6.93252	12.0826	0.820723	0.4268	0.623381	1.99786	0.799922	2.15898	1.5276	1.00278	0.850281	4.56634	0.111488	0.903636	-3.45528	2.11197e-11	-2.28453	2.39518e-06	-2.70462	5.21821e-08	-0.984593	0.378442
1	ednraa	EDNRA	47.1778	26.9055	42.0242	59.4936	94.042	0.0965557	0.497934	0.259742	5.53253	5.17283	8.40375	1.18813	0.601668	1.03923	6.73342	0.854854	0.148661	-6.94861	3.71216e-35	-2.62113	7.2367e-10	-5.27621	3.48937e-30	-2.69737	0.000197794
1	plp1b	PLP1	3.73392	18.1779	11.9749	3.23518	27.9324	0.4345	0.284534	0.779226	27.3041	7.89257	12.0717	0.226311	0.050139	0.0944756	14.7052	0.357633	0.829289	-4.21203	4.77154e-06	0.556082	0.626558	-6.342	3.40034e-09	0.271686	0.932452
1	hpgd	HPGD	32.657	56.5349	31.6161	11.1761	17.0902	3.62084	1.7072	2.49352	0.409817	0.159984	1.2536	2.37626	2.10584	1.88951	26.3919	-1.6019	0.0110931	-3.70221	1.56314e-13	-5.96298	4.29989e-30	-4.08819	6.0686e-16	-0.743092	0.57781
1	dcn	DCN	103.779	143.144	94.4006	234.655	159.187	2.26906	5.40614	1.55845	21.0031	5.17283	64.8389	65.4038	12.1838	223.529	120.815	0.717918	0.671356	-4.91081	3.68279e-07	-1.95533	0.074076	-0.0694567	0.958978	-0.0559385	0.986498
1	cyp46a1.1	CYP46A1	4.03026	12.6745	10.7439	1.21844	4.96167	0.4345	0.142267	0.467535	2.86872	2.13313	6.70907	1.0184	3.61001	0.472378	4.56634	-1.67251	0.168165	-4.44163	1.519e-06	-1.221	0.227577	-2.19579	0.0171305	-1.12429	0.637415
1	CABZ01036814.1	NA	1.77806	2.55714	6.09938	0	1.14853	0.337945	0	0.363639	0	0.0533282	0.325007	0.169733	0.050139	0.944756	4.17936	-2.75974	0.242219	-3.67599	0.0365139	-4.7651	0.00905128	-3.0975	0.084791	0.115894	0.984656
1	syt13	SYT13	0.770492	1.77888	1.0632	0.462168	1.69983	0	0	0.0519484	0.204909	0.0533282	2.60006	0	0.100278	0	3.79239	-0.264021	0.928209	-5.62863	0.00440398	-0.386686	0.850846	-4.7496	0.0128281	1.52925	0.706588
1	vipr2	VIPR2	3.91173	8.06054	6.2113	6.76446	2.75648	0.627612	0.4268	0.571432	0.665953	0.426625	10.3538	1.07498	0.300834	1.41713	3.94718	-0.395155	0.842931	-3.22478	0.00347742	-0.733616	0.584953	-2.59325	0.021033	-0.749601	0.819075
1	AL590149.1	NA	0.711223	1.22298	1.62277	0.420153	0.826945	0.193111	0.0711334	0.259742	1.38313	0.213313	3.18043	0.565777	0.300834	0.283427	0.773956	-1.03517	0.491171	-2.49279	0.0219109	0.40585	0.74378	-1.48144	0.174599	-0.757792	0.800008
1	itga3b	ITGA3	12.6242	13.7863	8.39365	11.3021	12.1285	0.0965557	0.2134	0.207794	1.48559	0.426625	0.441081	0.339466	0.300834	0.661329	2.47666	-0.0832054	0.945536	-5.85916	5.67339e-15	-3.88	1.07394e-10	-4.67639	9.53983e-13	-2.37904	0.0378015
1	slc4a1a	SLC4A1	364.62	1458.9	1103.43	159.322	801.126	23.8492	1.9206	18.078	83.2441	86.8716	203.199	1.47102	0.852363	12.4708	137.377	-1.12609	0.50493	-5.83845	1.16551e-08	-2.95503	0.00874641	-7.48997	1.38546e-13	-2.94246	0.184908
1	anos1a	ANOS1	38.8209	19.1229	28.8741	6.13423	12.4042	0.241389	0.142267	0.363639	24.589	20.2647	8.84484	8.0906	0.852363	2.64532	2.94103	-1.7891	0.0802853	-6.63364	3.6488e-15	-0.668535	0.483669	-2.84318	0.000270086	-3.47868	0.0145642
1	mob1bb	MOB1A	149.712	83.2181	94.6804	33.5282	51.6841	12.7453	17.4277	14.7014	61.6263	25.8642	79.5803	19.4627	18.3509	34.6726	59.9816	-1.49324	0.0131371	-2.63375	2.46359e-08	-1.00584	0.0609496	-2.07687	1.56048e-05	-1.04172	0.347784
1	itpk1a	ITPK1	7.58638	6.67079	5.09215	4.07548	4.59414	0.531056	0.497934	0.883123	6.50585	1.86649	2.62327	0.735509	0.100278	0.283427	6.19165	-0.680738	0.522199	-3.09992	9.19775e-06	-0.791763	0.311906	-4.00517	6.25314e-08	-0.218645	0.926144
1	dmtn	DMTN	41.1917	168.493	95.4638	34.5786	78.7435	2.1725	0.4268	0.779226	104.657	52.6882	114.17	1.0184	0.300834	1.70056	72.8293	-0.923241	0.390907	-6.24129	3.21911e-19	-0.123579	0.903656	-6.54822	1.25599e-20	-0.59102	0.782789
1	si:dkey-202l16.5	TMC5	2.48928	2.00124	1.34298	1.17643	2.52678	0.67589	0.142267	0.259742	0.819634	0.533282	1.13752	0.282888	0.300834	0.472378	1.8575	-0.199908	0.871382	-2.18775	0.00275776	-1.22021	0.0981743	-2.38369	0.00153575	-0.227059	0.92142
1	gata1a	GATA1	25.604	103.786	57.2447	22.4782	39.6015	1.40006	0.284534	0.987019	14.0875	6.2394	28.1595	0.282888	0.200556	1.60609	48.4497	-1.07424	0.385737	-5.864	4.43459e-13	-1.93066	0.0296967	-6.40073	7.64415e-15	-0.469555	0.861386
1	PLIN3	NA	217.456	97.1712	151.309	89.4505	79.938	30.1254	17.9967	19.2729	75.1502	44.4757	146.532	83.3955	45.3758	46.1986	43.7285	-0.9983	0.142805	-2.59265	8.21146e-08	-0.862924	0.124079	-1.32498	0.00993378	-2.01202	0.028606
1	slc4a4a	SLC4A4	53.9937	72.4337	41.2967	1.55456	21.2249	0.337945	0.355667	0.207794	3.27854	0.533282	7.98589	10.0142	10.9303	31.0825	5.18551	-2.44101	0.0509189	-7.29218	2.30974e-13	-3.86466	8.95631e-05	-1.55654	0.1399	-3.57347	0.0536618
1	ctss2.2	CTSS	628.781	322.533	498.583	229.529	219.462	68.9407	31.0853	30.5976	88.6742	45.7022	267.109	73.7773	29.8327	76.2418	277.386	-1.2271	0.163607	-3.28339	1.11295e-07	-1.92699	0.00405475	-2.928	2.81014e-06	-0.979663	0.54806
1	aoc2	AOC2	443.625	203.459	171.734	232.681	303.627	15.8351	9.67414	9.87019	27.3553	33.4368	130.862	15.8417	22.011	12.2818	112.688	-0.164809	0.893303	-4.338	5.63041e-13	-2.17943	0.000816998	-3.91492	9.582e-11	-1.46292	0.294835
1	panx1b	PANX1	2.19294	3.66893	3.52533	1.00837	2.71054	1.11039	0.4268	0.207794	4.76413	5.06618	2.11255	1.98022	0.250695	0.472378	2.86364	-0.86482	0.532006	-2.19186	0.017129	0.407347	0.7185	-1.67656	0.0757519	-0.26721	0.93204
1	ankhb	ANKH	11.261	22.1804	12.6464	8.94925	25.4975	2.46217	1.4938	1.09092	7.58162	11.2522	4.59653	8.43007	4.16154	9.73099	9.98404	0.0591627	0.961988	-2.93637	4.67292e-07	-0.909108	0.167509	-0.91331	0.150831	-0.751269	0.632597
1	c4	C4B	87.1841	47.8073	107.886	19.243	71.2092	5.98645	5.26387	1.09092	6.55708	1.75983	27.4167	36.436	8.62391	126.314	83.5099	-0.996665	0.57126	-4.07359	0.000129217	-2.85433	0.012613	-0.421828	0.760317	-0.129156	0.975773
1	slc18a2	SLC18A2	0.889029	2.16801	1.67873	0.546198	0.689121	0.144833	0.142267	0.103897	0.204909	0.0533282	0.185718	0.0565777	0.100278	0.283427	1.7027	-1.43545	0.162742	-3.34911	0.000291671	-3.35153	0.000103474	-3.43156	0.000314134	-0.0210542	0.992381
1	dnase1l4.1	DNASE1L3	68.8108	253.657	169.831	61.1742	113.705	1.78628	0.782467	2.18183	35.9615	25.1709	56.528	1.35786	0.701946	1.98399	200.996	-0.986162	0.203418	-6.42167	9.33938e-33	-2.03566	0.000330418	-6.80422	1.44587e-35	0.178629	0.927658
1	fbln2	FBLN2	16.8916	27.8505	17.5707	9.70553	8.03974	1.35178	1.2804	2.28573	1.53681	0.799922	4.3876	3.05519	0.601668	3.40112	25.9275	-1.30064	0.17121	-3.40257	6.85482e-07	-3.21878	3.5701e-06	-3.03993	1.01761e-05	0.183877	0.941717
1	cd2ap	CD2AP	92.0441	68.4312	77.2216	141.633	100.106	5.45539	6.47314	5.45458	43.5943	40.5294	136.248	38.4728	29.582	49.0328	62.0713	0.510739	0.495627	-3.53528	9.30513e-15	-0.15973	0.804876	-0.912318	0.0712353	-0.518444	0.696629
1	adma	ADM	122.153	42.026	86.6224	37.9818	40.4284	27.9529	13.5865	5.45458	53.5324	11.3589	37.283	39.5478	49.1864	105.529	15.7887	-1.22849	0.248039	-2.23686	0.00290137	-1.3223	0.113458	-0.277616	0.774238	-2.59481	0.0736702
1	alpl	ALPL	51.7415	49.9753	32.1757	17.3523	16.9524	0.0965557	0.2134	0.207794	9.73316	0.426625	25.6523	6.28012	1.35375	6.80224	10.9128	-1.47906	0.315607	-7.78149	5.74746e-13	-1.96476	0.0774457	-3.12077	0.00222745	-2.18849	0.336115
1	si:dkeyp-75b4.9	NA	7.11223	9.78383	14.7169	5.12586	11.4853	0.627612	0.284534	0.727277	1.63927	0.266641	6.80193	0.735509	0.752085	2.36189	14.6278	-0.460191	0.783765	-4.02843	2.34298e-05	-1.91351	0.0612835	-2.93263	0.00217957	0.325945	0.918918
1	cax2	NA	26.8487	21.5689	25.7405	9.74754	15.8957	2.22078	3.201	3.16885	19.9274	22.0245	41.1134	5.20514	4.91362	5.10168	15.8661	-1.06979	0.0145105	-2.87324	3.49542e-16	0.144328	0.759722	-2.16232	6.39242e-10	-0.802573	0.314571
1	zap70	ZAP70	25.0706	20.068	36.4844	16.0498	30.2294	6.22784	5.335	2.38963	4.55922	1.75983	32.4078	7.24194	9.92753	17.478	30.8809	-0.360959	0.826005	-2.31522	0.010014	-1.16687	0.253279	-1.11533	0.258235	0.0197753	0.993777
1	smcr8b	SMCR8	68.9886	32.7981	64.8549	14.9574	19.8467	8.30379	5.1216	6.3377	6.55708	4.79953	17.3879	13.8049	10.9804	9.63651	16.8722	-1.80691	0.0027919	-2.87191	4.48962e-09	-2.58939	2.17789e-07	-2.1711	1.30078e-05	-1.89836	0.0465796
1	sesn3	SESN3	104.846	62.761	92.442	29.4527	47.5034	5.31056	2.9876	4.7273	10.5528	5.43947	47.2653	26.1389	18.752	35.9952	30.5713	-1.30454	0.16085	-4.11224	3.19727e-10	-2.12266	0.00262679	-1.58496	0.0245577	-1.67688	0.252962
1	cldnc	CLDN9	13.9281	10.0062	5.65172	3.82339	1.47012	0.337945	0.0711334	0.31169	0	0.319969	0.116074	0	0.050139	0.283427	7.66217	-1.98078	0.101519	-5.12392	1.35775e-07	-6.12082	8.80135e-10	-6.61544	7.10651e-09	-0.53294	0.85598
1	gpat3	GPAT3	122.627	82.2731	123.778	34.2004	41.6229	12.7453	13.1597	11.8962	23.2059	21.118	55.878	32.3624	32.4901	33.1609	67.0246	-1.6504	0.000185055	-2.88868	2.14555e-15	-1.75248	4.15682e-06	-1.62855	1.45513e-05	-0.878063	0.299864
1	keap1a	KEAP1	57.9647	68.1532	71.6818	82.476	49.0195	11.2005	10.9545	13.6624	54.6081	53.1149	35.4722	40.5662	28.1781	17.9504	45.0443	-0.0809862	0.918597	-2.21759	1.03912e-08	-0.427245	0.368354	-1.0578	0.010199	-0.699786	0.471578
1	clca1	CLCA4	4.32661	10.2841	7.72216	6.97453	0.964769	0.820723	0.355667	0.31169	0.307363	0.639938	0.208933	0.282888	0.050139	2.07846	3.09583	-0.927566	0.618537	-3.65807	0.00153925	-4.22226	0.000340433	-3.13131	0.00745106	-1.3923	0.64905
1	fmo5	FMO5	79.0643	54.0334	54.4468	15.0835	21.0412	13.7109	8.74941	8.98707	21.1568	18.9315	21.3344	17.6522	11.181	12.3763	36.3759	-1.91541	1.12346e-08	-2.36041	6.09526e-16	-1.61053	7.28377e-08	-2.07843	1.21311e-12	-0.950609	0.119741
1	esr2a	ESR2	4.62295	4.89191	3.35746	1.59658	17.1821	0.0965557	0.0711334	0.0519484	0.204909	0	0.905377	0	0.050139	0.472378	1.62531	0.976608	0.661041	-5.63633	0.000229923	-3.55853	0.0132408	-4.64895	0.0013467	-1.55329	0.672279
1	ckmt1	CKMT1B	9.0681	11.6183	6.49109	0.420153	17.4118	0.0482778	0.4268	0.259742	1.99786	1.17322	9.1002	1.13155	3.2089	0.377902	12.0737	-0.176678	0.9443	-4.94052	0.00011828	-1.19842	0.418474	-2.32839	0.0766863	0.2697	0.95201
1	mmp11b	MMP11	40.3619	19.5677	20.1448	53.5275	22.6032	0.144833	0.0711334	0.0519484	0.614726	0.373297	0.0464296	1.0184	0.150417	0.755805	2.39926	0.412197	0.795053	-8.00199	1.22584e-13	-6.3097	1.18643e-12	-5.32654	1.56877e-09	-3.65881	0.0243848
1	slc35f6	SLC35F6	194.282	110.346	169.72	49.2839	65.1908	23.0285	22.407	21.5066	78.2239	61.3274	125.383	60.9907	64.1278	43.2698	85.2126	-1.59388	0.000118561	-2.60093	2.95099e-14	-0.870272	0.0244988	-1.37697	0.000112377	-1.06672	0.145759
1	fam102ab	FAM102A	32.1828	18.1223	30.6648	18.9909	42.9093	5.64851	2.63194	2.90911	9.06721	5.70611	31.8043	21.7824	8.12252	19.6509	9.98404	0.0531542	0.969806	-2.65657	7.23414e-05	-0.867915	0.266557	-0.623127	0.424911	-1.60926	0.277107
1	rnf128a	RNF128	56.2459	50.8648	53.3276	63.6531	83.1539	15.2558	7.75354	8.46759	26.4332	11.0389	44.2242	23.4231	29.0305	12.5653	45.6634	0.345039	0.696746	-2.13392	2.50195e-05	-1.00166	0.0775821	-1.16067	0.0305886	-0.387124	0.805861
1	mafba	MAFB	448.011	268.333	360.255	92.8958	136.262	51.4159	34.4286	23.6365	84.5248	26.5041	108.158	239.38	225.425	136.328	129.56	-1.77734	0.00586461	-3.08671	1.47114e-09	-2.3312	1.2312e-05	-0.725567	0.218696	-1.6436	0.123956
1	myofl	MYOF	436.513	185.281	198.65	302.594	198.972	44.7535	20.1308	30.7534	26.5869	27.6773	18.479	234.684	4.76321	63.2987	59.5946	-0.243248	0.895108	-2.91994	0.00205487	-3.49509	0.000298731	-1.39909	0.177123	-2.38646	0.240979
1	unc13ba	NA	3.37831	5.39222	4.7564	2.01673	5.3292	0.0965557	0.142267	0.103897	5.37885	1.3332	116.12	1.07498	0.451251	1.13371	12.9251	-0.409625	0.854397	-5.0583	0.000136546	3.08813	0.0132104	-2.23007	0.080838	1.37975	0.668898
1	klf1	KLF1	36.5095	135.084	80.635	18.6128	62.8938	1.59317	0.0711334	0.883123	27.6627	17.225	25.2345	0.282888	0.100278	0.472378	41.1745	-1.13743	0.310129	-6.37615	3.35763e-17	-1.79234	0.0305195	-8.13182	1.96987e-22	-1.14203	0.560844
1	reep3a	REEP3	98.4451	49.475	89.4763	52.6871	110.305	20.7595	1.84947	1.76625	30.7363	24.6376	61.0549	12.3905	11.7827	15.9664	16.8722	-0.103381	0.953507	-3.14783	0.000157107	-1.07196	0.273164	-2.46073	0.00401645	-2.40786	0.165411
1	krt4	KRT8	700.91	495.084	625.607	1156.68	1114.68	6.03473	6.68654	4.41561	277.395	65.327	235.746	29.477	9.67683	21.446	155.178	0.792819	0.338043	-6.49585	2.78992e-35	-1.66778	0.00443547	-4.82001	4.67076e-20	-2.13624	0.040569
1	ppp1r14ab	PPP1R14A	13.3354	4.61396	1.56681	1.6386	3.2159	0	0.0711334	0	1.127	2.29311	1.4161	0.678932	0.701946	2.36189	2.24447	-1.58883	0.231244	-8.13731	1.8914e-07	-2.03514	0.0475446	-2.33353	0.0181014	-1.73615	0.445025
1	rorcb	RORB	47.4149	56.8129	52.6002	20.8396	25.9109	9.07623	1.63607	1.92209	16.3927	12.8521	95.1806	8.03403	9.02502	16.0609	10.9902	-1.2612	0.275662	-3.44432	1.36013e-05	-0.398408	0.705961	-2.11195	0.0107612	-2.39896	0.14368
1	sdr16c5b	SDR16C5	125.946	100.896	86.4546	31.5115	42.8633	6.3244	5.90407	6.12991	55.9401	52.2083	90.4913	34.8518	35.0973	31.6493	80.801	-1.60737	9.92625e-08	-3.86175	6.10065e-49	-0.67143	0.0215163	-1.49994	1.29738e-08	-0.533834	0.401349
1	rbp1	RBP1	1.83733	1.55652	2.46214	0	0.643179	0.0482778	0	0.0519484	0	0.106656	0.789303	0.0565777	0	0	1.00614	-2.7749	0.267381	-5.56667	0.00769937	-2.75993	0.161146	-6.27759	0.00416136	-1.11728	0.837025
1	rab3da	RAB3D	3.25977	7.67141	5.03619	6.5964	5.60485	0.386223	0.569067	0.363639	0.973316	0.533282	0.951806	1.0184	0.100278	2.55084	9.82925	0.132647	0.935031	-3.33031	8.84898e-05	-2.6603	0.00179878	-2.04014	0.0166772	0.759077	0.742502
1	gpx1a	GPX1	345.24	655.794	501.101	234.277	268.298	79.0791	60.9613	89.559	148.2	112.736	226.53	44.2437	44.4733	46.2931	469.327	-1.0757	0.00143757	-2.45311	5.62869e-20	-1.61001	6.82733e-09	-3.32274	4.6326e-36	-0.226179	0.794571
1	acvrl1	ACVRL1	295.869	154.04	216.668	289.443	206.966	5.98645	3.98347	3.74028	31.7608	20.638	69.5747	57.7658	6.1671	70.1954	39.3944	0.0483816	0.975168	-5.39715	3.25038e-14	-2.50434	0.00115699	-2.24666	0.00293008	-2.67443	0.0607278
1	mthfd1a	NA	15.3506	67.5418	44.4863	10.7139	14.8391	7.91756	6.75767	3.63639	5.89112	3.51966	13.0467	0.396044	0.651807	0.944756	25.618	-1.79754	0.0227171	-2.51348	5.6164e-05	-2.48645	0.000105867	-5.85025	2.16707e-19	-0.839308	0.617155
1	igf2a	IGF2	12.4464	11.6739	8.84131	2.60495	5.78862	0.144833	0.782467	0.155845	0.922089	0.319969	2.27505	3.73413	6.96932	7.93595	1.47052	-1.51535	0.154072	-4.70839	9.99328e-09	-3.24563	4.71322e-05	-0.685316	0.449564	-3.05899	0.0440725
1	itga2b	ITGA2B	15.232	52.6992	28.7622	14.8314	31.8833	5.88989	1.13813	2.33768	1.48559	1.22655	2.57684	8.88269	0.852363	5.29063	24.9988	-0.545426	0.696746	-3.13277	0.000103726	-4.15488	2.95787e-07	-2.55871	0.0018652	-0.479069	0.855194
1	dgat2	DGAT2	1.48171	3.66893	2.57405	0.546198	0.872886	0	0	0.0519484	0	0	0.116074	0	0	0	0.619165	-1.94412	0.227197	-6.72466	7.82344e-05	-5.72169	5.46475e-05	-7.60316	6.87808e-06	-2.18149	0.437039
1	podn	PODN	1.8966	2.39037	1.56681	2.52092	1.79171	0.0482778	0.0711334	0.0519484	0.102454	0	0.301792	0.0565777	0.250695	0.377902	1.7027	0.0655812	0.969892	-4.88329	6.73573e-05	-3.71051	0.000136178	-3.01227	0.00196898	-0.342675	0.906708
1	rhag	RHAG	140.822	420.093	303.626	41.7212	204.577	13.6626	1.067	4.88315	43.1845	43.1425	67.3461	2.88546	0.852363	8.50281	116.016	-1.33509	0.330904	-5.2558	4.38576e-09	-2.45996	0.0130404	-6.01481	1.52632e-11	-1.43248	0.5447
1	dhrs9	RDH16	18.7289	35.2996	19.0816	31.2173	12.0826	3.42773	5.335	4.77925	1.07577	0.639938	4.43403	1.0184	0.451251	1.03923	83.5099	-0.215478	0.871492	-2.14914	0.00230704	-3.57943	3.11179e-07	-4.74619	2.09366e-11	1.64655	0.280611
1	tbcelb	TBCEL	27.9748	68.9871	58.8675	23.3185	47.2737	8.40034	6.04634	13.6624	20.081	20.2647	19.8254	9.27874	13.0361	6.32987	48.9914	-0.651049	0.358333	-2.2097	2.17051e-06	-1.32658	0.0084594	-2.26383	1.26393e-06	-0.211408	0.896738
1	asap2b	ASAP2	65.6696	66.2632	70.6186	72.2663	76.7681	9.8004	9.81641	9.35071	13.8313	7.03932	18.479	18.7838	9.17544	10.4868	48.6045	0.041273	0.957867	-2.56221	3.92388e-13	-2.37002	2.53018e-11	-2.28141	1.26132e-10	-0.62946	0.48441
1	twist3	TWIST2	4.80076	8.33849	6.2113	8.40305	6.43179	0.724167	1.13813	0.259742	0.204909	0.0533282	1.48575	1.0184	0.451251	0.566854	2.86364	0.130988	0.943768	-2.91849	0.0017752	-3.46182	0.00026704	-3.11055	0.000993364	-1.30721	0.581952
1	fn1a	FN1	1714.23	635.615	1138.23	899.757	556.488	32.9738	21.838	42.3899	36.1664	29.9171	58.5941	700.431	33.5931	656.133	113.23	-0.792357	0.561799	-4.97085	5.35966e-10	-4.85007	2.52722e-09	-1.27626	0.162878	-3.54924	0.0188598
1	cldn11a	CLDN11	48.7188	47.4182	27.811	5.33594	6.52368	0.241389	0.924734	0.0519484	2.66381	0.426625	9.727	6.78932	0.300834	4.06245	2.24447	-2.90718	0.0524113	-6.39895	3.86213e-08	-3.34013	0.00637131	-3.3952	0.00414034	-4.35833	0.049088
1	ahr1a	AHR	0.948298	0.778259	1.67873	0.882321	0.459414	0.0482778	0.0711334	0.0519484	0.256136	0.159984	0.348222	0.509199	0.300834	0.944756	0.773956	-0.842394	0.494617	-4.11974	0.000521974	-2.12803	0.0166651	-0.897335	0.328964	-0.713225	0.766397
1	snx15	SNX15	34.4351	26.3496	30.7767	12.7306	13.3689	6.22784	5.19274	6.23381	16.8537	20.158	32.4543	14.1444	16.1949	11.1481	33.8993	-1.33563	0.000154625	-2.14565	6.32513e-13	-0.412745	0.239399	-1.00847	0.00110055	-0.0130368	0.989365
1	nceh1a	NCEH1	5.45271	7.61582	4.19682	5.41997	3.16996	0.0965557	0.2134	0	1.22945	0.266641	0.0696444	1.07498	0.601668	0.472378	1.54791	-0.489905	0.781208	-5.61753	1.47731e-06	-3.42202	0.000976873	-2.8609	0.0054878	-2.03591	0.378693
1	nfe2	NFE2	31.9458	95.2255	67.0373	20.7976	24.2571	2.94495	2.134	3.94808	6.55708	6.34605	11.1663	4.97883	2.50695	17.1946	35.3698	-1.5914	0.0618494	-4.15739	6.12541e-11	-2.98311	5.46432e-06	-2.84309	1.09071e-05	-0.991679	0.554683
1	SLC25A22 (1 of many)	NA	10.0164	10.3397	13.4858	5.96617	10.7043	2.26906	1.4938	2.12988	4.30308	2.77306	18.2933	3.96044	1.55431	2.07846	31.0357	-0.55429	0.617036	-2.2891	0.000701733	-0.469627	0.575307	-2.04383	0.00284796	1.30521	0.395851
1	ezra	EZR	8.65322	20.5683	13.15	16.638	11.6691	3.86223	1.9206	1.40261	3.0224	2.61308	3.73758	1.47102	3.00834	1.41713	15.7887	-0.054264	0.960228	-2.3066	7.47561e-06	-2.1389	4.35964e-05	-2.64341	3.31919e-07	0.0354966	0.984656
1	fam65c	RIPOR3	24.5372	77.4368	55.7338	66.006	78.2382	18.9249	1.63607	0.883123	9.16966	6.2394	22.3094	4.92226	0.952641	3.68455	50.9263	0.388274	0.834919	-2.68669	0.00789795	-2.06136	0.0594941	-3.91519	7.89014e-05	-0.164328	0.965209
1	cyp2ad2	CYP2J2	1.65952	2.89068	1.00724	0.0420153	2.89431	0	0	0	0.819634	0	3.94651	0.396044	3.25904	0.566854	3.5602	-0.476203	0.890928	-7.21654	0.00110632	-0.275123	0.915832	-0.173423	0.943623	0.811985	0.89442
1	zbtb7b	ZBTB7B	43.918	44.4163	43.0874	38.8221	30.9645	9.12451	5.97521	5.19484	14.5485	5.01285	26.2791	3.56439	2.35653	6.89672	33.8993	-0.41953	0.663411	-2.46569	1.01408e-05	-1.54862	0.010144	-3.25675	4.27704e-09	-0.525013	0.75236
1	ocstamp	OCSTAMP	11.2018	4.50278	6.82683	1.68061	6.70744	1.11039	1.77833	0.935071	5.73744	0.426625	2.06612	1.5276	1.00278	0	11.8415	-1.01206	0.573464	-2.32905	0.0426744	-1.45774	0.251844	-3.03059	0.00837385	0.469784	0.900442
1	mgst1.2	MGST1	30.8789	79.8827	53.9991	54.1577	103.873	3.0415	2.06287	3.01301	11.2187	5.91943	32.0596	4.46963	0.701946	2.92874	35.215	0.437154	0.722557	-4.0788	2.61244e-09	-1.75666	0.0199375	-4.22524	7.5893e-10	-0.763844	0.69756
1	lad1	LAD1	6.46028	9.78383	3.52533	5.71408	15.666	0.627612	0.640201	0.519484	3.73958	1.11989	3.43579	0.339466	0.150417	1.79504	22.7543	0.58637	0.675236	-3.209	0.00017722	-1.2324	0.190249	-3.06429	0.000369946	1.65147	0.38181
1	zgc:175214	RNF122	290.061	169.494	240.002	105.458	166.032	31.3323	15.7205	25.2989	63.4704	73.8062	96.1789	210.865	153.676	146.721	100.614	-0.913648	0.0391204	-3.07199	6.95348e-21	-1.5997	3.82941e-06	-0.347574	0.385174	-1.38697	0.0304361
1	znf1163	NA	2.01513	3.55775	3.41342	2.26882	2.75648	0.4345	0.355667	0.31169	2.40768	3.57299	3.43579	2.09337	1.95542	1.88951	4.25676	-0.345768	0.571862	-2.7802	1.15676e-08	0.0918969	0.860077	-0.448846	0.310553	0.364984	0.735519
1	epha6	EPHA6	1.18537	2.55714	1.51086	0.630229	1.56201	0.193111	0	0.0519484	0.102454	0.0533282	0.626799	0.509199	1.25348	0.283427	0.232187	-0.776327	0.666927	-4.10228	0.00145928	-2.68998	0.0236704	-1.14206	0.354758	-3.04296	0.250672
1	foxo3a	FOXO3	37.7541	127.801	88.1333	26.2175	81.2244	18.3456	20.273	12.2598	30.0703	24.371	69.9462	11.7682	12.4345	11.9984	29.6425	-0.749332	0.381344	-2.02767	0.000334385	-1.0175	0.109599	-2.63726	2.20923e-06	-1.62874	0.165808
1	hsd17b3	HSD17B3	13.691	21.9024	10.9677	1.80666	6.93715	1.01383	0.142267	1.09092	6.45462	3.62632	4.34117	2.20653	3.50973	1.60609	2.16708	-1.94708	0.0214259	-4.11954	2.13819e-09	-1.65065	0.023198	-2.48931	0.000269772	-2.97609	0.0189933
1	slc37a2	SLC37A2	197.246	127.69	230.601	145.751	154.96	24.2837	24.6833	23.7404	145.024	78.3391	237.766	92.7308	78.8185	83.5165	132.269	-0.415998	0.505954	-2.70275	6.27914e-13	-0.303151	0.538318	-1.01063	0.0129593	-0.655122	0.501256
1	aqp1a.1	AQP1	74.9155	256.714	166.53	48.4016	154.685	1.15867	0.782467	1.35066	350.086	110.123	53.9047	0.452621	0.200556	0.755805	99.6856	-0.803792	0.515857	-6.96658	2.40674e-20	0.144982	0.896052	-8.36776	5.88717e-26	-0.851226	0.694451
1	cdc42se1	CDC42SE1	170.16	116.35	137.6	159.112	181.56	36.7394	23.3318	15.3248	89.5963	77.8058	101.541	34.3426	39.1586	35.1449	93.0296	0.151527	0.808908	-2.27834	2.16062e-12	-0.66246	0.0776563	-1.84331	2.027e-08	-0.772952	0.306039
1	gnsa	GNS	80.0719	46.362	56.0696	48.4436	75.9871	11.4901	6.25974	4.98704	34.9881	18.2916	43.8063	53.3527	33.8438	64.2434	31.6548	-0.101533	0.911515	-2.8023	3.18004e-10	-0.93702	0.0646125	-0.173526	0.771126	-1.11776	0.265855
1	mfsd4aa	MFSD4A	3.79319	4.66955	6.32321	3.90742	4.7779	0.820723	0.4268	0.0519484	5.07149	1.59984	1.06788	0.226311	0.200556	0.566854	3.09583	-0.282874	0.860941	-3.27963	0.000259006	-0.884178	0.383089	-3.8359	3.48023e-05	-0.820676	0.740911
1	mdga2a	MDGA2	1.24464	6.67079	3.69321	1.6386	4.08878	0.0482778	0.0711334	0.155845	1.07577	0.106656	3.27329	0.509199	0.350973	1.51161	4.48895	-0.511754	0.794951	-5.10099	6.40766e-05	-1.37883	0.27443	-2.15769	0.0657266	0.109386	0.97958
1	coch	COCH	3.08197	15.6208	5.53981	0.672244	74.7466	0	0.569067	0.0519484	1.28068	0.159984	1.62504	0.113155	0.050139	0.377902	1.23833	2.11382	0.334393	-4.94828	0.00149472	-2.94412	0.0745177	-5.39385	0.000709166	-2.80356	0.433764
1	polr3g	POLR3G	1.00757	0.945029	0.391704	0.126046	0.137824	0.0965557	0.0711334	0.103897	0.0512272	0	0.0464296	0.0565777	0.050139	0.0944756	0.232187	-2.66785	0.0603655	-2.86236	0.0180604	-4.48362	0.00137256	-3.48839	0.00997569	-1.90567	NA
1	crhbp	CRHBP	12.5057	22.1248	15.6122	11.4702	5.37514	0.4345	0.782467	0.207794	2.51013	1.38653	9.65735	0.565777	0.300834	0.377902	28.4816	-1.04586	0.339442	-4.88747	1.96501e-10	-1.91828	0.0155649	-5.1916	3.82432e-11	0.631543	0.773656
1	dock4b	DOCK4	94.2963	53.7555	84.7758	36.8894	71.7145	13.2281	10.9545	15.117	29.0458	23.3044	85.9179	40.2833	41.3647	104.112	43.032	-0.65522	0.471652	-2.34912	4.28229e-05	-0.81148	0.2263	-0.224199	0.765543	-1.02546	0.468094
1	rnf144b	RNF144B	116.166	84.6634	97.1984	60.2079	56.3701	10.3315	5.83294	7.32472	30.0703	20.7447	136.944	19.8588	7.01946	21.3515	77.0861	-0.877777	0.377045	-3.45359	7.35522e-08	-0.741836	0.343615	-2.53662	0.000111623	-0.533004	0.790398
1	AL935186.1	NA	1.54098	1.00062	1.67873	0.294107	0.597238	0	0	0	0	0.106656	0.325007	1.24471	1.00278	0.566854	0.464374	-1.79292	0.19172	-6.857	1.53862e-05	-3.20257	0.00364907	-0.453753	0.709934	-1.76707	0.486818
1	loxl4	LOXL4	9.18663	7.22669	8.84131	2.85704	9.55581	0.193111	0.497934	0.467535	3.07363	1.91981	25.3041	4.35648	1.00278	3.8735	2.24447	-0.583998	0.727598	-4.20511	2.42739e-05	0.171454	0.899869	-1.36657	0.196231	-2.07108	0.347784
1	gfap	GFAP	1.71879	6.17048	3.3015	0.378137	6.33991	0.869001	0.640201	0.363639	4.09817	1.01324	6.36085	1.58417	0.701946	0.377902	3.5602	-0.268086	0.891781	-2.30348	0.0326279	0.0533871	0.97079	-1.89824	0.0869256	-0.17982	0.962363
1	alcama	ALCAM	142.897	86.5535	71.5139	49.41	27.2892	10.0901	5.47727	2.64937	81.3999	21.7046	437.413	38.982	60.969	32.783	62.3035	-1.48729	0.236772	-3.84646	9.81362e-06	0.742543	0.497107	-1.05274	0.292468	-0.862638	0.736917
1	uros	UROS	35.6797	110.29	77.7252	25.0831	53.6595	7.6279	5.69067	7.9481	21.2593	19.9981	23.6094	11.9379	21.8606	11.9039	54.1769	-1.00848	0.105989	-3.12414	3.8217e-12	-1.73814	0.000274431	-2.10066	4.77421e-06	-0.57972	0.649212
1	hmox1a	HMOX1	119.545	89.7221	124.674	88.4001	105.711	19.7456	17.7122	18.7534	32.7854	6.87933	24.097	75.8706	16.4456	48.277	113.926	-0.313014	0.777162	-2.34031	0.000114162	-2.39333	0.000125414	-1.16329	0.0749891	-0.132085	0.953566
1	dpp7	DPP7	496.197	303.688	424.159	154.784	156.201	40.3603	49.0109	53.8185	198.403	165.904	381.164	134.429	102.635	97.7823	249.369	-1.50859	0.000379013	-2.86232	9.38971e-17	-0.751412	0.0607847	-1.76248	6.67551e-07	-0.883121	0.265319
1	tp53inp1	TP53INP1	70.826	65.7629	60.826	26.3016	20.9493	4.20017	1.84947	2.02599	14.2924	6.29272	32.1061	28.1191	32.7408	24.4692	44.3477	-1.57222	0.0169376	-4.39376	1.21053e-17	-1.94428	0.000345435	-1.07501	0.0551607	-0.72753	0.60243
1	pax2a	PAX2	3.91173	5.67017	2.68597	0.0840305	2.29707	0	0	0.103897	0	0.0533282	0.0696444	0	0	0	4.64374	-1.92671	0.34257	-6.55922	0.000189708	-6.53931	7.41094e-05	-8.28434	7.88392e-06	0.04421	0.991726
1	stxbp6l	STXBP6	2.78562	15.6764	3.91704	0.294107	76.2627	1.738	0.782467	0.259742	3.99572	1.7065	3.134	1.41444	1.00278	1.22818	7.66217	2.2569	0.193575	-2.73108	0.0370983	-1.26465	0.400294	-2.43193	0.0702683	-0.0520375	0.989503
1	sult2st3	SULT2B1	194.816	98.0606	161.494	732.83	387.975	1.78628	2.7742	2.28573	6.40339	2.4531	35.8436	1.47102	0.701946	0.944756	28.7138	1.78539	0.0944424	-5.81849	5.40438e-14	-3.44551	2.08264e-05	-7.09535	1.56662e-19	-2.57796	0.108112
1	plppr3b	PLPPR3	2.60782	0.889439	2.51809	0.71426	1.47012	0.144833	0	0.103897	0.307363	0.106656	1.04467	0.113155	0.050139	0	1.08354	-1.02832	0.528779	-4.33009	0.000507798	-2.07884	0.0693527	-4.96383	0.000334208	-1.07276	0.715279
1	zgc:162945	NA	15.232	15.8987	22.6069	4.49563	6.33991	2.607	3.05874	3.27275	15.6243	16.0518	7.40552	8.93927	10.1281	6.14092	6.57863	-1.83504	0.000445716	-2.34231	1.15185e-07	-0.417745	0.43729	-0.947479	0.0436544	-1.59981	0.0675811
1	btr16	TRIM39	4.62295	3.89129	4.47661	4.74773	5.83456	0.144833	0.142267	0.155845	0.409817	0.213313	1.39289	0.282888	0.200556	0.472378	2.47666	0.177561	0.886436	-4.64663	1.83662e-08	-2.66581	0.000105755	-3.71412	6.50824e-07	-0.967005	0.573135
1	epb41b	EPB41	128.139	499.142	317.951	88.6102	273.03	2.22078	0.640201	2.80521	68.1833	49.3819	123.456	0.565777	0.200556	1.79504	131.263	-0.891351	0.458022	-7.12138	4.57082e-22	-1.94721	0.0185694	-8.44049	8.28508e-29	-1.37516	0.460105
1	peli2	PELI2	65.3733	39.7468	41.2967	26.2595	25.1299	11.297	7.11334	8.31174	16.1878	11.6255	19.8486	18.6706	22.6127	15.3051	40.7875	-1.0416	0.0162377	-2.24286	3.50165e-11	-1.63515	2.82424e-06	-1.24781	0.000370667	-0.432684	0.650433
1	pfkfb4b	PFKFB4	333.741	211.52	297.863	57.2668	116.829	71.6443	62.7397	42.286	61.2164	62.1273	449.671	75.418	59.1139	75.675	164.853	-1.82924	0.0406253	-2.02929	0.00400355	-0.649126	0.446211	-1.89681	0.00819538	-0.941126	0.612676
1	pnp4b	PNP	1.1261	8.72762	1.95852	0.966351	7.2128	0	0.2134	0.155845	0.0512272	0.906579	0	0.0565777	0	0.0944756	2.78624	-0.0241224	0.994748	-4.66935	0.00908177	-3.49543	0.0580338	-6.25438	0.00181189	-0.581946	0.919087
1	rasa4	RASA4	43.2661	22.9586	24.3416	6.93252	15.7579	0.482778	1.99174	1.7143	10.7065	3.7863	11.3985	2.7723	1.1532	0.661329	10.758	-1.56127	0.105534	-4.19	4.3034e-09	-1.83507	0.0177817	-4.19819	4.65366e-09	-1.66795	0.299461
1	tph1a	TPH1	6.63808	7.94936	3.52533	0.79829	2.06736	0	0.0711334	0.0519484	1.28068	0.106656	3.57508	0.113155	0.401112	0.377902	2.08968	-2.19551	0.121281	-7.04956	2.18566e-06	-1.90589	0.103513	-4.19718	0.000169374	-1.67745	0.529017
1	mep1a.1	NA	8.47541	7.1711	5.87555	8.69716	12.7717	2.99323	0.782467	0.623381	3.12486	1.65317	1.78754	0.96182	0.50139	0.377902	9.67445	0.463746	0.660223	-2.08655	0.00121407	-1.69816	0.0114897	-3.40391	3.36956e-07	0.270237	0.899935
1	slc6a14	SLC6A14	3.67465	1.83447	1.79064	0.79829	2.25113	0.0482778	0.0711334	0.155845	0.71718	0.0533282	2.48398	0.113155	0.050139	0	3.86978	-0.831169	0.665635	-4.50752	0.000685819	-1.23799	0.356511	-5.2491	0.000362491	0.488491	0.899283
1	mybpc2a	MYBPC2	0.592686	2.00124	1.56681	0.420153	1.37824	0.0482778	0.142267	0.0519484	0.204909	0	0.510725	0.509199	0.651807	0.188951	1.39312	-0.72633	0.69233	-3.88554	0.00321006	-2.47266	0.041136	-1.41155	0.250397	-0.114971	0.978152
1	dennd2db	DENND2D	22.2257	13.4528	26.1322	7.26864	18.1928	3.71739	1.35153	1.55845	7.37671	3.09303	22.588	4.46963	1.20334	2.83427	13.3894	-0.838719	0.482383	-3.02625	6.92207e-05	-0.970036	0.273063	-2.77852	0.000291857	-0.793203	0.711877
1	hspa12b	HSPA12B	40.8953	32.5757	44.4304	29.8729	31.6077	4.92434	2.27627	3.68834	4.55922	3.46633	11.5842	3.84728	1.65459	7.747	20.5872	-0.463492	0.637935	-3.22376	1.6549e-08	-2.6229	7.87067e-06	-3.07078	8.64007e-08	-1.09625	0.430232
1	sptb	SPTBN1	123.338	483.743	337.537	68.3588	304.132	5.02089	0.284534	4.41561	54.2496	44.4224	100.45	61.1039	154.579	72.0849	110.831	-0.857582	0.54216	-6.37102	1.77397e-14	-2.22133	0.017119	-1.51172	0.106501	-1.61969	0.433782
1	rnd1a	RND1	13.3354	13.7307	5.37193	19.6631	10.0612	0.0965557	0	0	6.6083	1.22655	10.7949	0.339466	0.852363	0.0944756	0.773956	0.383523	0.82208	-8.01879	1.57857e-08	-0.829233	0.460479	-4.43056	3.68504e-06	-3.95744	0.027865
1	2017-09-03	2017-09-03	23.7667	98.1718	55.3421	15.4616	53.6136	0.289667	0.0711334	0.103897	11.9872	8.53251	38.4437	0.169733	0.250695	0.377902	51.6229	-0.864857	0.460456	-8.26356	4.0942e-21	-1.58776	0.0539509	-7.66025	2.15667e-20	-0.303826	0.906708
1	csrp1b	CSRP1	1.54098	2.55714	1.79064	0.294107	1.97548	0	0.0711334	0	0.614726	0.0533282	0.116074	0	0	0.0944756	0.386978	-0.921658	0.668512	-6.34473	0.000443472	-2.87468	0.0427617	-6.26143	0.000570528	-2.47963	0.438721
1	baiap2l1b	BAIAP2L1	6.63808	5.05868	6.49109	4.66369	9.0964	0.0482778	0.0711334	0	5.8399	5.1195	5.13047	1.18813	0.050139	0.850281	4.56634	0.0524663	0.971404	-7.12442	2.85194e-08	-0.167128	0.866718	-3.06761	3.93312e-05	-0.573468	0.790392
1	moxd1	MOXD1	517.711	167.715	108.166	70.2075	97.947	77.5342	35.0688	33.6106	82.6294	71.4064	66.5568	21.0469	14.2395	49.6942	106.651	-1.81048	0.0367931	-2.27467	0.000819452	-1.87013	0.00974028	-3.15796	2.08126e-06	-1.51256	0.322844
1	efna2a	EFNA2	2.0744	1.6677	3.58129	1.05038	1.56201	0.772445	0.4268	0.363639	0.768407	1.01324	3.2965	3.33808	0.350973	2.73979	1.7801	-1.02112	0.44501	-2.00507	0.0309745	-0.562071	0.608401	-0.112942	0.923615	-0.617667	0.818551
1	sox21a	SOX21	0.770492	1.89006	1.79064	1.13441	0.413473	0.144833	0	0.0519484	0.409817	0.0533282	0.255363	0.0565777	0	0	0.851352	-0.982384	0.560294	-4.16631	0.00155395	-2.5945	0.0262421	-5.85116	0.000425216	-0.931857	0.765675
1	si:busm1-266f07.2	HLA-DPA1	2589.21	1593.49	2195.78	1851.53	1701.35	710.022	61.6727	77.2992	445.881	391.055	1663.62	381.899	410.538	1492.43	1642.88	-0.372865	0.829289	-2.77127	0.00297845	-1.4192	0.179587	-1.37985	0.175292	-0.54472	0.856884
1	CU861476.1	NA	5.51198	6.17048	9.45684	5.37795	11.3935	1.83456	0.640201	0.571432	1.99786	0.639938	2.5072	5.26172	2.0557	3.68455	8.04915	0.13018	0.917792	-2.57074	9.76847e-05	-2.0368	0.00254363	-0.833369	0.245643	0.0390084	0.985997
1	dab2	DAB2	33.9016	34.9105	51.2572	11.008	10.4746	0.386223	0.782467	1.09092	9.68193	4.37291	121.274	1.86706	1.00278	0.944756	24.5344	-1.99496	0.126973	-5.47641	1.11704e-08	0.0732183	0.958021	-4.85394	4.07148e-07	-0.861254	0.762424
1	mb	MB	9.95712	41.5257	9.34493	8.10895	33.4913	0.193111	0.497934	0.987019	14.3948	0.106656	123.363	1.13155	9.62669	1.41713	60.7556	-0.0448892	0.988147	-4.86337	0.00119604	1.13878	0.535853	-2.0634	0.206075	1.48671	0.723503
1	srgap2	SRGAP2	246.261	99.1724	202.231	124.491	173.245	23.6079	11.1679	14.2339	48.1023	43.1425	128.796	45.3753	31.1865	59.8975	47.7531	-0.433929	0.627207	-3.2953	1.01162e-10	-1.37828	0.0153542	-1.91729	0.000298171	-2.11956	0.0309973
1	lrrc8aa	LRRC8A	57.2535	73.9902	70.5626	72.7704	84.5322	10.766	11.3102	16.104	44.7213	55.5679	40.3473	56.125	24.3174	58.3859	59.5172	0.130159	0.850212	-2.14937	9.09563e-10	-0.485652	0.247674	-0.424218	0.301766	-0.323263	0.763106
1	gpc3	GPC3	3.25977	1.1118	1.73469	0	2.34301	0.0965557	0.0711334	0.155845	0.0512272	0.266641	0.998236	0.169733	0.050139	0.0944756	1.47052	-1.00109	0.684784	-4.02936	0.0120118	-2.28339	0.165996	-4.2074	0.0107781	-0.660924	0.89393
1	acss3	ACSS3	26.6709	19.4009	18.4101	19.8732	15.6201	3.81395	1.9206	2.96106	7.06935	7.5726	10.0288	23.1968	8.37322	17.1001	14.473	-0.379012	0.575827	-2.67203	7.55244e-11	-1.39223	0.0011939	-0.313361	0.52468	-0.73746	0.464857
1	ugt5g1	NA	24.8335	19.6788	13.0381	22.4782	37.1206	0.0965557	0.2134	0	8.96475	3.46633	30.2024	0.396044	0.802224	1.70056	5.64988	0.510575	0.723343	-7.39693	7.05369e-13	-0.499785	0.636784	-4.21942	3.9473e-07	-1.92814	0.294168
1	ccl34b.3	NA	1.1261	1.05621	1.28703	0.126046	0.275648	0.289667	0	0.103897	0.256136	0.319969	0.696444	0.452621	0	0.283427	0.851352	-2.65144	0.0696846	-2.873	0.0174327	-1.4429	0.236942	-2.17861	0.0687098	-0.599148	NA
1	gsto2	GSTO1	233.044	108.456	257.741	99.072	97.0282	23.4147	21.4823	21.091	45.5409	30.9303	216.989	32.3624	20.1559	27.1145	109.902	-1.14838	0.210612	-2.9645	3.30268e-06	-1.11949	0.127034	-2.81729	1.11204e-05	-1.04072	0.525687
1	igf2b	IGF2	219.412	93.669	173.301	39.4103	56.3241	9.65557	8.18034	5.24679	28.8921	22.2378	85.8947	49.6752	48.4343	32.6886	48.5271	-1.89936	0.00474249	-4.18634	3.14636e-15	-1.89747	0.000971261	-1.78893	0.00143869	-1.92401	0.0753439
1	gyg2	GYG2	1.18537	1.00062	0.503619	0.378137	1.01071	0	0.0711334	0.103897	0.307363	0.106656	0.232148	0.792087	0.250695	0.0944756	0.851352	-0.502372	0.779	-3.74592	0.00552949	-2.04981	0.0765734	-1.09367	0.356808	-0.234006	NA
1	efr3ba	EFR3B	8.23834	5.72576	4.64449	1.30247	2.61866	1.11039	0.355667	0.363639	4.7129	0.746594	5.43226	1.98022	1.1532	0.661329	6.81082	-1.79698	0.0819575	-3.13675	0.000111045	-0.799581	0.391001	-2.17037	0.00807515	-0.0340921	0.989342
1	il12ba	IL12B	4.1488	1.61211	0.839365	0.588214	0.781004	0.144833	0.142267	0.103897	0.563499	0.533282	0.371437	0.339466	0.100278	0.0944756	0.619165	-1.82851	0.111694	-3.88637	0.000124793	-2.19494	0.0178512	-3.50524	0.000389865	-2.02032	0.320758
1	nitr1j	NA	1.18537	1.38975	3.13363	0.168061	0.918828	0.0965557	0.142267	0	0	0.106656	0.394651	0.226311	0.350973	0.566854	1.08354	-1.95182	0.230069	-4.39122	0.00135882	-3.4529	0.00658632	-2.2089	0.0791067	-0.965727	0.779591
1	unm_sa911	GBP1	155.284	45.9729	93.8969	56.8887	46.998	23.2699	15.4359	15.9482	39.5986	18.8248	54.6244	38.0202	39.0082	48.466	66.1733	-1.05423	0.13952	-2.24397	1.28876e-05	-1.43783	0.00976658	-1.14488	0.0374543	-0.76755	0.571598
1	sc:d0284	CD22	50.2005	27.4058	37.2118	15.4616	17.9171	11.5867	5.69067	5.45458	8.40125	5.33282	31.8739	8.5998	3.81057	8.50281	22.5221	-1.32298	0.132372	-2.14061	0.000996737	-1.40729	0.0468324	-2.3721	0.000258618	-0.941909	0.576577
1	slit3	SLIT3	27.5599	42.4151	24.9012	26.0915	33.8129	1.25522	1.7072	1.7143	8.14512	5.91943	30.2721	11.8813	9.27572	17.478	25.4632	-0.168826	0.877085	-4.07836	5.96702e-13	-1.1292	0.074185	-1.16109	0.055425	-0.450693	0.796527
1	nt5c2l1	NT5C2	137.088	490.915	307.375	106.929	292.187	1.44833	0.711334	2.28573	82.7319	71.7264	430.658	0.622354	2.50695	9.54204	222.28	-0.732395	0.650572	-7.44917	4.48438e-16	-0.700681	0.560554	-6.04839	4.08652e-11	-0.60167	0.842051
1	trim35-27	TRIM35	2.19294	1.83447	2.57405	1.3865	2.48084	0.531056	0.0711334	0.259742	1.02454	0.799922	1.2536	0.735509	0.250695	0.850281	1.23833	-0.309353	0.774649	-2.666	0.000148394	-1.09384	0.110507	-1.7876	0.00826819	-0.989569	0.542971
1	thy1	THY1	113.974	161.489	125.961	198.69	152.388	19.9387	22.0514	14.9611	73.4597	22.9311	91.1877	79.6613	15.2924	110.253	129.251	0.314253	0.795669	-2.55337	0.000100102	-1.09995	0.14178	-0.859763	0.246026	-0.192439	0.935744
1	si:dkey-261j4.4	NA	0.41488	1.77888	0.671492	0.0840305	0.137824	0.0965557	0	0.0519484	0	0	0.0232148	0	0	0	0.464374	-3.17134	0.119015	-3.93036	0.0230714	-6.04899	0.00175952	-6.15239	0.00132132	-1.14576	NA
1	si:dkey-261j4.3	ZNF555	0.533417	1.55652	1.17511	0.210076	0.413473	0.193111	0.0711334	0	0.0512272	0.0533282	0.232148	0	0.050139	0	0.464374	-1.89334	0.25846	-3.35519	0.0139403	-3.16707	0.0169798	-5.39778	0.00195035	-1.35295	NA
1	entpd2a.1	ENTPD2	102.712	54.9228	96.471	41.7212	42.4498	3.52428	0.640201	2.49352	9.6307	10.1857	62.1228	3.7907	2.15598	8.78623	22.6769	-1.12969	0.352508	-5.07404	1.45747e-10	-1.72224	0.0540889	-4.02629	4.57021e-07	-2.07748	0.236832
1	adam28	ADAM28	164.707	76.1582	126.073	57.6449	66.7988	23.7527	15.1514	9.45461	44.209	15.9451	75.3552	23.0271	6.06682	15.3051	68.6499	-1.10556	0.222331	-2.72283	1.55058e-05	-1.4923	0.0317574	-2.97519	2.17014e-06	-1.01507	0.530937
1	sfrp1a	SFRP1	11.1425	12.9525	8.95322	15.2936	22.0519	0.0482778	0.2134	0.0519484	0.665953	0.159984	2.15898	1.07498	0.551529	1.13371	9.05529	0.656258	0.583916	-6.58063	9.12455e-12	-3.4727	3.39821e-06	-3.47599	3.48758e-06	-0.431943	0.85539
1	capga	CAPG	2.19294	7.61582	9.73663	2.01673	2.80242	0	0.4268	0.363639	0.870862	0	1.39289	0.226311	0	0.188951	9.05529	-1.51591	0.468283	-4.32913	0.00201666	-3.10773	0.0338296	-5.48336	0.000202629	0.348755	0.943094
1	cyp1d1	NA	1.83733	3.94688	1.62277	0.924336	3.03213	0	0.142267	0.0519484	0.204909	0.213313	1.16074	1.98022	0.802224	0.377902	2.16708	-0.424181	0.818488	-5.10179	0.000105403	-2.20726	0.0462692	-1.07087	0.352537	-0.312847	0.930692
1	hs3st1l2	NA	11.7352	7.50464	3.13363	1.13441	1.05665	1.54489	0	0.0519484	3.38099	1.27988	10.0288	0.509199	0.100278	0.755805	1.54791	-2.88317	0.0836733	-3.66081	0.00485603	-0.678209	0.677281	-3.98459	0.0024522	-2.44312	0.413995
1	evla	NA	61.1059	31.7418	50.8655	47.9814	21.4546	7.14512	6.11747	7.63641	20.9519	18.8782	35.7508	13.0694	20.6573	23.241	27.0111	-0.560476	0.441265	-2.56549	2.41935e-08	-0.958642	0.0651209	-1.21988	0.0124273	-1.00423	0.351324
1	stm	NA	23.6482	11.5627	11.8071	0.630229	15.6201	0	0	0	1.33191	0	1.99647	0.113155	0.200556	0	2.32187	-1.13757	0.650026	-10.3497	6.27075e-08	-3.87939	0.0147685	-7.00499	1.31015e-05	-2.9378	0.3981
1	crabp1b	CRABP1	4.38588	6.11489	5.37193	5.08385	4.04284	0.0965557	0.2134	0.0519484	0.153681	0.0533282	0.0928592	1.30129	0.100278	10.4868	2.01229	-0.293308	0.898376	-5.23076	6.96187e-05	-5.7137	1.46018e-05	-0.316118	0.839957	-1.53843	0.630699
1	fam49al	NA	129.68	39.4688	69.6673	39.8305	29.7241	11.2005	5.335	6.4416	27.2528	16.1584	74.2641	30.6651	33.7436	25.6029	19.8907	-1.32478	0.113604	-3.20102	1.32276e-07	-1.10454	0.113831	-1.31218	0.0458745	-2.1968	0.0689706
1	cebpa	CEBPA	474.504	475.405	437.757	128.063	142.051	102.783	92.0466	34.3379	83.5515	39.6762	193.774	46.62	32.0388	56.7798	315.232	-1.87868	0.00614073	-2.35377	2.1777e-05	-2.17006	0.000161423	-3.23919	2.4919e-09	-0.708629	0.644002
1	mchr2	MCHR2	2.78562	12.341	8.33769	1.05038	3.39966	0.337945	0.0711334	0.155845	0.870862	0.479953	4.29474	0.0565777	0	0.566854	1.93489	-1.90403	0.238242	-5.0966	2.83614e-05	-2.06778	0.103787	-5.25375	2.1854e-05	-2.12612	0.438156
1	nitr13	NA	0.82976	1.77888	1.79064	0.378137	0.643179	0.0965557	0.0711334	0	0.0512272	0.0533282	0.278578	0.113155	0.200556	0.377902	0.696561	-1.61773	0.212329	-4.47936	0.000459129	-3.37956	0.00126862	-2.58352	0.0133071	-1.20873	0.636579
1	mbpa	MBP	20.8033	185.615	49.5785	2.68898	720.131	1.88284	3.6278	2.44157	43.748	10.399	39.4419	0.565777	0.50139	3.68455	179.945	1.98834	0.29872	-4.66552	0.000375427	-1.38167	0.378775	-5.58261	1.87906e-05	0.994051	0.805223
1	cldn7a	CLDN7	3.08197	6.11489	2.96576	0.882321	2.48084	0.0482778	0.4268	0.0519484	2.04909	1.65317	0.232148	0.339466	0.250695	0.188951	2.16708	-1.3736	0.354259	-4.3047	9.79971e-05	-1.54763	0.171708	-3.78845	0.000481276	-1.03181	0.716664
1	mgat3b	MGAT3	46.7629	25.9605	35.645	16.3439	22.4653	3.476	1.20927	2.02599	23.2059	19.0382	21.9844	16.1246	28.3285	10.9592	11.0676	-1.0269	0.122339	-3.81221	3.62465e-15	-0.760285	0.174807	-0.830777	0.119329	-1.88264	0.0440602
1	cd74b	CD74	1475.85	1035.42	1248.97	1215	1128.83	496.731	53.4923	63.1173	277.6	245.363	1074.71	328.377	453.507	1244.53	1131.45	-0.206663	0.905236	-2.46859	0.00539581	-1.30031	0.195465	-0.780616	0.447007	-0.316084	0.918079
1	aplnrb	APLNR	28.034	116.628	73.0807	113.315	91.699	0.144833	0	0	15.778	7.99922	22.263	0.509199	1.55431	0.283427	21.7482	0.450961	0.721563	-10.1434	2.29669e-19	-2.20965	0.00347219	-6.27717	2.97704e-18	-1.8491	0.233645
1	dnmt3bb.1	DNMT3B	26.9672	62.9834	41.8004	23.3605	35.0992	7.91756	6.82881	10.2858	37.0885	52.3683	15.5307	21.16	19.9553	44.4035	35.2924	-0.670015	0.432112	-2.12794	0.000114122	-0.243509	0.74174	-0.473596	0.467698	-0.44087	0.794571
1	tcf21	TCF21	1.06683	1.16739	1.39894	0.210076	0.137824	0.0482778	0.142267	0	0.0512272	0	0.255363	0.0565777	0	0	1.23833	-2.88236	0.0890728	-4.10234	0.00641458	-3.46162	0.0133674	-5.58054	0.00179513	-0.120669	NA
1	f13a1b	F13A1	525.535	339.099	332.724	165.582	143.475	68.6511	52.4253	81.8187	93.592	98.4438	86.8001	55.6724	24.6183	35.6173	192.87	-1.48009	0.000533404	-2.34434	1.75489e-11	-2.09725	3.84047e-09	-3.27551	1.44499e-21	-1.22139	0.0885298
1	cxcl12a	CXCL12	51.0895	136.807	77.5014	110.794	161.071	3.71739	3.12987	0.935071	6.45462	0.159984	42.2509	165.942	10.9804	40.9079	140.628	0.544028	0.817788	-4.81514	0.000124523	-2.49821	0.0739365	-0.171914	0.920647	0.549201	0.899583
1	slc8a4b	SLC8A1	6.16393	4.22483	7.49833	1.42852	1.19448	0.289667	0.142267	0.519484	0.512272	0.319969	4.3876	0.339466	0.601668	1.22818	7.043	-2.29002	0.065076	-3.99991	6.32857e-05	-1.84987	0.077706	-2.95376	0.00285495	0.0727413	0.982975
1	hivep3b	NA	41.3102	98.1162	70.7305	30.4191	53.2461	10.9108	2.27627	2.02599	55.4278	28.3706	57.4334	73.5509	13.3871	32.1217	42.3354	-0.831653	0.473519	-3.57278	8.24116e-07	-0.542316	0.561633	-0.698731	0.416501	-0.852304	0.67868
1	si:dkey-78k11.9	NA	6.51955	7.67141	10.3522	1.59658	4.7779	0.724167	0.497934	0.363639	1.22945	0.319969	3.62151	1.13155	0.200556	1.70056	6.50123	-1.4885	0.233511	-3.71553	4.56863e-05	-2.28003	0.0162521	-2.94309	0.0012596	-0.482595	0.868725
1	si:ch211-145b13.5	NA	0.296343	0.778259	0.671492	0.210076	0.826945	0.0482778	0	0	0	0	0.208933	0	0	0.0944756	1.00614	-0.278521	0.934745	-4.58169	0.0350595	-2.94479	0.142597	-4.49839	0.0419269	0.661918	NA
1	gnpda1	GNPDA1	118.063	66.8747	108.278	52.267	41.4851	11.2005	10.0298	9.81824	50.1002	48.3686	75.332	27.327	10.3788	26.2642	104.097	-1.17078	0.0243277	-3.01838	2.64963e-14	-0.775902	0.0922643	-2.11231	1.62214e-07	-0.0837207	0.957005
1	WIPI1 (1 of many)	NA	8.59395	12.8969	9.34493	2.73099	4.73196	0.67589	0.284534	0.31169	3.43222	2.34644	6.01263	6.3367	12.5348	2.45637	12.5381	-1.56391	0.0623324	-4.34431	3.09032e-10	-1.38321	0.0495129	-0.346016	0.664277	0.146348	0.950417
1	s100a10a	S100A1	5.39344	11.7295	8.61748	1.00837	5.37514	0.0965557	0.0711334	0.207794	0.922089	1.59984	2.25183	0	0	0.0944756	11.6093	-1.54588	0.119887	-5.8114	2.07692e-10	-2.40445	0.0018763	-8.38151	8.15419e-09	0.307181	0.902867
1	mtnr1aa	MTNR1A	0.592686	1.22298	0.95128	0.0840305	0.781004	0.0482778	0.0711334	0.103897	0.0512272	0	0.301792	0.226311	0.150417	1.51161	0.154791	-1.22324	0.58324	-3.36954	0.0348638	-2.88206	0.0660128	-0.460576	0.793569	-2.70716	NA
1	prf1.5	PRF1	14.1652	8.78321	8.78535	8.40305	14.4256	0.241389	0.0711334	0.207794	0.461044	0.106656	1.8804	2.0368	0.50139	17.3835	2.08968	-0.0252305	0.992038	-5.70697	4.26069e-06	-3.75646	0.00210461	-0.594032	0.681647	-2.51321	0.34543
1	nol4lb	NOL4L	9.0681	11.1736	12.3666	3.5713	3.53749	1.11039	0.853601	2.12988	6.35217	5.17283	8.98412	1.13155	0.50139	1.22818	12.0737	-1.70505	0.000292235	-2.73951	3.55829e-11	-0.660822	0.140244	-3.43037	3.87448e-15	0.00256567	0.99785
1	BX569798.1	NA	1.8966	0.722669	2.79788	1.0924	1.51607	0.337945	0.0711334	0.103897	0.461044	0.213313	1.67147	0.509199	0.50139	0.850281	0.541769	-0.602058	0.702449	-3.17047	0.00238269	-1.24575	0.241051	-1.45784	0.156853	-1.91488	0.405595
1	fbxl3l	NA	6.69735	2.55714	4.64449	2.22681	1.19448	0.579334	0.355667	0.779226	9.78439	1.86649	6.38407	0.792087	0.200556	1.22818	3.4828	-1.54728	0.162929	-2.81092	0.000838711	0.355171	0.73721	-2.61598	0.00205904	-0.597849	0.809461
1	cln3	CLN3	57.0757	32.4089	59.2592	26.9318	27.7486	9.02795	7.18447	6.38965	38.113	29.9704	65.0943	19.0101	20.0055	11.8095	29.1008	-0.977193	0.0628561	-2.50039	1.71822e-10	-0.190768	0.72045	-1.42722	0.000428686	-0.942432	0.292929
1	clec19a	CLEC19A	6.63808	8.2829	4.42065	1.34449	1.47012	0.0965557	0.355667	0.103897	0.461044	0.0533282	1.74111	0.113155	0.050139	0.377902	6.19165	-2.28808	0.0784747	-4.89653	5.60821e-06	-3.11799	0.00277674	-5.17216	3.27307e-06	-0.203975	0.955761
1	osr2	OSR2	7.05296	10.3397	4.3647	4.36959	1.01071	0.0965557	0.0711334	0.31169	0.0512272	0.159984	0.557155	0.0565777	0.100278	0.377902	6.50123	-1.47165	0.281241	-5.22742	7.26454e-07	-4.76544	2.03493e-06	-5.34104	7.06975e-07	-0.296042	0.930692
1	mgat3a	MGAT3	9.72005	7.727	9.79259	3.99145	7.16686	1.11039	1.56493	0.935071	0.153681	0.159984	1.32324	0.396044	0.200556	1.22818	12.1511	-0.828989	0.526043	-2.67179	0.00141128	-4.05544	1.6897e-06	-3.86667	5.69583e-06	0.256878	0.930367
1	ptx4	PTX4	4.03026	0.945029	0.615534	1.00837	1.19448	0	0.142267	0.0519484	0.102454	0	0.464296	0	0.050139	0.0944756	0.696561	-0.91897	0.696373	-4.72661	0.0037044	-3.34451	0.0292401	-5.32998	0.00265331	-1.63061	0.67229
1	tbc1d12a	TBC1D12	77.6419	43.0822	81.5863	32.3518	35.8343	3.33117	4.55254	5.24679	21.7715	19.1448	59.0584	44.1871	50.2393	35.1449	33.8219	-1.10566	0.085153	-3.71405	2.51919e-15	-1.06883	0.0440127	-0.523934	0.346498	-1.17002	0.272446
1	ptgir	PTGIR	25.7226	13.8419	22.1592	21.0917	13.3689	8.4969	2.7742	1.92209	2.4589	1.91981	9.07698	7.46825	3.45959	35.1449	8.43612	-0.361235	0.831391	-2.04774	0.0297612	-2.26445	0.0208795	-0.340754	0.772671	-1.46272	0.523427
1	BX890608.1	NA	4.38588	6.39284	7.33045	1.89069	2.71054	1.06211	1.2804	0.623381	2.10031	0.58661	5.50191	0.792087	0.701946	0.755805	4.02457	-1.49161	0.112223	-2.35701	0.00109766	-1.16681	0.137491	-2.86965	8.94723e-05	-0.729112	0.71337
1	alas2	ALAS2	281.111	1097.46	759.513	225.664	833.147	9.46245	1.77833	12.052	227.5	314.583	383.16	1.86706	0.551529	5.00721	268.64	-0.524795	0.723201	-6.27655	4.57372e-15	-1.1641	0.232726	-8.04398	9.52738e-24	-1.52082	0.454303
1	MFAP4 (1 of many)	NA	3.43758	3.3354	2.29426	2.73099	3.35372	0.144833	0	0.155845	0.35859	0.106656	0.464296	0.622354	0.250695	0.377902	5.49509	-0.0960807	0.933205	-4.58013	4.77862e-08	-3.22616	3.92133e-07	-2.73827	2.66873e-05	0.707457	0.64076
1	gpr160	GPR160	3.14124	3.72452	3.91704	1.05038	6.52368	0	0.0711334	0.103897	0.461044	0.159984	0.185718	0	0	0.188951	1.08354	-0.0674277	0.973382	-5.73805	1.14949e-05	-3.73238	0.00041893	-6.1419	1.79205e-05	-1.87983	0.431938
1	klf17	KLF4	10.7869	42.5263	27.1954	13.5709	47.8709	1.97939	0.142267	0.935071	5.53253	6.29272	20.0576	0.0565777	0	0.283427	9.44227	0.101491	0.958905	-4.4807	1.09161e-06	-1.33332	0.207355	-7.99664	2.51907e-12	-1.61892	0.47087
1	rgs20	RGS20	0.711223	0.945029	0.503619	0.0840305	0.32159	0.0482778	0.0711334	0	0.819634	0	1.36967	0.226311	0.300834	0.0944756	0.464374	-1.95442	0.335602	-3.99918	0.0233104	0.00553762	0.997839	-1.59897	0.30932	-0.77607	NA
1	sfrp5	SFRP5	1.8966	4.16924	2.23831	0.210076	11.9448	0.0965557	0.142267	0	0.153681	0.0533282	1.02145	0.509199	0.100278	0.566854	2.39926	0.999216	0.666927	-4.88717	0.00195877	-2.76239	0.0726613	-2.71243	0.0710605	-0.331786	0.947622
1	zgc:123010	TTC31	90.3846	58.1471	68.772	32.0576	46.3089	10.766	5.76181	6.49355	35.6029	30.6104	77.8856	23.0837	12.5849	29.004	41.7936	-1.01387	0.0912883	-3.03183	3.75336e-12	-0.632151	0.226291	-1.65453	0.000255824	-0.964878	0.350042
1	greb1l	GREB1L	15.1135	16.677	12.8143	7.77282	3.03213	0.482778	2.9876	0.363639	1.99786	1.86649	1.64825	10.0708	6.56821	4.06245	1.7027	-1.52664	0.160263	-3.24466	4.6283e-05	-2.9925	0.000242932	-0.97785	0.271171	-3.27776	0.030363
1	mpl	MPL	11.3796	36.2446	21.5997	6.38632	11.3475	1.88284	0.284534	1.09092	0.512272	0.373297	1.32324	1.92364	0.350973	1.88951	17.3366	-1.45825	0.164684	-4.15953	4.51461e-08	-4.92655	1.12047e-10	-3.93515	2.42945e-07	-0.528359	0.822035
1	igfbp5a	IGFBP5	21.8108	6.83756	11.5273	2.4789	14.4256	0	0	0.0519484	0.35859	0.319969	0.789303	0.282888	0.100278	0.0944756	0.464374	-0.850772	0.532454	-9.17306	1.04337e-09	-4.80305	3.54609e-08	-6.27851	1.83199e-10	-5.04492	0.00197601
1	lhx4	LHX4	0.948298	2.55714	1.79064	0.126046	0.275648	0	0	0.103897	0.768407	0	4.73582	0.339466	0.100278	0.944756	0.773956	-3.22746	0.1337	-5.33343	0.00549928	0.00538779	0.998196	-1.83189	0.297193	-1.31256	0.778145
1	ugt2a6	UGT2A3	11.024	6.78197	10.0724	4.53765	4.64008	0.67589	0.995868	0.883123	2.81749	1.7065	2.18219	5.43145	3.71029	3.8735	2.94103	-1.13264	0.0194027	-3.23578	2.23993e-14	-2.06005	1.54219e-07	-0.98713	0.0154652	-1.82997	0.0141553
1	ap1m3	AP1M1	16.773	19.2341	18.466	18.9909	20.3061	5.55195	0.711334	1.97404	1.8954	1.59984	4.78225	0.96182	0.200556	2.07846	11.2998	0.0171991	0.992038	-2.53468	0.00147033	-2.73575	0.000828154	-4.00852	4.7004e-07	-0.834952	0.706366
1	prom1a	PROM1	22.4628	13.5084	14.6049	3.27719	8.45322	1.40006	0.355667	1.55845	11.731	1.22655	39.5116	0.792087	0.651807	2.07846	15.6339	-1.67122	0.22652	-3.73568	0.000148755	-0.0350102	0.980293	-3.7664	0.000142095	-0.283229	0.935744
1	ctsk	CTSK	685.086	358.555	605.238	574.475	674.328	40.9879	63.5933	45.5587	163.005	62.0207	270.963	387.783	117.626	313.754	367.088	0.0575771	0.963532	-3.2152	1.27572e-08	-1.78236	0.00373754	-0.930076	0.146368	-0.75968	0.631318
1	apoeb	APOE	6446.23	4801.58	6327.24	977.947	1638.68	19.6008	27.3152	10.7533	232.161	110.389	2516.27	386.086	251.949	84.9336	364.069	-2.28952	0.0669369	-7.99707	6.37994e-19	-2.72788	0.00698971	-4.48953	1.48671e-06	-4.1742	0.0148239
1	enpp6	ENPP6	9.0681	5.83694	4.25278	1.47053	3.90502	0.627612	0.355667	0.155845	0.614726	0.319969	3.87687	1.5276	1.70473	5.95196	4.41155	-1.39551	0.327003	-3.8623	0.000134395	-2.06552	0.0517842	-0.969167	0.384456	-0.706302	0.812841
1	smpd2a	SMPD2	17.662	14.231	25.8524	9.70553	20.352	0.772445	0.497934	2.02599	12.4994	8.05255	19.7326	12.2208	8.62391	5.66854	12.3059	-0.487238	0.610054	-3.89297	1.80504e-11	-0.539293	0.438951	-1.0016	0.105971	-0.807989	0.591477
1	lgals3bpb	LGALS3BP	1214.59	611.767	955.421	262.259	408.741	102.832	102.503	118.027	468.37	440.651	2019.5	434.743	162.551	286.45	633.87	-1.60432	0.0380571	-2.88459	9.97982e-07	-0.00561504	0.995083	-1.57262	0.0119341	-0.728027	0.661956
1	CSGALNACT1 (1 of many)	NA	22.1665	48.3076	36.3165	30.4191	61.6533	5.79334	4.55254	10.7533	7.1718	3.25302	5.52512	3.56439	1.60445	6.32987	37.5369	0.275604	0.791394	-2.07812	0.000276467	-2.70389	2.41747e-06	-3.09696	3.88638e-08	-0.0522379	0.980746
1	ftr89	NA	10.6683	47.4182	31.1684	17.8145	32.6184	1.83456	0.569067	0.363639	11.5773	4.53289	25.6523	6.16696	3.76043	6.04644	23.2961	-0.312277	0.821249	-4.75259	1.53291e-10	-1.08904	0.200965	-2.32192	0.00214161	-0.463039	0.844086
1	tsku	TSKU	60.5132	27.2947	37.7155	36.9734	74.9304	3.95878	0.853601	1.29871	20.6445	20.4247	29.6917	68.855	16.6963	57.0633	34.5958	0.268756	0.825429	-4.18667	6.11339e-11	-0.854794	0.260594	0.252754	0.764703	-0.458216	0.820093
1	add3a	ADD3	164.293	179.111	174.644	98.4418	112.556	53.3953	23.0472	31.2729	118.079	185.049	221.33	26.0257	29.8327	56.6854	183.505	-0.81157	0.130297	-2.05014	8.82659e-08	0.0216049	0.96962	-2.07575	6.36272e-08	-0.0647699	0.965382
1	deptor	DEPTOR	84.6356	89.9445	91.2669	44.4942	50.5815	6.61406	2.9876	4.00003	30.5314	29.0105	60.1263	45.4884	43.6209	40.9079	47.6757	-0.999922	0.00966202	-4.05917	3.42878e-40	-1.16354	0.000317594	-0.898915	0.00535712	-1.04772	0.0928591
1	ntd5	APOH	13.9874	21.4577	9.40089	7.89887	9.96928	1.01383	0.355667	0.31169	0.922089	0.479953	4.03937	18.1048	15.0918	7.55805	21.9804	-0.830747	0.473623	-4.49223	4.03013e-09	-3.05968	5.67249e-05	0.0136217	0.989565	0.419581	0.862587
1	pdcd4b	PDCD4	96.7264	96.115	104.585	35.3769	61.148	41.2775	13.1597	7.63641	38.8302	25.2242	93.927	13.6918	8.87461	10.4868	53.0934	-1.15622	0.180786	-2.06502	0.000909099	-0.948948	0.18096	-3.05034	5.26403e-07	-1.05688	0.489472
1	cxcr3.2	CXCR5	178.28	123.854	162.557	94.1982	94.088	27.7598	23.5452	28.1041	45.4385	25.3309	236.28	24.6113	13.688	26.1697	118.338	-0.830533	0.42133	-2.32397	0.000537489	-0.683616	0.398984	-2.74964	3.58493e-05	-0.556858	0.784478
1	arpin	ARPIN	36.2131	30.6856	32.1757	42.7295	37.0288	9.70384	4.268	3.79223	22.4887	23.1444	44.851	20.9903	10.83	18.0448	50.462	0.171757	0.827677	-2.26846	5.1234e-08	-0.150114	0.793939	-0.884638	0.048865	0.450271	0.704272
1	dhrs13a.3	DHRS13	37.2799	47.307	44.8221	26.4276	34.6858	7.91756	3.8412	6.02601	16.7001	22.6111	21.3112	17.9351	12.8857	18.2338	26.1597	-0.597536	0.071751	-2.62274	5.89384e-26	-1.0723	2.89879e-05	-1.27365	3.57204e-07	-0.868884	0.08409
1	zmp:0000000608	NA	4.50441	3.00186	3.91704	0.840305	1.97548	0.241389	0.711334	0.519484	1.48559	0.266641	1.02145	1.07498	0.300834	0.661329	1.54791	-1.57504	0.128703	-2.72686	0.000734874	-2.04532	0.0129828	-2.40012	0.00312702	-1.46737	0.430447
1	paqr6	PAQR6	108.817	54.3669	91.4348	19.201	38.7745	1.11039	0.853601	1.14286	78.0702	53.1149	215.712	4.24332	1.55431	3.02322	17.2592	-1.69526	0.0194347	-6.14204	2.38652e-26	0.381001	0.607839	-4.77069	1.98548e-17	-2.47684	0.0192419
1	ces3	CES2	0.711223	8.39408	1.11915	0.756275	0.0459414	0.144833	0.0711334	0	0	0.159984	0	0	0	0.0944756	0.619165	-3.04301	0.233463	-5.25672	0.00816637	-5.97452	0.00364096	-6.99077	0.00172265	-2.53091	0.594201
1	mt2	MT4	69.1665	63.0946	58.084	7.4367	32.0212	8.9314	13.5153	3.37664	69.7202	41.2227	110.549	23.1403	4.91362	18.6117	15.0148	-1.8302	0.0524113	-2.61602	0.000319654	0.198271	0.846377	-1.93713	0.0100204	-2.23809	0.129638
1	ccl38.6	CCL14	19.3216	23.181	32.1197	20.0413	26.3704	2.99323	7.89581	1.97404	3.73958	1.17322	8.93769	2.94204	1.85514	7.3691	41.7936	-0.203566	0.894639	-2.24327	0.00515108	-2.46423	0.00285785	-2.51004	0.00177242	0.598118	0.804195
1	fam26f	FAM26F	62.1728	35.4664	60.9379	21.1757	24.6705	4.73123	4.76594	5.03899	8.14512	4.79953	45.0831	7.35509	3.25904	5.10168	20.742	-1.32834	0.178628	-3.22206	4.27958e-06	-1.54033	0.0480208	-3.24384	3.87509e-06	-1.52374	0.347563
1	tal2	TAL2	10.6683	41.5257	21.9354	5.88214	2.57272	0.0965557	0.2134	2.44157	2.66381	0.58661	2.80899	0.113155	0.050139	0.188951	10.6032	-2.57417	0.0624721	-4.46157	2.70384e-05	-3.57407	0.0011982	-7.64192	4.10321e-10	-1.32974	0.644817
1	si:ch73-55i23.1	PLA2G4C	111.129	396.523	278.613	105.374	333.672	0.965557	0.497934	1.09092	116.593	93.111	171.325	0.509199	0.250695	0.566854	126	-0.350041	0.721716	-7.98542	7.93551e-46	-1.01136	0.10677	-9.09409	1.06799e-49	-1.17202	0.361817
1	si:ch211-233h19.2	KIAA1324L	5.03783	4.72514	7.55428	3.0251	1.79171	0.0965557	0.2134	0.207794	0.35859	0.0533282	0.650014	0.226311	0.300834	0.850281	1.31573	-1.34583	0.195892	-4.84795	3.11492e-08	-3.98675	4.52964e-07	-3.6065	6.6358e-06	-2.29132	0.152187
1	tmem243a	TMEM243	1.30391	1.1118	1.51086	0.462168	0.643179	0.289667	0.284534	0.207794	0.256136	0.213313	0.835733	0.339466	0.150417	0.283427	0.851352	-1.35771	0.183687	-2.10306	0.0106156	-1.54656	0.0566332	-2.25216	0.00807515	-0.779728	0.713391
1	gstt1a	GSTT1	11.913	16.5658	14.3252	14.7474	11.8069	0.531056	0.0711334	0.519484	3.22731	2.18645	21.9612	5.71434	4.81335	3.68455	12.6155	-0.183908	0.906789	-4.99837	2.51835e-09	-0.706607	0.470457	-1.44779	0.092354	-0.321317	0.907066
1	hipk2	HIPK2	44.9849	31.0192	51.593	18.0666	26.7379	5.45539	4.83707	7.06498	23.2059	14.7186	48.8671	14.6536	6.76877	11.9984	14.086	-1.04941	0.0955603	-2.65097	9.8917e-09	-0.595803	0.280841	-1.83597	0.000102792	-1.76205	0.0518132
1	SLC25A5	NA	27.5006	10.6733	29.5456	11.05	19.9386	1.06211	0.640201	0.779226	3.0224	3.09303	6.54657	3.50781	1.05292	0.566854	7.1204	-0.688752	0.524126	-4.56413	2.35144e-11	-2.45972	0.000419299	-3.6268	7.73901e-08	-1.8474	0.198235
1	gstm.1	GSTM3	111.247	338.098	221.257	114.996	137.043	48.7606	27.0307	19.5845	51.8931	45.4356	148.621	88.8269	47.3814	136.139	111.14	-0.894468	0.301369	-2.5555	1.12472e-05	-1.44717	0.023671	-1.15191	0.0680751	-1.12614	0.422248
1	tnni1c	NA	0.177806	0.667079	0.783407	0.168061	0.872886	0.0482778	0	0.0519484	0.102454	0.106656	0.185718	0.452621	0.100278	0.0944756	0.386978	-0.179846	0.938795	-3.66229	0.0263397	-1.98772	0.152104	-1.16599	0.410428	-0.617822	NA
1	crp3	CRP	2.66709	8.67203	1.23107	0.378137	6.29397	0.627612	0.2134	0.259742	0.0512272	0.0533282	0.0232148	0.226311	0.150417	0.188951	1.39312	-0.435129	0.828348	-3.23752	0.00472893	-6.67179	2.46097e-06	-4.30007	0.000345391	-1.69064	0.547337
1	si:dkey-15j16.3	NA	34.4943	18.1779	14.4371	14.2852	19.7089	1.59317	1.9206	1.03897	4.35431	3.62632	14.486	5.20514	1.90528	15.494	9.59706	-0.531711	0.694828	-3.65842	2.9301e-06	-1.64572	0.0563919	-1.49908	0.0737069	-1.40188	0.461476
1	tpp1	TPP1	495.189	329.037	440.722	177.01	255.939	88.0588	83.724	66.8576	130.578	131.881	185.625	146.14	71.4481	107.797	326.919	-1.0878	0.00612336	-2.1767	2.71064e-12	-1.51024	3.5757e-06	-1.8616	3.31944e-09	-0.537085	0.50834
1	fam150bb	ALKAL2	5.57125	6.0593	2.23831	1.89069	4.96167	0	0.0711334	0	0.71718	0.106656	0.998236	0.0565777	0	0.188951	2.78624	-0.556704	0.739342	-7.59405	1.47134e-06	-2.92407	0.00403691	-5.96046	2.91367e-06	-0.880952	0.753369
1	nfe2l2a	NFE2L2	471.837	356.165	341.566	217.807	335.097	106.742	79.0292	63.6368	117.771	89.5913	308.873	98.6714	77.916	110.631	252.155	-0.620053	0.352055	-2.00649	4.35012e-06	-1.22719	0.00978343	-1.91403	1.31694e-05	-0.794772	0.462429
1	zgc:136605	NA	4.91929	4.28042	4.7564	3.52928	6.47774	0.289667	0.0711334	0.31169	0.819634	0.373297	5.3394	1.41444	1.20334	2.55084	7.35259	-0.0187456	0.99216	-4.12575	1.78319e-05	-1.15898	0.252618	-1.3281	0.169173	0.500145	0.859707
1	vmo1a	VMO1	15.884	20.9018	18.1303	11.092	11.761	0.482778	0.355667	0.0519484	0.922089	0.159984	5.52512	6.28012	19.8551	22.0128	10.6032	-0.771129	0.642324	-5.71046	2.40499e-08	-3.11349	0.00251968	-0.0316341	0.980688	-0.93332	0.744171
1	chst14	CHST14	13.3947	11.8407	15.0526	10.7559	9.8774	2.51045	1.20927	0.571432	6.50585	5.22616	11.4449	4.13017	4.26182	6.70777	7.50738	-0.480986	0.541663	-3.00978	1.36351e-09	-0.811418	0.140806	-1.30106	0.0106855	-0.998694	0.38405
1	slc26a11	SLC26A11	27.2043	20.6239	25.6286	21.932	24.1192	2.51045	1.4938	1.03897	19.5688	18.3982	20.429	9.6182	6.36766	11.9984	20.4324	-0.200318	0.732266	-3.63974	7.25615e-26	-0.326716	0.416292	-1.29248	0.000116454	-0.425785	0.638657
1	mpeg1.2	MPEG1	140.23	30.7968	39.1144	49.7881	81.5919	8.78656	1.99174	1.97404	11.4749	4.31958	13.3717	8.31691	1.35375	7.65253	47.5983	-0.263331	0.874507	-3.90946	5.21803e-06	-2.91285	0.00130033	-3.56578	3.76039e-05	-0.768061	0.766209
1	blf	ZNF595	18.6103	59.7036	41.3527	17.3943	15.8038	6.27612	2.7742	7.48057	11.0138	6.87933	16.2271	3.11177	3.45959	9.73099	36.7629	-1.32324	0.0936633	-2.59793	9.58256e-06	-1.78261	0.00429388	-2.7292	3.37673e-06	-0.235568	0.908538
1	gpd1b	GPD1	6.2232	15.1205	8.16982	0.756275	10.6125	1.06211	0.497934	0.727277	1.48559	0.799922	7.08051	3.22493	11.7325	1.13371	16.1757	-0.916401	0.616002	-3.43369	0.00223027	-1.68377	0.177004	-0.653385	0.625564	0.5953	0.869752
1	nitr2a	NA	2.72636	3.00186	5.48385	0.924336	1.97548	0.0965557	0.284534	0.155845	1.63927	1.86649	0.673229	0.282888	0.050139	0.755805	1.8575	-1.48815	0.201786	-4.17602	1.13561e-05	-1.38691	0.138588	-3.37008	0.000206969	-1.16261	0.6006
1	paox1	NA	242.349	114.126	186.843	52.0569	54.854	14.5316	11.0257	12.3118	32.8878	19.0382	70.2944	25.2336	13.7882	23.43	90.0885	-1.88714	0.00102065	-3.63423	4.46058e-15	-2.20906	5.64163e-06	-3.03375	8.2784e-11	-1.18866	0.261882
1	si:dkey-5n18.1	NA	593.812	384.682	685.593	249.781	318.741	32.2979	28.809	33.8703	113.058	92.5244	279.715	116.21	49.3368	52.7174	448.353	-1.08612	0.0899065	-3.90551	1.17289e-17	-1.82416	0.000219489	-2.83529	1.02339e-09	-0.476835	0.732478
1	gpr55a	GPR55	1.8966	5.00309	4.53257	1.17643	2.43489	0.241389	0.2134	0.467535	0.204909	0.106656	0.928592	0.282888	0.451251	1.60609	5.64988	-1.17191	0.385645	-3.3576	0.000492062	-3.15883	0.00102378	-2.18625	0.0229301	0.440994	0.884276
1	itm2ca	ITM2C	3.91173	7.22669	3.91704	0.588214	10.6584	0.820723	0.355667	0.519484	2.56136	0.693266	8.14839	0.282888	0.150417	1.41713	10.9902	0.0280562	0.990444	-2.90329	0.0135243	-0.432519	0.773711	-2.94361	0.0135998	0.999716	0.760977
1	ms4a17a.9	NA	126.716	74.7129	73.4164	59.5776	78.9733	14.0971	10.67	9.87019	18.3393	13.1187	78.5124	39.1517	47.7323	64.2434	61.4521	-0.532091	0.59945	-2.77416	3.39438e-06	-1.40103	0.0343648	-0.751852	0.27272	-0.751842	0.651534
1	akap7	AKAP7	48.4817	69.2094	58.9234	15.0835	29.4944	3.37945	1.77833	2.28573	14.5997	13.5454	34.7525	14.597	23.8662	8.97518	16.5627	-1.5095	0.0155687	-4.32828	1.08239e-18	-1.50114	0.00453114	-1.72742	0.00064316	-1.97237	0.0364353
1	si:ch211-241j12.3	NA	6.0454	8.39408	24.8452	6.26027	10.5206	0.144833	0.2134	0.467535	12.6531	9.11912	17.7129	1.81048	1.30361	1.32266	3.71499	-0.754115	0.424747	-5.32114	3.9072e-14	0.00664218	0.994045	-3.0137	1.49712e-06	-1.96869	0.119704
1	cyp2x7	NA	0.82976	1.05621	1.79064	0.210076	5.19138	0	0	0	0.256136	0.159984	0.371437	0.169733	0.451251	0	0.154791	0.98298	0.668187	-6.64012	0.000382618	-2.21135	0.161129	-2.31821	0.136435	-3.13514	0.385641
1	xkrx	XKRX	48.0668	57.5912	59.5389	26.9738	26.5082	7.86929	2.63194	1.6104	18.3905	18.6649	22.6576	20.9903	14.5905	17.6669	36.9951	-1.13469	0.060531	-3.55552	3.02001e-15	-1.45344	0.00275768	-1.50637	0.0013556	-0.723258	0.540945
1	efnb3a	EFNB3	1.71879	3.16863	2.68597	1.51255	1.01071	0	0	0	1.94663	1.17322	3.83044	1.35786	0.952641	3.59007	1.31573	-1.06755	0.327956	-7.66888	1.32877e-07	-0.119133	0.909803	-0.252154	0.793544	-1.07644	0.58933
1	fuca2	FUCA2	778.967	445.609	679.326	268.604	271.192	121.322	139.919	112.105	175.197	127.508	210.744	129.337	68.6403	96.3651	319.025	-1.35234	0.000942639	-2.11793	1.78365e-10	-1.90855	1.94804e-08	-2.59878	2.44714e-15	-1.16704	0.0859373
1	zmp:0000001081	NA	127.309	496.084	339.607	127.81	1084.68	6.08301	1.20927	4.31172	90.1598	126.868	225.81	10.5234	0.802224	6.32987	234.431	0.806672	0.606635	-6.13621	9.12024e-12	-1.09598	0.322152	-5.64419	4.10321e-10	-0.566489	0.851018
1	anxa3b	ANXA3	1705.45	425.374	1618.69	393.725	294.025	290.391	137.999	178.962	246.3	213.633	567.068	166.282	143.347	301.944	600.822	-1.98899	0.00762214	-2.44874	4.75206e-05	-1.93324	0.00240818	-2.53298	2.56645e-05	-1.24988	0.377199
1	itgb7	ITGB7	137.207	86.0532	106.711	27.2259	43.7821	12.504	12.1638	12.5715	43.5431	16.8517	59.9406	17.0865	3.81057	9.82546	48.9914	-1.76311	0.0119977	-2.92103	1.31314e-07	-1.48907	0.0145538	-3.34645	1.25014e-09	-1.33915	0.28703
1	cpn2	NA	8.53468	29.1847	18.3541	3.0251	9.73958	0.144833	0.0711334	0.103897	4.61044	4.1596	5.52512	0.509199	0.200556	0.283427	6.65602	-1.64491	0.0289328	-7.14848	1.81781e-17	-1.92401	0.00194182	-5.65405	7.50066e-17	-1.60499	0.207514
1	sned1	SNED1	3.0227	6.55961	3.02171	3.65533	2.25113	0	0	0	0.0512272	0	0.278578	0.226311	0.100278	0.188951	8.43612	-0.561544	0.695332	-8.39248	2.14187e-08	-5.03919	1.788e-07	-4.48527	4.98828e-06	0.880673	0.702602
1	def6b	DEF6	11.024	15.5096	24.9012	9.3694	20.8115	1.49661	1.42267	1.45455	3.12486	0.799922	14.2539	3.67755	4.21168	6.51882	16.4079	-0.300488	0.844719	-3.30602	5.205e-05	-1.55966	0.0839805	-1.70184	0.0479463	-0.210402	0.943606
1	hif1al2	HIF1A	42.7919	199.123	108.614	51.0065	189.922	3.81395	0.4268	2.28573	41.2891	44.4757	333.411	0.226311	0.300834	1.51161	295.806	-0.0445426	0.983566	-5.50909	3.75316e-08	0.229497	0.874695	-7.30765	5.9636e-13	1.23437	0.661225
1	ccr7	CCR7	4.08953	9.22793	7.55428	0.504183	5.42108	0.241389	0.284534	0.207794	0.870862	0.799922	2.15898	0.282888	0.150417	0.661329	10.8354	-1.36112	0.261548	-4.5726	7.19158e-07	-2.43174	0.00709043	-4.18939	4.12518e-06	0.509988	0.849716
1	c1qb	ADIPOQ	571.053	332.483	569.313	167.263	160.014	38.574	27.3152	37.8704	51.6882	52.9015	273.447	64.1025	33.9943	58.8583	295.419	-1.70088	0.0260067	-3.61446	5.24084e-10	-2.04256	0.00115555	-3.13541	9.77893e-08	-0.906378	0.560674
1	c1qa	C1QA	647.45	343.657	672.667	200.119	176.093	47.8433	18.139	31.169	72.1278	70.9265	366.213	70.4392	36.3508	64.6213	293.794	-1.67524	0.0435245	-3.91048	2.78779e-10	-1.79025	0.00914511	-3.18714	4.05319e-07	-1.09253	0.492365
1	tspan10	NA	0.82976	0.500309	1.56681	0.630229	0.781004	0.0965557	0	0.207794	0.256136	0.266641	0.951806	0.282888	0.350973	0.377902	0.0773956	-0.570609	0.715722	-2.96334	0.0079864	-0.974196	0.367514	-1.40292	0.182483	-3.80828	0.206526
1	slc4a4b	SLC4A4	58.4981	43.1378	49.5225	17.3943	84.8538	5.35884	3.98347	5.55848	18.6467	9.6524	27.2774	16.8601	22.8634	21.1625	32.661	-0.134133	0.902622	-3.1196	9.32674e-09	-1.46844	0.0136928	-1.18467	0.0438174	-0.791986	0.587696
1	atp2b4	ATP2B3	253.314	222.804	247.725	129.701	210.595	35.1463	38.412	34.3898	215.308	176.73	436.693	181.501	163.403	253.573	327.151	-0.623877	0.215293	-2.50179	1.99021e-13	0.168554	0.72181	-0.154938	0.733348	0.279017	0.798694
1	tuba2	TUBA1B	18.6103	24.5152	23.4463	2.39487	13.7365	4.15189	2.70307	3.16885	8.81107	3.51966	49.6797	13.7484	27.0249	11.0536	39.6266	-1.59763	0.191715	-2.49312	0.00520193	-0.170955	0.892144	-0.194058	0.869721	0.690532	0.796283
1	ca7	CA7	0.651955	1.33416	1.95852	0.336122	0.275648	0.0482778	0	0	2.86872	0.159984	3.80723	0	0	0	2.01229	-2.17985	0.234255	-5.76851	0.0014521	0.783648	0.623307	-6.647	0.000221419	0.475101	0.913129
1	hbz	HBZ	13.0984	51.3651	29.6016	8.5291	19.4332	0.0482778	0	0.155845	6.14726	2.50642	14.7182	0	0	0.0944756	14.1634	-1.24571	0.277109	-8.49049	4.1282e-15	-2.00372	0.0190057	-10.2325	2.89416e-12	-1.25696	0.532841
1	csnk1e	CSNK1E	21.9886	17.9555	24.9012	11.3021	14.885	2.99323	2.91647	6.85719	20.3372	14.8252	23.4469	7.46825	9.92753	2.92874	9.51966	-0.838545	0.262235	-2.11046	5.1862e-05	-0.148903	0.837915	-1.52259	0.00451408	-1.34551	0.234568
1	acad11	ACAD11	42.3178	24.1816	35.0854	15.2936	11.3935	7.82101	6.89994	5.66237	12.6019	12.8521	13.186	11.3155	16.596	14.7382	14.1634	-1.45182	0.000450841	-2.09722	1.24224e-09	-1.39853	0.000101694	-1.13056	0.00163055	-1.4318	0.0304361
1	OTUD7A	NA	2.13367	3.27981	3.35746	0.672244	3.12401	0.386223	0.2134	0.363639	0.665953	0.479953	2.57684	1.30129	0.952641	3.02322	3.94718	-0.752981	0.576065	-2.93174	0.00106603	-1.24631	0.185558	-0.623451	0.526392	0.290791	0.918589
1	cax1	NA	4.32661	6.83756	10.0164	2.81502	1.19448	0.144833	0	0.0519484	0.461044	0.106656	0.139289	0.339466	0.150417	0	12.9251	-1.87703	0.0753994	-6.4068	6.82561e-09	-4.91429	1.33222e-08	-5.18427	3.3546e-08	0.728636	0.755082
1	hapln3	HAPLN3	10.4313	15.6764	8.33769	17.6884	6.93715	0.144833	0.284534	0.155845	1.99786	0.426625	1.23038	12.2208	1.20334	20.7846	6.11426	0.0476358	0.980172	-5.63954	1.55033e-08	-3.20666	0.00072703	0.0963945	0.937992	-1.04747	0.678913
1	fhod1	FHOD3	37.4578	24.6263	38.7787	40.9649	43.2768	9.12451	4.76594	4.36366	14.5485	8.95913	64.7228	14.6536	16.947	7.18015	27.0111	0.209968	0.87286	-2.26037	0.00106323	-0.270692	0.769557	-1.24896	0.0902633	-0.485447	0.818948
1	swap70a	SWAP70	12.9206	14.6201	16.0039	12.9827	11.1638	0.965557	1.35153	2.44157	0.768407	0.159984	2.25183	0.452621	0.401112	0.755805	23.2961	-0.355929	0.7748	-2.94133	2.36349e-05	-3.77877	6.58057e-08	-4.66512	1.4603e-10	0.531045	0.801006
1	zgc:114041	SLC16A13	8.77175	11.6183	8.61748	8.36104	3.49155	0.193111	0.782467	1.35066	1.53681	0.746594	2.76256	1.18813	3.61001	0.566854	21.2064	-0.767425	0.58324	-3.37057	0.000103792	-2.527	0.004971	-2.23129	0.0119261	0.988375	0.671423
1	rag1	RAG1	12.6242	44.194	33.9663	1.3865	65.2368	1.59317	1.42267	2.54547	1.6905	1.75983	2.41434	1.13155	1.75487	2.64532	32.5062	0.0118253	0.99569	-3.75191	8.49339e-05	-3.91031	6.12851e-05	-3.87172	5.26025e-05	-0.0141227	0.995955
1	ptgs1	PTGS1	9.77932	20.6239	10.1843	2.39487	13.5068	2.02767	1.99174	2.85716	2.61258	1.27988	7.0573	3.22493	4.91362	8.78623	14.3182	-0.884039	0.450028	-2.28967	0.00293879	-1.89624	0.0198883	-1.10621	0.184142	-0.0441078	0.986291
1	snx11	SNX11	166.189	107.011	142.748	47.4773	70.566	19.6008	16.6452	15.5326	26.8943	19.7847	88.3091	34.2861	34.997	36.1842	63.3096	-1.36011	0.0331117	-2.78287	1.02804e-08	-1.68592	0.00121656	-1.86434	0.000197949	-1.30205	0.226839
1	fam210b	FAM210B	39.7692	68.32	69.3875	22.1841	32.8481	12.3591	8.74941	6.28575	24.8964	12.9587	39.3259	35.8137	56.5067	22.0128	28.4042	-1.19939	0.0719786	-2.44666	8.91602e-07	-1.20184	0.0289367	-0.464333	0.433429	-1.19681	0.287193
1	cd22	CD22	41.2509	20.8462	31.672	10.6719	18.1928	9.31762	5.97521	3.58444	8.91352	6.39938	65.5586	8.71296	3.8607	8.1249	19.6585	-1.25524	0.280329	-2.10856	0.010283	-0.316932	0.769691	-2.09575	0.0118887	-0.848114	0.708114
1	tubb1	TUBB1	26.1375	102.174	71.9056	14.8314	55.9107	2.65528	1.13813	3.06495	10.3991	7.30596	14.0914	1.64075	0.250695	1.60609	24.844	-1.01272	0.344388	-4.60346	5.26614e-11	-2.61703	0.00041309	-5.72315	8.88958e-16	-1.53926	0.348504
1	smpdl3a	SMPDL3A	12.0908	5.39222	9.28897	3.36122	6.75338	1.35178	0.497934	0.623381	3.53467	1.59984	4.57331	4.13017	10.5292	4.06245	6.50123	-0.967367	0.316562	-3.23543	1.86075e-06	-1.49504	0.0375268	-0.374303	0.644321	-0.638691	0.738753
1	si:dkey-148a17.6	NA	40.8361	20.6239	35.9808	13.655	15.8038	3.0415	2.06287	2.70132	5.89112	4.37291	42.367	4.18675	1.90528	2.64532	22.3673	-1.26768	0.240905	-3.43346	5.05904e-06	-0.988254	0.263824	-3.38999	7.18362e-06	-0.716368	0.747136
1	galnt16	GALNT16	5.39344	5.11427	4.7564	1.42852	1.69983	0	0.0711334	0	0.71718	0.0533282	1.13752	1.64075	0.100278	1.22818	4.02457	-1.80851	0.218606	-7.73915	2.10857e-06	-3.01224	0.00704599	-2.28769	0.0396234	-0.495537	0.889837
1	RAP1GAP (1 of many)	NA	22.5221	43.5825	28.7063	11.7223	21.8222	8.97968	4.33914	4.25977	26.0234	69.5933	11.9556	3.22493	1.60445	4.91273	28.0172	-1.00904	0.320811	-2.18966	0.00167056	0.270372	0.771351	-3.15866	4.19609e-06	-0.304779	0.897746
1	si:dkey-56i24.1	NA	7.05296	2.33478	6.2113	0.126046	0.781004	0.0965557	0	0	0	0	0.394651	0	0.100278	0	0.386978	-3.70035	0.0749097	-7.04609	0.000259143	-5.31639	0.00178032	-6.9276	0.000329087	-3.93649	0.267249
1	basp1	BASP1	17.2472	30.3521	13.262	0.294107	24.1652	0.193111	0.2134	0	13.6777	8.21254	235.816	1.13155	0.350973	0.283427	4.79853	-0.87191	0.721563	-6.97681	2.49709e-06	2.00196	0.211264	-4.96843	0.000501827	-2.21102	0.53239
1	kazald3	KAZALD1	2.96343	2.2236	5.03619	3.23518	4.27255	0.193111	0.4268	0.363639	0.153681	0.0533282	1.36967	0.509199	0.852363	3.8735	2.78624	0.0223942	0.992303	-3.13769	0.00603243	-2.73114	0.0201342	-0.874309	0.492639	-0.45465	0.902329
1	snx24	SNX24	14.8171	8.78321	12.3666	11.2181	8.36133	1.3035	1.067	1.76625	3.32977	3.14636	9.35556	6.11039	5.2646	5.38511	4.56634	-0.399158	0.621626	-2.89638	4.53792e-09	-1.22092	0.0191887	-0.990625	0.0552157	-1.56538	0.116431
1	ebi3	EBI3	0.82976	1.94565	1.17511	0.210076	0.459414	0.241389	0.0711334	0	0.307363	0.213313	0.348222	2.43284	0.350973	0.472378	0.541769	-2.07152	0.141527	-3.38127	0.00472658	-2.143	0.0585466	-0.148913	0.912562	-1.4082	0.614177
1	cracr2b	CRACR2B	2.60782	5.55899	2.40618	0.71426	2.48084	0	0.142267	0.103897	0.614726	0.58661	0.162504	0	0	0.0944756	6.57863	-1.24775	0.363285	-5.22743	8.55329e-06	-2.9112	0.00327597	-7.09393	6.03601e-06	0.775332	0.774922
1	adrb3a	ADRB3	19.9735	66.3188	38.0512	8.31902	35.4668	0.482778	0	0.831174	6.50585	4.69288	11.4913	0.565777	0.050139	0.850281	17.801	-1.02077	0.475968	-6.28709	1.12628e-11	-2.42923	0.0127786	-6.32246	1.11479e-11	-1.33342	0.574296
1	si:rp71-1g18.1	NA	21.0996	23.7925	26.412	6.84849	12.3582	4.53812	3.91234	4.9351	23.9743	25.9175	19.3147	12.3339	11.0807	6.70777	15.8661	-1.42209	0.000369668	-2.17049	1.15032e-10	-0.0132143	0.978825	-1.09847	0.00157918	-0.734736	0.3475
1	si:ch211-276c2.4	ZNF729	55.4754	164.602	112.419	37.2675	71.1173	14.0006	12.9463	11.5845	69.1054	46.2888	68.3211	23.4231	20.557	20.4067	132.966	-1.11642	0.0217598	-2.83167	2.63604e-14	-0.810895	0.0576852	-2.20404	4.81112e-09	0.143254	0.916434
1	adgrg6	ADGRG6	34.3758	51.5874	34.358	53.5695	16.7227	0.482778	0.284534	0.155845	0.409817	0.213313	8.21804	11.7116	0.952641	8.03043	17.5688	-0.239115	0.91802	-6.78249	1.0991e-08	-3.84538	0.00156436	-2.43955	0.0477821	-1.33039	0.682659
1	pgrmc1	PGRMC1	132.702	74.7684	121.764	104.24	97.3958	14.5316	14.2267	15.1689	61.6263	65.2737	59.9174	66.4222	45.2755	96.5541	37.0725	-0.238625	0.700103	-2.68233	3.95185e-15	-0.816921	0.0354392	-0.564571	0.148144	-1.7405	0.00521867
1	dhrs1	DHRS1	88.3102	68.5424	83.7127	80.1231	60.6426	5.88989	8.25147	6.80524	44.8238	27.6773	47.1957	63.0275	39.2087	37.6958	29.5651	-0.287138	0.623091	-3.27941	9.4578e-23	-1.01134	0.00586768	-0.670262	0.0710591	-1.60397	0.00994155
1	ehd4	EHD4	193.453	114.126	166.922	141.76	147.104	45.6708	25.9637	21.9742	59.0137	38.023	142.075	51.5422	26.674	31.177	93.4939	-0.249888	0.787382	-2.13784	1.87692e-05	-1.0428	0.0625435	-2.02089	5.93625e-05	-0.932366	0.444311
1	slc29a1b	SLC29A1	45.7554	80.2718	76.3262	18.9489	50.5815	3.42773	3.48554	2.54547	12.3457	10.2923	51.7226	13.0129	3.35931	7.747	29.0234	-1.0678	0.275768	-4.15595	2.96208e-10	-1.48081	0.0460059	-2.95222	1.06916e-05	-1.35372	0.393157
1	cuedc1b	CUEDC1	16.3581	9.9506	16.6754	14.9995	16.8605	0.724167	1.2804	0.883123	8.14512	8.85248	11.9556	7.86429	6.81891	9.25861	8.12654	0.0347072	0.962761	-3.69362	8.06843e-22	-0.580178	0.139015	-0.73892	0.0465912	-0.988682	0.185164
1	zgc:136870	NA	57.4313	24.5707	41.5206	26.9738	18.836	8.0624	5.97521	8.41564	12.2433	4.85286	42.8777	8.76954	4.91362	8.88071	28.172	-0.962252	0.345279	-2.25551	0.00106264	-1.13023	0.144621	-2.36903	0.000605591	-0.731757	0.703941
1	aplp2	APLP2	179.643	106.232	125.737	81.7197	135.206	26.6494	12.5195	13.7663	64.7511	42.0759	204.987	95.2202	62.4231	138.029	135.055	-0.474262	0.63365	-2.76323	1.61314e-06	-0.469035	0.523397	-0.381001	0.594889	-0.197579	0.92422
1	mc5rb	MC5R	0.296343	1.27857	0.615534	0.252092	0.872886	0.0965557	0	0.0519484	0.0512272	0.159984	0.139289	0	0.150417	0.0944756	0.541769	-0.469513	0.822791	-3.52516	0.0185499	-2.58437	0.0546849	-2.95109	0.0398182	-0.542646	NA
1	casp3b	CASP3	59.7427	53.4775	51.9287	47.6033	41.2094	5.45539	12.5195	8.00005	13.0629	3.03971	22.6809	4.35648	1.85514	4.72378	41.871	-0.40847	0.72027	-2.39759	0.000215609	-2.12687	0.00168716	-3.81911	1.91643e-09	-0.554365	0.776876
1	slc7a7	SLC7A7	270.68	120.352	283.314	76.0896	78.5138	25.5872	25.8926	21.9222	55.1716	34.29	261.097	61.4999	22.3119	31.2714	76.5443	-1.66507	0.0713446	-2.9782	1.6734e-05	-1.03638	0.199392	-2.47044	0.00045733	-1.73449	0.257119
1	mpeg1.1	MPEG1	794.436	312.471	862.028	273.057	353.151	39.0568	43.3202	50.3899	111.778	82.552	347.874	103.65	39.2087	94.4756	250.994	-1.20287	0.149785	-3.67028	3.21253e-10	-1.93381	0.00232098	-2.97458	5.26047e-07	-1.56954	0.229695
1	si:dkey-56f14.7	ELMO1	19.9142	19.0673	20.9282	18.6548	33.721	5.69678	1.84947	1.7143	10.2967	4.37291	55.5762	7.18536	3.2089	10.6757	32.5062	0.270775	0.865357	-2.49268	0.00334359	0.151897	0.898789	-1.40496	0.121463	0.545705	0.835813
1	ypel3	YPEL4	46.9407	43.8049	50.7536	13.3609	18.4684	3.0415	2.7742	1.5065	11.0651	4.79953	18.804	11.0892	41.3647	9.91994	22.7543	-1.68005	0.0525979	-4.0345	7.12556e-10	-2.05536	0.00341978	-1.00516	0.17161	-1.20975	0.454547
1	pipox	PIPOX	0.889029	1.72329	0.95128	0.756275	1.19448	0.0482778	0.0711334	0.0519484	0.0512272	0.159984	0.626799	0.0565777	0.100278	0.377902	1.00614	-0.374766	0.839577	-4.14782	0.00201841	-2.02918	0.0735198	-2.72358	0.0198729	-0.371148	0.916017
1	ptger3	PTGER3	2.13367	11.6739	7.38641	2.14278	4.18067	0.0965557	0	0.0519484	2.97117	1.97314	1.48575	0.282888	0	0	5.03072	-1.23211	0.328792	-6.77379	3.96586e-08	-1.64164	0.0842807	-5.9729	4.54998e-08	-0.596608	0.821732
1	heyl	HEYL	0.474149	0.611489	0.783407	0.756275	0.32159	0	0	0	0.35859	0.373297	0.0928592	0	0.100278	0.0944756	0.928748	-0.275215	0.902357	-5.66286	0.00102788	-1.16713	0.408302	-3.14939	0.0389271	0.427072	NA
1	ifi30	IFI30	744.828	492.193	891.629	295.745	238.528	92.79	54.2036	51.6886	99.1758	96.3107	184.233	94.4281	81.877	240.535	179.403	-1.51496	0.013573	-3.21169	1.20862e-11	-2.51356	3.09481e-07	-2.2485	3.70813e-06	-2.15276	0.0160743
1	irf8	IRF8	350.633	145.479	295.96	93.694	104.333	41.4224	29.3781	62.9614	73.2036	63.0872	180.518	97.9359	79.5706	370.722	163.537	-1.54625	0.0808839	-2.36429	0.000409907	-1.38122	0.0622147	-0.446027	0.583371	-0.875003	0.629627
1	ca6	CA6	46.111	121.742	85.2795	66.4682	90.918	7.82101	11.2391	8.57148	8.35003	2.66641	13.9985	5.03541	2.0557	28.6261	132.656	-0.177308	0.917299	-2.90288	0.000711816	-3.33384	0.000139654	-2.6933	0.00193635	0.530245	0.845568
1	pla2g4f.1	PLA2G4F	59.3871	17.9555	31.0005	13.0667	10.8881	10.2349	4.19687	1.76625	10.604	3.62632	10.2377	2.43284	1.55431	2.17294	22.1352	-1.72624	0.0589474	-2.57476	0.000243396	-2.18813	0.00293043	-4.06066	4.86093e-09	-0.902567	0.635513
1	nr0b1	NR0B1	2.43001	2.00124	0.783407	0.336122	0.597238	0.144833	0.0711334	0	1.79295	1.01324	2.90185	0.113155	0.701946	0.0944756	0.541769	-2.02125	0.129155	-4.36134	0.000430376	0.112557	0.935235	-2.27747	0.0334292	-1.84353	0.453908
1	slc6a19b	SLC6A19	14.8171	8.56085	6.49109	4.62168	10.7043	0.0482778	0.2134	0.103897	0.204909	1.11989	0.371437	1.47102	0.300834	0.944756	12.9251	-0.525269	0.704561	-6.19796	2.55932e-10	-4.1483	5.05092e-07	-3.38894	3.76039e-05	0.199456	0.945908
1	lygl1	LYG2	524.586	201.903	250.466	292.384	245.603	114.756	33.7172	42.3379	124.636	108.31	278.531	109.478	46.7797	129.432	384.424	-0.404593	0.710006	-2.19596	0.000403545	-0.99468	0.160029	-1.70214	0.00784922	0.0484534	0.982959
1	tpte	TPTE2	115.1	80.8833	82.4256	96.4671	145.68	7.04856	6.33087	9.45461	25.6136	16.4251	68.9711	13.7484	3.50973	17.7614	59.672	0.257511	0.825392	-3.38202	2.46622e-08	-1.38051	0.0430125	-2.909	2.10134e-06	-0.805845	0.633191
1	camkvl	CAMKV	4.97856	5.22545	2.79788	0.336122	7.62627	0.724167	0.4268	0.831174	1.8954	0.799922	5.61798	2.37626	2.25626	1.70056	7.1204	-0.281357	0.878349	-2.47772	0.0146548	-0.685567	0.573393	-0.899547	0.424602	0.563715	0.856629
1	zgc:91976	SGMS1	58.9723	66.9859	61.3855	24.5369	28.4837	19.7939	8.67827	9.87019	41.5964	29.0639	39.3491	37.511	59.1139	44.498	72.2875	-1.33566	0.00105837	-2.06785	6.04587e-10	-0.751712	0.0459888	-0.259489	0.527908	0.0602485	0.962632
1	zmp:0000001103	NA	0.355612	1.61211	0.839365	0.672244	0.551297	0	0	0	0.0512272	0.0533282	0.255363	0.0565777	0	0.472378	0.386978	-0.658967	0.80467	-6.20944	0.00138452	-2.88052	0.0891484	-2.39188	0.155748	-1.38254	NA
1	mocos	MOCOS	16.5952	16.1211	17.6267	9.49545	9.50987	2.75184	2.41854	0.363639	2.4589	1.75983	6.96444	6.78932	0.902502	7.18015	8.35873	-0.920867	0.489412	-2.9464	0.000557455	-2.20565	0.0149506	-1.67343	0.0630592	-1.16213	0.603375
1	nmt1b	NMT1	33.1904	131.915	80.6909	18.1926	43.9659	0.724167	0.284534	0.987019	11.3724	9.75905	19.6629	0	0.100278	0.755805	21.5934	-1.48115	0.162753	-6.66433	4.3298e-18	-2.55821	0.00138057	-8.20272	3.69023e-22	-2.03476	0.215061
1	tnfsf10	TNFSF10	149.001	93.7246	128.479	54.4518	46.0792	1.59317	1.99174	1.76625	39.3425	37.3297	16.3664	17.5391	16.7966	24.2802	41.0971	-1.40958	0.00986661	-5.89068	3.91235e-41	-1.96619	1.10135e-05	-2.55464	3.04819e-09	-1.76195	0.0331402
1	kcnc2	KCNC2	0.651955	0.722669	1.0632	0.0840305	0.183766	0.0482778	0	0	0.0512272	0	0.162504	0.282888	0.100278	0.283427	0.386978	-2.72315	0.0802445	-5.08858	0.00251448	-3.34658	0.010382	-1.79047	0.154727	-1.22347	NA
1	aldoca	ALDOC	4.86003	2.94627	4.3647	0.126046	5.83456	0.386223	0.142267	0.259742	1.79295	0.853251	4.87511	1.64075	1.30361	0.755805	1.23833	-0.626445	0.738813	-3.73166	0.00105543	-0.750453	0.57647	-1.59728	0.175814	-1.88424	0.478575
1	rxraa	RXRA	53.7566	46.4732	63.5679	20.6715	30.9645	12.0695	5.26387	6.38965	9.68193	7.35929	53.9744	34.4558	19.6545	42.6085	24.3796	-1.19838	0.213387	-2.57947	0.000148948	-1.27903	0.093433	-0.652438	0.410686	-1.32395	0.410908
1	itgae.2	ITGAE	223.62	174.497	153.324	38.6961	80.9487	52.9125	30.8008	23.8443	64.6999	22.1845	143.398	37.7939	12.9359	26.8311	137.145	-1.75204	0.0300444	-2.14461	0.000767453	-1.31204	0.0620689	-2.73598	1.32559e-05	-0.587531	0.75449
1	hgd	HGD	7.46784	23.2922	10.576	7.4367	17.0902	0.4345	0.142267	0.31169	0.563499	0.426625	0.975021	0.848665	0.401112	0.566854	6.11426	-0.25199	0.814214	-5.23673	2.97707e-15	-4.32882	2.6721e-13	-4.34867	2.04809e-12	-1.2858	0.3309
1	tlr21	TLR3	79.3607	38.2459	68.3243	12.6466	21.6384	2.22078	1.77833	2.90911	5.48131	5.22616	55.9012	8.76954	3.35931	7.55805	24.457	-1.99532	0.06561	-4.53844	2.22222e-08	-1.59053	0.084605	-3.15914	0.000135844	-1.52126	0.445078
1	ugt5e1	NA	3.55612	2.83509	2.79788	2.89905	4.86979	0.144833	0.142267	0.779226	3.27854	1.75983	21.3808	1.18813	0.250695	0.566854	1.8575	0.218632	0.910864	-2.86385	0.00701039	1.43857	0.201469	-2.1039	0.0515516	-0.884903	0.765159
1	birc7	BIRC7	18.0769	10.6733	16.1158	4.32757	4.96167	0.4345	0.4268	1.35066	9.57948	6.71935	16.0646	1.75391	0.551529	1.60609	7.89435	-1.80842	0.00999745	-4.10935	3.51781e-12	-0.501934	0.471548	-3.45012	2.70208e-09	-1.09486	0.41848
1	fgfr2	FGFR2	34.9092	42.9154	25.3488	46.0907	68.2689	2.26906	0.497934	0.571432	3.32977	1.91981	41.6938	13.8049	7.22002	33.2554	23.1413	0.630151	0.724048	-4.74433	2.75863e-06	-1.22309	0.306053	-0.8101	0.502086	-0.718104	0.819075
1	tnfaip2b	TNFAIP2	174.724	56.4794	48.0676	15.7977	39.9231	0.337945	0.640201	1.09092	12.7556	5.43947	11.5842	0.96182	1.00278	4.15693	19.8133	-1.91371	0.0622337	-6.87054	1.58611e-18	-3.2693	4.17028e-05	-5.46403	8.98455e-13	-2.43245	0.126202
1	exoc3l4	EXOC3L4	36.6873	17.7888	36.1486	14.1171	24.3949	1.88284	1.35153	1.81819	2.15154	1.17322	6.94122	5.99723	3.55987	3.96798	14.86	-0.789701	0.392226	-3.95267	5.50216e-11	-3.19801	1.45485e-07	-2.64738	1.29028e-05	-1.20188	0.400866
1	si:dkeyp-77h1.4	NA	2.43001	7.89377	6.93875	0.630229	3.07807	0.0482778	0.0711334	0.363639	2.04909	0.479953	1.50896	0.282888	0.50139	0.188951	3.25062	-1.74425	0.162753	-4.86291	1.94791e-06	-2.05421	0.0379256	-3.92491	5.34713e-05	-0.945763	0.713041
1	cpt1b	CPT1A	27.5599	21.4021	32.5674	0.882321	16.0335	0.627612	0.782467	1.19481	3.5859	2.0798	23.1684	11.9379	44.8744	1.79504	19.0393	-1.85316	0.283057	-4.72921	7.9274e-05	-1.58614	0.252069	-0.295275	0.853527	-0.67759	0.862587
1	ccdc79	TERB1	60.1576	87.6097	31.2244	80.2071	101.76	2.607	1.9206	1.97404	83.3466	68.9533	130.421	21.4995	1.55431	30.988	248.517	0.519325	0.700693	-4.5315	2.56105e-09	0.668543	0.485892	-1.62257	0.0486014	1.92067	0.254619
1	dnajb2	DNAJB2	16.0618	60.6486	34.1342	13.2768	27.6108	1.97939	0.4268	0.883123	17.1611	15.4118	22.7505	21.16	48.5847	13.7934	75.306	-0.93218	0.348719	-4.81446	4.59508e-13	-0.956002	0.21411	-0.197627	0.823016	0.916305	0.60243
1	si:dkey-178e17.3	NA	3.43758	6.33725	3.35746	3.78137	3.4456	0.0965557	0.782467	0.259742	0.204909	0.106656	0.742873	1.18813	0.601668	1.03923	5.80467	-0.348918	0.808432	-3.27506	0.00010026	-3.56861	2.14598e-05	-2.08349	0.0127584	0.275534	0.918918
1	CABZ01053221.1	NA	14.6393	3.3354	19.3054	2.73099	5.09949	1.78628	0.711334	0.935071	1.58804	0.959907	13.0235	1.92364	0.601668	1.70056	5.03072	-1.81958	0.183712	-3.25897	0.00113607	-1.37231	0.226549	-3.07788	0.00235831	-1.4938	0.554929
1	si:dkey-19a16.2	NA	117.648	65.207	101.171	28.0662	66.7988	35.8221	15.6493	8.88317	27.6114	19.7847	75.7963	21.4429	24.1169	41.1914	31.5774	-1.14421	0.210816	-2.04518	0.00172595	-1.26501	0.0792321	-1.60497	0.0173522	-1.75987	0.199174
1	susd1	SUSD1	95.4817	209.963	140.342	25.6713	54.7621	37.6567	22.7627	21.8703	16.1366	11.9455	33.3132	4.63937	3.30918	10.2034	169.032	-1.98076	0.00191394	-2.18421	3.50228e-05	-2.85492	6.21899e-08	-4.48669	1.538e-18	0.0588054	0.977961
1	mmp28	MMP28	4.91929	7.1711	4.53257	6.09221	7.58033	0.241389	0.0711334	0.155845	1.17822	1.22655	1.85718	2.54599	1.45403	2.07846	11.2224	0.210248	0.738248	-4.83547	2.48514e-15	-1.92685	3.45638e-07	-1.32401	0.00062212	0.87636	0.253184
1	porb	POR	334.216	177.165	314.37	197.094	150.596	59.4783	43.6048	38.0782	112.034	130.121	253.854	82.1508	51.7435	55.6461	96.048	-0.774276	0.175977	-2.33637	4.18038e-09	-0.774446	0.0922779	-2.02477	4.73621e-07	-1.69545	0.0248488
1	ANK1 (1 of many)	NA	75.2711	292.014	212.751	54.3678	75.6195	0.869001	0.0711334	0.675329	44.2603	26.5574	90.3055	0.622354	0.200556	0.661329	81.4202	-1.64179	0.0595514	-8.20604	2.54833e-33	-1.83586	0.0100241	-8.49891	4.41463e-34	-1.36198	0.380626
1	hephl1a	HEPH	298.536	260.494	294.953	156.843	179.034	63.3405	34.2863	32.9353	131.654	104.15	120.903	96.3517	66.5345	154.184	160.673	-0.869984	0.0616483	-2.49389	2.3869e-13	-1.24877	0.000706683	-1.31894	0.000212316	-0.985629	0.18823
1	bdh1	BDH1	31.2346	45.6393	40.4014	14.1591	15.1147	8.69001	3.8412	6.3377	17.4685	11.9455	11.7699	14.7668	13.6378	11.8095	48.6045	-1.50561	2.58036e-05	-2.39733	3.62051e-15	-1.47503	2.37795e-06	-1.39785	6.51309e-06	0.171781	0.867788
1	sbf2	SBF2	80.9609	44.3052	77.7811	71.2999	79.8002	12.1177	7.18447	7.48057	44.209	46.6621	71.3855	61.4433	52.9969	66.4164	44.1929	0.0360097	0.960288	-2.71477	7.75426e-17	-0.346111	0.394921	-0.0615393	0.892891	-0.790111	0.293649
1	slc43a3a	SLC43A3	28.7453	115.571	73.2486	11.6382	29.3565	1.11039	0	0.623381	15.6755	8.26587	20.8469	0.226311	0.050139	0.377902	25.3084	-1.90719	0.0718979	-6.70879	1.302e-16	-2.24575	0.0088503	-8.32835	3.63622e-20	-1.63006	0.385369
1	agmat	AGMAT	1.54098	3.00186	1.17511	0.462168	1.01071	0.289667	0.0711334	0.155845	0.768407	0.319969	0.951806	0.905242	0.802224	1.79504	2.01229	-1.47014	0.127806	-3.16873	0.000174892	-1.44608	0.0646492	-0.587945	0.481129	-0.0512368	0.984358
1	kcnq1	KCNQ1	1.06683	1.38975	1.8466	1.17643	1.65389	0.289667	0.2134	0.0519484	0.409817	0.319969	0.719659	0.169733	0.100278	0	1.23833	-0.123645	0.927785	-2.72557	0.00110991	-1.53614	0.0482882	-3.6932	0.000172788	-0.361184	0.879583
1	fam222ba	FAM222B	22.9962	66.3744	42.0242	19.285	29.2647	3.33117	0.782467	1.09092	17.4685	9.75905	31.781	12.3339	6.86905	2.83427	24.3022	-0.928008	0.366783	-4.41709	5.69912e-11	-1.14226	0.140487	-2.41513	0.000470504	-0.968826	0.590175
1	c1qtnf2	C1QTNF2	3.0227	5.11427	3.35746	1.13441	0.367531	0.337945	0.0711334	0	0.153681	0.0533282	0.951806	0.565777	0.551529	3.77902	3.09583	-2.39669	0.154072	-4.56267	0.000669483	-3.30975	0.0124928	-1.11676	0.43099	-0.443166	0.917351
1	dapk1	DAPK1	88.1917	68.8759	82.3137	42.7715	45.9873	13.9523	12.8751	15.5845	17.5197	11.7322	97.2003	20.5377	14.1392	22.7686	58.9755	-0.956974	0.316965	-2.26488	0.0004922	-1.00088	0.177507	-1.94981	0.00325856	-0.600595	0.753933
1	sybu	SYBU	2.78562	6.17048	12.7024	0	4.45632	0	0.142267	0.103897	4.40554	0.0533282	9.28592	1.13155	0.300834	1.98399	6.11426	-1.84831	0.47604	-6.20495	0.000628222	-0.694025	0.753141	-2.55669	0.159751	-0.379733	0.950294
1	glyctk	GLYCTK	12.802	32.9092	20.4245	12.1844	14.7472	2.99323	1.13813	0.31169	9.73316	6.55936	8.86805	19.689	15.5932	10.9592	24.9214	-0.783454	0.403669	-3.64896	3.08417e-09	-1.34843	0.0456332	-0.353847	0.641093	0.0547401	0.981163
1	fam20cl	NA	1.42245	3.61334	1.28703	0.462168	0.137824	0	0	0	0	0	0.0464296	0	0	0	0.619165	-2.83794	0.17528	-7.38938	0.000151452	-6.59768	0.000640781	-7.30608	0.000192938	-1.88442	0.648038
1	bnipl	BNIPL	21.396	19.0118	19.0816	45.7546	27.7486	2.55872	2.91647	3.74028	3.5859	1.06656	16.1343	3.73413	2.45681	1.79504	20.8194	0.802922	0.507023	-2.44823	0.00152193	-1.58746	0.058867	-2.77288	0.000330471	-0.0895282	0.976515
1	clcn2c	NA	5.80832	7.28228	4.42065	0.210076	36.3396	0.0965557	0.0711334	0.31169	0	0	0.441081	0.226311	0.100278	0.0944756	10.6806	1.48917	0.525065	-4.93404	0.00164302	-5.27953	0.000941672	-5.23396	0.00110361	0.725809	0.884562
1	gcnt3	GCNT3	26.4931	32.1866	31.5042	6.72244	14.7931	1.97939	2.3474	4.00003	2.97117	2.34644	17.0164	2.82888	1.30361	4.44035	18.4202	-1.60034	0.107978	-3.18429	1.60374e-05	-2.06986	0.00877174	-3.29094	8.67975e-06	-0.855387	0.678865
1	ecel1	ECEL1	1.65952	1.94565	1.56681	0.504183	0.597238	0.144833	0.0711334	0.207794	0.768407	0.373297	1.36967	1.69733	0.250695	1.41713	1.47052	-1.74504	0.102688	-3.33827	0.000415393	-1.03233	0.254623	-0.535706	0.572025	-0.37871	0.888901
1	rps6ka5	RPS6KA5	21.8108	28.6288	37.9393	5.75609	13.1392	3.66911	3.69894	5.61043	3.43222	2.50642	13.5574	4.13017	6.36766	8.88071	26.7015	-1.75857	0.0290731	-2.51732	7.22518e-05	-2.21938	0.000755843	-2.05049	0.00151251	-0.289574	0.894809
1	acap2	ACAP2	172.709	105.51	160.487	53.3594	59.2185	19.6008	17.4988	18.3378	38.4716	24.9043	92.0466	45.8279	32.8912	40.0577	69.2691	-1.49698	0.0049755	-2.76107	6.58201e-11	-1.54824	0.000649555	-1.78035	4.39527e-05	-1.25041	0.171311
1	baiap2l2b	BAIAP2L2	2.13367	0.945029	0.895322	0.252092	0.872886	0.289667	0.0711334	0.155845	0.153681	0.213313	0.975021	0.565777	1.05292	0.377902	0.773956	-1.39951	0.339223	-2.71998	0.0144274	-1.58858	0.157521	-0.843304	0.469487	-0.958113	0.742919
1	slc6a4a	SLC6A4	7.64565	11.4515	4.98023	8.73918	12.8176	1.25522	1.4938	0.935071	1.33191	0.533282	5.1769	0.509199	0.200556	0.283427	3.25062	0.331332	0.808541	-2.44476	0.00139733	-1.79731	0.0261201	-4.46023	4.88265e-08	-1.44158	0.418306
1	aoc1	AOC1	5.39344	4.9475	2.01448	0	0.643179	0	0	0	0	0.319969	0.208933	0	0	0	2.01229	-3.84933	0.132914	-8.39708	0.000188102	-4.53846	0.0273226	-8.31377	0.00023369	-1.19168	0.838869
1	si:dkey-253i9.4	RAPGEF2	228.718	104.287	209.785	96.299	106.171	37.1739	16.2184	19.2209	63.8803	41.2227	69.389	156.041	61.671	76.9976	72.0553	-0.965483	0.149863	-2.71489	9.00945e-09	-1.65876	0.00105394	-0.79902	0.133111	-1.50902	0.125999
1	sema5ba	SEMA5B	5.57125	8.17172	6.93875	0.924336	16.5848	0.241389	0.4268	0.467535	0.973316	0.373297	0.394651	0.282888	0.150417	0.944756	2.70885	0.197906	0.917792	-3.92639	0.000107478	-3.53745	0.000528289	-3.85197	0.0001582	-1.48958	0.551444
1	rap1gap2a	RAP1GAP2	6.87516	15.9543	14.3811	8.10895	16.7227	1.40006	0.2134	0.519484	2.66381	1.59984	5.47869	8.0906	5.86627	9.82546	7.50738	-0.0953122	0.940235	-3.86916	1.60893e-09	-1.92417	0.00314914	-0.502686	0.493629	-0.85398	0.603612
1	cyp4v7	CYP4V2	0.889029	2.05683	0.279788	0.252092	0.643179	0.0965557	0.2134	0.0519484	0.204909	0.373297	0.0464296	0	0	0	0.928748	-1.35355	0.503783	-2.90001	0.0455596	-2.32492	0.112574	-6.33405	0.000463765	-0.327422	NA
1	hcn2b	HCN2	0.82976	1.77888	2.07043	0.71426	2.57272	0	0.0711334	0.0519484	0.768407	0.106656	1.2536	0.509199	0.451251	0.188951	1.08354	-0.0423547	0.983374	-5.09528	0.000529572	-1.12475	0.334116	-1.83763	0.0963306	-0.661343	0.831644
1	ece1	ECE1	60.3947	41.5257	51.2572	67.5185	45.7117	2.75184	3.48554	3.37664	14.8559	5.4928	50.3761	33.3242	17.3481	20.2178	21.7482	0.0491748	0.971419	-3.75697	5.73029e-09	-1.18728	0.108744	-1.01053	0.162574	-1.40022	0.354316
1	si:ch73-147f11.1	CXorf36	15.7062	56.257	31.2244	17.4363	35.9262	2.31734	1.63607	1.92209	13.985	8.15921	13.5807	3.05519	1.70473	4.34588	22.2125	-0.445751	0.60169	-3.85654	2.92892e-14	-1.47965	0.00643769	-3.36204	2.86902e-11	-0.743097	0.57947
1	atp13a2	ATP13A2	153.15	117.628	152.429	54.8299	60.8723	24.1389	32.4368	24.4157	41.3403	26.9307	80.5785	52.6738	41.6154	34.767	78.4018	-1.39807	0.0037155	-2.13811	3.38573e-08	-1.54068	0.000159381	-1.59546	5.68798e-05	-1.0123	0.241334
1	mfsd12a	MFSD12	78.768	43.6381	72.2973	35.1248	38.9124	16.0765	7.96694	12.5715	14.8046	9.59907	22.3326	18.6706	12.7353	17.0056	30.5713	-0.932307	0.0701363	-2.20945	7.13221e-09	-2.08703	7.75028e-08	-1.90823	7.5113e-07	-1.26122	0.109641
1	cplx2	CPLX2	13.691	47.6962	27.0275	12.8987	31.4239	1.78628	2.41854	1.19481	9.06721	4.63955	12.6753	3.67755	0.150417	1.13371	36.4533	-0.49611	0.743064	-3.73553	1.02898e-05	-1.71421	0.0683391	-4.03017	2.07555e-06	0.193883	0.95062
1	vrtn	VRTN	1.18537	0.444719	0.615534	0.126046	0.183766	0.0482778	0	0	0	0.0533282	0.0696444	0	0	0.0944756	0.464374	-2.41494	0.20416	-5.00302	0.00656434	-4.12409	0.0116864	-4.91972	0.00835591	-0.874884	NA
1	rbm47	RBM47	295.928	136.306	235.862	55.2921	111.913	39.7809	20.9844	26.9612	51.0222	25.4375	160.391	33.2111	17.5487	35.1449	81.962	-1.56171	0.059401	-2.73547	1.20441e-05	-1.57569	0.0215657	-2.87362	4.18252e-06	-1.62372	0.236445
1	gpr17	GPR17	2.19294	6.72638	5.03619	1.21844	4.45632	0.0482778	0	0	0.973316	0.373297	5.85013	0.113155	1.55431	1.41713	1.62531	-0.81604	0.691506	-7.57295	1.32383e-05	-0.99125	0.501595	-1.98518	0.12986	-1.63746	0.60963
1	pm20d1.2	PM20D1	31.768	27.4614	24.5654	13.9071	17.0443	6.27612	3.4144	2.28573	8.60616	8.79915	12.6521	11.259	15.8439	11.6205	30.2617	-0.962968	0.0477518	-2.58621	3.41688e-12	-1.48116	0.000123244	-0.974682	0.0129685	-0.0449525	0.976129
1	cyp4v8	CYP4V2	0.82976	2.83509	0.503619	0.252092	1.92954	0.0965557	0.0711334	0	1.58804	2.34644	0.0928592	0.396044	0	0.0944756	0.696561	-0.447812	0.873638	-4.36517	0.0140354	0.0743206	0.972098	-2.93869	0.081258	-1.0988	0.812731
1	otc	OTC	2.13367	2.05683	2.46214	0.420153	0.551297	0.386223	0.355667	0.415587	3.73958	0.373297	2.76256	1.24471	0.200556	0.283427	0.309583	-2.30013	0.0564713	-2.28477	0.0191233	0.0487885	0.969563	-1.83007	0.0655702	-2.9972	0.163909
1	abi3bpa	NA	6.10467	10.2841	8.89727	7.73081	6.84527	0.4345	0.497934	0.155845	0.768407	0.533282	0.812518	0.735509	0.050139	2.64532	10.2162	-0.287211	0.863601	-4.28893	3.16467e-06	-3.55279	9.81766e-05	-2.81499	0.00191198	0.139723	0.966379
1	fam65a	RIPOR1	148.29	93.6134	138.551	178.313	169.662	11.8281	9.03394	10.078	61.1652	39.3029	255.386	45.149	32.9915	44.8759	55.8023	0.342748	0.743064	-3.4017	2.04284e-09	-0.174098	0.83186	-1.52373	0.0121004	-1.35577	0.29932
1	C1GALT1 (1 of many)	NA	8.47541	5.28104	6.77088	4.36959	4.04284	0.627612	0.355667	0.103897	0.461044	0.106656	6.03585	0.565777	2.10584	0.377902	2.78624	-0.815361	0.691888	-4.03169	0.00119224	-1.74135	0.20408	-2.57409	0.0430943	-1.46842	0.655394
1	znf652	ZNF652	22.7591	30.4633	30.329	26.1755	27.473	1.35178	2.3474	1.97404	23.0522	25.8642	26.2095	13.9747	16.7966	14.3603	18.4202	-0.145612	0.737901	-3.6492	8.26102e-42	-0.130211	0.685302	-0.740324	0.00362079	-0.742515	0.149499
1	si:dkey-103g5.3	NA	1.54098	1.94565	2.01448	0.882321	2.1133	0.0482778	0.0711334	0	1.127	0.0533282	3.99294	0	0	0	0.464374	-0.411259	0.870517	-5.35051	0.00199431	-0.14356	0.940587	-7.13589	0.000104482	-2.12926	0.544464
1	CRHR2	NA	1.18537	0.611489	1.17511	0	0.32159	0.0482778	0	0	0.0512272	0	0.417866	0.0565777	0	0.188951	1.23833	-2.81097	0.292028	-5.39713	0.016376	-2.69736	0.19618	-3.65084	0.0820165	0.146036	NA
1	abcc13	NA	3.37831	3.39099	3.69321	4.20153	4.73196	0.241389	0.2134	0.363639	2.4589	2.50642	6.63943	0.169733	0	0.0944756	1.7027	0.254397	0.796405	-3.4295	1.82866e-07	0.134755	0.860566	-5.25333	2.06888e-08	-1.18929	0.374471
1	myl10	MYL10	2.66709	5.33663	6.37917	1.84867	2.52678	0	0.2134	0.0519484	0.256136	0	1.97326	9.50505	0.701946	1.98399	1.93489	-1.22208	0.58818	-5.54397	0.000326775	-2.73532	0.0722403	-0.139825	0.940416	-1.44512	0.708517
1	si:dkey-100n10.2	KCNJ3	0.651955	2.39037	0.839365	0.462168	2.02142	0	0	0	0.307363	0.266641	0.417866	0.226311	0.050139	0	0.541769	-0.154564	0.944375	-6.67725	6.1819e-05	-1.91113	0.124808	-3.54692	0.00774076	-1.36493	0.660659
1	trim36	TRIM36	20.5662	28.7956	37.4916	9.15933	6.6615	1.64145	1.63607	1.45455	2.97117	2.93305	12.3967	1.58417	1.05292	1.60609	10.9902	-1.95088	0.00407004	-3.94803	1.39395e-12	-2.27646	6.87851e-05	-4.23444	5.31376e-14	-1.54328	0.193599
1	irgf3	IRGC	57.372	9.11675	57.5245	13.865	10.8422	7.38651	4.97934	2.96106	5.8399	3.46633	36.0061	3.22493	1.10306	3.30665	13.1573	-1.87636	0.13319	-2.82941	0.00227223	-1.57112	0.12901	-3.96565	1.43094e-05	-1.84987	0.387148
1	IRGC (1 of many)	NA	0.592686	0.389129	0.335746	0.126046	0.0918828	0	0	0	0	0	0.255363	0.0565777	0.050139	0.0944756	0.386978	-2.11343	0.427728	-5.17855	0.0152325	-2.31277	0.252099	-2.64547	0.198904	-0.351657	NA
1	mras	MRAS	63.3581	43.6381	65.9741	60.3759	112.327	13.904	5.61954	13.1429	7.32548	2.4531	50.9333	13.8615	7.9721	23.9968	36.8403	0.450423	0.77621	-2.20478	0.0139812	-1.60917	0.100455	-1.8184	0.0495639	-0.814494	0.751537
1	fam69aa	FAM69A	14.4023	15.6764	14.3252	7.26864	8.77481	1.738	2.63194	1.19481	2.71504	1.86649	6.29121	1.47102	4.31196	9.25861	8.12654	-0.986087	0.320726	-2.73823	5.73505e-05	-2.04908	0.00399911	-1.43501	0.0449614	-1.01733	0.559118
1	si:dkey-246g23.2	PQLC1	3.14124	2.55714	3.52533	1.68061	3.16996	0.772445	0.284534	0.571432	0.102454	0.106656	2.71613	2.20653	3.76043	2.73979	2.86364	-0.468992	0.805082	-2.28491	0.0383666	-1.72256	0.142283	0.057066	0.966206	-0.264882	0.944181
1	ctsf	CTSF	158.425	151.705	143.364	37.4776	76.0789	3.9105	1.63607	3.1169	116.542	106.39	121.437	65.3472	74.1556	31.2714	99.2986	-1.53645	0.0022419	-5.48439	1.81254e-41	-0.385296	0.454175	-1.26788	0.00302442	-0.763358	0.451664
1	ubn1	UBN1	1.24464	1.83447	3.18959	0.924336	0.964769	0.337945	0	0.31169	0.973316	1.17322	0.719659	0.509199	0.451251	0.377902	1.39312	-1.23866	0.176554	-2.96762	0.000122857	-1.11019	0.134085	-2.073	0.00473345	-0.732873	0.697495
1	abcb6a	ABCB6	5.80832	26.7943	13.7096	11.05	14.6553	1.78628	1.7072	2.80521	3.99572	2.82639	6.91801	1.92364	2.50695	2.55084	10.2936	-0.323692	0.738813	-2.58725	2.75863e-06	-1.71299	0.00297381	-2.5469	4.33431e-06	-0.690865	0.645448
1	plbd1	PLBD1	79.5385	92.2237	99.157	46.0907	48.1006	12.0212	12.5195	8.31174	42.621	33.3301	76.0284	26.8744	33.6433	35.9952	97.0541	-1.03505	0.00999745	-2.79394	4.67187e-19	-0.843946	0.0161757	-1.35017	3.14267e-05	-0.0466952	0.970466
1	abtb1	ABTB1	57.0164	79.8271	67.1492	25.0411	65.7881	16.1248	9.46074	15.1689	23.7694	19.1448	32.8025	21.9521	37.5541	23.43	51.4681	-0.699728	0.235394	-2.08537	2.69984e-07	-1.41951	0.000960901	-1.13674	0.00782246	-0.545137	0.62694
1	kalrnb	KALRN	5.86759	27.1835	9.1211	14.8734	23.7976	1.40006	0.2134	0.779226	10.2967	10.1324	41.0438	0.848665	0.952641	1.51161	78.5566	0.401466	0.767517	-3.86585	5.15878e-07	0.550853	0.562714	-3.50061	5.50665e-06	2.3832	0.112258
1	syt7a	SYT7	0.651955	0.722669	1.00724	0.126046	1.19448	0	0.0711334	0	0.204909	0	0.232148	0.226311	0	0.0944756	1.7027	-0.417768	0.876169	-5.05483	0.00913199	-2.42362	0.142465	-2.80852	0.0936265	0.947773	NA
1	mat2al	MAT1A	13.2762	7.67141	9.45684	9.41142	7.81004	1.54489	1.4938	1.55845	6.71076	5.8661	12.211	5.09199	6.21724	11.2426	4.87593	-0.346421	0.650915	-2.50484	7.19834e-08	-0.321593	0.57404	-0.330972	0.54294	-1.22935	0.215133
1	trim3a	TRIM3	62.232	31.2415	49.8583	39.8725	74.5169	7.53134	3.4144	4.25977	31.7608	22.1312	41.3223	27.327	12.8857	46.5765	21.903	0.116477	0.912966	-3.0422	6.23294e-09	-0.616544	0.331424	-0.641223	0.290596	-1.30413	0.266377
1	pcsk5a	PCSK5	2.90416	9.61706	7.6662	0.672244	2.80242	0.67589	1.63607	1.40261	0.204909	0	0.557155	0.0565777	0.050139	0.188951	3.86978	-2.05859	0.1019	-2.1414	0.0289809	-4.64725	3.32824e-06	-6.08557	2.96577e-07	-0.917919	0.736844
1	sftpbb	PSAP	232.274	123.465	183.429	150.289	151.653	46.057	25.1101	38.5457	26.9967	25.6508	110.851	25.6297	15.7437	57.2522	195.734	-0.373109	0.743705	-2.09789	0.00107521	-1.79594	0.00821197	-2.36246	0.000215387	-0.0544536	0.982023
1	ar	AR	21.5738	39.9136	26.9716	43.4438	27.5648	7.53134	1.20927	1.5065	2.56136	2.4531	9.61092	9.22216	1.65459	4.91273	13.0799	0.206494	0.897833	-2.90573	0.00041372	-2.61513	0.00228647	-2.37121	0.00481894	-1.30531	0.529339
1	malt3	MALT1	61.2837	44.9722	63.6239	32.0576	32.113	9.99351	7.68241	8.83123	13.1654	9.38576	58.7102	18.3877	15.9442	15.494	41.9484	-0.929587	0.266819	-2.45615	1.94045e-05	-1.13452	0.0789422	-1.65219	0.00562915	-0.599099	0.717593
1	pld3	PLD3	85.9395	45.3058	75.6547	29.5787	42.5417	3.76567	4.33914	4.05197	22.7449	18.7182	30.5275	20.6508	11.3314	12.9432	41.2519	-1.06811	0.0230827	-3.86628	1.73086e-26	-1.54414	4.71322e-05	-2.10717	7.43731e-09	-0.918252	0.261649
1	b3gnt2l	B3GNT2	48.3039	32.131	51.2013	24.3689	31.378	3.28289	5.76181	4.41561	5.63499	3.73297	25.7452	4.52621	3.10862	3.40112	15.2469	-0.77602	0.436138	-3.04101	1.77103e-06	-1.97919	0.00351249	-3.46717	4.82805e-08	-1.69422	0.221482
1	nanos3	NANOS3	0.296343	0.667079	2.07043	0.0840305	0.137824	0.0482778	0	0	0.973316	0.319969	0.0928592	0.169733	0	0	0.154791	-3.2939	0.124258	-5.39646	0.00663566	-1.0749	0.564589	-3.97077	0.0299876	-2.85328	NA
1	grhpra	GRHPR	25.604	16.6214	20.0888	17.1002	12.6798	1.83456	1.7072	1.87014	5.32762	5.75944	11.9556	12.2208	5.9164	10.1089	16.3305	-0.584523	0.34705	-3.30132	5.47413e-15	-1.46086	0.000759489	-1.04666	0.0166861	-0.517465	0.652878
1	astn1	ASTN1	2.90416	6.89315	4.47661	0.168061	4.18067	0.193111	0.2134	0.0519484	0.819634	0.106656	1.48575	1.64075	1.70473	0.661329	3.01843	-1.26167	0.463357	-4.70768	0.000111906	-2.55525	0.0347925	-1.65372	0.175386	-0.781666	0.818721
1	FOXL2 (1 of many)	NA	5.80832	8.78321	4.08491	0	3.12401	0	0.142267	0.0519484	0.153681	0	0.185718	0.169733	0.050139	0	0.154791	-2.14444	0.356491	-6.36832	0.000322101	-5.74382	0.000728121	-6.19373	0.000463765	-5.46718	0.117444
1	si:zfos-411a11.2	CYP2C19	0.711223	0.555899	1.00724	0.336122	0.413473	0.0482778	0	0	0.0512272	0.0533282	0.139289	0.565777	0.350973	0.472378	0.309583	-1.12797	0.376927	-4.99632	0.00113913	-3.10186	0.0029891	-0.600208	0.560059	-1.45314	NA
1	hapln1b	HAPLN1	1.24464	1.05621	1.28703	0.630229	0.689121	0	0	0	0.153681	0	0.0928592	0	0.200556	1.60609	0.773956	-0.966052	0.72231	-6.61572	0.00105444	-3.85356	0.0331171	-0.915407	0.632931	-0.788823	0.881927
1	map4l	NA	20.2106	20.6239	18.466	1.17643	27.1973	1.25522	0.995868	1.09092	22.335	8.74582	61.9371	2.20653	1.20334	1.79504	14.86	-0.639641	0.679255	-3.91214	1.54095e-05	0.599131	0.601367	-3.39565	0.00019566	-0.566308	0.842701
1	tspan13a	TSPAN13	2.72636	3.3354	3.63725	1.21844	2.89431	0.0482778	0	0	0.153681	0.426625	0.325007	0.113155	0.050139	0.0944756	3.86978	-0.773197	0.425363	-7.0769	5.72555e-07	-3.40874	1.15306e-06	-5.13783	2.04925e-07	0.110134	0.962632
1	nos1	NOS1	15.232	19.0118	11.5273	9.3694	4.04284	0.0965557	0	0.0519484	0	0	0.162504	3.45124	1.05292	0.661329	1.00614	-1.24936	0.300806	-7.92204	5.12575e-11	-7.78395	5.98213e-14	-3.02212	0.000334067	-4.0686	0.00912931
1	zgc:153372	AS3MT	16.2989	8.33849	13.5418	2.68898	4.45632	2.41389	1.56493	0.987019	8.81107	5.1195	30.7132	1.75391	0.451251	3.59007	8.04915	-1.97107	0.0580686	-2.73637	0.000733232	0.149926	0.895603	-2.66423	0.00112669	-0.838868	0.709765
1	NA	NA	184.503	135.139	159.535	44.4522	60.0454	29.015	11.1679	12.2079	48.8195	29.2772	75.5874	31.7401	16.1949	27.5869	97.1315	-1.73267	0.00139884	-2.99644	7.72633e-12	-1.66661	0.000381316	-2.56517	6.61215e-09	-0.884378	0.410706
1	adcy1a	ADCY1	0.237074	0.500309	0.895322	0.0840305	0.229707	0	0	0	0.102454	0	0.278578	0	0.050139	0.0944756	0.309583	-1.91079	0.449505	-5.46003	0.00801814	-2.06187	0.278835	-3.47064	0.0884215	-0.955064	NA
1	plac8l1	PLAC8L1	11.8537	49.9753	28.2027	7.68879	20.5817	0.4345	0.569067	1.29871	4.61044	3.57299	7.52159	0.169733	0.200556	1.13371	17.6462	-1.16935	0.286439	-4.99473	5.00756e-11	-2.48168	0.00165712	-5.84692	1.28604e-13	-0.87471	0.677518
1	si:ch211-242e8.1	SUSD3	0.948298	0.945029	0.783407	0.168061	1.37824	0.144833	0.0711334	0.103897	0.409817	0.213313	0.394651	0.509199	0.50139	1.32266	1.16093	-0.357598	0.827677	-2.80751	0.0111021	-1.38016	0.18507	-0.111018	0.927527	0.225705	0.944551
1	cry1ba	CRY1	125.709	238.87	188.633	187.724	298.343	13.373	17.1431	39.1171	78.3263	59.6209	301.885	69.0813	96.9187	94.759	83.3551	0.306187	0.789096	-2.7223	1.01451e-05	-0.363653	0.654706	-0.924399	0.181138	-1.27858	0.380217
1	metap2a	METAP2	10.5498	5.16986	7.83407	4.49563	2.38895	1.40006	1.35153	1.55845	2.61258	1.06656	4.85189	3.2815	6.66849	4.91273	6.03686	-1.292	0.120762	-2.23287	0.000409366	-1.50433	0.024046	-0.537425	0.45774	-0.558137	0.759662
1	bbc3	BBC3	20.5069	25.1822	23.3903	1.76464	11.0719	4.05534	1.13813	0.415587	4.30308	2.77306	1.78754	7.80772	17.6991	12.0929	5.72728	-1.98432	0.0688199	-3.41813	4.03237e-05	-2.91839	0.000718191	-0.717126	0.463261	-2.15558	0.231231
1	zgc:114045	NA	16.5359	45.7505	32.3995	27.8561	23.522	4.97262	5.97521	8.25979	9.4258	2.87972	24.0505	6.95905	8.97488	10.5813	44.6573	-0.356835	0.759019	-2.01976	0.00208631	-1.39355	0.0505727	-1.66966	0.013307	0.379	0.858066
1	zgc:162608	NA	1.48171	3.22422	1.4549	0.462168	1.47012	0	0	0.0519484	0.973316	0.319969	5.78048	0.396044	0	0	1.08354	-1.19137	0.607036	-6.39742	0.000759688	0.155689	0.938688	-3.78718	0.0160482	-1.0469	0.808282
1	tnfsf12	TNFSF12	31.7087	28.9623	31.6161	25.9654	36.4315	0.289667	0.355667	0.831174	5.8399	3.03971	23.4702	6.16696	15.5431	11.6205	19.5037	-0.0935355	0.950291	-5.72107	8.87149e-15	-1.5742	0.0437526	-1.31942	0.0851256	-0.81626	0.682514
1	tnk1	TNK2	20.3291	26.8499	20.0328	27.604	30.1835	1.93111	0.4268	0.935071	8.96475	4.90619	8.05553	2.54599	0.401112	1.32266	17.4914	0.275504	0.795596	-4.11722	2.52645e-12	-1.5958	0.0102462	-3.87325	3.91545e-11	-0.501886	0.773352
1	si:dkey-8e10.2	NA	2.13367	5.28104	4.08491	0.71426	2.52678	0.144833	0.497934	0.155845	0.512272	0.693266	3.55186	0.848665	0.350973	0.755805	5.2629	-1.3503	0.301249	-3.59567	0.000219318	-1.2858	0.211264	-2.42824	0.0113418	0.330687	0.915621
1	hbba2	HBE1	82.4426	408.252	223.551	178.523	623.517	1.3035	1.99174	8.51953	71.9742	9.33243	69.5747	2.14995	0.902502	1.88951	38.3882	0.666288	0.671356	-5.62415	1.92574e-10	-2.20368	0.0261201	-7.0198	2.02241e-15	-2.73727	0.143168
1	hbaa2	HBZ	20.1513	101.841	45.3817	65.2077	281.483	0.241389	0.4268	1.35066	9.68193	1.01324	31.015	0.282888	0.100278	0.755805	3.71499	1.54867	0.338543	-6.06904	2.0967e-08	-2.01705	0.0982348	-7.09965	1.66694e-10	-4.00934	0.0562488
1	mtmr11	MTMR11	61.9357	50.0865	67.9326	20.3774	23.2004	9.41418	7.25561	6.23381	15.5731	13.7053	62.0067	15.7852	12.4345	33.3499	41.3293	-1.57207	0.0356126	-2.7464	1.90434e-06	-1.03803	0.115309	-1.44009	0.0184145	-0.70043	0.666086
1	sphk2	SPHK2	109.351	76.7697	100.668	37.9818	49.7545	12.9867	14.4401	14.3897	28.4823	25.3842	47.4278	52.6738	52.646	67.6445	79.0209	-1.24434	0.000360665	-2.54393	5.04279e-19	-1.52099	2.79702e-07	-0.614454	0.0522202	-0.442549	0.566226
1	eef1a1b	EEF1A1	2.72636	6.89315	3.63725	2.10076	8.86669	0.144833	0.2134	0.467535	1.79295	0.533282	6.94122	0.169733	0.100278	0.755805	18.2654	0.204603	0.91802	-3.72204	0.000550168	-0.540688	0.678862	-3.64004	0.000801577	1.9261	0.409879
1	si:dkey-69o16.5	NA	46.7629	30.63	53.9991	22.3941	17.8253	4.92434	7.04221	4.36366	10.9626	12.7988	37.074	15.5023	8.02224	8.40833	29.1782	-1.22838	0.0779827	-2.76522	9.54687e-08	-1.15984	0.0449777	-1.9381	0.000260964	-0.755238	0.586338
1	nit1	NIT1	44.9256	26.294	35.8129	10.2937	9.23422	6.03473	6.47314	7.74031	21.2593	19.9981	23.4702	6.39327	4.16154	6.61329	35.6794	-1.98322	1.99477e-08	-2.17677	2.00286e-12	-0.732288	0.0330609	-2.54753	2.35788e-16	-0.173551	0.869399
1	zgc:158258	C1orf116	1.65952	2.05683	1.00724	0.336122	1.14853	0.0482778	0.0711334	0.103897	1.94663	0.159984	1.90361	0.0565777	0	0.0944756	2.70885	-1.21111	0.449032	-4.15969	0.00127844	-0.23323	0.871615	-5.0488	0.000831913	0.637145	0.842411
1	mtmr7b	MTMR7	9.54224	9.89501	10.7439	9.53747	8.72886	2.12422	0.711334	2.33768	5.12272	5.17283	10.4699	4.58279	1.85514	1.98399	9.82925	-0.234514	0.793003	-2.31088	3.99097e-06	-0.548356	0.345518	-1.72015	0.000677064	-0.187774	0.91298
1	agr2	AGR2	25.8411	62.3163	54.6147	56.6366	76.814	2.89667	7.25561	1.81819	4.45676	5.8661	9.07698	3.56439	0.952641	8.50281	74.9964	0.40595	0.763629	-3.26334	1.14708e-05	-2.85874	0.000209709	-3.33918	7.49714e-06	0.528427	0.819538
1	zgc:195001	NA	0.237074	1.38975	0.839365	0.378137	1.83766	0.0482778	0	0.0519484	0.0512272	0.0533282	0.0928592	0.0565777	0.150417	0.188951	1.00614	0.331285	0.870784	-4.23975	0.0071819	-3.5419	0.00845798	-2.49713	0.0564092	0.180717	NA
1	stmn2b	STMN2	0.889029	1.38975	0.783407	0.420153	3.72125	0	0	0	0.409817	0.0533282	1.0911	0	0.150417	0	1.08354	0.884672	0.725786	-6.36393	0.00108704	-0.993488	0.592361	-3.98051	0.0280434	-0.0516036	0.991195
1	adap2	ADAP1	44.6885	34.5213	47.3961	39.0322	22.0978	2.65528	3.48554	7.58446	5.37885	3.51966	12.211	4.46963	2.65737	9.73099	16.4853	-0.55526	0.602485	-2.96784	2.57311e-06	-2.62042	5.71226e-05	-2.81621	9.09045e-06	-1.52066	0.282263
1	cacng8b	CACNG8	2.60782	1.27857	1.73469	0.336122	3.4456	0.4345	0.284534	0	1.74172	1.22655	0.789303	0.792087	1.70473	0.377902	0.619165	-0.165765	0.940724	-2.76745	0.0204924	-0.571696	0.686518	-0.809676	0.535605	-1.77663	0.537952
1	slc25a18	SLC25A18	11.261	25.8493	14.8847	19.4531	26.6001	2.51045	0.569067	0.987019	7.63285	2.82639	24.097	11.0326	6.31752	20.1233	10.758	0.331193	0.816784	-3.43961	8.17046e-06	-0.61286	0.520943	-0.332476	0.733348	-0.81254	0.707175
1	lrrc15	LRRC15	204.18	258.604	218.627	108.273	224.653	30.2702	24.6122	26.0261	31.5559	19.3048	25.722	91.5426	5.21446	95.7983	185.904	-0.562421	0.664333	-2.82867	0.000171232	-3.12901	4.66635e-05	-1.7288	0.0294808	-0.43574	0.860969
1	greb1	GREB1	10.4313	13.6195	12.9822	15.0835	6.01832	0	0	0.0519484	6.55708	5.65279	0.348222	1.98022	2.80779	12.2818	2.78624	-0.288019	0.889279	-9.00682	3.56282e-08	-1.4789	0.229443	-0.995186	0.421791	-2.29372	0.348801
1	abhd6b	ABHD6	1.48171	1.61211	1.28703	0.168061	0.505355	0	0	0	0.0512272	0	0.301792	0	0	0.188951	1.23833	-2.24617	0.323032	-6.89476	0.000530835	-3.59356	0.0389428	-4.71648	0.012647	-0.389798	NA
1	kitlga	KITLG	52.7491	35.2996	51.2013	46.2168	49.1113	1.49661	1.2804	1.40261	19.1077	10.719	41.9723	35.5308	3.91084	5.00721	17.027	-0.0769077	0.963332	-4.83372	3.09508e-10	-1.00314	0.270881	-1.57884	0.0567116	-1.61621	0.370934
1	si:dkey-119m7.4	SLC22A13	7.88272	9.17234	5.70768	2.43689	1.01071	0	0	0	0	0	1.23038	0	0.100278	0	0.386978	-2.20326	0.411703	-9.26907	1.61823e-05	-4.2809	0.0256075	-7.44103	0.000382657	-4.44217	0.262047
1	si:dkey-150i13.2	NA	8.00126	25.9605	19.3613	2.89905	10.7962	1.20695	0.569067	1.19481	3.84204	3.99961	4.06259	1.13155	0.701946	1.41713	6.26905	-1.47809	0.0486325	-3.89339	4.07191e-11	-2.11234	0.000424543	-3.90435	4.43474e-11	-1.62263	0.18747
1	eepd1	EEPD1	39.2358	37.0785	35.1974	20.9236	14.1499	8.69001	3.69894	2.59742	5.43008	2.34644	35.4954	29.3638	31.7881	13.4155	28.2494	-1.17221	0.352461	-2.6873	0.00160387	-1.4483	0.128152	-0.442011	0.675058	-0.553514	0.835686
1	zgc:64065	NA	255.863	130.914	342.797	131.172	33.0319	15.0627	8.60714	14.078	18.0832	10.1324	33.0114	7.35509	6.81891	14.9271	38.7752	-1.64592	0.0516133	-4.0684	8.9733e-11	-3.61819	1.68466e-08	-4.54969	3.28438e-13	-2.82393	0.0168194
1	abch1	ABCA12	9.89786	13.3416	16.2277	9.24336	8.95857	0.4345	0.569067	1.76625	0.819634	0.0533282	2.92506	0.565777	0.300834	1.88951	18.6523	-0.620814	0.725442	-3.57801	0.000482591	-3.41553	0.00121129	-3.75691	0.000270317	0.357139	0.918757
1	si:ch211-197g15.10	IFI44	43.2661	147.647	96.8627	33.9483	72.8171	0.482778	0.142267	0.207794	25.0501	7.35929	43.1099	0.226311	0.050139	1.03923	43.9607	-0.929179	0.482059	-8.15341	2.28583e-20	-1.92186	0.0352895	-7.74429	2.92325e-19	-1.24102	0.566226
1	si:dkey-121a9.3	C1orf53	3.85246	1.6677	4.53257	2.26882	2.75648	0.67589	0.711334	0.415587	1.84418	1.22655	4.48045	0.792087	2.15598	1.79504	2.78624	-0.543247	0.638835	-2.26713	0.0020192	-0.454383	0.602456	-0.956923	0.217276	-0.443908	0.839346
1	zgc:154125	NA	29.2194	19.5121	28.3146	21.0917	19.1576	2.80011	3.05874	9.19486	10.2967	7.03932	27.9274	8.71296	2.50695	7.93595	18.8845	-0.46166	0.692273	-2.12847	0.00180942	-0.819317	0.301265	-1.92429	0.00560748	-0.612899	0.759204
1	fshr	FSHR	1.18537	2.66832	0.95128	0.630229	0.137824	0	0	0.103897	0	0	0	0	0	0	0.309583	-2.08315	0.42637	-5.19389	0.0121452	-7.72192	0.00041491	-6.91413	0.00127878	-2.49246	NA
1	si:dkey-42i9.8	SHISA5	2.0744	2.61273	5.03619	3.36122	2.34301	0.144833	0	0	0.768407	0.799922	0.673229	0	0.050139	0.283427	1.7801	-0.267441	0.849591	-5.69924	1.19022e-06	-2.10033	0.0097614	-5.03371	1.49486e-06	-1.01566	0.619279
1	rell2	RELL2	18.3733	74.9908	47.0604	12.9407	25.5894	0.627612	0.0711334	0.259742	8.19634	6.77268	13.5342	1.18813	0.150417	6.9912	18.0332	-1.35744	0.377775	-6.92784	3.35643e-11	-2.26655	0.0422086	-3.94866	0.000112356	-1.48689	0.576478
1	nav2a	NAV2	5.21564	9.83942	6.49109	7.22663	7.30468	0.67589	2.84534	0.519484	2.04909	3.03971	5.45548	9.22216	2.80779	9.54204	7.35259	-0.0597012	0.968958	-2.11202	0.00560807	-1.02042	0.23094	0.1234	0.901944	-0.0984522	0.972911
1	cnksr2b	CNKSR2	6.75662	20.735	13.3739	11.3021	14.9769	0.772445	1.63607	1.66235	2.35645	1.49319	3.04114	5.65777	3.81057	1.60609	24.1474	-0.123716	0.913982	-3.03892	1.88243e-07	-2.52822	1.75143e-05	-1.70812	0.00414368	0.70736	0.651534
1	slc12a7a	SLC12A7	82.6204	127.468	112.027	57.0567	89.0804	11.0073	7.68241	7.79226	45.336	37.2764	55.1816	26.5915	17.3481	34.1057	54.7187	-0.654243	0.0962506	-3.35675	1.34995e-32	-1.20576	5.79711e-05	-1.91776	1.5859e-11	-1.11299	0.0464667
1	tnni1d	NA	0.237074	2.89068	2.12639	1.0924	1.92954	0.0965557	0.0711334	0.0519484	0.563499	0	2.99471	0.622354	0.100278	0	2.01229	-0.276899	0.928192	-4.29259	0.0150826	-0.582142	0.778343	-2.67767	0.120691	0.0988565	0.984909
1	hdac7b	NA	22.5221	61.6492	44.8221	4.53765	19.1576	4.20017	0.924734	3.42859	6.91567	7.78591	4.45724	0.848665	1.1532	3.59007	17.801	-1.96747	0.0396663	-3.67644	5.80675e-07	-2.68275	0.000497795	-4.39786	2.44048e-09	-1.39448	0.43441
1	zmp:0000001145	NA	2.19294	4.33601	7.33045	4.1175	0.826945	0.386223	0.995868	0.363639	0.102454	0.159984	0.278578	0.452621	0.100278	0.566854	1.54791	-0.942347	0.507555	-2.71907	0.00380518	-4.62293	2.75113e-06	-3.56008	0.000230372	-1.71791	0.431171
1	slc6a11a	SLC6A11	16.7137	14.8981	8.67344	26.4696	14.0581	0.337945	0.0711334	0.0519484	0.102454	0	0.208933	0.169733	0.250695	0.0944756	0.464374	0.510743	0.644704	-6.17711	3.08825e-14	-6.8407	1.58999e-17	-6.07432	7.05241e-14	-5.01335	9.7523e-05
1	zgc:162879	RASEF	4.03026	2.66832	3.69321	1.3865	2.57272	0.241389	0.142267	0.103897	1.79295	2.0798	2.27505	0.735509	0.350973	1.60609	3.86978	-0.938713	0.2575	-4.18055	3.0094e-08	-0.758661	0.257877	-1.91993	0.00211256	-0.00782735	0.996195
1	MDFIC	NA	33.7238	17.4552	24.2856	16.7641	30.1376	1.44833	0.782467	1.5065	19.1077	18.6649	22.0541	15.3891	5.86627	41.3803	17.801	-0.242749	0.841176	-4.12642	1.12313e-10	-0.347679	0.676973	-0.191363	0.821148	-0.677488	0.707791
1	arhgef10lb	ARHGEF10L	57.0757	46.8067	52.3204	39.2002	41.8986	6.80717	5.83294	13.6624	13.4727	10.2923	67.8568	27.2704	34.3452	37.6958	24.457	-0.469389	0.672195	-2.3412	0.000295872	-0.84142	0.265233	-0.526145	0.493629	-1.25286	0.412187
1	nck1a	NCK1	134.303	93.1131	107.551	52.9392	59.7698	10.8142	6.47314	8.62343	56.2986	35.3566	120.601	17.9917	10.3286	13.8879	82.5037	-1.10307	0.0463043	-3.47867	2.5354e-17	-0.701526	0.149406	-2.88569	2.73803e-12	-0.605354	0.590834
1	si:ch73-12o23.1	GAA	88.9622	59.9815	65.0228	26.2175	34.9155	14.7247	13.7287	16.3118	24.7939	21.5446	47.8457	19.4061	13.688	20.5012	39.8588	-1.34554	0.000928441	-2.03029	1.11226e-09	-1.21325	0.000631338	-1.89373	1.63537e-08	-1.00932	0.155709
1	si:ch73-335m24.2	NA	14.8764	6.28166	17.123	1.3865	5.78862	0.193111	0.142267	0.103897	3.12486	1.17322	16.9004	1.41444	0.802224	0.377902	1.8575	-1.99635	0.126245	-6.2364	7.16658e-09	-0.951264	0.413098	-3.76931	0.000127117	-2.96063	0.138141
1	apba1b	APBA1	1.00757	2.66832	1.11915	0.546198	3.9969	0	0.0711334	0.0519484	4.96903	0	10.0752	0.113155	0	0.0944756	5.64988	0.393977	0.895678	-5.0572	0.00849133	1.63525	0.370528	-4.45772	0.0162704	1.704	0.689659
1	hhat	HHAT	1.71879	1.77888	1.73469	1.84867	2.38895	0.0965557	0.284534	0.207794	1.53681	1.49319	1.39289	0.565777	0.852363	2.07846	4.41155	0.175239	0.871382	-2.96285	5.8257e-05	-0.227979	0.767032	-0.509138	0.46572	1.18553	0.349168
1	gp1bb	GP1BB	33.2497	114.904	65.2466	23.8227	36.064	3.18634	0.711334	1.55845	9.83561	7.78591	29.5756	2.82888	2.25626	2.36189	36.9177	-1.31878	0.118796	-5.03759	1.77922e-16	-2.17371	0.000799995	-4.67137	1.85397e-14	-1.05922	0.492979
1	ifngr1	IFNGR1	131.043	69.0427	102.794	63.7792	70.0147	12.0695	6.82881	9.14292	43.6455	43.1425	63.0746	59.5197	37.7045	70.6678	65.3219	-0.718257	0.143965	-3.22909	5.43155e-21	-1.03671	0.00635456	-0.758191	0.0458079	-0.80578	0.318904
1	add2	ADD2	61.1059	227.807	152.317	39.0322	90.2289	3.42773	0	1.76625	39.701	23.1444	66.2782	10.2406	24.4678	6.14092	70.1204	-1.27041	0.392814	-6.18949	7.73687e-11	-1.7508	0.111667	-3.22319	0.00112747	-1.1823	0.661001
1	smtna	SMTN	0.592686	0.889439	0.95128	0.71426	0.918828	0.144833	0.142267	0.0519484	0.153681	0.213313	0.394651	0.735509	0.401112	0.283427	0.309583	-0.0882843	0.953045	-2.62459	0.00632353	-1.61009	0.0580336	-0.611196	0.497692	-1.53539	NA
1	SAMD8	NA	33.546	18.1223	21.4318	10.7559	15.3904	3.28289	1.56493	2.80521	8.81107	3.83963	32.1757	10.0142	20.7074	15.5885	15.9435	-1.03194	0.312731	-3.05594	1.05877e-05	-0.786559	0.340971	-0.531314	0.522365	-0.789933	0.685056
1	mertka	MERTK	102.653	68.2644	101.115	33.2341	36.6153	7.09684	6.97107	5.61043	14.4973	11.9455	116.167	91.4861	45.2755	62.4484	57.0406	-1.49306	0.137044	-3.55853	7.90346e-07	-1.02713	0.22785	-0.351261	0.706187	-0.838343	0.68358
1	BX682234.1	NA	2.66709	2.50155	5.70768	3.31921	5.00761	0.386223	0.2134	0.207794	0.409817	0.0533282	1.27681	0.339466	0.50139	0.472378	6.73342	0.0839113	0.96123	-3.51666	8.50301e-05	-2.63848	0.00253063	-2.91689	0.000922429	0.734844	0.756636
1	aldh3a1	ALDH3A2	6.2232	4.61396	6.37917	5.75609	5.37514	0.482778	0.2134	0.675329	6.71076	3.57299	18.154	3.84728	1.65459	2.36189	5.2629	-0.150764	0.901838	-3.40814	4.69061e-07	0.675081	0.35911	-1.02828	0.135531	-0.290002	0.892883
1	sh2d1ab	SH2D1A	4.86003	2.89068	7.05066	5.33594	9.78552	0.917279	1.7072	0.363639	0.870862	1.06656	6.7555	1.5276	1.65459	2.07846	6.34644	0.48191	0.750808	-2.06348	0.0215943	-0.839561	0.416511	-1.38097	0.142967	0.192891	0.950932
1	si:dkey-228b2.5	KIAA1161	75.2711	54.9784	78.9003	17.2263	24.3489	5.60023	7.82467	7.11693	15.0608	12.4255	69.1104	24.8376	25.7715	15.3051	41.9484	-1.86741	0.012831	-3.1034	1.63682e-07	-1.18449	0.078806	-1.53939	0.0144671	-0.899275	0.566226
1	soul5	HEBP2	11.7945	20.1791	12.4226	5.41997	12.5879	0.482778	0.497934	0.883123	2.10031	1.27988	4.99118	2.48942	7.11974	6.80224	10.0614	-0.822189	0.387298	-4.30913	4.67553e-11	-2.40569	0.000212359	-1.26721	0.0591767	-0.691378	0.695858
1	si:dkeyp-123h10.2	NA	17.4842	16.0099	11.919	3.94944	7.35062	1.15867	0.782467	1.55845	5.02026	2.82639	9.77343	1.41444	0.651807	2.17294	9.90664	-1.54419	0.0262448	-3.46104	5.51431e-10	-1.38821	0.0189472	-3.34878	2.15935e-09	-0.770063	0.595175
1	rasgrf2a	RASGRF2	2.54855	7.33787	10.0164	1.34449	1.51607	0.289667	0.4268	0.623381	2.04909	0.266641	5.64119	0.565777	1.70473	0.566854	14.7052	-2.29202	0.0649416	-3.62089	0.000236461	-1.34657	0.215235	-2.60219	0.00879138	1.01767	0.697975
1	si:dkey-84j12.1	TMEM8B	3.25977	1.50093	2.35022	0.126046	0.872886	0.337945	0	0.207794	0.512272	0.319969	0.719659	0.282888	0.250695	0	0.309583	-2.4215	0.0677879	-3.47144	0.00160897	-2.21489	0.0434534	-3.52128	0.00167569	-3.11716	0.181609
1	igdcc3	IGDCC3	0.533417	0.889439	1.28703	0.336122	0.459414	0	0	0.0519484	0.307363	0.106656	0.882162	0.622354	0.701946	0.0944756	0.541769	-1.28125	0.442213	-5.23194	0.00183226	-1.05236	0.416573	-0.734298	0.574598	-0.881404	NA
1	cxcl20	CXCL10	93.5851	10.2285	67.0373	27.9822	26.6001	4.345	2.7742	2.44157	9.16966	5.75944	25.6988	7.01563	2.90806	9.25861	22.2125	-1.21162	0.299031	-3.98422	3.85317e-07	-2.16698	0.011129	-3.10459	9.98156e-05	-1.56664	0.403732
1	timp2b	TIMP2	361.124	181.779	179.176	264.36	419.904	45.526	35.3533	30.5976	82.5782	49.3819	176.432	549.991	37.5541	589.056	297.122	0.366245	0.805861	-2.48656	0.00216633	-1.28594	0.160597	0.764866	0.414442	0.121778	0.968068
1	MRAS (1 of many)	NA	31.7087	14.3422	21.7675	21.2597	14.5175	1.68972	0.569067	0.623381	3.22731	2.82639	9.61092	4.92226	4.36209	6.04644	7.81696	-0.451622	0.652789	-4.35818	4.02696e-13	-2.1701	0.000387774	-2.05018	0.000641998	-1.71481	0.16648
1	BRINP3 (1 of many)	NA	10.7276	7.67141	13.7096	4.4116	3.12401	0.193111	0.0711334	0.519484	0.665953	0.266641	1.55539	2.37626	0.401112	0.850281	23.0639	-1.60484	0.134844	-5.10541	2.65212e-09	-3.70442	4.76021e-06	-3.05673	0.000152526	0.94135	0.661757
1	spock2	SPOCK2	4.97856	8.8388	8.39365	1.05038	10.6125	0.4345	0.2134	0.675329	4.20063	2.82639	2.64649	0.226311	0.250695	2.26741	2.86364	-0.481035	0.787845	-3.81354	0.000193137	-1.15441	0.31883	-2.9379	0.00427358	-1.50736	0.553056
1	shisa3	SHISA3	1.95586	1.83447	1.67873	0.252092	6.20209	0.193111	0.0711334	0	0.0512272	0.0533282	0.789303	1.41444	1.55431	0.661329	3.32801	0.659659	0.774529	-4.13956	0.00554616	-2.62796	0.0716932	-0.445712	0.790931	0.71087	0.865854
1	si:ch211-26b3.4	NA	51.8008	38.8018	52.1525	17.8145	23.9355	10.0901	6.75767	8.83123	12.1921	5.8661	55.3441	9.50505	7.47071	12.1874	40.4005	-1.30796	0.149022	-2.25551	0.000660292	-1.03696	0.167875	-2.18183	0.00110451	-0.401785	0.849716
1	cpz	CPZ	10.4905	11.5627	8.72939	6.13423	3.39966	0.193111	1.35153	0.415587	0.102454	0.106656	0.882162	9.56162	1.20334	5.76301	6.03686	-1.18211	0.431889	-3.68991	0.000228445	-4.80194	2.47082e-06	-0.805925	0.485689	-0.916713	0.749272
1	si:dkeyp-41f9.3	NA	0.82976	2.11242	2.07043	2.05875	2.89431	0.144833	0.284534	0.207794	1.74172	0.159984	3.99294	1.07498	0.701946	0.944756	3.4828	0.482251	0.765833	-2.72277	0.00830183	0.221367	0.862378	-0.738438	0.502578	0.929237	0.716108
1	slc36a1	SLC36A1	65.6103	34.4658	64.5192	14.5793	19.7548	12.0212	11.1679	7.63641	41.6989	47.5154	55.2512	12.4471	7.11974	12.0929	25.3084	-1.80622	2.7794e-05	-2.19565	1.95128e-09	-0.200646	0.682689	-2.28696	4.15516e-10	-1.2924	0.0812456
1	zgc:172090	NA	102.653	34.4658	143.364	40.0826	53.8433	26.4562	12.0215	12.3118	10.1942	6.71935	32.7329	6.90247	5.21446	18.5172	59.9816	-1.12993	0.296687	-2.27976	0.00230682	-2.57302	0.000813374	-3.11193	2.27203e-05	-0.823359	0.691799
1	steap3	STEAP3	8.89029	35.0772	20.9841	7.1426	13.1852	2.31734	0.142267	0.831174	5.2764	2.71974	5.68762	7.41167	3.25904	6.04644	13.2347	-1.1658	0.27166	-4.05858	3.76632e-08	-2.20119	0.00459844	-1.80567	0.0188372	-0.821175	0.690454
1	rpz5	NA	481.913	223.583	262.945	146.675	168.743	27.5184	22.905	20.7274	92.5162	40.0495	118.14	97.5965	17.0473	105.813	115.474	-1.16605	0.196283	-3.55727	1.07796e-08	-1.99029	0.00317686	-2.07039	0.00146843	-1.66732	0.227421
1	si:dkey-242e21.3	NA	5.21564	5.61458	9.34493	4.28556	6.20209	1.06211	2.5608	0.467535	1.17822	0.319969	5.24654	5.26172	2.9582	4.53483	7.97175	-0.469157	0.770146	-2.02505	0.0303638	-1.63461	0.102824	-0.546046	0.616941	0.0911295	0.979533
1	bmpr1bb	BMPR1B	1.54098	2.50155	1.90256	0.882321	0.918828	0.0482778	0.0711334	0	0.0512272	0	0.208933	0.452621	1.60445	1.88951	0.773956	-1.22178	0.342294	-5.47926	8.30755e-05	-4.29729	3.50536e-05	-0.437965	0.68647	-1.49528	0.507035
1	oafa	OAF	70.6482	24.126	39.8978	27.8141	19.2035	14.2902	5.19274	4.36366	21.208	18.1316	36.1454	40.8491	18.8523	32.972	19.5037	-1.05717	0.202892	-2.32925	7.49148e-05	-0.88338	0.192208	-0.466322	0.507752	-1.3951	0.28727
1	mcf2la	MCF2L	57.6683	37.1897	35.5891	9.49545	26.3704	2.31734	1.4938	1.09092	19.3126	8.9058	43.9456	15.5023	15.5932	15.494	35.989	-1.42553	0.0637287	-4.52057	6.65979e-15	-0.908411	0.176199	-1.37095	0.0261673	-0.445023	0.806181
1	pappa2	PAPPA2	0.355612	2.11242	1.0632	0.420153	3.4456	0	0.142267	0.0519484	0.153681	0.159984	1.16074	0.113155	0	0	2.32187	0.615348	0.805449	-3.95694	0.016701	-1.24434	0.460479	-4.68579	0.0102142	0.876955	0.83737
1	gba	GBA	166.782	97.7827	122.939	38.2759	55.2216	28.3391	21.1978	26.3898	40.0084	43.1425	74.3802	33.9466	27.3759	44.8759	57.3502	-1.59684	5.71593e-05	-2.13713	1.27129e-10	-1.32684	0.000168629	-1.76664	1.52387e-07	-1.34607	0.0371868
1	diaph2	DIAPH2	107.573	93.4467	104.641	98.9039	114.716	9.94523	7.61127	6.4416	42.1087	33.8101	79.116	43.2253	32.1391	46.0096	133.43	-0.0411876	0.951105	-3.44124	1.41377e-29	-1.001	0.00265084	-1.21724	0.000127277	0.228542	0.816274
1	ftr76	NA	23.1148	95.1144	52.824	39.7044	58.805	9.84868	1.9206	1.45455	14.651	7.25263	55.5762	13.3523	8.37322	15.5885	33.2027	-0.276563	0.864845	-3.46474	3.83462e-05	-1.15672	0.239399	-2.03455	0.021438	-0.888751	0.710619
1	b3galt4	B3GALT4	3.25977	2.7795	5.03619	0.840305	3.58343	0.4345	0.142267	0.31169	1.07577	0.639938	4.45724	0.678932	0.350973	1.03923	3.25062	-0.885578	0.517001	-3.40337	0.000254257	-0.890851	0.38463	-2.34236	0.0109626	-0.34435	0.90761
1	zgc:198419	FTMT	29.3972	14.8981	14.2692	20.9236	29.77	5.06917	2.84534	3.3247	13.3703	3.46633	5.0144	11.5984	1.10306	1.70056	32.8931	0.239621	0.885086	-2.18431	0.0129926	-1.41548	0.143403	-1.96565	0.0288348	0.571065	0.830016
1	zgc:172131	NA	0.711223	2.05683	1.34298	0.79829	1.28636	0	0	0.0519484	0.307363	0	0.0464296	0.113155	0	0	1.54791	-0.475474	0.841903	-5.81058	0.00139727	-3.5246	0.0160469	-4.91883	0.0044017	0.0545224	0.989342
1	CR385050.1	NA	5.45271	2.44596	11.1356	4.07548	4.64008	1.44833	1.20927	0.779226	0.665953	0.319969	4.66617	0.678932	0.601668	1.70056	4.02457	-0.663986	0.682331	-2.25058	0.0228056	-1.83116	0.0823287	-2.59758	0.00913696	-0.83067	0.768109
1	ano9a	HIST2H2BE	51.7415	27.517	27.8669	22.4362	32.5724	3.0415	0.497934	0.987019	8.19634	3.83963	7.03408	4.2999	1.90528	10.0144	11.3772	-0.512265	0.677174	-4.38894	5.51995e-10	-2.50508	0.000737041	-2.65081	0.000229868	-1.82966	0.238561
1	CABZ01080074.2	NA	16.1803	23.2922	18.6899	6.00818	15.5741	4.39328	4.83707	1.6104	5.22517	1.86649	15.1825	6.39327	5.51529	6.14092	13.0025	-0.961132	0.357733	-2.15991	0.0023339	-1.41915	0.0662526	-1.5484	0.035937	-0.718499	0.718448
1	epdl1	EPDR1	217.397	157.097	130.885	61.6784	137.227	21.8216	12.3061	13.4027	27.8676	14.4519	156.305	45.149	46.6794	64.6213	116.248	-0.897876	0.424494	-3.20091	8.18728e-06	-1.43631	0.07657	-1.57633	0.0407673	-0.703365	0.740758
1	si:ch211-53m15.1	NA	17.1286	27.3502	20.5365	4.87377	6.89121	4.53812	5.335	3.3247	2.4589	1.81316	18.154	2.37626	1.25348	4.2514	40.4005	-1.97482	0.0524755	-2.03106	0.0116919	-1.59145	0.066511	-2.92857	0.000221563	0.760296	0.738303
1	si:ch211-221f10.2	NA	21.8701	83.1069	42.4159	22.6882	37.3044	3.9105	21.1978	1.24676	21.2593	4.37291	27.3935	2.7723	5.9164	1.79504	76.0799	-0.781086	0.645601	-2.10948	0.0434192	-1.4502	0.208895	-3.60061	0.00035592	0.521778	0.877649
1	zgc:92249	PLA2G16	97.082	142.977	100.164	30.6291	34.3182	9.12451	6.40201	9.45461	9.27211	2.87972	50.7475	15.5023	10.3788	37.7902	615.682	-1.89221	0.0778736	-3.52175	1.11371e-05	-2.49942	0.00343243	-2.29135	0.00608037	2.30016	0.17351
1	prss16	PRSS16,PRSS16	120.612	62.2051	97.0865	35.0827	36.4315	16.1248	17.3565	17.7144	38.6253	30.2904	69.4819	40.8491	18.7019	40.4356	42.1032	-1.50683	0.00359038	-2.22688	9.72141e-08	-1.05471	0.0227302	-1.39961	0.0012576	-1.32614	0.126686
1	plagl2	PLAGL2	14.9357	49.5862	32.2876	8.65515	17.4118	1.49661	0.924734	2.23378	4.86658	2.50642	18.2236	11.7116	21.8105	3.68455	11.5319	-1.39036	0.237668	-4.10732	5.63566e-07	-1.93592	0.0311899	-1.17484	0.199243	-1.60055	0.412514
1	wisp1b	WISP1	3.55612	5.44781	3.3015	0.588214	3.07807	0.144833	0.4268	0.363639	0.512272	0.213313	0.394651	1.75391	0.350973	0.566854	2.55406	-1.2905	0.276303	-3.46558	9.70371e-05	-3.42996	9.67699e-05	-2.07856	0.0179104	-0.822208	0.729278
1	ntn2	NTN1	2.01513	4.89191	2.07043	0.966351	1.28636	0	0	0	0.0512272	0	0.116074	0.622354	0.150417	0.283427	1.8575	-1.48422	0.210816	-7.89921	1.52191e-07	-5.50472	4.17619e-07	-2.94087	0.00142321	-0.809275	0.742502
1	LRRC75A	NA	15.5284	15.7875	17.0671	26.4696	29.4484	1.64145	0.924734	2.12988	1.58804	1.27988	9.37878	4.46963	1.50417	18.1393	13.312	0.69139	0.649596	-3.13648	0.000575787	-2.04327	0.0373776	-0.907734	0.382273	-0.431885	0.889276
1	ftr86	NA	6.16393	8.56085	8.22578	4.66369	10.8881	0.724167	0.711334	0.623381	1.02454	0.693266	1.13752	1.13155	0.451251	0.944756	4.10197	-0.0921061	0.916323	-3.23545	3.37422e-11	-2.97975	1.01432e-10	-3.07949	2.44225e-10	-1.04407	0.30744
1	LGALS3BP (1 of many)	NA	7.29004	4.11365	5.31598	2.05875	4.68602	0.67589	0.4268	0.675329	3.48345	2.61308	10.7484	1.86706	0.802224	1.60609	2.01229	-0.869302	0.364809	-3.0121	9.32608e-06	-0.0432068	0.962865	-1.88435	0.00537245	-1.64424	0.255567
1	slc2a13b	SLC2A13	47.652	27.1835	44.5983	18.9489	20.2142	9.22106	6.89994	5.81822	10.1942	13.492	22.9594	15.1062	12.4846	12.9432	15.2469	-1.14351	0.0127884	-2.229	8.08224e-10	-1.38423	0.000285958	-1.45052	9.60071e-05	-1.55859	0.0235513
1	kel	KEL	33.1904	77.5479	62.057	12.8147	39.7852	3.66911	1.99174	1.6104	10.0405	7.9459	67.2068	2.31968	2.65737	1.70056	25.7727	-1.23684	0.27063	-4.3202	1.46254e-08	-1.06736	0.237156	-4.52173	3.40009e-09	-1.28759	0.507172
1	gdpd5b	GDPD5	22.9369	37.9123	22.8307	35.2508	55.3594	0.869001	0.995868	1.5065	5.73744	1.7065	5.38583	12.6168	1.50417	10.2978	99.9952	0.605496	0.601643	-4.3688	3.33688e-10	-2.68534	0.000176405	-1.67052	0.0219343	1.70634	0.259367
1	aldh1l1	ALDH1L1	73.8487	87.9433	75.8226	58.0651	43.7362	14.8213	14.1555	15.117	19.4663	13.7053	28.1828	14.1444	3.15876	21.5404	56.8084	-0.721236	0.392101	-2.18093	7.55962e-05	-1.95439	0.00066242	-2.51406	4.37699e-06	-0.628479	0.685383
1	wdfy4	WDFY4	382.579	212.242	353.54	74.283	101.53	52.3814	56.9067	68.9875	103.274	48.4753	333.666	97.7662	23.6155	60.4644	157.81	-1.97596	0.018987	-2.18471	0.00123501	-1.04225	0.175784	-2.30598	0.000664843	-1.17768	0.474323
1	arhgef16	ARHGEF16	20.0328	14.7869	15.3324	28.9905	30.9645	1.64145	1.7072	1.92209	6.40339	5.4928	8.19482	1.35786	1.1532	1.60609	18.7297	0.731708	0.0344556	-3.02359	2.54517e-24	-1.3202	2.29291e-06	-3.51337	6.87756e-29	-0.0009088	0.99892
1	TMEM116	NA	14.5208	9.45029	6.65896	14.8314	9.05045	1.738	0.4268	0.675329	3.17608	2.50642	4.29474	1.81048	1.45403	5.57406	25.3084	0.126201	0.923567	-3.22751	1.6347e-06	-1.63365	0.0214722	-1.71617	0.0126762	1.13752	0.474381
1	cd247l	NA	5.21564	7.11551	8.44961	1.97472	4.08878	0.289667	0.4268	0.259742	0.35859	0.373297	2.11255	1.13155	0.651807	1.70056	5.49509	-1.30554	0.193985	-4.17602	9.75155e-08	-2.86613	0.000134244	-2.47589	0.00093847	-0.480321	0.830459
1	slc45a4	SLC45A4	91.5107	86.2756	102.794	57.3929	66.2475	19.2629	15.0803	16.4676	45.6946	46.3422	147.437	39.4912	23.6656	37.5068	55.4927	-0.703621	0.254565	-2.23215	1.03367e-07	-0.269783	0.626339	-1.36569	0.00177377	-0.910873	0.357157
1	rgs19	RGS19	24.5965	17.3441	19.809	13.1508	12.542	4.73123	2.5608	3.68834	10.0405	5.06618	24.6541	8.5998	3.8607	7.65253	20.0455	-0.790175	0.325733	-2.27828	2.91677e-05	-0.684145	0.282549	-1.52381	0.00682719	-0.206117	0.914001
1	ubash3bb	UBASH3B	19.7364	12.8969	12.4226	3.99145	12.1285	3.52428	2.9876	1.29871	21.3105	13.812	15.5771	7.52483	4.66293	6.32987	8.35873	-1.04681	0.1475	-2.30741	1.34225e-05	0.175478	0.806743	-1.1811	0.0340898	-1.01642	0.41826
1	igsf10	IGSF10	1.65952	1.44534	1.39894	1.26046	2.20519	0	0.0711334	0	0.0512272	0.106656	0.371437	0.0565777	0.200556	0	1.31573	0.0854795	0.964396	-5.98035	0.000159181	-3.01544	0.00423279	-3.79902	0.00132086	-0.349716	0.915109
1	si:ch211-103n10.5	NA	177.154	618.382	485.097	122.054	295.863	2.55872	0.569067	5.61043	109.011	74.9261	122.412	2.88546	0.802224	3.68455	85.29	-1.12003	0.315557	-6.94065	7.26432e-22	-2.02236	0.0126274	-7.31344	5.53823e-24	-2.44095	0.107055
1	slc13a5a	SLC13A5	1.00757	1.33416	0.839365	0.126046	0.459414	0.193111	0	0.0519484	0.102454	0.426625	0.278578	0.226311	0	0.188951	1.00614	-1.9833	0.19434	-3.39187	0.00878618	-1.95731	0.1079	-2.89598	0.0220917	-0.220043	NA
1	si:rp71-79p20.2	ZNF704	16.6545	11.6183	17.5707	7.10058	9.60175	3.57256	1.13813	1.09092	5.94235	8.21254	4.99118	4.41306	4.06126	11.2426	7.1204	-0.99295	0.228259	-2.78132	1.9313e-06	-1.24258	0.0516567	-1.1198	0.0724331	-1.26919	0.341174
1	zgc:193681	BAALC	0.474149	0.722669	0.503619	0.336122	1.01071	0.0482778	0	0.207794	0.461044	0.213313	0.905377	0.282888	0.350973	0.188951	0.464374	0.129201	0.947019	-2.41605	0.0461155	-0.0847258	0.950489	-0.860453	0.466088	-0.429518	NA
1	acer2	ACER2	18.6103	25.349	28.9301	16.1759	23.1085	3.33117	1.7072	1.03897	5.58376	3.99961	23.8416	10.7498	8.87461	8.1249	17.2592	-0.408274	0.715222	-3.35308	1.35341e-07	-1.16981	0.102955	-1.25568	0.0663927	-0.639274	0.728782
1	il13	NA	10.7276	13.8419	10.576	1.55456	4.36443	4.24845	1.9206	0.623381	7.27426	5.38614	14.6717	8.20376	0.401112	4.53483	6.19165	-2.10648	0.0844752	-2.14932	0.0245879	-0.375568	0.76091	-1.3299	0.191466	-1.06568	0.677777
1	si:ch211-67f13.7	NA	1.00757	3.00186	2.46214	0.79829	1.65389	0.0965557	0	0	0.102454	0	0.557155	0.0565777	0	0	2.78624	-0.905331	0.673022	-5.68929	0.000810905	-3.24753	0.0207707	-6.38361	0.000421562	0.246182	0.958116
1	FBXL7 (1 of many)	NA	7.34931	6.78197	7.77811	3.99145	1.10259	0.482778	0.0711334	0.467535	1.17822	0.693266	0.905377	0.792087	0.651807	0.661329	3.17322	-1.58423	0.0452825	-4.15814	1.02562e-09	-2.97196	2.60791e-06	-3.25009	5.26004e-07	-1.36073	0.335999
1	nitr3a	NA	0.41488	0.722669	0.783407	0.252092	0.367531	0	0.0711334	0	0	0	0.0464296	0.0565777	0	0.0944756	0.851352	-1.14419	0.572542	-4.73223	0.00854475	-4.86195	0.00526362	-3.73241	0.027936	0.270372	NA
1	NAV1 (1 of many)	NA	53.9344	45.2502	63.456	33.5282	51.5003	6.3244	6.47314	9.24681	30.6338	34.3433	54.6244	75.1917	27.8773	66.4164	44.7347	-0.470285	0.461869	-2.6463	2.60522e-11	-0.455684	0.348184	0.157706	0.765893	-0.438895	0.702516
1	cfp	CFP	210.344	141.754	198.314	45.7966	66.0178	18.6352	17.1431	20.3638	19.5175	15.1452	114.402	32.5322	59.3145	38.2626	126.31	-1.83967	0.0311378	-3.06638	3.24571e-06	-1.96968	0.00550877	-1.94509	0.00465805	-0.707928	0.709243
1	vip	VIP	9.18663	3.00186	3.18959	0.294107	1.65389	0.193111	0.2134	0.155845	5.94235	4.69288	0.650014	0	0	0	3.25062	-2.58407	0.066988	-4.58096	7.99463e-05	-0.42221	0.767816	-8.66822	1.25146e-07	-0.854233	0.793683
1	GGT5 (1 of many)	NA	29.0416	16.8437	13.262	6.13423	18.836	0.482778	0.995868	1.92209	1.74172	1.91981	3.64472	0.622354	0.802224	12.1874	6.73342	-0.814553	0.642899	-3.88717	0.000206085	-3.05059	0.00550412	-2.04403	0.064905	-1.72716	0.503819
1	CABP7 (1 of many)	NA	0.82976	0.833849	0.447661	0	0.0459414	0	0	0	0	0	0	0.169733	0	0.0944756	0.0773956	-5.10169	0.139855	-5.84397	0.0211821	-6.56846	0.0126189	-2.9284	0.24181	-3.339	NA
1	endouc	ENDOU	28.9231	42.8042	22.5509	38.3179	13.7365	0.579334	0.355667	0.675329	1.6905	1.3332	4.50367	2.26311	1.45403	6.32987	43.032	-0.323268	0.795053	-5.61358	1.45155e-15	-3.65066	7.64642e-08	-3.11952	4.03801e-06	0.314584	0.892883
1	gpr137ba	GPR137B	45.8739	19.5121	40.6253	30.1249	34.502	6.46923	5.26387	5.24679	7.68407	9.43909	36.9812	6.95905	2.85792	8.69176	15.7887	-0.259952	0.828039	-2.43255	0.000146889	-1.04822	0.149406	-2.44363	0.000146039	-1.34492	0.364229
1	si:ch73-60h1.1	NA	1.83733	4.78073	3.13363	4.74773	3.4456	0.144833	0.355667	0.0519484	0.665953	0.319969	2.71613	0	0	0.566854	1.31573	0.277737	0.906737	-3.87765	0.00321764	-1.41261	0.323488	-4.15796	0.00209257	-1.4277	0.673722
1	cers3a	CERS2	1.65952	1.94565	1.90256	1.6386	1.83766	0.0482778	0	0	0	0.0533282	0.0232148	0.226311	0.150417	0.0944756	0.232187	-0.17659	0.889361	-6.26134	1.31569e-05	-6.22979	1.08437e-06	-3.35417	8.66744e-05	-3.13319	0.0762111
1	cnnm2b	CNNM2	4.44514	4.33601	2.63001	4.36959	1.28636	0.820723	0.0711334	0	0.204909	0.106656	0.719659	0.282888	0	0.377902	2.78624	-0.49118	0.83972	-3.48508	0.0110061	-3.48018	0.0137469	-4.07821	0.00375651	-0.604907	0.891901
1	lrrc18a	NA	1.24464	0.945029	1.23107	0	0.551297	0.0482778	0.142267	0.155845	0.614726	0.266641	1.48575	0.396044	0.150417	0.377902	0.0773956	-2.22406	0.161068	-3.08408	0.017063	-0.55926	0.699199	-1.8066	0.155384	-4.04481	0.227316
1	si:ch211-66e2.3	NA	120.019	140.087	113.986	46.0487	30.4132	26.5045	17.0009	15.2728	4.55922	2.82639	15.5075	8.20376	4.26182	16.6277	141.479	-1.78525	0.025392	-2.43665	0.000105025	-4.06961	3.65186e-11	-3.57501	6.17844e-09	0.0326324	0.987333
1	si:ch211-195b13.6	NA	2.96343	0.889439	4.02895	2.31084	3.16996	0.772445	0.284534	0.155845	0.922089	0.479953	1.81075	0.169733	0.100278	0.0944756	1.23833	-0.0764973	0.965192	-2.5013	0.00571504	-1.33036	0.164989	-4.3107	3.90013e-05	-1.26823	0.571534
1	slc22a23	SLC22A23	73.1967	27.8505	79.0682	17.0162	20.0304	2.89667	2.63194	3.63639	14.0875	8.37252	47.01	11.8813	10.9303	20.8791	11.145	-1.82915	0.0238812	-4.08459	6.78934e-11	-1.45348	0.038228	-1.95072	0.00291446	-2.61292	0.0285627
1	gb:eh507706	TPCN1	28.8045	15.8987	29.8814	36.4272	49.7086	0.337945	0.711334	0.207794	7.47916	3.89296	36.9579	5.60119	3.00834	10.2978	7.81696	0.663932	0.625212	-5.67459	1.18553e-11	-0.714342	0.472383	-1.89353	0.0256161	-1.84391	0.310454
1	HBZ (1 of many)	NA	1553.84	2782.72	2520	1362.3	2039.84	81.3964	15.0803	119.637	1187.14	1021.18	928.638	21.7258	11.8328	75.675	1455.27	-0.519207	0.691381	-4.76756	4.0994e-11	-1.08396	0.213166	-5.846	2.68509e-16	-0.787236	0.713072
1	mhc2dab	HLA-DPB1	1853.45	1070.5	1591.72	1304.57	1254.89	549.305	60.6768	62.9614	305.57	295.278	1067.74	297.542	401.914	1255.11	1170.76	-0.351184	0.8325	-2.60531	0.00360171	-1.50096	0.133677	-1.1049	0.26786	-0.537141	0.850459
1	galr1b	GALR1	0.296343	0.833849	0.447661	0.0420153	0.0459414	0	0	0	0.102454	0	0.116074	0.509199	0	0	0.154791	-3.64635	0.249456	-5.38917	0.0275907	-2.79745	0.250158	-1.49432	0.543305	-1.8842	NA
1	sycp2l	SYCP2L	6.57881	5.78135	5.87555	0.0420153	11.8988	0	0	0	0	0	0.0232148	0.169733	0	0	0.696561	-0.197988	0.958743	-8.96054	4.11891e-05	-8.78323	7.50784e-05	-6.5954	0.00133694	-3.28565	0.454486
1	adam11	ADAM11	11.8537	7.28228	13.4298	3.27719	8.22351	0.67589	0.853601	0.935071	0.973316	1.38653	6.01263	2.20653	1.55431	1.98399	5.03072	-1.06034	0.285675	-3.4957	6.36439e-07	-2.01359	0.00559214	-2.39838	0.000647186	-1.28044	0.439081
1	si:ch211-162k9.5	NA	0.592686	0.778259	1.00724	0.504183	0.689121	0.0482778	0	0	0.0512272	0	0.0696444	0.905242	0.050139	1.13371	0.309583	-0.512399	0.812355	-5.04802	0.00407844	-4.16556	0.00619814	-0.114844	0.943035	-1.50484	NA
1	ano9b	ANO9	20.3884	20.1791	15.7801	31.5115	37.9935	0.482778	0.4268	0.363639	3.43222	1.27988	4.36438	0.678932	0.601668	0.472378	22.7543	0.782376	0.178628	-5.23605	2.30276e-25	-2.63048	3.56253e-10	-4.84888	1.5046e-23	0.121383	0.936314
1	si:ch211-165d12.4	NA	82.5612	73.4343	134.075	58.1911	110.627	18.6835	18.4947	11.2728	26.2283	11.8922	97.061	31.5703	38.2561	62.9208	183.892	-0.32044	0.795775	-2.33933	0.000531278	-1.16723	0.125194	-1.00356	0.177039	0.767624	0.683663
1	coro2ba	CORO2B	9.0681	30.6856	21.7116	9.0753	34.8236	0.820723	0.142267	0.259742	21.2593	8.9058	56.0173	3.84728	0.952641	16.7222	13.6216	-0.00100184	0.999505	-5.39867	2.24914e-07	0.478263	0.723144	-1.38029	0.224245	-0.705742	0.823155
1	zgc:110340	C8orf4	321.828	177.943	312.915	245.789	262.739	58.3196	49.5088	34.7535	109.114	53.9681	354.467	225.009	166.211	244.503	109.05	-0.212544	0.850382	-2.29073	9.10737e-05	-0.726159	0.295835	-0.253094	0.737022	-1.48791	0.244462
1	pkn3	NA	15.7062	19.0118	20.9282	24.663	19.8926	5.26228	3.8412	2.54547	9.68193	12.7454	11.7699	7.69456	3.05848	5.95196	26.2371	0.178256	0.797829	-2.01732	1.26795e-07	-0.681469	0.112001	-1.62585	2.48305e-05	0.350844	0.75452
1	si:ch211-152p11.4	NA	53.2232	29.1847	30.2731	35.3769	33.0778	6.03473	3.48554	6.02601	8.45248	6.61269	19.7558	8.37349	7.16988	9.06966	62.6131	-0.253442	0.755628	-2.65167	2.69338e-09	-1.74021	0.000192639	-2.09351	3.46445e-06	0.559355	0.653116
1	mcf2l2	MCF2L2	15.5876	20.6239	18.6899	7.4367	25.6353	1.06211	0.569067	2.70132	0.768407	1.86649	13.2789	4.35648	1.1532	6.9912	60.6008	-0.272893	0.887268	-3.42422	0.000627613	-1.85486	0.0932175	-2.03053	0.0534861	1.58188	0.523898
1	arrdc1b	ARRDC1	63.5952	62.5387	65.8062	45.4605	62.0668	18.1525	4.62367	8.31174	34.732	26.0241	49.5404	42.3767	33.0416	76.6197	40.7101	-0.361298	0.661383	-2.42854	2.89983e-07	-0.805718	0.140818	-0.219748	0.720758	-0.808441	0.500852
1	rapgef4	RAPGEF4	0.296343	0.389129	0.167873	0.252092	0.413473	0	0	0	0.102454	0.0533282	0.650014	0.169733	0	0	0.773956	0.123177	0.970522	-4.52603	0.0332704	-0.0947711	0.967527	-2.14452	0.308892	1.30087	NA
1	rapgefl1	RAPGEFL1	14.1059	8.94998	12.8703	14.0751	9.78552	1.93111	3.201	1.24676	2.86872	1.01324	6.38407	1.47102	2.75765	3.30665	9.59706	-0.108072	0.937198	-2.24953	0.00101357	-1.85122	0.0100058	-2.13554	0.00202969	-0.49029	0.813616
1	SLC46A3 (1 of many)	NA	8.00126	23.5701	18.9696	8.5291	17.3199	1.54489	2.20514	5.71432	2.91995	3.03971	6.91801	2.94204	1.95542	6.04644	23.2961	-0.471279	0.683847	-2.13652	0.00176511	-1.95594	0.00613261	-2.07219	0.00271022	0.345368	0.879418
1	gfi1b	GFI1B	7.64565	30.2965	18.6899	5.16788	10.8881	0.4345	0.284534	0.31169	3.0224	1.49319	4.87511	0.282888	0.050139	0.566854	8.66831	-1.31298	0.160001	-5.49696	6.93628e-14	-2.56098	0.000250473	-5.95297	1.14374e-14	-1.2345	0.452932
1	bahcc1b	BAHCC1	140.407	127.523	136.425	84.2826	61.9749	12.0695	15.0091	22.182	29.2507	30.3971	56.9923	54.3145	66.3841	38.1682	54.4091	-0.974761	0.0548094	-2.79238	8.8305e-14	-1.80935	3.81023e-06	-1.20932	0.00234431	-1.4678	0.0472638
1	5S_rRNA	NA	0.237074	0.389129	0.335746	0.126046	0.275648	0.0482778	0	0	0.153681	0.106656	0.162504	0.0565777	0.250695	0.283427	0	-0.785957	0.700398	-3.73626	0.0348638	-1.15732	0.426776	-0.576438	0.707151	-4.63575	NA
1	AC024175.18	NA	12.2093	33.9099	25.4048	10.6719	15.2066	4.20017	4.9082	5.61043	16.4951	10.9856	16.5521	15.8417	4.91362	10.2034	32.1966	-0.960035	0.141694	-2.00121	2.7824e-05	-0.658818	0.233711	-1.07394	0.0331815	0.310617	0.836551
1	kcnn4	KCNN4	7.70492	37.3564	15.2205	4.91579	5.55891	0.193111	0.2134	0.467535	2.4589	1.38653	6.31442	0.339466	0.350973	4.81826	54.2543	-1.98812	0.149681	-5.80634	2.7774e-08	-2.54976	0.0185417	-3.31636	0.00123096	1.33255	0.619552
1	BX539307.2	NA	12.9798	2.89068	19.4733	6.09221	9.3261	1.78628	0.995868	0.623381	2.56136	0.799922	9.16984	4.58279	1.60445	2.36189	7.58477	-0.757123	0.619122	-3.18358	0.000593552	-1.58445	0.121808	-1.97326	0.0409069	-0.822754	0.759751
1	cd302	CD302	50.6747	42.9154	48.9629	26.7637	33.2616	15.2075	7.32674	4.36366	25.1525	24.7443	31.9203	23.31	23.0138	18.0448	34.2089	-0.775301	0.163526	-2.19475	2.60853e-08	-0.800422	0.0734158	-1.01881	0.0151574	-0.635512	0.537092
1	ACVR1C	NA	2.78562	1.61211	1.90256	0.0840305	0.32159	0.0482778	0.0711334	0.415587	0.71718	0	1.39289	0.169733	0	0	0	-3.53047	0.0947752	-3.32544	0.0463291	-1.63392	0.372134	-5.05977	0.00618454	-7.37967	0.0897598
1	FBXO48 (1 of many)	NA	2.19294	2.39037	2.68597	1.6386	1.01071	0.4345	0.497934	0.31169	0.819634	0.906579	1.53218	0.96182	1.45403	0.283427	2.08968	-0.951889	0.28027	-2.31778	0.000618753	-1.14384	0.0942683	-1.2204	0.0705219	-0.366166	0.854453
1	si:dkey-120c6.5	NA	10.8462	4.28042	6.43513	7.60476	11.3935	0.772445	0.284534	0.519484	0.563499	0.319969	3.11078	2.82888	2.55709	3.77902	4.48895	0.258055	0.861085	-3.57278	1.03314e-05	-2.49591	0.00231933	-1.14466	0.181916	-0.86622	0.6912
1	FP017169.1	NA	3.49685	4.11365	4.08491	4.49563	2.02142	0.531056	0.640201	0.987019	0.870862	0.58661	1.48575	0.848665	0.350973	0.377902	3.86978	-0.327281	0.745054	-2.18938	0.000326647	-1.96924	0.00121295	-2.74568	1.40811e-05	-0.160641	0.937723
1	CU633991.1	NA	8.06053	8.94998	11.919	14.6213	13.4149	0.67589	0.284534	0.31169	0.819634	0.373297	2.41434	0.678932	0.300834	0.377902	5.88207	0.446152	0.671454	-4.26322	2.04168e-10	-3.00161	2.26014e-06	-4.28322	2.50462e-10	-0.865887	0.598131
1	bri3	BRI3	930.221	456.838	676.304	178.313	249.829	162.889	116.303	91.3772	222.941	195.554	491.805	98.6148	77.3144	114.41	300.295	-1.81933	0.000344151	-2.27018	7.32007e-08	-1.23029	0.00777913	-2.73234	5.69395e-11	-1.37608	0.114885
1	dthd1	DTHD1	0.651955	2.7795	1.62277	0.672244	1.14853	0.0965557	0.284534	0.415587	0.870862	0.693266	0.975021	0.169733	0.451251	0.0944756	2.32187	-0.963704	0.429913	-2.3863	0.00739398	-0.942061	0.313213	-2.537	0.00561132	0.348298	0.896948
1	cabz01093075.1	CCR2	57.4313	38.3015	60.4343	12.9827	29.4484	7.24167	3.91234	3.16885	6.6083	4.26625	35.1936	5.3183	3.71029	10.4868	24.07	-1.43409	0.169014	-3.23942	1.36647e-05	-1.84313	0.0235107	-2.90393	0.00011413	-1.28203	0.4896
1	si:dkey-126g1.7	NA	74.2636	41.3589	59.0913	73.7368	49.387	6.7589	5.61954	5.71432	12.9605	6.71935	37.5615	26.252	3.81057	9.91994	30.9583	-0.0265094	0.986176	-3.05439	2.01666e-05	-1.6777	0.033187	-2.05978	0.00557265	-1.08767	0.559357
1	im:7151449	NA	33.2497	101.785	52.2085	18.4027	42.1283	0.67589	0.640201	0.207794	145.997	176.57	131.233	0.848665	0.150417	0.755805	58.3563	-1.12917	0.16475	-6.6752	6.48092e-27	1.34479	0.0355937	-6.63402	1.7335e-26	-0.211746	0.918284
1	top1	TOP1	17.1879	58.4806	38.4429	14.4112	26.9676	1.59317	0.782467	1.09092	10.9114	11.1456	13.9985	6.22354	6.26738	2.92874	21.4386	-0.958602	0.157542	-4.76634	1.50634e-21	-1.6154	0.00166344	-2.70064	2.61976e-08	-0.943108	0.419737
1	ccdc129	CCDC129	23.3518	33.354	27.2514	19.369	16.9983	1.54489	1.63607	1.81819	2.15154	1.54652	11.7235	4.07359	11.4818	9.25861	20.9742	-0.703911	0.531739	-3.81316	3.94207e-08	-2.48916	0.000591929	-1.59244	0.0303903	-0.558564	0.793964
1	gpc6a	GPC6	0.592686	0.889439	0.72745	0.378137	0.183766	0.0482778	0	0.103897	0	0.106656	0.394651	0.339466	0.401112	0.472378	0.232187	-1.4538	0.368041	-3.53512	0.0126053	-2.04901	0.0966745	-0.728579	0.574598	-1.80787	NA
1	BX649442.1	NA	4.62295	8.06054	5.76364	3.36122	2.38895	0.67589	0.142267	0.883123	1.02454	0.426625	3.87687	0.792087	0.651807	1.98399	14.086	-1.16462	0.335462	-3.18422	0.000185454	-1.80976	0.0433546	-2.31866	0.00695968	1.06043	0.626823
1	NNMT	NA	43.029	12.5077	34.8616	23.4445	26.7838	3.57256	1.84947	1.24676	10.3991	6.93266	23.9345	9.33531	8.77433	26.4532	10.2162	-0.403128	0.743899	-3.57624	1.78673e-07	-1.19878	0.124603	-0.941672	0.222431	-1.75258	0.244462
1	mmd2a	MMD2	6.51955	8.39408	11.3034	8.94925	9.8774	1.35178	1.42267	1.6104	11.3724	14.3453	2.71613	2.09337	2.85792	2.45637	11.4546	0.0116436	0.99313	-2.33049	0.000205364	0.183592	0.828439	-1.67611	0.00906852	0.24182	0.908652
1	TENM3	NA	0.296343	1.38975	0.95128	0.168061	2.15925	0.193111	0.0711334	0.155845	0.35859	0.319969	0.510725	0.282888	0.150417	0.283427	1.62531	0.286094	0.881846	-2.35772	0.0480558	-1.09929	0.370427	-1.74474	0.145814	0.770175	0.801006
1	nitr1m	NA	1.18537	0.778259	0.615534	0.168061	0.367531	0	0.0711334	0	0.153681	0.0533282	0.162504	0.226311	0	0.0944756	1.08354	-1.81993	0.249695	-5.18523	0.00204554	-2.78511	0.0264637	-2.9361	0.0262442	0.165303	NA
1	BX664618.1	NA	22.0479	19.7344	18.8018	36.1331	24.3489	3.86223	3.201	1.6104	14.9071	2.55975	15.8093	4.46963	3.25904	3.8735	23.9926	0.492329	0.633582	-2.57109	2.85518e-05	-0.880205	0.212686	-2.26621	0.000260989	0.0891606	0.969093
1	nitr10a	NA	25.4855	23.4589	29.4897	17.9825	29.0809	1.11039	0.995868	1.03897	4.50799	2.55975	23.9809	5.26172	2.75765	7.84148	12.5381	-0.270128	0.842912	-4.40431	9.82172e-10	-1.40739	0.0788626	-2.2038	0.002802	-1.21881	0.494553
1	si:ch73-40i7.2	FYB	16.0618	12.6745	26.9716	10.7559	17.9171	3.86223	3.77007	1.76625	2.76627	0.746594	16.8307	4.01701	5.06404	10.4868	23.8379	-0.496848	0.757541	-2.32926	0.0116499	-1.53945	0.128724	-1.39375	0.157558	0.197256	0.952514
1	si:dkey-26c10.5	NA	109.943	82.0507	57.2447	34.7046	31.0104	5.79334	2.3474	2.90911	31.2998	11.5189	98.7789	13.9181	6.96932	25.9808	48.914	-1.4454	0.146445	-4.29439	1.12625e-09	-0.885112	0.299652	-2.31595	0.00164509	-0.931401	0.636378
1	fam78ab	FAM78A	27.2636	78.2706	61.3296	15.5877	32.2049	5.55195	7.75354	10.3377	10.6552	6.66602	33.7543	3.2815	2.10584	7.84148	33.1253	-1.30806	0.173571	-2.53315	0.000249869	-1.7219	0.0211937	-3.52232	2.34732e-07	-0.869725	0.645448
1	si:ch211-217k17.12	NA	364.976	60.9821	362.773	62.1406	48.5601	67.251	15.7205	5.55848	19.62	9.01246	61.5656	10.4669	5.61557	22.2018	107.58	-2.38145	0.0642476	-3.01756	0.00234408	-3.22544	0.0016554	-4.29925	9.28664e-06	-1.48717	0.556209
1	doc2b	DOC2B	10.8462	26.7943	19.1935	8.86522	9.8774	1.06211	0.924734	0.727277	5.94235	3.62632	8.93769	2.37626	0.250695	6.32987	8.9005	-1.08762	0.37134	-4.11984	4.48578e-07	-1.5994	0.0751961	-2.55842	0.0020365	-1.21463	0.560805
1	si:ch211-103f14.3	NA	0.296343	0.722669	0.671492	0.210076	0.689121	0	0.0711334	0	0.35859	0	0.766088	0	0	0.0944756	0.232187	-0.436178	0.886068	-4.5379	0.0301479	-0.588641	0.782124	-4.4546	0.0363476	-1.40976	NA
1	BX682234.2	NA	0.41488	0.555899	0.95128	0.420153	0.367531	0	0.0711334	0.103897	0.0512272	0.0533282	0.116074	0	0.050139	0.188951	0.386978	-0.79126	0.6715	-3.24678	0.0236787	-3.04293	0.0231599	-3.09747	0.0321228	-0.877311	NA
1	f10	F10	18.4325	21.013	11.9749	3.40324	6.61556	0.337945	0.497934	0.155845	0.563499	0.426625	4.17866	1.47102	21.5096	19.462	12.7703	-1.88948	0.18083	-5.45154	2.04272e-07	-3.36796	0.00152576	-0.107209	0.93826	-0.57405	0.863331
1	crispld2	CRISPLD2	12.3871	5.00309	4.25278	7.52073	8.82075	0.289667	0.2134	0.155845	2.20277	0.746594	1.85718	1.07498	0.451251	0.283427	3.25062	0.040706	0.976939	-4.83777	8.32274e-10	-2.19719	0.00222119	-3.4637	1.50784e-06	-1.33998	0.410267
1	grn2	GRN	99.8083	31.1859	43.1993	31.7215	30.6889	8.15895	5.90407	7.74031	15.7267	6.13274	26.4416	3.05519	2.40667	17.6669	33.7445	-1.03603	0.399298	-2.80799	0.00051992	-1.91892	0.0285061	-2.85279	0.000447176	-0.980537	0.659525
1	zmp:0000000936	IL1R2	110.892	84.5523	128.479	47.9394	66.0637	7.57962	7.75354	12.8832	11.8847	8.58583	90.468	25.2902	17.1475	27.7758	65.2445	-1.04087	0.347479	-3.28806	6.83688e-06	-1.63643	0.0441096	-2.09709	0.00593901	-0.8916	0.663406
1	MFAP4 (1 of many)	NA	31.8865	21.1798	16.8992	7.9829	16.0795	1.35178	0.2134	0.571432	2.04909	3.19969	4.3876	3.56439	1.40389	3.59007	36.9177	-1.09264	0.177649	-4.81456	1.54124e-15	-2.87596	9.65964e-07	-2.94889	4.02757e-07	0.491315	0.779497
1	wnk4b	WNK4	25.6633	39.0241	39.7859	10.1257	57.0133	0.531056	0.284534	0.259742	19.159	16.8517	22.6344	1.13155	3.25904	0.472378	53.79	-0.186063	0.89652	-6.35256	2.00335e-16	-0.812603	0.348869	-4.21265	6.0091e-09	0.485378	0.831517
1	hbba1	NA	1623.6	3206.37	2861.28	1427.43	2337.18	60.5404	13.0174	89.5071	1294.15	1041.34	1047.71	14.8233	9.87739	66.5108	1398.62	-0.538833	0.684465	-5.33452	2.96079e-13	-1.14065	0.195951	-6.26787	5.22933e-18	-1.00733	0.627178
1	baxa	BAX	42.3178	21.2353	30.2731	8.65515	15.6201	8.11067	2.63194	5.76627	3.89326	2.82639	64.6996	2.99862	1.95542	3.21217	10.6806	-1.50846	0.284363	-2.32561	0.0202979	-0.518524	0.682843	-3.43104	0.000474267	-1.72989	0.464036
1	zmp:0000001268	CYTL1	28.5675	48.0297	20.7603	24.9151	25.3596	0.289667	0.2134	0.259742	1.127	0.533282	0.116074	1.18813	0.401112	0.944756	23.0639	-0.44571	0.711187	-6.7322	1.92422e-18	-5.75491	9.88811e-17	-5.14569	1.78718e-13	-0.625581	0.759466
1	ngfrb	NGFR	36.8651	21.1798	44.99	11.2181	22.4653	0.144833	0.569067	0.415587	12.858	15.5185	20.4058	4.52621	2.9582	3.77902	7.89435	-1.16676	0.0530782	-6.33245	8.20857e-31	-1.09367	0.0302932	-3.09117	1.40517e-11	-2.29367	0.0055066
1	gc	GC	0.889029	6.11489	0.783407	0.168061	0	0.0482778	0	0	0	0	0.0464296	0	0	0	0.464374	-4.90743	0.0662877	-6.69049	0.00441838	-6.90449	0.00343623	-7.56898	0.00123939	-2.56236	0.629627
1	si:dkey-205h13.2	NA	0.711223	0.722669	1.11915	0.378137	0.597238	0	0.0711334	0	0.307363	0	1.11431	0.565777	0.250695	0.0944756	0.464374	-0.917599	0.684784	-5.1576	0.00561113	-0.876134	0.60057	-1.33981	0.390832	-1.02946	NA
1	si:dkeyp-46h3.5	NA	3.14124	1.55652	1.00724	0	0.0459414	0	0	0	0	0	0	0	0	0	0	-6.56625	0.174671	-7.30839	0.0407076	-8.03288	0.0312965	-7.22509	0.0464264	-7.24609	NA
1	si:dkey-265e15.2	NA	40.6583	19.6788	41.9682	14.4953	22.4653	4.05534	2.84534	3.42859	3.27854	2.77306	27.0684	4.41306	2.30639	2.92874	15.8661	-1.02031	0.3855	-3.09907	6.34275e-05	-1.72709	0.042059	-3.31388	1.90045e-05	-1.28211	0.508342
1	MFAP4 (1 of many)	NA	17.9584	7.44905	9.45684	3.69734	5.69673	1.68972	0.4268	0.519484	1.94663	1.43986	2.25183	1.98022	0.551529	3.40112	19.2715	-1.45199	0.130493	-3.54012	8.95191e-07	-2.65325	0.000291039	-2.50829	0.000520137	0.542693	0.801006
1	CU914164.1	NA	0.177806	0.27795	0.615534	0.0840305	0.275648	0.0482778	0	0	0.102454	0.0533282	0.255363	0.113155	0.050139	0	0.0773956	-1.1186	0.633082	-3.8986	0.0430022	-1.33974	0.43089	-2.4607	0.167115	-2.35541	NA
1	hapln1a	HAPLN1	42.6734	115.905	41.0729	14.3272	51.0409	0.144833	0.142267	0.155845	1.33191	0.266641	8.03232	56.6908	3.81057	337.089	21.903	-1.12174	0.594961	-8.53596	1.57777e-10	-4.41177	0.000796531	1.13309	0.44561	-1.71735	0.611001
1	BX296541.1	NA	4.68222	1.33416	4.81236	0.71426	1.14853	0.193111	0.355667	0.103897	0.71718	0.319969	1.85718	0.226311	0.050139	0.283427	1.00614	-2.10176	0.0744863	-3.86905	8.14679e-05	-1.95208	0.0455592	-4.27506	3.03316e-05	-2.03102	0.328772
1	xcr1b.3	NA	38.7024	8.44967	25.2369	4.66369	8.82075	3.57256	0.4268	1.81819	3.12486	4.21293	21.4505	3.62097	1.20334	2.64532	11.5319	-2.00452	0.0985911	-3.49212	0.000128318	-1.43852	0.163958	-3.21985	0.000468015	-1.26567	0.597573
1	hbbe1.1	HBE1	0.770492	0.555899	0.391704	0.168061	0.0459414	0	0	0	0.102454	0	0.162504	1.86706	0	0.0944756	0.619165	-2.49352	0.412982	-5.55953	0.0186824	-2.69197	0.244631	0.253484	0.922896	-0.0545642	NA
1	TP53INP2	NA	49.4893	131.693	98.4855	52.0149	108.422	5.02089	4.268	3.53249	27.5602	19.2515	64.8621	14.7102	10.8802	9.73099	53.1708	-0.307464	0.72813	-4.17673	5.5376e-18	-1.32395	0.0137546	-2.82674	6.99613e-09	-0.933303	0.437374
1	BX321875.1	NA	22.0479	7.56023	20.0328	9.6215	11.8529	5.16573	2.84534	1.6104	1.8954	0.959907	11.4913	2.60257	2.60723	3.1177	6.26905	-0.761927	0.580619	-2.17765	0.0111278	-1.89108	0.0380154	-2.47988	0.0039225	-1.58752	0.426251
1	bcam	BCAM	41.8436	26.1273	61.6653	7.39469	22.4194	0.627612	0.924734	1.5065	2.20277	1.97314	9.23949	22.8574	19.103	17.5725	6.73342	-1.68288	0.0552147	-5.17118	1.47879e-14	-3.32894	8.62922e-07	-1.00922	0.174918	-2.8516	0.0224505
1	gsta.1	GSTA1	4.80076	5.5034	5.42789	5.88214	3.49155	0.386223	0.142267	0.415587	2.35645	1.06656	3.41257	4.2999	3.50973	2.36189	7.66217	-0.239591	0.794951	-3.78476	3.59719e-10	-1.1958	0.0310412	-0.484993	0.414719	0.396347	0.796967
1	CR855311.1	NA	371.081	150.315	189.193	115.878	73.3225	24.0906	13.871	7.16888	31.8121	21.2779	101.983	194.061	189.425	153.995	154.482	-1.44174	0.0985546	-3.78785	1.91473e-09	-2.27812	0.000755393	-0.304113	0.713807	-0.805478	0.653621
1	gzmk	GZMK	3.0227	0.889439	6.32321	0.882321	0.735062	0.241389	0.853601	0.207794	0.153681	0.106656	2.08933	0.396044	0.200556	1.22818	2.01229	-2.19396	0.206883	-2.72608	0.0369331	-2.20646	0.111566	-2.43783	0.0680345	-0.941125	0.803341
1	timp4.1	NA	10.4313	19.9012	9.73663	8.5291	16.9983	0	0.0711334	0	0.409817	0.106656	2.8322	0.282888	0.100278	0.0944756	4.33416	-0.16068	0.93672	-9.10331	9.71639e-09	-3.60646	0.000472955	-6.21574	2.19952e-08	-1.75278	0.46982
1	mfap5	MFAP2	18.966	31.7974	20.5365	34.9987	22.1438	0.337945	0.711334	0.207794	0.973316	0.319969	9.23949	5.14857	0.350973	18.5172	22.0578	0.201373	0.935634	-5.54615	7.16381e-06	-2.82672	0.0327886	-1.45792	0.289537	-0.243143	0.957664
1	gpc1b	GPC1	206.551	108.456	166.306	118.651	98.6821	10.5246	9.88754	5.19484	50.6637	28.7972	79.4642	45.3187	13.337	78.7927	22.3673	-0.677507	0.496764	-4.0104	3.29532e-11	-1.63791	0.0150877	-1.73047	0.00741723	-3.02036	0.00605462
1	cd59	NA	47.9483	69.7098	40.2895	1.3865	27.1973	0.531056	0.497934	1.24676	14.1387	3.25302	193.588	0.396044	0.451251	3.59007	22.2899	-2.02664	0.285433	-5.86151	6.90161e-06	0.327985	0.859445	-5.04394	0.000120614	-1.37996	0.707934
1	BX601644.1	NA	1.36318	1.83447	1.0632	0.126046	0.367531	0.0482778	0.0711334	0	0	0.106656	1.18395	0.396044	0.200556	1.32266	0.619165	-2.64463	0.175813	-4.97504	0.00507179	-1.75495	0.274676	-1.0594	0.51845	-1.34091	0.740911
1	gp9	GP9	19.7957	80.2718	45.4936	13.4029	26.5082	0.241389	0.284534	0.363639	11.8335	7.73258	23.0755	0.565777	0.852363	0.283427	47.2113	-1.35715	0.0926771	-7.07191	3.04037e-25	-1.74805	0.00649041	-6.1741	2.85087e-22	-0.14893	0.946751
1	ly86	LY86	2.84489	0.889439	1.0632	0.882321	1.60795	0.0965557	0	0.259742	0.256136	0.106656	0.998236	0.339466	0.100278	0.283427	0.928748	-0.519186	0.78379	-3.51107	0.00397463	-1.86242	0.120289	-2.68449	0.0236802	-0.978792	0.757161
1	mfap4	MFAP4	142.956	60.7598	46.1651	30.7132	35.6046	16.8972	3.91234	7.42862	29.3532	19.7847	23.3309	12.5037	7.0696	21.257	96.6672	-1.4677	0.0793482	-2.9867	1.56074e-06	-1.80202	0.00738874	-2.53967	5.5699e-05	0.0246049	0.990422
1	si:ch211-207j7.2	MISP	5.92686	9.33911	3.63725	0.756275	2.48084	0.144833	0.142267	0.207794	13.7801	0.213313	19.9647	0.0565777	0.150417	0.377902	6.19165	-2.07567	0.19465	-4.99313	5.69406e-05	0.82906	0.562714	-4.94347	7.51671e-05	-0.160256	0.971232
1	epor	EPOR	52.9861	160.21	104.809	16.554	40.5662	1.93111	1.13813	1.81819	18.1856	14.6119	20.0576	0.0565777	0.250695	1.22818	48.9914	-1.98235	0.0142281	-5.75578	1.26213e-19	-2.54373	0.000134246	-7.67495	7.63295e-29	-1.23168	0.427752
1	ciita	CIITA	76.3972	56.7017	72.9128	24.663	28.989	34.4704	5.97521	4.20782	12.9605	6.71935	18.5486	15.7286	23.7659	39.6798	35.5246	-1.47132	0.141137	-2.04255	0.00599879	-2.45377	0.00125337	-1.25912	0.111606	-1.11699	0.551657
1	FO904898.4	NA	6.69735	11.3959	9.06514	4.53765	7.90192	0.820723	1.13813	0.519484	3.12486	2.93305	9.54128	7.58141	3.00834	6.42434	7.89435	-0.640589	0.473797	-3.20157	7.35522e-08	-0.808675	0.219635	-0.552188	0.406069	-0.334707	0.858085
1	cmklr1	CMKLR1	478.001	219.302	359.024	123.693	122.847	30.3185	13.0174	23.2209	56.9646	37.3297	370.508	67.5537	29.6322	34.956	205.64	-1.63995	0.108701	-3.80219	2.8112e-07	-1.29007	0.133686	-2.91569	0.000117434	-0.958152	0.644002
1	creb3l3b	CREB3L3	0.711223	0.833849	0.615534	0.462168	0.872886	0.0482778	0	0	0.153681	0.0533282	0.255363	0.0565777	0.050139	0	0.541769	-0.222858	0.904766	-4.91015	0.00234464	-2.15825	0.0563582	-4.00249	0.00763877	-0.559617	NA
1	aqp1a.2	AQP1	0.592686	1.38975	1.0632	0.336122	0.413473	0.0482778	0	0.155845	0	0	0.0464296	0	0	0	1.31573	-1.51737	0.413931	-3.58222	0.0145748	-5.51542	0.00122543	-6.26419	0.00036909	0.24494	NA
1	tmem173	TMEM173	35.4426	18.1223	43.9268	38.8641	22.3735	2.84839	1.84947	2.80521	5.2764	3.62632	22.263	5.14857	2.55709	2.45637	21.5934	-0.187177	0.888251	-3.48889	2.39973e-07	-1.72059	0.0195326	-3.1634	3.24445e-06	-0.765188	0.689323
1	fam150ba	NA	0.948298	0.500309	0.223831	0.126046	0.413473	0.0482778	0.0711334	0.0519484	0.153681	0	0.0696444	0.339466	0.451251	0.377902	0.309583	-1.20116	0.483317	-3.09804	0.0293706	-2.9286	0.0269937	-0.393337	0.779235	-1.02297	NA
1	TIFA	NA	243.594	114.293	146.889	52.9392	51.3625	77.679	10.1009	8.00005	62.0873	61.3274	115.285	109.704	143.448	108.552	84.0517	-1.81578	0.0675673	-2.26121	0.00314386	-1.12078	0.197888	-0.3686	0.70035	-1.18448	0.539229
1	cry1bb	CRY1	40.3026	133.082	76.3822	70.3336	58.2996	5.45539	3.4144	9.50655	13.2678	11.6255	94.8556	16.8036	13.8384	11.4316	70.5074	-0.424021	0.756503	-3.49541	3.11892e-06	-1.09563	0.212458	-2.40003	0.00192787	-0.353955	0.89267
1	ebf3b	EBF3	2.37074	0.889439	4.08491	0.336122	0.505355	0	0	0.103897	0.153681	0	5.13047	0.565777	0.250695	0.472378	1.16093	-2.67645	0.242824	-5.86181	0.0028217	-0.601967	0.778647	-2.42735	0.171292	-1.25494	0.797682
1	dmxl2	DMXL2	68.9886	48.4188	76.4941	35.797	60.367	10.5246	6.47314	22.4417	27.4065	30.877	81.3214	55.9553	70.3952	53.2843	34.9054	-0.555173	0.528783	-2.08202	0.000134862	-0.517882	0.43866	0.0169412	0.981557	-1.05629	0.414653
1	rtn3	RTN3	114.981	75.2132	105.872	67.6446	51.4084	15.6903	22.9761	22.3898	27.2528	14.9319	48.8904	25.0073	55.0526	16.2498	31.0357	-0.834309	0.326679	-2.03481	0.00039547	-1.73925	0.00403293	-1.47042	0.0136547	-1.83929	0.110667
1	mtcl1	MTCL1	3.73392	2.50155	4.47661	3.90742	10.7043	0.144833	0.2134	0.0519484	2.30522	1.91981	6.38407	0.452621	0.401112	0.377902	2.47666	0.89039	0.3626	-4.53506	1.42903e-07	-0.0499622	0.95815	-2.99385	5.13087e-05	-0.695085	0.717593
1	si:ch211-214p13.9	NA	142.363	122.909	105.592	32.1417	45.5279	4.05534	3.4144	3.01301	8.70862	8.05255	59.6156	6.67616	9.62669	16.3443	74.4546	-1.78685	0.0476391	-4.91217	2.95563e-13	-2.3577	0.00115161	-3.38292	7.6544e-07	-0.892528	0.637782
1	si:ch1073-90m23.1	NA	15.884	5.28104	11.863	4.4116	4.91573	1.59317	1.4938	0.987019	1.17822	1.38653	11.7003	2.0368	1.55431	3.21217	6.42384	-1.37641	0.2551	-2.81262	0.00109207	-1.31715	0.170455	-2.20239	0.012545	-0.967088	0.682446
1	suox	SUOX	30.6419	35.2996	40.0097	8.69716	17.8712	7.57962	6.61541	7.11693	15.8804	14.7186	49.3779	17.3128	19.4539	17.7614	44.0381	-1.52871	0.00672544	-2.07013	5.95933e-06	-0.438333	0.435458	-0.819185	0.100266	0.167342	0.917654
1	CABZ01066696.1	NA	27.0857	73.0452	51.9847	35.839	29.4484	1.68972	8.32261	3.74028	9.88684	4.90619	56.6673	3.50781	2.25626	3.40112	57.1954	-0.694737	0.627749	-3.13588	0.000221983	-1.13311	0.252099	-3.9032	3.60889e-06	0.0515483	0.986185
1	ugt5b2	NA	9.2459	6.00371	7.77811	4.36959	3.53749	1.64145	1.35153	1.5065	2.51013	1.97314	7.96267	1.86706	0.551529	1.03923	3.63759	-1.06386	0.211878	-2.13249	0.000606424	-0.93214	0.176186	-2.64403	2.53136e-05	-1.2473	0.383601
1	si:ch211-240b21.5	CMKLR1	3.73392	3.27981	6.43513	3.0251	3.03213	0.0965557	0.142267	0	0.35859	0.266641	1.34646	0.113155	0.350973	2.26741	2.16708	-0.669635	0.716101	-5.63859	1.25308e-05	-2.7938	0.0150321	-2.23172	0.0496662	-1.20873	0.683942
1	si:dkey-4c15.8	NA	0.948298	1.61211	1.17511	0.756275	1.60795	0.144833	0	0.415587	1.07577	1.49319	1.0911	0.96182	0.852363	0.944756	0.928748	-0.182695	0.878458	-2.41703	0.00198816	-0.00146776	0.998868	-0.295196	0.718975	-0.562795	0.779497
1	si:ch211-214p13.8	NA	1.83733	1.38975	2.18235	0.0840305	1.01071	0.0482778	0	0.103897	0.0512272	0	1.04467	0.0565777	0.050139	0.377902	0.773956	-1.886	0.428745	-4.88044	0.00779045	-2.36606	0.183374	-3.47183	0.0449675	-1.38484	0.764843
1	flnb	NA	27.3228	38.635	25.4048	7.47872	9.83146	0.965557	0.4268	0.259742	0.71718	0.639938	3.25007	1.18813	0.902502	3.21217	21.6708	-1.90955	0.0316229	-5.54723	1.24058e-14	-4.31864	4.69814e-10	-4.00536	8.22106e-09	-0.632569	0.759604
1	BX323074.1	NA	0.533417	0.555899	1.0632	0.252092	0.275648	0.0965557	0.0711334	0	0.512272	0.106656	0.510725	0.509199	0.902502	0.472378	0.696561	-1.54542	0.238764	-3.46918	0.0063605	-0.911521	0.392806	-0.0241777	0.983921	-0.198284	NA
1	cxcl11.5	NA	38.6431	7.22669	37.0999	9.0753	9.64769	5.60023	1.56493	2.07794	3.5859	1.54652	6.24478	2.88546	1.90528	8.03043	14.086	-1.7055	0.123496	-3.00759	0.000243218	-2.92952	0.000531411	-2.63305	0.00155312	-1.17027	0.585289
1	BX548032.1	NA	1.30391	4.05806	2.79788	2.22681	2.89431	0	0	0	0.665953	0.213313	1.57861	0.113155	0.300834	0	1.8575	-0.159658	0.934903	-7.76021	8.97842e-07	-1.71186	0.11596	-3.96868	0.000396386	-0.670277	0.823219
1	si:dkey-88l16.4	NA	2.31148	1.38975	3.02171	0	0	0	0	0	0	0	0	0	0	0	0.0773956	-8.2316	0.0543284	-7.53182	0.0244455	-8.25631	0.0179772	-7.44852	0.0283139	-5.02688	NA
1	si:dkey-21e2.4	CTRC	5.45271	23.6813	11.4154	5.29392	12.2664	0.627612	3.98347	0.519484	6.19849	1.91981	17.6432	6.16696	0.300834	3.59007	8.43612	-0.698411	0.72552	-2.61726	0.0261467	-0.65822	0.652999	-1.88141	0.127466	-0.785516	0.822852
1	si:dkey-1h24.6	NA	26.3153	13.8975	13.8775	21.4698	29.0809	3.18634	2.84534	3.27275	5.78867	3.7863	23.7719	5.94065	5.0139	9.91994	39.9361	0.353961	0.759019	-2.32375	0.000358152	-0.776553	0.306272	-1.28099	0.0630943	0.967767	0.557374
1	si:dkey-188i13.8	NA	8.17907	29.4071	13.3739	7.18461	13.0014	0.337945	0	0	6.86444	4.95952	9.2627	0.396044	0.150417	1.79504	28.172	-0.823315	0.582973	-6.9026	8.67362e-11	-1.23019	0.242054	-4.35241	2.52431e-06	0.620738	0.82522
1	si:ch211-106h4.12	ACKR4	31.768	43.5825	24.0618	32.6879	80.719	0.386223	0.782467	0.727277	1.58804	0.58661	12.3735	1.58417	0.852363	3.21217	73.0615	0.660625	0.673405	-5.44527	3.09521e-09	-2.83922	0.00314108	-4.0275	1.06688e-05	0.998673	0.696839
1	zmat4a	ZMAT4	2.84489	0.389129	2.85384	0.0840305	1.14853	0.0482778	0	0.0519484	0.102454	0.0533282	0.441081	0	0	0.188951	0.154791	-1.92052	0.392859	-5.65101	0.00257171	-3.39366	0.0408807	-5.24563	0.00424954	-3.91116	0.286284
1	si:ch73-112l6.1	NA	36.2131	34.021	32.2876	7.52073	14.3337	3.71739	8.46487	8.1559	16.8537	13.812	45.1992	12.7865	10.3286	10.2978	45.2764	-1.7674	0.00459102	-2.06977	5.21844e-05	-0.470222	0.454716	-1.49299	0.00464147	0.248162	0.888506
1	CMKLR1 (1 of many)	NA	5.51198	3.66893	7.89003	3.90742	3.81314	0	0	0	0.256136	0.266641	1.04467	0.396044	0.300834	1.03923	2.78624	-0.670304	0.591759	-8.87266	1.06114e-09	-3.43586	1.5505e-05	-3.2539	5.0219e-05	-1.19777	0.538096
1	urp1	UTS2B	27.8562	11.0068	15.0526	6.93252	7.39656	3.13806	0.853601	1.5065	5.48131	3.83963	15.995	2.54599	1.1532	2.45637	6.96561	-1.46117	0.100978	-3.11623	3.00583e-06	-1.16174	0.121096	-3.06086	4.91137e-06	-1.55589	0.296937
1	BX548078.1	NA	0.296343	1.6677	0.111915	0.168061	0.275648	0	0.0711334	0	0.307363	0.0533282	0.742873	0.169733	0.150417	0	0.309583	-1.68674	0.475218	-4.78923	0.0166932	-0.861718	0.651735	-2.4009	0.172226	-1.24605	NA
1	si:dkey-196j8.2	NA	0.177806	0.555899	0.391704	0.0840305	0.505355	0.0482778	0	0	0.102454	0.0533282	0.208933	0.0565777	0.100278	0.566854	0.386978	-0.465562	0.857488	-3.94548	0.0406531	-1.5585	0.35379	-0.580888	0.745364	-0.0803787	NA
1	si:dkey-9i23.15	TMEM109	54.1715	30.63	43.1434	46.721	48.1006	8.01412	5.76181	4.46756	28.3798	31.5169	56.1102	28.6283	22.5124	35.9007	28.3268	0.0329289	0.966756	-2.59696	1.9852e-12	-0.171921	0.733021	-0.455442	0.288392	-0.765417	0.387148
1	si:dkey-237j10.2	NA	58.7944	36.467	62.113	17.3103	21.96	7.77273	8.96281	12.6235	10.8089	4.1596	30.3882	7.12878	4.66293	9.16414	39.0848	-1.54072	0.0546627	-2.19133	0.000390393	-1.85902	0.00424835	-2.81152	4.10267e-06	-0.595875	0.740137
1	si:dkey-21e2.16	NA	11.9723	37.3564	22.3831	4.15951	6.47774	0.965557	3.77007	0.31169	5.02026	4.21293	30.6203	11.5418	0.451251	3.59007	15.7113	-2.24275	0.152602	-3.48351	0.00262225	-0.879117	0.538241	-2.08651	0.0887205	-0.72169	0.841853
1	BX914211.1	NA	0.177806	0.611489	0.615534	0.378137	0.643179	0.0482778	0	0	0.307363	0.533282	0.464296	0.113155	0.250695	0.377902	0.386978	0.0307886	0.987239	-4.27332	0.00814422	-0.0735453	0.956686	-0.81426	0.496093	-0.40821	NA
1	BX005417.1	NA	32.1236	144.701	81.6422	17.6044	189.37	2.02767	0	1.97404	58.6039	86.7116	59.2441	0.622354	0.050139	1.22818	56.4988	0.157106	0.94907	-5.77517	5.69938e-07	-0.26145	0.874941	-6.97911	2.16071e-09	-0.715651	0.84873
1	shda	SHD	8.17907	6.17048	6.93875	9.57948	4.08878	1.01383	0.497934	0.675329	4.81535	4.47957	4.94475	3.7907	2.90806	4.81826	3.4828	-0.135664	0.872841	-3.04655	3.63211e-10	-0.575851	0.267445	-0.783655	0.109023	-1.19103	0.232794
1	CR855337.1	NA	57.0164	30.1853	63.6798	21.0917	19.3413	6.7589	5.05047	4.10392	10.2967	7.5726	25.5131	8.48665	4.81335	11.526	29.5651	-1.43097	0.0329303	-3.03095	3.8425e-09	-1.84842	0.000703627	-2.51559	1.31442e-06	-0.941772	0.462206
1	si:ch73-343l4.1	NA	0.41488	0.389129	0.895322	0.0840305	0.459414	0.0482778	0.0711334	0	0.0512272	0.0533282	0.208933	0.113155	0	0.283427	0.696561	-1.2085	0.579166	-3.67002	0.0363607	-2.37987	0.127373	-2.13769	0.175814	0.140071	NA
1	tlr20.2	NA	1.00757	2.50155	2.23831	0.168061	0.551297	0.0482778	0.142267	0.0519484	0.204909	0.0533282	0.487511	0.113155	0	0.0944756	2.70885	-2.52202	0.0502178	-4.37004	0.000334978	-2.87989	0.00682798	-4.7542	0.000302718	0.370458	0.91009
1	BX649490.2	NA	7.76419	10.1174	9.23301	6.0502	6.89121	0.869001	1.067	0.207794	2.91995	2.0798	4.48045	4.41306	4.16154	4.2514	10.6032	-0.576686	0.341814	-3.44438	3.99942e-14	-1.50186	0.000428811	-0.940809	0.031219	0.0839	0.956303
1	cdc42se2	CDC42SE2	13.3947	9.78383	10.1843	4.45362	8.03974	1.20695	0.782467	1.24676	4.30308	4.26625	13.5342	1.86706	1.1532	2.83427	8.9005	-0.961642	0.208565	-3.13879	1.85766e-08	-0.634792	0.321992	-2.42871	1.21235e-05	-0.487799	0.762448
1	si:zfos-364h11.2	NA	24.5372	12.1186	24.7333	14.2432	23.0626	2.84839	1.56493	2.64937	8.04266	9.2791	12.2574	15.672	13.0361	16.5332	9.51966	-0.270152	0.687465	-2.90569	1.18722e-13	-1.07074	0.0101402	-0.338275	0.462109	-1.28094	0.106531
1	ms4a17a.8	NA	1.48171	0.611489	1.11915	1.13441	0.643179	0.0965557	0.2134	0.259742	0.256136	0.0533282	0.696444	0.565777	0.551529	0.661329	0.696561	-0.373447	0.819121	-2.28697	0.0249723	-1.66073	0.102661	-0.753965	0.479633	-0.799614	0.769634
1	dio2	DIO2	1.77806	3.22422	1.28703	1.3865	3.2159	0	0.0711334	0.0519484	1.28068	1.65317	5.66441	0.282888	0.050139	0	4.64374	0.0331169	0.986091	-5.52535	8.28044e-05	0.438587	0.703959	-3.99178	0.000298492	1.01657	0.673722
1	CR936403.1	NA	1.36318	0.889439	0.95128	0.168061	0.183766	0.0965557	0.142267	0	0.512272	0.106656	0.487511	0.678932	0	0.0944756	1.62531	-2.71813	0.120857	-3.56844	0.015374	-1.54199	0.287481	-1.95901	0.164782	0.436351	0.918284
1	wnt16	WNT16	2.25221	4.44719	2.23831	0.79829	2.61866	0.193111	0	0	0	0	0.208933	0.169733	0.250695	0.0944756	1.54791	-0.910667	0.633013	-5.2081	0.000190368	-5.18863	8.98099e-05	-3.89864	0.0020956	-1.07324	0.748552
1	si:ch211-197g15.8	IFI44	85.7617	45.9729	70.5066	60.2499	56.2782	16.8972	7.89581	10.5455	30.6338	22.0779	52.1636	25.1205	14.3899	40.2466	45.8182	-0.328775	0.694817	-2.32112	9.84689e-07	-0.98392	0.0656863	-1.25403	0.0123553	-0.734012	0.554929
1	otx1b	OTX1	0.533417	1.00062	4.64449	0.588214	1.19448	0.0482778	0	0	0.665953	0.159984	1.48575	1.58417	0.952641	1.22818	0.928748	-1.32564	0.419681	-6.42785	0.000115842	-1.43377	0.24943	-0.592145	0.65454	-1.29972	0.666804
1	si:dkey-21e2.10	NDUFB4	6.63808	17.7332	15.1645	7.05856	13.6446	1.01383	3.69894	0.467535	8.2988	4.1596	39.1401	7.86429	0.100278	4.2514	7.89435	-0.438516	0.846194	-2.59865	0.0367687	0.34474	0.836061	-1.58776	0.233477	-0.864286	0.814566
1	lmo2	LMO2	45.1627	134.583	83.265	66.8043	81.546	2.65528	3.48554	7.16888	18.493	9.06579	27.2542	0.622354	0.200556	1.03923	79.7175	-0.30939	0.776239	-4.01985	4.5793e-12	-2.24035	0.000281894	-7.06703	3.20435e-29	-0.255031	0.902329
1	si:dkey-85k15.4	NA	1.48171	2.66832	2.40618	0.546198	0.918828	0.193111	0.0711334	0.103897	0.0512272	0	0.0232148	0.678932	0.451251	0.661329	2.55406	-1.67648	0.0319945	-3.86144	2.49709e-06	-6.47191	1.61711e-07	-1.74642	0.00852018	0.0860981	0.968964
1	BX649500.1	NA	0.770492	1.38975	0.335746	0.210076	0.137824	0.0965557	0	0	0.204909	0.373297	0	0	0	0	0.619165	-2.31565	0.405264	-4.35304	0.0479797	-2.04252	0.341466	-5.9757	0.00809822	-0.554034	NA
1	CR450836.1	NA	0.41488	1.72329	0.839365	0.0840305	1.01071	0	0	0.0519484	1.127	0.213313	1.27681	0.113155	0	0	1.23833	-0.969789	0.670029	-5.33378	0.00440782	-0.149495	0.93851	-4.44432	0.013255	0.209391	0.966793
1	si:ch211-278p9.2	NA	2.37074	1.61211	2.23831	0.252092	1.14853	0.193111	0.142267	0.0519484	0.563499	0.106656	2.78578	0.339466	0.050139	0.283427	2.47666	-1.72134	0.296998	-3.7906	0.00297267	-0.914831	0.511018	-3.15346	0.0121865	0.0880771	0.982829
1	si:ch211-207c6.2	NA	9.0681	29.5738	19.2494	5.88214	22.8788	2.26906	1.20927	2.02599	4.45676	4.42624	6.40728	1.98022	1.85514	1.88951	15.5565	-0.525141	0.558965	-3.12579	1.3812e-08	-1.87928	0.0010524	-3.1692	1.04792e-08	-0.427912	0.80069
1	CR762404.1	NA	3.43758	1.27857	1.95852	0.294107	0.918828	0.4345	0.640201	0.155845	0.614726	0.266641	2.90185	0.226311	0.401112	0.283427	1.93489	-2.04144	0.13537	-2.23112	0.0362664	-0.894943	0.457799	-2.75053	0.0118387	-0.389217	0.909579
1	CR759885.1	NA	12.3871	32.2422	24.1177	7.52073	25.0381	0.337945	0.0711334	0.103897	3.89326	0.906579	17.4575	2.37626	13.7381	7.46357	9.82925	-0.597322	0.73667	-6.79147	4.01666e-10	-1.66756	0.140504	-1.341	0.229709	-1.34501	0.614827
1	si:ch211-198c19.3	NA	819.744	235.701	575.189	164.49	165.389	49.002	38.6254	23.3248	64.8536	42.2359	288.56	71.2313	37.153	209.075	175.765	-1.85886	0.0861788	-3.67944	4.31256e-06	-2.14673	0.0142535	-2.292	0.00625312	-1.82323	0.321285
1	si:dkeyp-51f12.2	NA	0.770492	0.667079	0.615534	0.0420153	0.735062	0	0	0	0	0	0.0464296	0.0565777	0	0	0.232187	-0.981539	0.774649	-5.80963	0.0128769	-5.05683	0.0356691	-4.76453	0.0483778	-1.7197	NA
1	c1qc	C1QC	711.875	402.749	715.251	256.713	218.268	71.2098	43.8182	56.6757	93.592	84.7385	414.825	102.066	46.0276	67.2666	380.167	-1.47351	0.0566168	-3.20707	2.41964e-08	-1.70192	0.00691906	-2.99575	2.24484e-07	-0.856423	0.581563
1	si:dkey-261j4.5	NA	0.889029	2.89068	1.39894	0.336122	0.597238	0.144833	0	0.103897	0.204909	0.106656	0.278578	0	0.050139	0	0.619165	-1.9658	0.10296	-4.02929	0.000339063	-3.05924	0.00195016	-6.05532	0.000100209	-1.59545	0.485595
1	CT573231.1	NA	1.71879	4.89191	4.64449	3.78137	4.31849	0.67589	0.4268	0.779226	0.819634	0.159984	2.46077	0.792087	0.200556	2.64532	8.74571	0.0361932	0.986092	-2.31665	0.0256844	-1.71536	0.121096	-1.5317	0.158256	1.09505	0.685267
1	ms4a17a.10	MS4A4A	176.976	103.008	150.918	97.1813	86.7373	25.5872	18.3524	13.3507	18.9028	15.9451	58.5709	24.7244	36.05	64.7158	57.505	-0.757608	0.370984	-2.69752	9.39255e-07	-2.26519	7.71642e-05	-1.66922	0.00366203	-1.49499	0.212608
1	NA	NA	0.237074	1.38975	0.95128	0.210076	0.689121	0	0.0711334	0	0.153681	0	0.348222	0	0.050139	0.0944756	0.619165	-1.02435	0.670128	-5.1261	0.0080524	-2.2967	0.163169	-4.11125	0.0259845	-0.582926	NA
1	BX649485.3	NA	4.03026	1.77888	3.52533	0.462168	2.43489	0.337945	0.2134	0.363639	0.35859	0	1.78754	0.226311	0	0.283427	1.08354	-1.27429	0.540586	-3.14174	0.0224786	-2.19945	0.132518	-4.19574	0.00339865	-1.70312	0.629627
1	BX248517.1	NA	1.71879	0.667079	1.23107	0.126046	0.459414	0.0965557	0.2134	0.103897	0.0512272	0	0.185718	0.113155	0.050139	0.188951	0.541769	-2.20738	0.130803	-2.94189	0.0139367	-3.7979	0.00212354	-3.3642	0.00784922	-1.33721	NA
1	si:ch73-226l13.2	IL37	8.23834	7.00433	4.3647	2.4789	3.81314	2.26906	0.2134	0.31169	0.922089	0.58661	3.83044	1.30129	0.250695	0.188951	5.64988	-1.17433	0.463118	-2.63519	0.0135481	-1.92854	0.0924173	-3.38056	0.00167444	-0.371648	0.917654
1	fhdc5	NA	6.63808	24.7931	18.3541	4.4116	14.104	1.40006	0.284534	0.623381	5.73744	3.46633	8.3109	0.339466	0.150417	0	8.12654	-0.937036	0.400463	-4.17206	2.20665e-08	-1.47665	0.0688528	-6.3816	2.95667e-13	-1.14587	0.540945
1	ighd	NA	1.83733	8.78321	8.28173	0.71426	1.14853	0.193111	0.142267	0.259742	0.256136	0	1.23038	0.0565777	0	0.283427	11.0676	-2.83347	0.0623924	-4.70788	0.000142681	-3.65768	0.00301273	-5.8623	1.50247e-05	0.696714	0.850104
1	neu3.5	NEU3	13.2762	20.6795	11.4713	4.99982	21.96	0.337945	0.142267	0.0519484	0.35859	0.213313	1.04467	1.41444	8.27294	2.45637	10.2936	-0.291482	0.863601	-6.1609	3.75956e-10	-4.79156	1.27091e-07	-1.69887	0.0731272	-0.694073	0.798313
1	si:dkey-187i8.2	NA	18.7881	10.4509	23.3903	20.2514	23.2923	2.26906	1.77833	1.45455	6.71076	2.93305	12.7681	13.6352	6.21724	7.46357	22.9865	0.190106	0.858482	-3.0402	5.49497e-08	-1.27363	0.0366085	-0.850982	0.166278	0.216841	0.910745
1	si:dkey-119m7.8	NA	7.70492	7.56023	4.3647	2.18479	1.42418	0.0482778	0	0	0.204909	0.106656	1.60182	0	0.050139	0.0944756	0.464374	-1.94369	0.171328	-8.10034	5.53251e-07	-3.38834	0.00180776	-7.11334	1.43784e-06	-3.9722	0.0635623
1	abcc3	ABCC3	228.955	188.227	205.477	108.567	172.602	27.1804	16.5029	20.156	51.4833	35.0366	120.81	65.9695	36.1502	75.3915	127.238	-0.683795	0.303115	-3.0674	1.69284e-12	-1.6266	0.000505268	-1.70549	0.000163653	-0.868645	0.41826
1	si:dkey-25o16.2	NA	123.16	433.768	302.619	75.5014	185.787	8.30379	3.6278	7.32472	41.2379	33.5967	79.5571	6.11039	4.91362	8.97518	132.424	-1.2208	0.0888931	-5.22204	2.08729e-24	-2.45614	5.80373e-06	-5.26986	8.58009e-25	-1.22901	0.308843
1	blvrb	BLVRB	106.624	272.057	195.908	81.4256	146.231	9.17279	13.9421	11.8442	30.5314	18.3449	60.521	17.3693	9.52641	18.8006	102.24	-0.837393	0.242219	-3.74812	5.09377e-15	-2.38778	1.85867e-06	-3.50934	2.7191e-13	-1.02939	0.376941
1	si:dkey-16p21.8	NA	19.1438	82.6622	57.6364	44.6622	56.2323	0.241389	0.142267	0.727277	14.2411	12.2121	28.2292	1.24471	1.45403	0.661329	10.9902	-0.138322	0.909306	-6.85972	4.71421e-25	-1.51821	0.0214682	-5.35861	1.93323e-18	-2.38545	0.0385475
1	si:ch211-227m13.1	NA	29.338	102.23	65.2466	11.7643	35.3749	0.965557	0.497934	1.03897	7.37671	5.8661	31.5721	0.622354	0.200556	8.1249	19.6585	-1.56896	0.333638	-6.0297	2.46962e-08	-2.1515	0.0765509	-4.33104	7.34237e-05	-1.85307	0.492346
1	si:ch211-210b2.3	TCAF2	1.18537	2.11242	1.39894	0.0840305	1.10259	0.289667	0.284534	0.103897	0.0512272	0.159984	0.185718	0.0565777	0.100278	0.377902	0.154791	-1.53683	0.32266	-2.54241	0.0280793	-3.51237	0.00332182	-3.11509	0.0101625	-3.47317	0.203593
1	si:ch1073-340i21.2	NA	2.78562	1.83447	2.96576	1.89069	3.4456	0.241389	0.284534	0.0519484	0.153681	0	0.278578	0.0565777	0.050139	0	0.928748	-0.0540189	0.974647	-3.51723	0.000179982	-4.04119	1.59806e-05	-5.82922	2.09522e-05	-1.61315	0.42927
1	hbaa1	HBZ	964.596	2056.49	1815.1	887.573	1531.36	28.5805	7.46901	53.8185	589.983	501.018	729.339	7.80772	5.31474	32.783	714.826	-0.507059	0.701957	-5.51648	2.27954e-14	-1.38145	0.105388	-6.58826	3.85464e-20	-1.3041	0.485595
1	si:ch73-223p23.2	NA	2.78562	2.72391	4.7564	1.26046	2.20519	0.193111	0.284534	0.103897	0.102454	0.213313	2.11255	0.792087	0.300834	1.32266	2.78624	-1.10073	0.491426	-3.91825	0.000451067	-2.12329	0.059628	-2.00748	0.0688583	-0.453458	0.896509
1	si:ch211-121j5.4	NA	5.92686	27.3502	22.2152	4.20153	9.05045	0.772445	0.2134	0.467535	4.61044	2.66641	10.3306	1.07498	0.752085	0.472378	6.65602	-1.56319	0.0934855	-4.97532	9.6174e-12	-1.64282	0.0305227	-4.40193	8.24046e-10	-1.58825	0.314668
1	CU570976.1	NA	0.0592686	0.611489	0.335746	0.0840305	0.183766	0	0	0	0	0	0.0232148	0.0565777	0	0.0944756	0.232187	-1.39489	NA	-4.7219	0.048146	-4.54559	0.0692843	-2.70459	0.270265	-0.631971	NA
1	CU929037.2	NA	1.00757	0.555899	0.279788	0.210076	0.0918828	0	0	0	0	0	0	0	0	0.283427	0.154791	-2.12244	0.603208	-5.67357	0.0458173	-6.39806	0.030596	-2.73163	0.344636	-2.1686	NA
1	hbba1	NA	567.26	1144.54	1051.89	550.82	861.034	15.6903	4.6948	45.3509	369.809	308.45	378.842	6.78932	3.10862	25.3195	572.496	-0.475344	0.746296	-5.15629	5.94295e-11	-1.35169	0.146849	-6.17028	2.8151e-15	-0.819077	0.729278
1	si:ch211-139d20.3	NA	3.79319	11.6183	6.88279	4.03347	4.18067	0	0	0.0519484	3.07363	2.39977	6.26799	0.396044	0.100278	0.0944756	6.81082	-0.918548	0.317937	-8.2465	4.03013e-09	-0.902027	0.210036	-5.02895	8.43474e-11	-0.243896	0.910617
1	si:ch73-250a16.5	NA	3.25977	13.008	7.77811	1.89069	4.86979	0.0482778	0.0711334	0.207794	1.74172	0.853251	2.99471	0.113155	0.752085	0.283427	9.59706	-1.33058	0.259089	-5.90189	5.43719e-09	-2.07429	0.0195557	-4.13935	2.27408e-06	0.148394	0.961315
1	si:ch211-225b7.5	NA	4.44514	4.61396	4.3647	2.98308	4.45632	0.531056	1.13813	0.259742	4.50799	4.47957	4.64296	3.45124	3.66015	3.1177	6.26905	-0.376838	0.558663	-2.61474	9.9945e-09	0.0372994	0.948487	-0.25049	0.609741	0.333214	0.779497
1	ftr88	NA	1.42245	5.39222	2.46214	2.35285	2.89431	1.15867	0.142267	0.207794	1.28068	1.11989	2.78578	2.60257	2.00556	2.73979	2.01229	-0.298748	0.828043	-2.3502	0.00329163	-0.803295	0.363856	-0.171864	0.864296	-0.730804	0.738753
1	CU861501.1	NA	1.06683	1.1118	1.56681	0.756275	1.01071	0.241389	0.2134	0.0519484	0.71718	0.639938	1.60182	0.396044	0.300834	0.283427	1.00614	-0.606573	0.568407	-2.67237	0.00109626	-0.326441	0.699259	-1.78932	0.0196359	-0.46568	0.824024
1	CU929037.3	NA	0.948298	0.722669	0.615534	0.588214	0.0918828	0	0	0	0	0	0	0	0.200556	0.0944756	0.0773956	-1.22518	0.701195	-5.96974	0.00867765	-6.69423	0.00438615	-2.76986	0.199099	-3.46476	NA
1	itgae.1	ITGAE	230.792	130.47	202.902	51.2586	75.5736	6.7589	3.69894	5.09094	20.9519	21.118	181.47	27.723	10.9804	26.5477	124.297	-1.69996	0.0941494	-4.97822	1.14217e-11	-1.43643	0.0915451	-3.02596	6.38342e-05	-0.772468	0.723503
1	BX663503.2	NA	0.651955	1.44534	0.335746	0	0.505355	0	0	0	0.102454	0.0533282	0.812518	0	0	0	0.154791	-1.81368	0.621543	-6.01349	0.0202241	-1.35306	0.62858	-5.93019	0.0239465	-2.50852	NA
1	CABZ01072487.1	NA	36.8058	68.6536	65.8062	23.4865	30.3213	13.5178	7.96694	5.09094	18.954	10.079	36.3544	19.5193	20.7074	29.2874	42.8772	-1.17316	0.0732212	-2.44373	5.66912e-07	-1.39519	0.0084265	-1.15371	0.0271241	-0.548513	0.694704
1	trpc3	TRPC3	1.71879	4.16924	2.74193	0.79829	3.85908	0.337945	0.0711334	0.155845	3.17608	2.18645	1.55539	0.509199	0.050139	0.283427	2.86364	-0.419103	0.780251	-3.64602	0.000131224	-0.258085	0.822066	-3.24496	0.000544494	-0.132434	0.966793
1	si:dkey-27i16.2	NA	187.881	111.235	170.559	167.641	109.8	41.0362	22.6916	27.7924	45.8483	22.3978	112.545	39.8307	24.7687	50.1666	137.609	-0.277873	0.78313	-2.15597	9.02672e-05	-1.43711	0.016	-1.93631	0.000517789	-0.359636	0.83757
1	FP016106.1	NA	26.8487	21.4021	45.8293	13.0667	35.9262	5.60023	2.9876	1.6104	4.1494	1.59984	33.4061	6.05381	9.67683	11.9039	29.1008	-0.494475	0.768674	-2.99338	0.00146209	-1.35967	0.204503	-1.63821	0.103438	-0.270683	0.935744
1	si:dkey-19b23.10	NA	2.90416	3.3354	6.77088	2.10076	6.47774	1.06211	0.924734	0.519484	2.4589	1.06656	3.34293	1.75391	1.95542	3.1177	6.57863	-0.147553	0.90663	-2.14005	0.00157672	-0.9233	0.211935	-0.811426	0.266255	0.447751	0.819736
1	ninl	NIN	11.0832	13.4528	14.1013	10.0837	9.92334	1.78628	0.924734	1.14286	4.1494	3.413	5.85013	4.46963	2.15598	5.57406	10.1388	-0.45695	0.419156	-3.07852	3.29589e-15	-1.51437	6.79968e-05	-1.56578	3.38569e-05	-0.494367	0.623276
1	CABZ01118270.1	NA	3.0227	2.2236	3.3015	1.3865	2.1133	0.0482778	0.355667	0.519484	0.512272	0.213313	6.26799	1.07498	0.050139	0.661329	1.47052	-0.826708	0.708534	-2.95903	0.0300269	-0.387168	0.825465	-2.19208	0.118416	-1.11997	0.768937
1	gpr75	GPR75	0.770492	3.66893	2.12639	1.26046	3.35372	0.144833	0	0.207794	1.58804	0.479953	8.93769	0.339466	1.75487	0.377902	1.47052	-0.00675923	0.998718	-3.90541	0.00358594	0.717558	0.633273	-1.16292	0.399379	-0.682104	0.860969
1	FO904917.1	NA	14.0467	39.6356	33.1829	9.24336	46.6765	0.724167	0.497934	0.467535	14.8046	21.4379	21.9844	1.75391	7.92196	2.17294	19.1167	-0.163165	0.912164	-5.41764	1.12448e-12	-0.5354	0.570127	-2.65614	0.00041425	-0.722438	0.738673
1	rgn	RGN	64.5435	40.9698	66.5896	27.436	21.0871	3.95878	8.10921	5.76627	16.8025	11.8922	41.7634	6.61959	5.96654	6.80224	35.5246	-1.34726	0.0388958	-3.01954	1.12405e-09	-1.3366	0.0144272	-3.0386	9.67895e-10	-0.862114	0.493551
1	ptpn23b	PTPN23	44.4514	46.2508	39.8419	23.3185	23.7976	12.6488	2.9876	3.2208	26.6893	28.9039	26.9524	33.7203	30.9358	16.6277	42.1032	-0.983553	0.178	-2.59559	5.09059e-07	-0.640873	0.299399	-0.546889	0.367135	-0.201435	0.912667
1	si:ch73-236c18.7	NA	16.9508	5.28104	16.7873	7.47872	9.69363	1.25522	0.924734	1.19481	2.81749	2.50642	22.7505	3.2815	1.70473	2.55084	11.9189	-0.739594	0.58743	-3.32894	6.75194e-05	-0.582982	0.576166	-2.29176	0.00738351	-0.31404	0.913088
1	reln	RELN	2.48928	5.05868	2.9098	0.546198	14.0581	0.531056	0	0.259742	0.512272	0.319969	1.2536	0.339466	3.00834	0.472378	1.54791	0.931162	0.663262	-3.48516	0.00982397	-2.31906	0.103746	-1.22041	0.406419	-1.29979	0.72031
1	tradv15.0	NA	0.533417	0.444719	0.615534	0.210076	0.367531	0.0965557	0	0.0519484	0.0512272	0	0.0696444	0	0	0	0.541769	-1.0014	0.627583	-3.12024	0.0482434	-3.60238	0.0228579	-5.36084	0.00270218	-0.131818	NA
1	epb41a	NA	3.67465	11.2292	9.45684	1.0924	10.3828	0.289667	0.711334	0.831174	6.86444	9.75905	22.2398	1.30129	0.401112	0.566854	25.3084	-0.622287	0.666927	-3.44665	8.42997e-05	0.678264	0.518257	-3.27797	0.000196982	1.51775	0.454311
1	CABZ01073736.1	NA	6.57881	8.44967	5.03619	0	1.47012	0.0482778	0	0	0.0512272	0.0533282	0.255363	0.0565777	0	0	2.47666	-3.3427	0.0705783	-8.12126	1.55022e-05	-5.7527	0.000155941	-8.03796	2.01539e-05	-1.57809	0.685802
1	PTGDR2	NA	3.37831	3.39099	1.8466	2.22681	4.59414	0.0965557	0.0711334	0.0519484	0.922089	0.319969	0.719659	0.0565777	0.050139	0	3.86978	0.127175	0.920916	-5.05561	4.42909e-07	-2.12127	0.00265727	-5.99034	2.46409e-06	0.276567	0.901537
1	adssl1	ADSSL1	64.5435	95.4479	87.0142	31.6795	50.2139	1.64145	0.284534	1.35066	39.1375	37.6497	90.3288	26.3652	175.236	6.14092	54.1769	-1.10866	0.468483	-6.01596	3.27926e-10	-0.574682	0.649192	-0.034825	0.978576	-0.745762	0.803341
1	dicp2.2	NA	25.8411	1.83447	1.28703	0.420153	1.60795	2.89667	0.0711334	0.519484	4.91781	1.91981	1.32324	1.18813	0.250695	0.188951	2.01229	-3.47592	0.0525979	-2.97938	0.0381705	-1.86744	0.241052	-4.12936	0.00399249	-2.5038	0.453908
1	snx25	SNX25	37.5763	35.6887	30.8886	41.4691	42.312	5.31056	3.34327	3.1169	7.63285	4.21293	21.938	21.7258	13.4874	18.8006	49.0688	0.169307	0.86384	-2.91839	8.12227e-09	-1.66605	0.00195718	-0.831832	0.139689	0.341891	0.831887
1	si:dkey-93h22.7	NA	38.169	153.762	96.6389	24.1588	41.4851	5.93817	3.12987	2.59742	15.6243	10.2923	53.4637	0.226311	0.852363	1.13371	26.7015	-1.62381	0.095969	-4.36363	7.97933e-10	-1.8689	0.017508	-6.86641	8.86692e-21	-1.96004	0.207457
1	tpbga	TPBG	1.24464	3.16863	2.29426	2.01673	0.872886	0.0482778	0	0	0.153681	0.106656	0.0696444	0.226311	0	0	0.619165	-0.673148	0.689177	-6.52127	5.08795e-05	-4.35576	0.000137202	-4.65469	0.000245499	-1.97809	0.41826
1	elna	ELN	8.47541	14.2866	11.3034	3.5713	8.45322	0.193111	0.0711334	0.103897	1.02454	0.533282	7.40552	4.52621	11.7827	10.9592	5.10811	-1.02549	0.454101	-6.25695	1.46687e-09	-1.97533	0.040338	-0.15349	0.897873	-1.28945	0.575888
1	zgc:153184	RCSD1	16.9508	16.7882	21.9354	20.8816	20.4439	4.24845	2.3474	2.96106	7.63285	5.8661	22.2166	9.78793	3.25904	7.08567	15.9435	0.0557832	0.961452	-2.31667	1.81107e-05	-0.676805	0.282992	-1.36627	0.0152866	-0.37526	0.822281
1	capgb	CAPG	278.266	431.1	349.903	270.242	235.036	49.9676	62.2417	60.7796	256.853	187.715	128.285	43.0556	24.7185	41.2858	514.371	-0.561717	0.288416	-2.34594	1.66284e-11	-0.832938	0.035746	-3.15005	4.97337e-20	0.403085	0.691888
1	wdr47b	WDR47	1.8966	3.44658	2.74193	1.26046	1.83766	0.627612	0.142267	0.155845	1.07577	0.0533282	3.62151	0.113155	0.100278	0.283427	1.31573	-0.890321	0.627583	-2.88731	0.0141967	-0.800701	0.560775	-3.9585	0.00147998	-1.16961	0.707791
1	glula	GLUL	86.7692	54.4225	86.8463	16.8901	105.39	2.75184	2.84534	0.935071	49.844	8.10588	483.193	30.3822	22.3119	13.2266	50.1524	-0.478483	0.814331	-4.89218	5.87513e-06	1.13063	0.389444	-1.67969	0.161141	-0.771257	0.81942
1	asip2b	AGRP	5.92686	5.89253	5.09215	10.882	5.23732	0.0482778	0.2134	0	1.127	0.479953	0.882162	0.792087	0.350973	3.21217	4.41155	0.439858	0.772645	-5.9105	1.06446e-07	-2.75302	0.00232664	-1.88778	0.0379342	-0.50908	0.853376
1	sb:cb1058	NA	68.0996	60.9821	48.7951	6.51237	55.4972	1.3035	1.7072	2.02599	6.40339	3.57299	17.5272	8.48665	4.1114	7.46357	34.2863	-1.09254	0.315606	-4.89736	1.35741e-11	-2.73836	0.00032193	-3.04248	3.55716e-05	-0.9498	0.636496
1	myo7aa	MYO7A	2.96343	4.11365	2.29426	0.588214	2.80242	0.144833	0.0711334	0	1.07577	0.266641	4.87511	0.792087	0.651807	0.755805	6.73342	-1.01156	0.53145	-5.18898	4.48525e-05	-0.636986	0.620549	-1.95278	0.0760039	0.966269	0.738396
1	CU302200.1	NA	0.533417	0.833849	0.279788	0.0420153	0	0	0	0	0.0512272	0	0	0	0.100278	0.188951	0.309583	-4.72291	0.148222	-5.46663	0.0215788	-5.14028	0.0376179	-2.40734	0.301162	-0.961669	NA
1	CR388184.1	NA	4.44514	18.2335	11.919	2.73099	4.45632	0.0965557	0.0711334	0	1.74172	0.906579	3.38936	0	0	0.188951	6.19165	-1.75419	0.083123	-7.43244	1.24159e-10	-2.4913	0.00191558	-7.84119	1.14637e-09	-1.00944	0.626052
1	CABZ01030090.1	NA	2.0744	1.50093	5.98747	0.966351	0.413473	0	0	0	0	0.0533282	0.0232148	0.0565777	0	0.0944756	0.464374	-2.28903	0.127806	-8.03284	1.33194e-06	-7.02464	7.43985e-06	-6.07724	8.0481e-05	-2.9429	0.245182
1	FP085428.1	NA	1.00757	3.8357	2.35022	0.546198	1.65389	0.289667	0.0711334	0.155845	1.07577	0.373297	2.6697	1.35786	0.752085	0.944756	1.08354	-1.21697	0.335185	-3.50007	0.000347149	-0.787072	0.445759	-1.07686	0.266535	-1.26106	0.581563
1	NA	NA	1.1261	1.27857	2.9098	0.630229	1.01071	0.289667	0.284534	0.207794	0.409817	0.373297	4.48045	0.792087	0.601668	0.755805	2.24447	-1.22383	0.413931	-2.52878	0.0187136	-0.0755957	0.956996	-1.18362	0.292274	0.187307	0.958656
1	ppp2r2ba	PPP2R2B	3.91173	15.0093	7.49833	2.39487	9.00451	0.482778	0.284534	0.363639	1.6905	0.58661	4.50367	1.75391	1.20334	1.70056	5.57249	-0.720288	0.572183	-4.26216	2.45817e-07	-1.94899	0.0205932	-2.34096	0.00382495	-0.769802	0.733063
1	FO904861.3	NA	97.4376	33.9099	30.1612	33.1921	42.4498	18.0076	8.32261	5.29874	63.368	28.6906	68.1586	17.8785	4.56265	19.1786	31.2678	-0.658367	0.571608	-2.18095	0.00224485	-0.0557671	0.956767	-1.90102	0.00925621	-0.980928	0.599447
1	si:dkey-205i10.2	NA	2.0744	1.55652	2.18235	1.84867	2.6646	0.241389	0.284534	0.207794	0.307363	0.213313	1.0911	0.339466	0.250695	0.944756	0.696561	0.100175	0.948394	-2.76743	0.00121157	-1.83361	0.0279485	-1.88887	0.0239633	-1.63981	0.383902
1	si:ch211-117l17.7	NA	0.651955	2.33478	1.39894	0.588214	1.14853	0.0965557	0.142267	0	0.102454	0	0.0928592	0.169733	0	0	0.928748	-0.83278	0.655897	-3.97618	0.00332111	-4.38809	0.00109935	-4.44428	0.00245595	-0.770365	0.824638
1	si:dkey-88e18.8	NA	0.41488	0.667079	0.72745	0.210076	0.275648	0.0965557	0.0711334	0	0.102454	0.0533282	0.348222	0.0565777	0.050139	0.188951	0.773956	-1.40837	0.389542	-3.20564	0.0231796	-1.76432	0.15603	-2.62566	0.051395	0.216477	NA
1	arhgef15	ARHGEF15	35.4426	16.7882	30.385	13.5709	30.7348	3.86223	1.56493	1.14286	2.76627	2.02647	42.5991	5.37488	3.96098	7.3691	16.4079	-0.464088	0.796768	-3.46734	0.000463061	-0.924442	0.441522	-2.21348	0.0325548	-0.92729	0.747755
1	BX784026.1	NA	16.2396	14.509	22.7188	6.42834	13.5068	2.89667	5.05047	1.81819	4.09817	1.75983	19.2218	5.77092	5.76599	9.54204	21.2064	-0.965683	0.419758	-2.18838	0.00604272	-1.16223	0.193417	-1.22372	0.152516	0.0911931	0.976636
1	si:dkey-83h2.3	NA	3.91173	3.94688	3.18959	0.840305	4.04284	0.482778	0.4268	0.363639	0.922089	0.213313	0.650014	0.113155	0.050139	0.0944756	4.48895	-0.735685	0.528492	-2.88097	0.000249507	-2.61707	0.000817347	-5.32975	4.15457e-07	0.131101	0.961524
1	CABZ01078737.1	NA	67.8033	32.5201	47.8438	22.4362	17.1361	9.70384	8.10921	6.90914	33.7587	16.3184	72.1748	22.5179	9.17544	10.4868	34.5958	-1.43566	0.0525053	-2.37085	2.81589e-05	-0.337887	0.647254	-1.72858	0.00302174	-0.694763	0.658885
1	paqr7a	PAQR7	12.9206	16.4546	17.4588	3.36122	6.33991	0.772445	2.48967	1.92209	2.66381	2.29311	5.45548	0.905242	0.601668	0.566854	18.188	-1.79843	0.00492338	-2.90992	3.47966e-08	-2.16941	5.38859e-05	-4.34947	9.2115e-15	0.0727256	0.971558
1	zfpm2b	ZFPM2	0.237074	0.778259	0.72745	0.378137	0.781004	0.0482778	0	0.103897	0.0512272	0.0533282	0.185718	0.226311	0.050139	0.850281	0.851352	-0.0978549	0.967924	-3.18574	0.0394313	-2.4795	0.0829231	-0.576992	0.706118	0.424029	NA
1	si:ch211-195b11.3	NA	227.769	168.382	178.169	74.409	149.264	0.67589	0.2134	0.831174	9.37457	7.67926	16.1575	2.09337	0.651807	2.83427	19.6585	-0.908538	0.222094	-8.13956	7.97943e-49	-4.13404	1.56333e-16	-6.62258	4.31498e-38	-3.45039	4.16343e-05
1	CABZ01062995.1	NA	0.237074	0.667079	0.895322	0.210076	0.643179	0.0482778	0	0	0.256136	0.426625	0.325007	0	0	0.188951	0.464374	-0.604079	0.781758	-4.63194	0.00967323	-0.802834	0.60267	-3.49999	0.0354916	-0.5038	NA
1	tlr1	TLR1	60.691	30.0741	41.3527	10.6719	16.1254	6.42095	3.8412	6.75329	5.99358	5.06618	32.4775	4.92226	3.35931	9.44756	21.6708	-1.85461	0.0404125	-2.75554	8.80328e-05	-1.68997	0.0270379	-2.81387	6.49271e-05	-1.20354	0.489272
1	si:zfos-2131b9.2	NA	3.0227	1.55652	5.48385	0.378137	1.60795	0.337945	0.4268	0.103897	0.204909	0.159984	1.16074	0.0565777	0.250695	0.377902	1.08354	-1.91396	0.18758	-3.31766	0.00277044	-2.75091	0.0149738	-3.80268	0.000894352	-1.80245	0.4896
1	si:ch211-241b2.4	NA	0.592686	0.945029	2.40618	0.71426	1.10259	0.0482778	0.0711334	0	0.512272	0.373297	0.394651	0.905242	0.300834	0.566854	1.23833	-0.640876	0.638949	-4.90123	0.000338351	-1.61011	0.0820824	-1.04229	0.270216	-0.235868	0.936314
1	prss35	PRSS35	26.1375	11.1736	18.7458	65.1237	17.3658	0.0965557	0.497934	0.207794	2.15154	1.49319	5.54834	1.0184	0.100278	0.472378	3.5602	1.05252	0.424417	-5.93127	1.01336e-10	-2.66648	0.00318088	-5.07828	1.01401e-08	-2.57616	0.148779
1	ddr2a	DDR2	14.5801	11.3959	8.67344	13.1928	15.7579	2.26906	0.711334	1.66235	6.55708	5.59946	16.2504	19.689	4.31196	13.699	12.8477	0.211475	0.858211	-2.68776	2.01723e-05	-0.322331	0.691758	0.207262	0.7986	-0.0109444	0.995388
1	SLC27A2 (1 of many)	NA	40.0656	25.1822	32.4554	19.9993	17.7334	3.76567	1.4938	3.01301	15.1632	12.7988	102.656	16.6904	15.5932	18.2338	20.2003	-0.899374	0.405874	-3.36162	1.70626e-06	0.327347	0.728621	-0.840588	0.295894	-0.861098	0.659591
1	g6fl	NA	2.66709	12.0074	7.89003	2.39487	6.20209	0.965557	0.4268	0.779226	0.204909	0.266641	0.325007	0.792087	0.200556	1.13371	8.28133	-0.892001	0.413611	-3.10032	2.86789e-05	-4.75965	7.30292e-10	-3.30712	1.03257e-05	0.0276858	0.990408
1	rnf103	RNF103	27.2043	34.3546	32.7352	20.4194	31.7455	4.82778	5.97521	3.27275	21.4642	19.8381	28.5078	25.4599	25.8216	25.1305	24.9214	-0.374975	0.365457	-2.49698	1.12122e-19	-0.421526	0.18233	-0.163526	0.632339	-0.482351	0.48141
1	NA	NA	20.4477	10.1174	21.3199	4.20153	7.62627	1.88284	1.42267	2.54547	3.73958	2.66641	24.7005	7.58141	9.82725	5.57406	4.72113	-1.68881	0.104873	-2.93523	0.000177035	-0.832351	0.368645	-1.05209	0.22439	-2.05056	0.221678
1	si:zfos-1069f5.1	NA	28.1526	20.2347	27.9229	9.0753	11.761	4.345	3.05874	3.37664	7.99144	5.70611	32.1525	7.75114	2.50695	6.89672	16.3305	-1.40711	0.0958999	-2.60269	3.92287e-05	-0.800387	0.279955	-2.06528	0.00136837	-0.806264	0.640194
1	si:ch211-193k8.5	NA	6.57881	7.727	6.93875	4.15951	7.67221	0.772445	0.924734	0.727277	3.84204	1.81316	14.4164	5.26172	1.40389	11.4316	3.86978	-0.372825	0.805861	-2.88115	0.000727652	-0.131919	0.911732	-0.132362	0.905873	-1.02143	0.653833
1	nr5a2	NR5A2	8.17907	11.1736	6.54705	11.1761	6.93715	0.0482778	0	0.207794	0.102454	0.159984	0.301792	0.339466	0.250695	0.0944756	2.24447	-0.00173052	0.998786	-6.32573	2.21732e-13	-5.41298	4.35007e-17	-5.01026	2.4201e-13	-2.08616	0.0578094
1	CT583642.1	NA	254.559	143.478	248.788	59.4096	111.224	45.0432	40.1904	22.0781	47.4363	38.0763	266.97	60.142	18.1503	25.3195	82.349	-1.47631	0.147377	-2.36774	0.00150277	-0.965091	0.265439	-2.56026	0.00059823	-1.56319	0.359338
1	si:ch73-158p21.3	HLA-DRB1	131.102	61.3713	141.685	59.6197	61.2399	17.9111	2.9876	3.2208	14.9071	9.6524	93.0681	27.2139	23.0639	46.1041	43.7285	-1.00568	0.466989	-3.63961	2.9898e-05	-1.60647	0.104348	-1.6964	0.0717193	-1.52773	0.480088
1	ctsbb	CTSB	5.68979	12.6189	7.49833	3.31921	1.83766	1.88284	0.4268	0.883123	0.614726	0.319969	3.87687	0.169733	0.250695	1.60609	6.88821	-1.78882	0.216933	-2.78235	0.00864919	-2.45167	0.0279337	-3.58263	0.000776214	-0.446542	0.89941
1	pbx1b	PBX1	4.03026	15.6208	7.94599	3.44525	6.75338	0.724167	0.2134	1.14286	0.922089	0.533282	3.459	2.94204	0.802224	6.14092	11.145	-0.926037	0.52358	-3.45411	0.000212043	-2.48117	0.0108556	-1.34483	0.179456	0.167577	0.960763
1	CXCL11 (1 of many)	NA	36.0946	3.16863	22.7748	9.95762	10.199	5.74506	1.56493	2.44157	5.94235	4.26625	18.7808	5.37488	3.81057	10.8647	26.1597	-1.19385	0.364758	-2.52708	0.00478029	-1.19886	0.239274	-1.5747	0.0964761	0.126774	0.96972
1	CR293511.1	NA	32.7163	122.687	79.1241	17.0162	50.3058	3.42773	1.2804	1.92209	17.4685	14.0253	32.0364	0.735509	1.55431	0.944756	38.3882	-1.30594	0.109867	-4.88487	1.44196e-16	-1.85802	0.00360906	-5.97489	7.57184e-23	-1.13914	0.432399
1	zgc:113363	NA	18.314	22.236	22.8307	15.2515	52.511	0.869001	0.640201	0.519484	1.8954	0.799922	5.66441	1.86706	0.100278	0.0944756	9.13269	0.551411	0.748982	-4.72524	1.25578e-06	-2.95997	0.00362957	-4.82929	8.4616e-07	-1.35894	0.592149
1	tfr1a	TFRC	54.29	188.172	144.93	42.0573	121.974	21.3871	6.40201	8.00005	35.1418	25.2776	60.2424	3.67755	1.05292	4.53483	42.7998	-0.749071	0.489918	-3.20011	1.90266e-06	-1.66112	0.0250683	-5.25732	1.87263e-15	-1.71065	0.250672
1	CABZ01044157.1	NA	95.1854	45.9173	92.6099	31.0913	24.9921	15.8834	11.1679	11.4286	16.5976	9.2791	95.3896	13.8615	6.06682	16.2498	40.6327	-1.58943	0.119037	-2.39475	0.00161705	-1.0455	0.231838	-2.60858	0.000593794	-1.1179	0.566324
1	mfsd1	MFSD1	40.0063	24.5152	40.1216	16.1759	14.7012	8.11067	4.4814	5.24679	14.3436	13.0654	19.1058	9.73136	6.81891	7.08567	19.6585	-1.28776	0.00106443	-2.34025	5.6789e-13	-1.18163	0.000558961	-2.03661	4.07965e-10	-0.998606	0.144464
1	rab11fip2	RAB11FIP2	23.5889	11.7295	15.3884	10.5458	9.96928	5.93817	2.20514	2.33768	14.3948	15.7318	11.4681	6.50643	3.40945	6.23539	11.5319	-0.842151	0.224335	-2.08395	2.24762e-05	-0.282845	0.654514	-1.56586	0.00181034	-0.73135	0.565292
1	rbp5	NA	49.4893	31.1859	46.3889	40.9649	25.6353	4.92434	5.61954	1.97404	3.68836	1.91981	22.3094	13.3523	19.7046	10.5813	28.4816	-0.446809	0.756081	-3.10595	0.000103726	-2.27559	0.00761324	-1.41031	0.103706	-0.7439	0.753301
1	scarb1	SCARB1	68.4552	52.9772	70.5066	20.1673	19.8007	3.9105	2.70307	4.57146	19.4151	17.1183	33.8007	12.051	14.791	11.4316	23.6057	-1.78623	8.5127e-07	-3.87195	2.29092e-34	-1.46588	6.02805e-06	-2.19412	2.09702e-12	-1.60282	0.00455626
1	si:dkey-109a10.2	NA	13.8096	8.67203	16.4516	5.16788	12.7717	2.41389	2.5608	0.883123	1.58804	0.906579	14.6021	5.3183	5.16432	18.6117	12.3059	-0.675611	0.686728	-2.49845	0.0127043	-1.28534	0.255844	-0.32077	0.80138	-0.247026	0.94477
1	trgv7	NA	0.355612	0.500309	0.559577	0.126046	0.597238	0.0482778	0	0	0.102454	0.106656	0.626799	0.226311	0.50139	0.283427	0.386978	-0.517906	0.810791	-4.29756	0.0151571	-0.734071	0.626664	-0.309132	0.84571	-0.432454	NA
1	zgc:123107	HLA-DPA1	152.38	50.4201	161.885	65.922	71.9442	18.0559	8.03807	6.18186	19.3126	13.0121	110.874	23.5363	10.5793	77.2811	44.8895	-0.951642	0.510635	-3.31792	0.000235389	-1.45323	0.158286	-1.63719	0.0928572	-1.6238	0.459451
1	si:dkey-207l24.2	NA	2.19294	1.6677	2.63001	1.26046	1.97548	0.337945	0.2134	0.259742	0.665953	0.106656	1.90361	0.169733	0.350973	0.472378	4.25676	-0.541546	0.712858	-2.7693	0.00318548	-1.30185	0.18135	-2.61291	0.00586471	0.812593	0.737704
1	CR388047.1	NA	14.2837	3.72452	12.4786	8.5291	9.69363	2.51045	0.569067	1.81819	2.25399	2.4531	16.1343	4.07359	3.45959	4.62931	9.44227	-0.29827	0.85088	-2.46777	0.00399117	-0.652296	0.530956	-1.23983	0.178849	-0.29879	0.91852
1	parietopsin	NA	23.5296	14.7313	16.6754	6.76446	13.5527	1.97939	3.4144	2.59742	14.5997	16.5317	42.3902	3.50781	3.66015	5.47959	8.66831	-0.988548	0.162688	-2.5436	6.94679e-07	0.374511	0.562041	-2.01548	0.000101344	-1.25118	0.270033
1	CABZ01040076.1	NA	2.01513	1.05621	3.02171	1.84867	3.58343	0.67589	0.0711334	0.103897	0.461044	0.106656	1.36967	0.452621	0.451251	0.188951	0.464374	0.281511	0.885262	-2.63527	0.0177396	-1.68756	0.146625	-2.32705	0.0391023	-2.30138	0.36006
1	asic1b	ASIC1	1.83733	3.66893	2.29426	0.756275	2.48084	0.0482778	0.284534	0.103897	0.614726	0.426625	0.58037	0.113155	0	0.188951	1.54791	-0.794859	0.516831	-3.97185	2.45526e-05	-2.23087	0.00809429	-4.74761	1.01491e-05	-0.8795	0.688349
1	pnpla3	PNPLA2	6.93443	4.72514	11.9749	3.99145	4.7779	0.531056	0.284534	0.31169	1.22945	0.319969	8.40375	2.43284	1.45403	3.40112	4.72113	-0.961769	0.520828	-4.16901	2.17981e-05	-1.33352	0.216915	-1.60026	0.116713	-0.905362	0.740137
1	gpsm2l	GPSM2	10.4905	5.39222	9.84855	8.5291	11.8069	1.20695	1.7072	2.07794	6.45462	5.43947	7.0573	4.13017	2.55709	6.51882	6.03686	0.115409	0.898135	-2.14114	6.90161e-06	-0.451428	0.420082	-0.883587	0.0780181	-0.682211	0.576948
1	CR356236.1	NA	1.95586	1.94565	2.01448	0.966351	3.4456	0.144833	0.142267	0.207794	0.563499	0.319969	3.50543	1.58417	0.601668	4.81826	2.63145	0.024507	0.990929	-3.33783	0.00387643	-0.484452	0.719904	0.333121	0.803228	0.260752	0.944181
1	MCOLN3 (1 of many)	NA	2.37074	3.94688	3.13363	0.378137	2.1133	0.0482778	0.0711334	0.103897	3.12486	0.426625	0.255363	0.396044	0.551529	1.32266	3.79239	-1.46729	0.361887	-5.15115	9.33611e-05	-1.24349	0.326653	-1.93853	0.0995734	0.12987	0.975558
1	zgc:158852	SPINK2	43.7995	63.6505	58.9794	20.9236	19.1116	4.48984	1.9206	5.45458	6.14726	6.82601	21.613	9.33531	8.62391	11.2426	33.4349	-1.55397	0.0116904	-3.57326	1.7562e-13	-2.2883	5.03555e-06	-2.3731	1.42325e-06	-0.873182	0.474601
1	prr5b	PRR5	9.42371	5.39222	8.44961	4.28556	4.27255	0.965557	0.995868	1.14286	2.4589	1.65317	5.3394	1.13155	1.10306	0.944756	4.33416	-0.97438	0.146036	-2.68389	1.44817e-07	-1.32507	0.0115564	-2.74633	9.99936e-08	-1.01229	0.383528
1	ppox	PPOX	11.3796	28.0173	25.069	7.31066	7.81004	3.52428	3.8412	3.3247	5.53253	7.62593	4.80546	4.75252	4.1114	4.53483	7.89435	-1.5815	0.000416873	-2.32311	8.07704e-10	-1.79401	2.89929e-06	-2.11282	2.67189e-08	-1.57319	0.0289144
1	emilin2b	EMILIN2	1.30391	2.11242	1.8466	0.840305	1.56201	0.337945	0.0711334	0.0519484	0.0512272	0.106656	0.325007	1.35786	1.10306	0.755805	1.31573	-0.651009	0.589806	-3.22571	0.000302692	-3.30681	0.000101161	-0.551647	0.532824	-0.555672	0.809583
1	BX005027.1	NA	0.533417	0.16677	0.95128	0.0840305	0.0918828	0.0482778	0	0	0	0	0.0232148	0	0.050139	0	0.696561	-2.77156	0.261974	-4.55256	0.0316172	-5.33211	0.0131397	-4.46926	0.0380547	0.160538	NA
1	soul3	HEBP2	20.0921	43.0822	32.2316	20.4194	24.4408	5.74506	5.76181	7.27277	30.9412	22.1845	45.8492	25.4599	28.9804	15.3051	44.4251	-0.583009	0.300494	-2.07647	4.7794e-08	0.0710849	0.897604	-0.283144	0.540526	0.352666	0.756811
1	HAPLN1 (1 of many)	NA	1.36318	1.77888	1.23107	1.00837	1.19448	0	0	0.0519484	0.153681	0	0.371437	0.339466	0.350973	2.36189	1.08354	-0.498812	0.809364	-5.92356	0.000543959	-3.00087	0.0188111	-0.429064	0.768753	-0.573031	0.881887
1	papl	ACP7	32.1236	22.3471	27.699	11.8063	9.78552	1.15867	3.6278	3.06495	5.53253	3.7863	9.35556	6.61959	5.86627	6.14092	16.2531	-1.44887	0.0170786	-3.13804	6.81806e-11	-2.15986	1.15484e-05	-2.02583	3.19741e-05	-0.921155	0.429038
1	sytl4	SYTL4	21.0404	18.4003	16.2837	21.0496	10.6584	0.289667	0.142267	0.207794	1.02454	0.479953	3.87687	1.75391	0.601668	2.17294	8.12654	-0.310835	0.819303	-6.20072	5.54102e-14	-3.40917	4.061e-06	-3.53875	1.45428e-06	-1.35301	0.441153
1	si:dkey-13m1.2	NA	5.27491	3.00186	6.43513	1.05038	2.61866	0.627612	1.35153	0.207794	0.307363	0.373297	2.34469	0.339466	0.300834	1.70056	4.48895	-1.56369	0.296998	-2.50108	0.0204453	-2.33979	0.0381391	-2.5986	0.0175319	-0.300121	0.935233
1	si:ch73-170d6.4	NA	0.296343	0.722669	0.167873	0.168061	0.735062	0	0	0	0.0512272	0.0533282	0.208933	0.113155	0	0.0944756	0.232187	0.0851528	0.977533	-4.97815	0.0121301	-1.84068	0.310931	-2.44972	0.1927	-0.88821	NA
1	BX323596.2	NA	188.533	34.4102	104.081	41.4271	27.6108	17.1869	6.40201	14.9611	21.7203	14.3453	34.6829	18.1614	9.22558	23.1465	61.0652	-1.79555	0.0346011	-2.92479	8.19974e-06	-2.27351	0.00100762	-2.63556	6.99312e-05	-1.0422	0.539225
1	CR847844.2	NA	2.96343	2.89068	3.35746	1.68061	3.16996	0.337945	0.0711334	0.207794	0.461044	0	1.67147	0.96182	0.651807	1.60609	2.63145	-0.461139	0.798738	-3.65688	0.000811685	-2.13831	0.0523633	-1.41568	0.202741	-0.379019	0.91298
1	csf1ra	CSF1R	376.948	171.884	349.903	128.357	173.704	55.3264	32.7925	38.6496	125.507	65.5936	498.514	94.2018	35.7491	73.8799	157.268	-1.12264	0.245999	-2.62692	8.90598e-05	-0.470894	0.584981	-2.06025	0.00275021	-1.11044	0.510986
1	CABZ01086393.1	NA	0.41488	0.889439	0.279788	0.210076	0.413473	0.0482778	0	0	0.153681	0.0533282	0.441081	0.282888	0.250695	0.661329	0.0773956	-0.852362	0.652488	-4.44013	0.00988479	-1.22153	0.364882	-0.298723	0.842502	-2.89694	NA
1	si:dkey-245n4.2	NA	0.948298	0.611489	0.895322	0.0420153	0.735062	0.0482778	0.0711334	0.0519484	0.256136	0.0533282	0.348222	0.0565777	0	0	0.154791	-1.24772	0.541853	-3.63823	0.0211163	-1.89912	0.197363	-5.03089	0.00622667	-2.57102	NA
1	si:ch73-350k19.1	NA	0.592686	0.833849	0.503619	0.168061	0.0918828	0.0482778	0	0	0.0512272	0.0533282	0.348222	0.226311	0.300834	0.283427	0.464374	-2.37465	0.133096	-4.74115	0.00480364	-1.99222	0.111817	-1.10295	0.389219	-0.613008	NA
1	fabp1b.2	NA	4.97856	8.00495	8.11386	20.3774	6.33991	0	0	0	0.256136	0.159984	0.812518	0.0565777	0.100278	0.283427	6.34644	0.87621	0.480748	-9.15107	5.25715e-10	-4.05814	1.25554e-06	-5.58116	1.45663e-08	-0.288549	0.917654
1	CR391944.2	NA	14.995	23.4034	27.1954	17.5204	18.6522	4.73123	3.91234	3.01301	3.48345	4.69288	94.0431	12.5037	6.51807	13.4155	44.2703	-0.361552	0.844147	-2.24085	0.0259478	0.549524	0.662327	-0.891155	0.431883	0.875716	0.759664
1	CABZ01118267.1	NA	27.4414	17.9555	24.6773	16.0918	13.8284	3.23461	4.83707	4.88315	7.58162	4.1596	14.2539	3.56439	1.60445	3.8735	10.4484	-0.751504	0.308682	-2.19646	1.228e-05	-1.46541	0.00603494	-2.87057	1.06849e-08	-1.33066	0.221249
1	CR855311.4	NA	1.48171	3.50216	1.51086	0.546198	1.05665	0.0482778	0.0711334	0.103897	0	0.0533282	0.696444	0.0565777	0.050139	0	3.01843	-1.52057	0.39331	-4.59234	0.00114023	-3.06424	0.0188526	-5.57661	0.000623958	0.357752	0.932063
1	vcana	VCAN	17.7806	36.3558	21.208	8.02492	9.55581	0.144833	0.0711334	0.0519484	0.614726	0.373297	0.0464296	6.05381	0.752085	0.661329	6.96561	-1.59222	0.247183	-7.86216	1.02789e-11	-6.15312	4.18154e-10	-3.21627	0.00103061	-1.97831	0.377507
1	trgv5	TRGV5	0.770492	0.833849	0.839365	0.294107	0.597238	0	0.0711334	0	0	0.0533282	0.487511	0.0565777	0	0	0.386978	-0.989307	0.702821	-5.09151	0.0112313	-2.16832	0.2194	-5.00821	0.0139427	-1.22641	NA
1	si:ch211-8c17.4	NA	10.1942	6.17048	10.1843	2.26882	2.75648	0.67589	1.35153	0.675329	1.17822	0.799922	11.3288	1.35786	0.852363	0.944756	8.04915	-1.93866	0.102853	-3.05356	0.000778879	-1.09099	0.293026	-2.96682	0.0012187	-0.308806	0.920101
1	si:ch73-266m14.1	NA	8.06053	7.50464	9.1211	5.37795	8.17757	1.738	0.2134	0.207794	1.38313	0.58661	6.26799	1.58417	0.651807	2.07846	3.4828	-0.395637	0.821177	-3.32402	0.000610009	-1.64339	0.121184	-2.42334	0.0143679	-1.39857	0.568374
1	NA	NA	7.11223	3.22422	5.59577	0.882321	3.49155	0.386223	0.355667	0.155845	1.79295	1.27988	2.53041	0.792087	0.50139	0.944756	1.23833	-1.44439	0.0983358	-3.9504	7.32007e-08	-1.53037	0.0314831	-2.75962	6.59552e-05	-2.28079	0.0989213
1	CABZ01060373.1	NA	4.80076	5.55899	4.70044	3.94944	4.68602	0.917279	0.640201	0.727277	1.22945	0.906579	4.94475	2.48942	1.05292	3.68455	3.01843	-0.316773	0.794371	-2.47918	0.000405388	-1.11369	0.140323	-0.962335	0.196221	-0.883801	0.628866
1	TFR2	NA	1.71879	9.61706	7.72216	1.30247	9.92334	0.627612	0.284534	0.207794	3.22731	3.30635	2.18219	6.3367	0.752085	2.17294	2.47666	-0.285598	0.876324	-3.8177	0.000157332	-1.05327	0.355656	-0.90907	0.416153	-1.46989	0.554715
1	ddr2l	DDR2	73.7894	37.6344	54.7266	58.7794	55.4053	2.84839	2.20514	4.31172	21.7715	25.5975	38.3508	37.2847	39.0583	36.5621	13.4668	-0.0766505	0.918083	-3.93234	1.10559e-26	-0.98158	0.0145004	-0.447874	0.291284	-2.21878	0.000396138
1	apba1a	APBA1	6.87516	9.17234	8.33769	2.05875	8.36133	1.11039	0.497934	1.19481	6.71076	5.4928	21.1719	1.35786	1.35375	2.07846	6.57863	-0.771917	0.440507	-2.87641	1.71286e-05	0.423294	0.607461	-2.22318	0.000954286	-0.450677	0.823036
1	BX323041.1	NA	0.711223	3.39099	2.12639	1.05038	3.76719	0.0482778	0	0	0.256136	0.266641	0.626799	0	0.050139	0.0944756	0.696561	0.121385	0.951513	-6.39975	6.24202e-05	-2.38066	0.0258455	-5.41962	0.000196982	-1.68665	0.498155
1	si:ch211-207b24.4	NA	35.1463	146.591	87.7416	27.1419	89.0344	0.386223	0.0711334	0.415587	20.747	11.7322	34.3579	0.0565777	0.100278	0.755805	21.903	-0.718277	0.590399	-7.97256	4.69967e-21	-1.98499	0.0219892	-8.20786	2.78424e-21	-2.14554	0.209152
1	gng10	GNG10	25.1299	18.845	25.9644	38.9902	31.1023	4.44156	3.55667	1.76625	10.5016	7.41262	59.8477	15.0497	11.4317	14.7382	32.8158	0.486425	0.686164	-2.61391	0.000197214	0.0724658	0.943616	-0.650575	0.424955	0.32777	0.891901
1	tlr22	NA	67.9811	39.58	48.6832	17.6464	33.3535	14.4833	8.39374	8.67538	13.524	9.11912	45.1528	13.5221	6.01668	10.2978	39.317	-1.16986	0.151451	-2.10369	0.000397675	-1.27236	0.0509643	-2.29927	0.000105326	-0.580707	0.736674
1	si:ch211-262i1.3	MISP	27.0857	120.908	65.4705	24.2008	52.9245	1.68972	0.142267	1.5065	14.7022	9.22577	45.5474	0	0.100278	0	42.4128	-0.959132	0.482934	-5.74345	1.5036e-11	-1.61844	0.0945916	-10.5873	5.89349e-15	-0.85295	0.734245
1	BX323854.6	NA	0.889029	0.33354	1.17511	0.462168	1.14853	0.0965557	0	0.0519484	0.102454	0.0533282	0.835733	0.113155	0.250695	0.283427	0.309583	-0.139964	0.955516	-3.72808	0.0157686	-1.3003	0.36434	-1.79005	0.20003	-1.54678	NA
1	si:ch211-232h12.2	C10orf90	1.95586	1.94565	1.17511	1.3865	1.10259	0	0	0.103897	0.71718	0.213313	1.85718	0.113155	3.55987	0	2.24447	-0.534309	0.855672	-5.30462	0.00617471	-0.904494	0.650008	-0.236375	0.910504	0.252573	0.965382
1	CABZ01055168.2	NA	41.7251	17.8444	40.961	22.7723	15.6201	1.01383	0.853601	0.259742	0.665953	0.959907	21.8915	19.4061	21.9609	18.8951	5.72728	-0.916863	0.603648	-5.35257	4.28392e-07	-2.224	0.0564842	-0.629379	0.628124	-2.73044	0.23302
1	AL831726.2	NA	76.2194	37.6344	62.6726	32.2257	45.2982	4.39328	4.19687	4.25977	15.8804	6.98599	72.4534	9.73136	4.56265	7.84148	60.833	-0.736658	0.517383	-3.56159	3.25588e-07	-0.982545	0.233036	-2.90944	3.85642e-05	-0.131384	0.960951
1	si:dkey-43p13.5	NA	2.19294	2.55714	2.35022	0.0420153	1.51607	0	0.0711334	0	0.0512272	0	0.116074	0.565777	0.100278	0.472378	0.0773956	-1.76146	0.358957	-6.62764	0.000256206	-5.28139	0.000506114	-2.55418	0.0696308	-5.08445	0.141251
1	ctgfb	CTGF	8.00126	12.1742	9.1211	14.4112	20.398	0.0965557	0.142267	0.103897	0.768407	0	3.18043	1.30129	0.200556	4.91273	5.72728	0.738549	0.731464	-6.17173	5.10671e-06	-2.93772	0.0270846	-2.09083	0.115349	-0.909689	0.80944
1	rspo1	RSPO1	0.770492	2.39037	1.4549	0.420153	0.872886	0	0	0	0.102454	0	0.510725	0	0	0.377902	2.55406	-1.33571	0.647254	-6.9357	0.00131144	-2.89798	0.144659	-3.62004	0.065306	0.61365	0.918392
1	tppp	TPPP	681.352	277.783	442.065	260.117	278.726	155.599	56.4088	48.0003	102.915	67.8868	408.882	110.326	50.3897	85.6894	323.282	-0.926554	0.381344	-2.25936	0.00129253	-1.36415	0.0795028	-2.42897	0.000541921	-0.717585	0.71912
1	si:ch73-236c18.6	NA	13.2169	6.50402	11.3594	5.46198	10.3828	2.80011	1.56493	1.35066	2.4589	1.65317	14.486	1.64075	1.20334	2.17294	9.59706	-0.530359	0.689308	-2.2417	0.00454383	-0.82915	0.365459	-2.54346	0.00134455	-0.289038	0.91481
1	aatkb	AATK	7.70492	20.6239	10.8558	12.5626	20.5817	0.0965557	0.142267	0.207794	0.768407	0.106656	3.64472	2.43284	0.651807	12.9432	10.758	0.264537	0.905397	-6.17641	4.76962e-07	-3.14089	0.00927929	-1.15843	0.373559	-0.398785	0.918918
1	flt4	FLT4	1.95586	6.89315	3.13363	5.08385	5.23732	0.0482778	0	0.467535	0.35859	0.159984	0.557155	1.13155	0.100278	0.283427	4.48895	0.314296	0.871492	-4.22097	0.000188632	-3.42272	0.00191385	-2.83746	0.00970607	0.0578729	0.986483
1	si:dkeyp-13d12.23	NA	5.45271	4.9475	6.71492	3.73936	9.14234	0.482778	0.284534	0.207794	1.127	0.639938	6.26799	0.96182	1.30361	1.60609	6.96561	0.0440285	0.979005	-3.90339	5.6875e-06	-1.14814	0.210785	-2.02066	0.0168911	0.129097	0.965608
1	clcn2b	CLCN2	11.2018	14.5646	16.0598	5.58803	11.8988	3.23461	1.7072	2.59742	5.43008	4.79953	17.1557	6.50643	3.76043	7.65253	15.4017	-0.78847	0.318538	-2.236	3.83969e-05	-0.636938	0.31398	-1.10552	0.0539487	-0.00358019	0.997843
1	tmem63ba	TMEM63B	102.772	55.312	110.516	40.6288	55.1756	9.70384	6.18861	6.90914	78.8386	64.9004	208.469	34.4558	27.7269	35.1449	30.5713	-1.03142	0.0965749	-3.34923	7.60563e-14	0.336283	0.568354	-1.36065	0.00427497	-1.72541	0.0519939
1	si:ch211-152c8.5	PPP1R3G	0.355612	0.945029	0.391704	0.210076	0.551297	0.0965557	0.0711334	0	0.102454	0.0533282	0.0696444	0.113155	0.050139	0.0944756	0.154791	-0.664709	0.717199	-3.08935	0.0291363	-2.88893	0.0274398	-2.58905	0.0579564	-1.98913	NA
1	SPINK1	NA	38.9987	90.3892	74.1439	0.588214	11.6691	0.965557	0.4268	2.80521	0.204909	1.59984	2.25183	0.226311	0.100278	25.6974	21.4386	-3.60195	0.0775121	-5.34893	0.00057972	-5.64157	0.000416654	-2.8398	0.0873008	-1.78984	0.677228
1	MYL2 (1 of many)	NA	0.177806	0.611489	0.839365	0.336122	0.459414	0	0	0	0.204909	0.0533282	0.951806	0.905242	0.050139	0	0.851352	-0.532877	0.869573	-5.44532	0.0116435	-0.44718	0.850448	-0.641741	0.772346	0.519078	NA
1	COLEC10	NA	1.77806	2.94627	0.95128	0.378137	0.0918828	0.0482778	0	0	0	0	0.0232148	0	0.050139	0	0.851352	-3.04528	0.0699631	-6.28704	0.000417981	-7.05837	6.76176e-05	-6.20374	0.000538933	-1.28443	NA
1	jak2a	JAK2	242.764	714.386	466.967	181.884	244.684	134.261	43.178	42.8055	147.79	95.4041	204.638	87.4125	70.8464	121.118	268.021	-1.22666	0.0764267	-2.45828	1.67563e-06	-1.64063	0.00285552	-2.19176	2.37874e-05	-0.943475	0.458412
1	CU914164.2	NA	14.6393	20.2903	19.865	8.27701	15.0228	0.869001	1.56493	2.07794	2.76627	0.853251	12.4199	3.22493	2.70751	2.92874	11.5319	-0.756492	0.542579	-3.33658	1.49693e-05	-1.82472	0.0284695	-2.49101	0.00149175	-0.807938	0.709765
1	si:ch211-260e23.7	C19orf12	24.5372	7.94936	16.2277	7.22663	9.83146	1.83456	1.42267	1.19481	1.6905	1.06656	10.4467	1.58417	1.30361	4.53483	6.26905	-1.07491	0.406004	-3.25311	0.000145523	-1.98585	0.031337	-2.64919	0.00233929	-1.56506	0.444725
1	FP085399.5	NA	4.38588	4.22483	2.35022	2.22681	3.49155	0.241389	0.142267	0.155845	0.768407	0.533282	2.29826	0.96182	0.300834	1.03923	6.19165	-0.467904	0.690183	-4.09818	6.46564e-07	-1.61186	0.0317889	-2.17562	0.00310066	0.605405	0.762137
1	CR931813.2	NA	1.42245	3.89129	3.41342	1.17643	3.95096	0.144833	0	0.103897	0.35859	0.159984	1.13752	0.509199	0	0.0944756	4.48895	-0.288472	0.891437	-4.81602	0.00022433	-2.38374	0.0496372	-3.71265	0.00228843	0.500072	0.893015
1	si:dkey-57c15.1	NA	0.82976	1.50093	0.95128	0.0420153	0.32159	0	0.0711334	0.0519484	0.102454	0.106656	0.0696444	0	0	0	0.773956	-2.71915	0.0911933	-4.56744	0.00405319	-3.56058	0.00818381	-6.37724	0.00019623	-0.633647	NA
1	creg1	CREG1	255.922	878.71	503.787	162.011	196.445	4.345	3.55667	6.4416	163.517	107.776	159.741	46.0542	77.5651	28.4372	448.663	-1.67079	0.00772847	-6.55633	7.54457e-42	-1.87504	0.000376326	-3.23238	4.80009e-11	-0.396783	0.801006
1	tradv41.0	NA	0.177806	0.27795	0.279788	0.0840305	0.0918828	0	0	0	0	0	0.0696444	0.169733	0.150417	0.188951	0.154791	-1.56955	NA	-4.31235	0.0297356	-3.06061	0.124866	-0.400436	0.842971	-0.807372	NA
1	ccl36.1	NA	73.6709	57.7023	75.4309	15.5456	31.1483	3.476	2.63194	2.33768	5.2764	3.57299	12.211	2.31968	1.95542	12.2818	45.5086	-1.69245	0.0672874	-4.38815	1.71902e-10	-3.33269	2.46516e-06	-3.55365	2.93774e-07	-0.763274	0.699918
1	lrrn2	LRRN2	0.82976	0.667079	0.72745	0.0420153	1.8836	0.0482778	0	0	0.35859	0.0533282	0.766088	0.169733	0.100278	0	0.0773956	0.205395	0.947462	-4.96555	0.0139996	-0.944887	0.62505	-2.83279	0.114272	-3.42236	NA
1	CR626886.2	NA	1.65952	5.89253	3.97299	2.14278	2.38895	0.482778	0	0.103897	2.35645	1.54652	2.29826	1.69733	0.451251	0.566854	3.79239	-0.826203	0.495256	-3.9801	6.39502e-06	-0.846096	0.352385	-1.93098	0.019335	-0.135792	0.962395
1	BX247870.2	NA	1.18537	1.44534	1.56681	0.588214	0.826945	0	0	0.0519484	0.153681	0.0533282	0.185718	0.339466	0.200556	0.472378	2.01229	-1.08821	0.26807	-5.86896	4.93049e-05	-3.33927	4.88095e-05	-1.98243	0.0118256	0.374654	0.863593
1	zgc:172143	NA	3.73392	12.1742	8.89727	2.14278	4.45632	0	0	0	1.38313	0.479953	1.06788	0.0565777	0.100278	0	1.54791	-1.41181	0.148465	-9.36329	5.76449e-11	-3.03424	3.96188e-05	-6.91837	1.15183e-09	-2.53639	0.0824863
1	si:ch1073-220m6.1	NA	12.802	16.7326	23.4463	3.27719	11.3475	2.02767	1.4938	0.883123	1.48559	0.426625	13.6039	4.07359	4.81335	11.1481	27.7076	-1.40138	0.34326	-3.34777	0.000898517	-1.85184	0.0956408	-1.27419	0.253303	0.501637	0.881887
1	si:dkey-82k12.13	NA	3.0227	1.22298	0.895322	1.3865	3.35372	0.0965557	0.284534	0.103897	0.768407	0.266641	12.6753	0.452621	0.701946	0.566854	4.79853	0.306147	0.897252	-3.20967	0.0180905	1.2818	0.373176	-1.46861	0.296237	1.29555	0.700885
1	si:cabz01093077.1	CCR1	6.46028	2.55714	6.04343	1.51255	3.03213	1.01383	0.853601	0.519484	0.563499	0.319969	8.51983	0.678932	0.852363	1.79504	3.40541	-1.29324	0.429388	-2.44821	0.0287073	-0.79588	0.551684	-2.09462	0.068275	-0.743329	0.821766
1	slc6a22.1	NA	47.4149	41.8592	48.5153	9.3694	17.4118	29.7391	16.1473	51.9484	5.73744	4.1596	18.0843	10.9195	7.62113	5.95196	30.4939	-1.90222	0.00867725	-0.275795	0.70417	-2.3443	0.000101904	-2.37018	5.68798e-05	-0.750959	0.639857
1	adora2b	ADORA2B	9.72005	11.2848	12.3666	3.94944	5.3292	2.80011	2.70307	2.38963	1.53681	0.799922	5.64119	5.8275	1.55431	3.77902	7.97175	-1.36607	0.133054	-1.83305	0.00759614	-2.09527	0.00288666	-1.47734	0.0369594	-0.631375	0.747308
1	limk1b	NA	63.3581	54.2558	61.2177	52.1409	57.6564	10.2349	25.5369	24.3638	8.40125	5.65279	19.6165	6.16696	7.57099	9.63651	51.8551	-0.227023	0.813055	-1.30597	0.0135948	-2.44262	2.28158e-06	-2.8119	2.5621e-08	-0.362215	0.82032
1	fech	FECH	4.50441	9.22793	10.2962	1.55456	4.5482	2.75184	3.27214	4.67535	0.922089	1.43986	1.18395	1.35786	1.25348	1.41713	5.03072	-1.50489	0.0187764	-0.901298	0.0974441	-2.73114	1.78883e-07	-2.43152	4.32167e-06	-0.806754	0.538079
1	mogat3b	MOGAT3	20.6255	35.7999	28.5384	10.7559	13.9202	9.75212	9.24734	7.68836	5.58376	4.1596	5.9662	11.4853	6.46793	7.93595	30.9583	-1.28788	9.67847e-05	-1.41162	5.76897e-07	-2.40591	3.50146e-18	-1.57653	2.4563e-08	-0.00834969	0.992381
1	galk2	GALK2	22.2257	19.9568	18.0184	9.24336	5.83456	9.07623	10.7411	18.078	4.09817	2.02647	8.84484	2.20653	0.952641	1.22818	13.9312	-1.50036	0.0350693	-0.425373	0.512246	-2.03539	0.000414723	-3.66403	7.577e-11	-0.685786	0.655394
1	esr1	ESR1	4.80076	4.83632	4.3647	5.88214	4.59414	1.64145	0.640201	0.883123	0.307363	0.479953	2.27505	1.41444	1.35375	3.02322	3.94718	0.0761137	0.959875	-1.92162	0.010113	-2.20058	0.00387645	-1.16802	0.13733	-0.396585	0.86647
1	tspan33a	TSPAN33	19.2623	14.7869	18.2982	22.6882	31.5617	10.6694	4.19687	6.12991	3.63713	0.533282	5.98942	2.0368	0.952641	2.73979	23.4509	0.516938	0.662165	-1.11664	0.13463	-2.39989	0.000928596	-3.10588	9.52071e-06	0.261678	0.914429
1	cpn1	CPN1	3.37831	3.44658	4.58853	1.51255	11.8529	4.48984	0.142267	0.207794	0.461044	0.266641	0.673229	1.18813	1.45403	4.53483	0.309583	0.660984	0.75355	-1.0848	0.422383	-3.02515	0.0198123	-0.556128	0.710409	-3.77457	0.159424
1	agpat9l	GPAT3	27.145	19.2897	21.208	21.89	16.9983	8.0624	6.97107	11.3247	4.20063	2.34644	2.78578	15.672	4.76321	4.06245	24.9988	-0.31675	0.744096	-1.13412	0.0467143	-2.85173	1.81311e-07	-1.37055	0.0160212	-0.0188913	0.99133
1	ms4a17a.6	MS4A4A	43.5032	23.0142	33.6865	29.7888	28.8053	30.415	31.0853	11.6884	3.89326	2.55975	14.9039	10.6932	21.3592	40.2466	21.2838	-0.309425	0.819688	-0.224843	0.809121	-2.30284	0.00253389	-0.360955	0.693971	-0.827818	0.683992
1	lipia	LIPH	29.4565	19.5121	45.4376	27.478	31.7914	7.6279	8.10921	33.7145	2.81749	1.17322	13.4181	9.78793	7.67127	88.0513	24.6118	-0.203181	0.924226	-0.708841	0.573047	-2.52	0.0287551	0.254908	0.858652	-0.522504	0.886483
1	mxg	MX1	1.77806	1.38975	5.8196	0.546198	1.79171	1.06211	1.35153	0.259742	0.0512272	0.0533282	0.348222	0.622354	0.350973	3.21217	2.32187	-1.49968	0.38012	-1.50196	0.22843	-4.25693	0.000689653	-1.02575	0.439251	-0.52984	0.891993
1	hlx1	HLX	55.1791	72.2113	66.4777	112.769	49.4789	18.5387	11.737	16.2079	5.53253	3.19969	18.0843	19.8588	23.0639	15.3995	80.7236	0.264226	0.805752	-1.82356	0.00185018	-2.88896	6.26971e-07	-1.5842	0.00822273	0.174938	0.93367
1	wee2	WEE2	30.8197	27.7394	41.0729	12.6046	10.2909	9.31762	14.2978	7.27277	3.84204	1.43986	17.829	1.07498	1.05292	4.2514	27.4755	-1.63298	0.153308	-1.42756	0.106833	-2.17939	0.0145851	-3.87305	2.92008e-06	-0.432921	0.877653
1	znf710a	ZNF710	78.5902	37.0229	71.6258	30.209	42.5877	38.236	21.4823	20.156	10.5528	5.22616	23.5398	16.8601	5.11418	12.6597	32.8931	-0.91301	0.303571	-1.03169	0.110533	-2.30974	0.000203912	-2.35874	9.76965e-05	-1.10394	0.451635
1	mfsd6l	MFSD6L	2.72636	4.44719	4.53257	2.60495	4.27255	2.94495	5.26387	1.03897	0.307363	0.266641	0.975021	0.0565777	0.100278	0	4.17936	-0.282871	0.844663	-0.0534027	0.959327	-2.88298	0.000454923	-5.86039	7.47631e-07	-0.0414355	0.986792
1	p2rx1	P2RX1	11.4388	5.55899	26.2441	11.7223	15.9876	3.57256	4.9082	0.831174	0.35859	0.213313	4.15545	1.41444	0.752085	4.81826	9.51966	-0.183109	0.935953	-1.96599	0.0974046	-3.28312	0.00557668	-2.5505	0.0300839	-0.770447	0.824024
1	cyba	CYBA	404.627	193.231	224.39	104.954	136.354	95.6867	60.1077	53.1951	54.352	41.116	117.885	37.6241	16.1448	50.7334	154.327	-1.31933	0.0605122	-1.77745	0.00100584	-2.00097	0.00029827	-2.8979	3.02493e-08	-1.01176	0.431094
1	gsr	GSR	236.66	235.812	203.238	74.1569	70.2444	83.9069	55.982	63.5848	40.828	25.3842	60.9853	43.7345	22.8133	39.7742	261.21	-1.73878	4.39553e-06	-1.50258	4.81304e-06	-2.42042	4.45129e-14	-2.55625	1.04857e-15	0.058261	0.962826
1	acp5a	ACP5	32.8941	39.5244	44.3744	41.259	133.092	5.93817	14.1555	12.8313	12.6019	1.86649	11.0502	7.07221	3.15876	1.51161	88.8502	1.03393	0.37134	-1.54869	0.0549867	-2.19318	0.00735584	-3.18857	3.36432e-05	1.04081	0.611198
1	tal1	TAL1	33.6053	146.535	85.7271	36.8474	57.1052	43.1604	17.9967	22.8573	14.2411	8.31919	33.1739	0.678932	0.050139	1.98399	62.1487	-0.98222	0.457907	-1.40484	0.120227	-2.24235	0.0134322	-6.5266	7.15535e-15	-0.620189	0.813006
1	gfi1aa	GFI1	1.65952	2.16801	1.4549	0.168061	1.47012	0.724167	0.4268	0.467535	0.102454	0.159984	0.510725	0.396044	0.050139	0.188951	1.31573	-1.24683	0.387298	-1.46484	0.162484	-2.72325	0.0103714	-2.9498	0.00675437	-0.565329	0.856168
1	prickle2a	NA	5.86759	5.83694	5.1481	2.43689	3.9969	2.07595	2.70307	1.19481	1.07577	0.213313	2.06612	1.5276	2.75765	1.79504	7.35259	-0.919552	0.35718	-1.24525	0.0810279	-2.32964	0.000981811	-1.31685	0.0685507	0.233056	0.919753
1	clcn5b	CLCN5	89.0807	48.0853	107.159	32.3097	39.7852	25.7804	26.0348	23.2729	7.83775	5.97275	43.342	22.1784	13.688	26.2642	35.2924	-1.30099	0.162518	-1.47526	0.035126	-2.18172	0.00193923	-1.8796	0.00672649	-1.38085	0.378432
1	PITPNC1	NA	50.1412	43.3601	48.4034	52.351	46.7683	39.4913	38.3409	33.0392	8.09389	4.58622	18.6183	32.023	12.5849	22.5797	36.9177	-0.0334319	0.97367	-0.116873	0.853085	-2.21487	5.10496e-06	-0.977475	0.0571061	-0.518323	0.702602
1	gpbar1	GPBAR1	3.49685	3.00186	3.35746	4.62168	4.08878	0.67589	0.711334	3.3247	0.461044	0.426625	1.48575	0.282888	0.200556	0.566854	1.39312	0.306661	0.83215	-0.827163	0.349659	-2.05891	0.0162013	-3.18081	0.000252617	-1.39812	0.480594
1	vamp8	VAMP8	102.772	151.649	116.896	50.8805	82.7404	81.0102	69.2839	73.6109	11.8847	8.15921	39.6509	7.58141	4.86348	16.8167	186.214	-0.990317	0.239517	-0.476594	0.486146	-2.66987	6.79375e-06	-3.54482	5.58191e-10	0.448275	0.805061
1	mxf	NA	100.757	12.2854	28.5944	17.5624	27.3351	29.2564	3.05874	1.29871	6.30094	2.71974	8.96091	3.62097	2.9582	21.5404	28.6364	-1.25258	0.494833	-1.9848	0.107203	-3.06	0.0136761	-2.29134	0.0630793	-0.942987	0.788431
1	cyp2u1	CYP2U1	8.2976	9.56147	9.73663	5.92415	4.5482	3.33117	1.84947	0.883123	1.28068	1.75983	3.57508	7.75114	5.06404	4.2514	3.5602	-0.898565	0.229149	-1.95658	0.000286539	-2.05745	0.000167168	-0.562094	0.354928	-1.52014	0.179583
1	hao2	HAO2	0.770492	0.945029	1.11915	0.588214	1.10259	0.579334	0.284534	0.155845	0.102454	0.106656	0.208933	0.113155	0	0.283427	1.00614	-0.274529	0.86424	-1.23805	0.203411	-2.69668	0.00727389	-2.93909	0.00761117	-0.0592518	0.984656
1	cbln9	C1QL2	0.296343	0.778259	0.279788	0.0840305	0	0	0.0711334	0.0519484	0	0	0	0	0	0.0944756	0.309583	-3.42231	NA	-3.2017	0.196416	-5.89138	0.0224703	-4.12179	0.110946	-0.661927	NA
1	nr1d4a	NR1D2	3.73392	11.118	7.83407	8.19298	5.83456	1.20695	1.77833	2.64937	0.665953	0.159984	1.18395	0.509199	0.701946	0.944756	9.13269	-0.16206	0.898135	-1.72487	0.0104096	-3.4405	3.40291e-07	-3.24915	2.04304e-06	0.151319	0.94917
1	tmc2a	TMC2	0.296343	0.889439	1.56681	0.0420153	2.84837	0.67589	0.355667	0.415587	0.102454	0.0533282	0.116074	0.113155	0.100278	0.0944756	0.464374	0.509381	0.822301	-0.68166	0.651492	-3.29346	0.024848	-3.00123	0.044161	-1.11836	0.769712
1	sult2st1	SULT2B1	77.5826	165.436	108.278	60.7541	66.0637	31.3323	28.4534	30.6495	7.7353	2.98638	15.2521	6.78932	2.9582	10.1089	134.359	-0.959323	0.229448	-1.68923	0.00292216	-3.75881	4.91678e-12	-4.0179	1.09981e-13	0.0705446	0.975041
1	osbpl3a	OSBPL3	42.7327	28.0729	38.275	39.4103	31.7914	59.5266	20.273	19.117	5.37885	1.75983	13.0467	8.26034	1.40389	5.29063	31.5	-0.137283	0.928953	0.0441886	0.966357	-2.4908	0.00179878	-2.79088	0.00028429	-0.377258	0.885958
1	rab11fip1b	NA	53.401	62.2607	57.9721	44.6202	34.3182	13.904	23.1895	45.1951	8.91352	4.05294	26.2791	16.0681	5.71585	6.51882	63.6966	-0.637298	0.572183	-0.819232	0.280817	-2.18838	0.00226767	-2.5048	0.000270862	-0.0117911	0.995388
1	zgc:92360	ADAP1	71.715	98.1718	83.7686	52.183	67.1663	52.3332	51.714	63.0134	9.73316	2.77306	13.4181	5.09199	5.9164	9.25861	89.5468	-0.599006	0.4144	-0.347931	0.535156	-3.29455	1.10524e-12	-3.51205	2.84862e-14	-0.061327	0.974597
1	CABZ01074994.1	NA	0.82976	1.1118	0.615534	0.0840305	0	0.386223	0	0	0	0	0	0.282888	0.050139	0.0944756	0.619165	-4.36473	0.114055	-2.52115	0.222508	-6.83369	0.00326846	-2.46015	0.245642	-0.604236	NA
1	cnr2	CNR2	11.3203	21.9024	17.3469	3.06711	6.15615	3.0415	3.69894	4.10392	1.33191	0.373297	1.74111	1.64075	0.551529	4.81826	24.2248	-1.96906	0.0336998	-1.94937	0.00889258	-3.85294	1.63146e-07	-2.75186	0.000186845	0.390376	0.871984
1	klf2b	KLF2	122.745	150.927	135.529	110.794	62.2506	75.6514	57.8315	73.0914	9.16966	6.45271	16.0414	17.9917	12.8356	23.8079	106.729	-0.729798	0.160761	-0.744744	0.0597243	-3.69506	3.52113e-25	-2.78236	1.27079e-14	-0.501926	0.620238
1	mapk12a	MAPK12	64.6028	34.5769	51.3691	63.317	37.1666	14.7247	10.3855	13.2988	7.06935	4.85286	24.422	11.5418	2.65737	10.5813	27.785	-0.101931	0.941903	-1.76131	0.0106576	-2.12004	0.00268337	-2.53038	0.00017943	-1.0301	0.551705
1	tnfaip8l2b	TNFAIP8L2	40.8361	30.7968	42.5278	19.369	24.7165	15.2558	32.4368	10.2858	5.37885	3.62632	17.3182	10.2406	19.8049	9.44756	28.0946	-0.904933	0.36467	-0.703982	0.345855	-2.16976	0.00179208	-1.38504	0.0496354	-0.603074	0.759604
1	fam189a1	FAM189A1	0.948298	1.38975	1.17511	0.252092	0.643179	0.0482778	0.711334	0.103897	0.35859	0.106656	0.0928592	0.905242	0.100278	0.472378	0.928748	-1.50309	0.395105	-1.75363	0.174842	-2.64645	0.0451817	-1.14977	0.398231	-0.476988	0.905185
1	myb	MYB	71.1223	209.574	149.015	57.0147	51.6381	111.232	73.9076	51.377	12.9092	24.2643	9.28592	12.5037	5.71585	29.193	107.348	-1.45905	0.0896015	-0.597002	0.418613	-3.12967	1.25818e-06	-3.04163	1.67909e-06	-0.536067	0.784732
1	GPR68	NA	2.19294	2.66832	2.85384	0.546198	0.689121	2.12422	0.995868	0.571432	0.102454	0.0533282	1.11431	0.96182	0.50139	1.13371	2.39926	-2.1585	0.0829999	-0.839616	0.427033	-2.58351	0.010879	-1.46515	0.154902	-0.249332	0.94134
1	angpt2b	ANGPT2	0.237074	0.500309	0.391704	0.168061	0.781004	0.386223	0.2134	0	0	0	0.0232148	0.0565777	0	0.0944756	0	0.213907	0.94907	-0.669886	0.745121	-4.73735	0.0304538	-2.92553	0.166939	-4.85739	NA
1	hsd17b14	HSD17B14	111.069	47.8629	71.346	29.1166	49.0195	14.3385	18.4236	18.2858	12.8068	6.98599	31.9203	15.1062	16.0445	21.6349	46.36	-1.12031	0.141094	-1.94986	0.000461797	-2.22193	9.1137e-05	-2.02689	0.000279567	-0.912536	0.512153
1	si:ch211-212k18.7	LAMP3	1433.35	715.831	1128.95	298.434	460.103	426.148	290.438	328.574	259.466	126.494	455.869	312.535	192.484	388.578	479.543	-1.66416	0.00471021	-1.44361	0.00327185	-2.01132	4.41908e-05	-1.78394	0.000234848	-1.36765	0.176703
1	b3gnt3	B3GNT3	69.6999	146.313	121.708	56.9307	101.852	28.5805	30.374	30.5976	17.6221	12.3188	48.7278	20.1416	17.5487	19.0841	127.858	-0.597367	0.415737	-1.6435	0.000598974	-2.11533	1.12995e-05	-2.42087	2.2437e-07	0.0529075	0.977961
1	adora2ab	ADORA2A	11.4388	12.8413	13.4298	5.37795	6.93715	4.92434	4.33914	2.54547	2.51013	0.479953	4.15545	4.18675	2.90806	6.14092	18.188	-1.1334	0.183266	-1.43123	0.0242813	-2.41065	0.000134244	-1.39657	0.0306303	0.381374	0.84362
1	ihhb	IHH	0.889029	1.44534	0.783407	0.0420153	0.367531	0.0482778	0.284534	0.0519484	0.102454	0	0.0232148	0	0.100278	0	0.928748	-2.47735	0.197716	-2.78032	0.0642387	-4.68027	0.00531472	-4.54041	0.010852	-0.298532	NA
1	adamts3	ADAMTS3	2.84489	5.28104	3.86108	2.94107	3.12401	0.144833	2.41854	8.72733	0.35859	0.213313	1.30003	5.09199	1.40389	6.04644	2.24447	-0.477211	0.817637	0.192902	0.895136	-2.67892	0.0279277	0.184249	0.902728	-0.965609	0.771283
1	sgpp1	SGPP1	61.1652	29.0179	44.4863	10.5458	18.836	16.3179	8.32261	21.3508	10.3991	7.09265	11.0038	5.20514	3.05848	8.1249	25.6954	-1.75536	0.004079	-1.35385	0.00864666	-2.25947	8.99281e-06	-2.96178	2.12416e-09	-0.986048	0.407357
1	si:ch73-14h1.2	NA	3.67465	10.6177	3.18959	0.0420153	71.7605	0.67589	0.711334	0.883123	0.409817	0.159984	0.626799	0.622354	1.05292	0.944756	15.6339	2.49999	0.169258	-2.65611	0.0581225	-3.82849	0.00745181	-2.55141	0.0742256	1.31287	0.727777
1	tecpr2	TECPR2	75.3304	49.753	79.236	15.2095	28.8053	27.2287	27.3152	27.8443	13.5752	9.38576	28.856	18.0483	26.4734	19.9344	24.457	-1.76377	0.0009091	-1.07965	0.0197283	-2.01736	8.12977e-06	-1.53511	0.000708296	-1.64696	0.0563911
1	myh9a	MYH9	505.324	518.543	509.215	371.079	602.384	100.659	109.474	122.754	74.2794	47.4087	274.886	70.7221	30.4344	74.2578	442.393	-0.184644	0.869976	-1.95529	0.000809584	-2.00664	0.000894705	-3.01935	9.92138e-08	-0.362714	0.844777
1	scospondin	SSPO	7.46784	4.83632	19.809	10.6719	7.81004	3.57256	2.84534	3.2208	0.614726	0.479953	1.67147	2.43284	2.00556	1.79504	4.33416	-0.311551	0.782763	-1.51056	0.0199723	-3.53713	3.07486e-08	-2.24338	0.000471025	-1.47043	0.297234
1	si:ch73-373m9.1	NA	9.2459	16.8993	14.6609	4.91579	8.72886	6.51751	6.75767	10.3377	1.28068	1.01324	6.89479	3.33808	1.90528	11.9039	12.3833	-1.09332	0.371068	-0.525754	0.586338	-2.18307	0.0124093	-1.13118	0.211438	-0.270711	0.92463
1	slc6a5	SLC6A5	1.06683	1.05621	0.895322	0.168061	0.367531	0.386223	0.284534	0.259742	0.102454	0.106656	0.348222	0.509199	1.35375	0	0.773956	-2.03312	0.181696	-1.46209	0.220394	-2.39172	0.048508	-0.47318	0.725317	-0.533326	0.883564
1	nitr7b	NA	1.54098	1.1118	4.53257	0.420153	0.781004	1.59317	0.355667	1.09092	0.307363	0	0.626799	0.282888	0.150417	0.566854	1.39312	-2.12333	0.135482	-1.04149	0.371205	-2.93462	0.00968905	-2.79379	0.0135994	-0.945528	0.758459
1	htr5ab	HTR5A	1.83733	1.6677	1.79064	0.168061	0.0918828	1.11039	0.0711334	0	0	0	0.185718	0	0.050139	0.0944756	1.8575	-3.84682	0.0844244	-1.99811	0.264583	-4.72412	0.011162	-5.1807	0.00930489	-0.085358	0.986792
1	senp7a	NA	0.770492	1.33416	1.73469	0.0420153	0.275648	0.0482778	0.4268	0	0	0.0533282	0.139289	0	0.150417	0.0944756	1.08354	-3.14466	0.133263	-2.75095	0.0928089	-4.21786	0.0148683	-3.78655	0.0291904	-0.381028	NA
1	kcnq5a	KCNQ5	2.01513	2.33478	2.40618	1.05038	2.1133	0.67589	0.355667	0.623381	0.204909	0.106656	0.278578	5.14857	0.150417	2.73979	2.24447	-0.626541	0.702316	-1.79248	0.0820407	-3.48324	0.00100309	0.33305	0.785954	-0.155412	0.965382
1	dchs1a	DCHS1	2.78562	4.78073	4.30874	2.68898	5.60485	1.40006	1.42267	3.27275	0.563499	0.426625	1.71789	2.14995	0.250695	2.26741	3.40541	-0.0383128	0.981817	-0.702917	0.451229	-2.12301	0.0162844	-1.25392	0.163879	-0.355085	0.89926
1	cxcl32b.1	CCL13	17.4842	13.8975	18.1303	5.75609	5.3292	61.7473	13.0885	1.29871	2.25399	1.59984	5.03761	6.73274	1.95542	20.0288	13.0025	-1.67895	0.27746	0.786951	0.527642	-2.51109	0.0307785	-0.69573	0.592257	-0.507662	0.890069
1	mgat5	MGAT5	45.459	62.5387	53.3836	47.3512	64.3179	58.0299	42.3244	34.0262	8.96475	4.63955	25.4898	10.8629	9.32586	19.8399	64.0836	-0.0441911	0.969395	-0.0197192	0.978339	-2.0765	0.00022901	-1.88277	0.000680607	0.10854	0.958116
1	CABZ01046997.1	NA	29.6936	9.17234	27.755	6.51237	10.5206	30.6564	5.54841	1.6104	4.81535	3.09303	9.33235	4.63937	7.72141	7.747	13.8538	-1.53147	0.232644	-0.679129	0.518863	-2.00638	0.0421567	-1.62141	0.0956424	-0.869955	0.740633
1	il2rb	IL2RB	59.0908	47.7517	78.6205	10.2937	42.5877	151.785	17.5699	13.1949	1.99786	1.27988	17.4343	3.33808	1.1532	10.4868	29.8747	-1.37336	0.438714	0.129657	0.934755	-3.25401	0.00754623	-3.5398	0.00243654	-1.21199	0.707791
1	adamts13	ADAMTS13	0.592686	0.722669	0.335746	0	0.0918828	0.0965557	0	0	0	0	0	0	0	0.0944756	0.154791	-3.74023	0.301541	-3.79821	0.167667	-6.20564	0.0286743	-4.43605	0.117482	-1.97618	NA
1	haao	HAAO	29.8121	25.1822	30.6088	13.4449	11.2556	19.456	19.3483	15.3767	1.8954	1.38653	8.05553	3.67755	2.15598	3.40112	24.3022	-1.30748	0.0827084	-0.420318	0.527902	-2.95948	2.0544e-07	-3.10581	3.89647e-08	-0.393118	0.824417
1	scarf1	SCARF1	35.4426	23.8481	37.1559	44.032	62.8478	3.71739	14.938	24.4677	2.66381	2.29311	15.6003	1.69733	0.752085	1.41713	10.371	0.608652	0.66243	-0.905331	0.321519	-2.30674	0.00799747	-4.54834	2.43839e-08	-1.80114	0.332229
1	si:ch211-264f5.6	CEACAM5	70.7667	37.7456	52.6562	59.1995	58.2537	13.5178	18.9926	8.51953	15.0096	6.18607	11.3056	8.71296	1.40389	1.70056	18.1106	0.00755866	0.996381	-1.73277	0.0156944	-2.31987	0.00142457	-3.69607	7.16394e-08	-1.74643	0.250285
1	si:ch73-343l4.2	CLEC10A	74.0857	34.4658	28.4824	16.7221	16.8145	14.4833	14.2978	18.7534	7.1718	5.54613	8.84484	5.3183	2.25626	4.15693	51.1585	-1.57537	0.0055443	-1.3151	0.00561254	-2.69426	4.57861e-09	-3.47029	2.74154e-14	-0.0222207	0.988575
1	si:dkey-7i4.1	NA	136.673	49.2527	86.0069	22.016	35.1911	56.0988	16.8586	6.90914	8.45248	4.95952	38.3044	10.3537	6.71863	20.1233	35.8342	-1.81354	0.12847	-1.61115	0.0824903	-2.49427	0.00744631	-2.79295	0.00171054	-1.52916	0.476779
1	si:ch211-219a15.3	C1QTNF4	0.237074	0.16677	0.671492	0	0.275648	0.0482778	0.0711334	0.103897	0	0.0533282	0.0232148	0.113155	0.100278	0.188951	0.154791	-1.55428	0.502807	-2.03748	0.236605	-3.86521	0.0448835	-1.34019	0.444792	-1.37516	NA
1	fgf18a	FGF18	1.65952	2.61273	1.23107	1.55456	1.28636	0.289667	0.142267	1.09092	0.256136	0.0533282	0.812518	0.226311	0.100278	0.377902	2.78624	-0.443085	0.803427	-1.59135	0.137466	-2.26094	0.0381691	-2.90036	0.00880228	0.466319	0.888506
1	si:ch211-212k18.6	NA	29.3972	17.2329	17.9624	2.31084	9.0964	3.33117	18.9215	9.81824	4.09817	0.746594	7.19659	1.98022	1.00278	3.77902	7.89435	-2.07612	0.0819724	-0.728257	0.485595	-2.47606	0.0102439	-3.17811	0.000520093	-1.62309	0.459321
1	tnfrsf9b	TNFRSF9	26.8487	12.341	17.5707	3.90742	6.15615	25.8769	7.18447	4.36366	4.86658	1.27988	4.75903	5.54461	4.16154	20.8791	6.42384	-2.05242	0.0607341	-0.43803	0.667179	-2.41051	0.00677226	-0.811774	0.403697	-1.74131	0.371205
1	CU459094.2	NA	38.2875	13.8975	61.1617	17.6464	19.8467	44.0777	8.18034	4.36366	6.86444	3.67964	12.211	11.4287	8.27294	17.1001	36.2212	-1.13886	0.36341	-0.851941	0.365133	-2.36339	0.00783154	-1.53079	0.0884643	-0.240988	0.936314
[truncated: 9,221 more rows]
