# Supplementary material for: tp53 deficiency causes a wide tumor spectrum and increases embryonal rhabdomyosarcoma metastasis in zebrafish
Source: eLife. 2018 Sep 7;7:e37202. doi: 10.7554/eLife.37202 (PMC6128690; doi:10.7554/eLife.37202)
Supplement: Figure 3—source data 2. — These gene lists were used to assess overlap with the GSEA signature database. [file elife-37202-fig3-data2.xlsx]

## Sheet: ClusterAssignments
GENE DESCRIPTION			COMPARISONS TO CONTROLS								COMPARISONS TO OTHER TUMORS
cluster (from top to bottom of heatmap)	gene_name	human_ortholog	DEseq_AvC_log2FC	DEseq_AvC_adjustedPvalue	DEseq_LvC_log2FC	DEseq_LvC_adjustedPvalue	DEseq_MvC_log2FC	DEseq_MvC_adjustedPvalue	DEseq_RvC_log2FC	DEseq_RvC_adjustedPvalue	DEseq_AvO_log2FC	DEseq_AvO_adjustedPvalue	DEseq_LvO_log2FC	DEseq_LvO_adjustedPvalue	DEseq_MvO_log2FC	DEseq_MvO_adjustedPvalue	DEseq_RvO_log2FC	DEseq_RvO_adjustedPvalue
5	cdh15	CDH15	0.118558	0.937571	-0.994311	0.339623	-0.493573	0.62556	10.7716	3.24387e-71	-8.91845	0.0058297	-10.0927	5.90019e-06	-9.73005	6.79554e-05	10.966	7.44687e-100
5	myhz1.3	NA	1.35857	0.558037	0.882605	0.639647	0.518257	0.803936	12.1941	2.83161e-21	-9.10102	0.0136275	-9.80551	0.000104227	-10.2671	0.000223146	10.8632	1.13728e-30
5	myf5	MYF5	-1.13807	0.57091	-1.86236	0.234107	-1.08677	0.463034	9.86283	1.83207e-23	-8.11762	0.0256669	-10.2498	3.23097e-05	-9.30733	0.000533573	10.8294	2.67432e-35
5	myhz2	MYH4	1.13806	0.39359	1.49146	0.113959	1.20451	0.239675	12.2021	3.60399e-52	-9.32968	0.00122093	-9.12836	8.47923e-06	-9.42706	2.50746e-05	10.4669	8.60878e-44
5	tnni2a.4	TNNI2	-1.75631	0.295837	-1.1274	0.384683	-3.22667	0.0206354	9.04946	2.03512e-20	-6.71979	0.0282639	-6.25383	0.00283592	-8.36029	0.000254165	10.1648	1.35604e-22
5	ttn.1	NA	1.09842	0.42825	-1.80971	0.0992157	-2.22281	0.0444984	9.83175	1.94213e-32	-6.99826	0.0360767	-10.0745	1.46137e-06	-10.4597	2.83711e-06	10.0441	3.40575e-23
5	myha	MYH4	-4.10298	0.0193052	-3.48286	0.0152088	-5.70317	0.000128885	6.78889	3.38548e-07	-4.10956	0.108356	-3.61916	0.0340521	-5.88169	0.000661712	10.0024	NA
5	cx39.9	GJA3	-1.43302	0.877241	-0.733432	0.910359	-1.45792	0.828609	9.83118	0.0451438	-5.6393	0.44093	-5.08978	0.263046	-5.81643	0.286172	9.92776	4.16839e-05
5	klhl38b	KLHL38	-0.279702	0.927414	-2.14362	0.283277	-1.12881	0.571542	8.65424	5.63488e-10	-4.08444	0.277893	-5.95595	0.0116597	-5.03571	0.0651852	9.86275	3.18201e-15
5	myog	MYOG	1.34139	0.429297	-0.389597	0.846943	-0.717615	0.70225	11.1694	1.27277e-30	-8.09535	0.0723426	-10.0402	0.000652677	-10.828	0.00101836	9.76648	6.8848e-12
5	rapsn	RAPSN	0.818955	0.683847	-0.498607	0.784675	-3.64756	0.0530473	9.36813	1.00044e-19	-6.81539	0.0910256	-8.23998	0.00163305	-11.436	6.09629e-05	9.5899	1.44896e-21
5	vgll2a	VGLL2	-2.31538	0.728386	-1.61569	0.729153	-2.34018	0.629682	8.94287	0.0144621	-21.799	9.9879e-06	-23.5492	3.01465e-08	-24.3207	1.50599e-10	9.54906	1.35499e-06
5	trim63a	TRIM63	-0.40182	0.822978	-1.46266	0.196732	-0.178695	0.896818	9.16718	2.80782e-26	-7.83737	0.00729052	-8.99795	5.12204e-06	-7.75051	0.000678826	9.38357	1.51554e-30
5	chrne	CHRNG	0.891777	0.612882	-1.06152	0.508703	-1.54838	0.322805	8.93488	2.25244e-21	-6.30712	0.0777075	-8.4983	0.000307011	-9.05033	0.000460499	9.32773	2.34791e-29
5	myhc4	MYH4	-2.96737	0.0559405	-4.50675	0.000173077	-6.11106	5.19365e-07	5.44316	3.01732e-06	-3.28905	0.277409	-5.00037	0.00367555	-6.63141	0.000173629	9.26739	2.95261e-15
5	asb2a.1	ASB2	-1.42065	0.822301	-2.16503	0.587969	-2.88952	0.486722	8.49715	0.00747611	-3.26497	0.581959	-4.18549	0.22325	-4.91755	0.217487	9.23928	6.96412e-05
5	chrnb1	CHRNB1	-2.20875	0.421191	0.086765	0.962166	-0.442936	0.804037	9.28865	2.32102e-19	-9.76905	0.00878999	-7.76955	0.00143301	-7.96666	0.00359161	9.18535	1.44896e-21
5	trim109	NA	-0.456934	0.880419	-2.199	0.276995	0.185872	0.931417	10.133	1.92937e-17	-8.86102	0.0439879	-25.2763	1.36738e-20	-8.58189	0.0102167	9.18049	1.13382e-09
5	myhz1.1	MYH1	3.7083	0.115304	2.16241	0.325638	3.97835	0.047557	12.7369	9.15401e-14	-4.93089	0.151363	-6.58304	0.00223022	-4.7977	0.0699321	9.14167	1.23375e-17
5	klhl41b	KLHL41	-2.01759	0.024129	-3.7006	9.57981e-06	-3.64067	3.16945e-06	6.86227	2.13951e-28	-7.14943	0.0176109	-8.90095	6.79979e-06	-8.98881	2.78264e-05	9.0167	2.28264e-22
5	ampd1	AMPD1	-1.46734	0.50989	-0.821749	0.623097	-1.95298	0.227684	7.94826	2.32977e-09	-2.90763	0.205569	-2.36178	0.120663	-3.54561	0.028796	8.99283	6.97754e-15
5	zgc:92518	METTL21EP	-1.86728	0.164575	0.210763	0.837421	-1.96281	0.0593222	8.434	1.4315e-41	-8.57236	0.00231496	-6.63864	0.00108117	-8.64909	6.21103e-05	8.95702	3.42992e-40
5	xirp2b	XIRP2	-1.23496	0.768788	-3.97779	0.1521	-3.80678	0.194333	8.61441	9.36028e-05	-4.17217	0.349725	-7.08162	0.00860886	-6.91727	0.0281337	8.91388	7.46999e-05
5	actn3a	ACTN3	-2.95326	0.0343453	-4.44829	9.21069e-05	-4.54558	7.23027e-05	6.63152	1.30003e-10	-4.34047	0.115584	-5.98117	0.000323757	-6.10574	0.000963862	8.88729	3.05004e-11
5	stac3	STAC3	-1.61962	0.206883	-2.76291	0.00975342	-1.38164	0.178293	7.42801	6.15837e-21	-7.31792	0.0113955	-8.64397	1.03311e-05	-7.29106	0.00114241	8.86764	7.92216e-31
5	TCF15 (1 of many)	NA	-3.30697	0.316526	-1.64535	0.520561	-3.33164	0.184538	6.14681	0.000478758	-5.35255	0.335472	-3.79672	0.302907	-5.53023	0.177361	8.81848	1.83831e-10
5	CABZ01016547.1	NA	0.250289	0.905352	-2.98934	0.0870888	-1.37609	0.338764	8.36564	3.69115e-19	-6.38429	0.082939	-9.77848	8.09573e-05	-8.37002	0.00151551	8.80628	4.06137e-19
5	desma	DES	1.16496	0.282215	0.104146	0.920966	-0.169777	0.875838	9.74495	5.49086e-46	-6.85031	0.0180079	-8.05108	1.87561e-05	-8.36856	4.43359e-05	8.79837	5.02778e-28
5	si:ch211-89o9.4	NA	-4.71975	0.0946977	-4.50039	0.0332826	-4.10793	0.0467187	5.57855	0.00034131	-5.34712	0.17428	-5.27305	0.0347301	-4.74958	0.0960387	8.7932	1.71971e-08
5	myhz1.2	MYH4	3.29116	0.246603	1.19015	0.681282	1.24802	0.674294	11.9703	2.32573e-10	-4.49894	0.35046	-6.75972	0.0217399	-6.67698	0.0522124	8.75019	7.03889e-07
5	hsp90aa1.1	HSP90AA1	-1.92577	0.00225875	-1.59917	0.00296927	-2.37828	1.04e-05	7.55576	4.0246e-65	-7.75337	0.00433657	-7.54482	7.01822e-05	-8.44058	2.89996e-05	8.74948	2.74578e-31
5	mybphb	MYBPH	-2.30699	0.0600439	-2.99956	0.00203787	-2.65717	0.00810192	6.88206	3.0371e-15	-4.6811	0.0689859	-5.52196	0.000674025	-5.18281	0.00633083	8.6717	4.65605e-19
5	obsl1b	OBSL1	0.167379	0.951199	-1.73268	0.297489	-3.08302	0.0850909	8.24917	6.08494e-12	-3.28505	0.322831	-5.34371	0.00768008	-6.75533	0.00299188	8.66629	1.66351e-11
5	tnnt3a	TNNT3	-0.416382	0.872574	-3.36619	0.0827478	-1.1765	0.498859	7.86402	1.36926e-10	-3.78446	0.280857	-6.90264	0.00243695	-4.78094	0.0582453	8.64262	3.94232e-13
5	atp1a2a	ATP1A2	1.11098	0.41259	-1.69908	0.142381	-0.436214	0.724947	8.68477	1.49261e-26	-5.84318	0.0727222	-8.89997	8.19603e-06	-7.55027	0.000919425	8.6147	2.34657e-24
5	AL929304.1	NA	0.00892099	0.998786	-0.733437	0.820281	-0.554062	0.874706	8.10623	0.000131162	-6.36206	0.274685	-7.25774	0.0350629	-7.754	0.0604917	8.60952	NA
5	trim101	NA	0.64249	0.691381	-0.496798	0.702472	-1.92189	0.136301	8.53536	3.13777e-24	-6.16311	0.045258	-7.36512	0.000244081	-8.94569	3.46534e-05	8.55825	3.06278e-24
5	cacng1a	CACNG1	0.444801	0.814266	0.670624	0.588077	-0.775012	0.572661	8.89836	2.6544e-22	-6.7258	0.0206914	-6.62446	0.000835905	-8.10621	0.000120991	8.54778	3.75911e-28
5	six2b	NA	0.281138	0.888665	-2.68149	0.0644749	-2.02862	0.122379	7.87599	6.92627e-17	-5.88702	0.11196	-9.07856	9.29667e-05	-8.33661	0.00104101	8.54022	7.23633e-13
5	atp2a1l	ATP2A1	-1.68529	0.202268	-3.2681	0.00055356	-3.6245	0.000178774	6.83551	1.56335e-14	-4.08762	0.146769	-5.83054	0.000377596	-6.18822	0.000646062	8.53214	3.68355e-14
5	chrnd	CHRND	-0.59119	0.822424	-1.15563	0.553229	-1.91572	0.32151	8.6783	1.00969e-14	-7.54246	0.0482428	-8.3574	0.00139479	-8.99715	0.00201399	8.48263	NA
5	myl1	MYL1	-1.52819	0.304133	-2.22084	0.0381135	-1.80666	0.11423	6.91378	4.74466e-13	-6.72527	0.0160907	-7.56595	3.87495e-05	-7.17621	0.000646062	8.43611	NA
5	tnnt3b	TNNT3	-1.66846	0.0948314	-3.35257	6.52054e-06	-3.5951	1.84704e-06	6.09341	4.73362e-18	-6.03971	0.0386757	-7.8765	1.22245e-05	-8.137	3.33715e-05	8.42357	4.77803e-24
5	cav3	CAV3	0.71537	0.761026	-3.52317	0.0688808	-1.43253	0.403601	8.33386	1.14837e-11	-5.88963	0.153691	-10.4644	5.97859e-05	-8.37799	0.0031968	8.37265	4.97312e-08
5	SRL (1 of many)	NA	-1.27889	0.441833	-3.00006	0.0351388	-1.69102	0.176213	6.54178	2.66168e-12	-6.09218	0.0880142	-8.06943	0.000556869	-6.78853	0.0102656	8.33938	4.7385e-23
5	klhl40b	KLHL40	0.506308	0.796445	-1.04603	0.484676	-0.963758	0.514115	8.28536	6.02676e-18	-6.05098	0.0487398	-7.66804	0.000167354	-7.78568	0.000458143	8.33832	3.89305e-23
5	klhl40a	KLHL40	2.41854	0.013464	-1.41123	0.305698	-1.00289	0.417382	9.3117	2.38697e-36	-5.16124	0.134977	-9.27691	1.47652e-05	-8.7413	0.000110501	8.28629	9.03658e-16
5	CABZ01078594.1	NA	-1.35377	0.335614	-2.45264	0.0213762	-1.13447	0.305285	7.07826	1.0591e-16	-6.70655	0.0183007	-7.91236	2.6031e-05	-6.67817	0.00242324	8.24188	3.89305e-23
5	tmem41ab	TMEM41A	1.01208	0.669502	-0.604219	0.772566	-1.59624	0.444952	8.23952	1.33096e-10	-5.49733	0.185324	-7.39044	0.00454706	-8.50819	0.00408879	8.23614	8.15037e-14
5	zgc:91999	NA	-1.15309	0.610235	-1.28632	0.414816	-1.95455	0.221969	6.95248	3.3316e-08	-3.91177	0.198837	-4.14013	0.0319283	-4.90119	0.0248453	8.22187	1.3041e-14
5	actc1a	ACTC1	-1.28631	0.254389	-1.33824	0.118633	-0.632279	0.512368	7.68785	9.50348e-28	-7.24964	0.00633185	-7.44467	4.22884e-05	-6.77698	0.00133962	8.22171	2.04328e-28
5	tmem38a	TMEM38A	-0.85401	0.623551	-0.256383	0.84967	-2.53884	0.0309538	7.36052	1.40734e-14	-6.48934	0.0350539	-6.03203	0.00385098	-8.45037	7.4761e-05	8.17622	1.1794e-17
5	si:ch211-266g18.10	NA	-0.449926	0.854088	-2.61438	0.139223	-1.47652	0.359498	7.89772	8.20437e-12	-3.95314	0.226627	-6.20281	0.00336437	-5.17339	0.0265289	8.13387	6.01291e-10
5	flnca	FLNC	0.958843	0.441221	-1.41449	0.182168	-0.0580406	0.962077	8.40431	1.83622e-30	-5.71865	0.0575622	-8.28262	9.7306e-06	-6.89747	0.00142548	8.11794	1.97585e-24
5	si:ch73-334d15.4	NA	-3.25928	0.306158	-2.55945	0.276305	-2.26374	0.361225	5.80967	0.000518766	-7.34433	0.133335	-6.79545	0.0307227	-6.39651	0.0920953	8.10668	1.54182e-11
5	YIPF7	NA	2.59283	0.47561	-0.733437	0.831563	-1.45793	0.674428	8.69075	0.000159117	-1.45231	0.849222	-5.02997	0.182635	-5.75772	0.193061	8.10146	8.77916e-05
5	nrap	NA	1.66405	0.430755	2.10146	0.167066	-0.203211	0.927541	9.67776	5.3001e-14	-3.8584	0.221171	-3.53646	0.0817442	-5.9997	0.0051984	8.08198	2.07568e-14
5	cacna1sb	CACNA1S	-0.987218	0.599788	-0.484488	0.730093	-0.107886	0.947217	8.25254	2.89929e-16	-4.49719	0.0558254	-4.13435	0.00908762	-3.76666	0.0482104	8.06898	1.00872e-16
5	cavin4a	CAVIN4	0.581296	0.585181	-0.922754	0.252446	0.245982	0.78229	8.45326	3.675e-49	-6.14675	0.0278469	-7.81133	1.01481e-05	-6.64841	0.00139924	8.06663	1.58378e-35
5	megf10	MEGF10	1.4429	0.107424	-0.609553	0.475634	-1.46542	0.0779682	8.16087	1.87615e-40	-4.98809	0.108665	-7.10003	0.00013748	-8.14549	3.60008e-05	8.05373	8.42904e-23
5	synpo2b	SYNPO2	-2.0894	0.514526	-4.83119	0.0429464	-4.65497	0.0622892	4.8128	0.013255	-1.65863	0.715416	-4.63388	0.0704611	-4.46544	0.14234	8.05176	5.06892e-06
5	fbxl22	FBXL22	-0.877687	0.654402	2.37715	0.0100281	-1.27933	0.369846	9.01275	4.41457e-30	-8.167	0.00978436	-5.04977	0.0277479	-8.90329	0.000237103	8.04306	1.63034e-14
5	dre-mir-133c	NA	-1.43327	0.755621	0.228357	0.948786	-1.45793	0.661911	7.17501	0.00127441	-6.87958	0.249876	-5.35921	0.168979	-7.05655	0.108322	7.97434	7.50521e-14
5	spegb	SPEG	3.34257	0.0310885	-2.30629	0.203249	-0.00396607	0.99837	8.54325	3.0224e-13	-3.47471	0.373238	-9.21534	2.36555e-05	-7.06917	0.00311418	7.93859	NA
5	jam2b	JAM2	-2.80698	0.0149175	-5.1718	0.000582018	-3.19225	0.00113211	6.18902	1.23768e-19	-7.27592	0.0528866	-9.79279	0.000138779	-8.07485	0.00384032	7.93609	2.60436e-07
5	chrna1	CHRNA1	-1.78424	0.00470391	-2.0922	0.000180956	-2.51558	4.18638e-06	6.55814	2.27076e-53	-6.62097	0.013884	-7.13894	7.50911e-05	-7.51016	0.000136012	7.89391	6.09629e-25
5	myoz1a	MYOZ1	-1.81349	0.302369	-5.37307	0.000315171	-4.20039	0.00160057	5.42783	2.67551e-06	-2.5655	0.425624	-6.28587	0.000587281	-5.12406	0.0116602	7.87858	9.55229e-09
5	tnni2a.3	TNNI2	-2.6826	0.0424272	-6.05968	2.54744e-08	-3.97139	0.000183491	4.78851	1.63929e-06	-5.75915	0.0616619	-9.29037	3.35003e-07	-7.22976	0.000887169	7.86363	7.19555e-11
5	BX323076.2	NA	-0.471421	0.950291	0.228356	0.962908	0.612906	0.904863	8.02343	0.02103	-6.76629	0.333279	-6.21769	0.148346	-5.78916	0.28788	7.85664	0.000121935
5	ldb3b	LDB3	-0.666706	0.75651	-3.37495	0.00820243	-2.5976	0.0518208	6.51646	1.56387e-08	-2.64896	0.382413	-5.52459	0.000581389	-4.78333	0.0129905	7.85109	2.45256e-10
5	trdn	TRDN	-0.988261	0.677967	-4.53978	0.01622	0.139108	0.943173	6.91594	2.67929e-08	-3.67636	0.285292	-7.40046	0.000723975	-2.7082	0.335235	7.82969	1.21714e-09
5	fgfr4	FGFR4	1.36211	0.156535	-4.45985	7.95245e-09	-2.35433	0.00153065	7.3844	5.64346e-30	-4.2901	0.219724	-10.2726	7.37852e-09	-8.20549	9.35009e-05	7.78473	1.96747e-09
5	pitx3	PITX3	-0.183534	0.916717	0.696599	0.494044	-0.732906	0.51879	8.37052	1.9534e-27	-6.83409	0.0168565	-6.12406	0.00205557	-7.63611	0.000291719	7.78203	1.41122e-18
5	dlb	DLL1	2.09796	0.0782481	-0.981537	0.487861	0.0721541	0.960972	8.77831	2.52338e-25	-4.95397	0.136886	-8.26571	5.08906e-05	-7.3239	0.00112323	7.75167	4.70136e-16
5	capn3b	CAPN3	-2.21053	0.127998	-1.76592	0.125181	-2.67251	0.0250117	6.40461	3.55404e-17	-6.89549	0.0164438	-6.52666	0.00105903	-7.53313	0.000598672	7.73423	1.39192e-19
5	thbs3b	THBS3	-0.369357	0.870188	-1.55848	0.246571	-0.403654	0.800774	7.38673	1.80833e-11	-2.87277	0.250436	-4.24366	0.00350211	-3.03585	0.104653	7.72981	1.05982e-14
5	Metazoa_SRP	NA	-12.6263	0.00364796	2.95077	0.451858	1.58036	0.731638	9.7914	0.00421063	-4.23454	0.310739	0.29428	0.928666	-1.40863	NA	7.70264	NA
5	rbfox1l	RBFOX3	-0.590879	0.702942	1.3642	0.120424	-1.28571	0.24304	8.33989	3.80568e-31	-7.2137	0.0112037	-5.40441	0.00856836	-8.13946	0.000114069	7.69319	8.46619e-17
5	si:ch1073-398f15.1	NA	-1.53485	0.371068	-0.677367	0.605886	1.71668	0.100153	8.3063	1.38501e-22	-8.12315	0.00391621	-7.44744	0.000166202	-5.00063	0.0458749	7.69289	3.65502e-16
5	si:dkey-269i1.4	CTSL	-0.471433	0.948307	0.228357	0.961292	0.391364	0.938194	7.83739	0.0177708	-6.5743	0.340699	-6.02559	0.156413	-5.86808	0.269752	7.68356	3.86849e-06
5	mylk4a	MYLK4	1.08637	0.5618	-1.45023	0.327971	-1.05573	0.486767	7.84764	2.76222e-13	-5.03679	0.149954	-7.80794	0.000209557	-7.4458	0.00156685	7.63404	NA
5	scxa	SCX	2.21753	0.199516	-1.7685	0.267939	-0.512163	0.769244	8.19111	3.06853e-12	-2.10615	0.58177	-6.35146	0.00126628	-5.12422	0.027587	7.63183	1.18783e-08
5	si:dkeyp-69b9.3	MKL2	-1.12569	0.406662	-1.67192	0.11202	-0.686033	0.524085	6.78919	1.11925e-19	-6.19528	0.0225477	-6.93569	0.000147707	-5.92465	0.00522108	7.60553	7.92216e-31
5	nexn	NEXN	0.408366	0.85416	-0.333176	0.836292	2.74523	0.0256974	9.30964	1.85351e-18	-7.18417	0.0130888	-8.01302	3.61431e-05	-4.99701	0.0507663	7.60003	2.57691e-11
5	smyd1a	SMYD1	-1.78907	0.301369	-4.74072	0.000186385	-2.7036	0.0375013	5.92449	2.09899e-07	-2.7289	0.324296	-5.87434	5.51437e-05	-3.81383	0.0448176	7.58551	2.05188e-08
5	txnipb	TXNIP	-3.81063	0.00825487	-7.39717	1.27842e-05	-5.74789	1.29769e-05	3.48077	0.00206843	-2.90403	0.365452	-6.67448	0.00120581	-4.9994	0.0200261	7.55418	3.90633e-08
5	nmrk2	NMRK2	-1.142	0.342815	-4.08301	0.00284636	-1.65459	0.0732286	7.1466	1.65234e-25	-6.57204	0.033926	-9.72866	6.23622e-06	-7.30572	0.00145569	7.52963	3.26453e-09
5	dusp27	DUSP27	0.575411	0.823701	-1.41142	0.399956	2.15449	0.169093	9.0482	4.01173e-12	-4.05177	0.153286	-6.17604	0.000220089	-2.55899	0.302631	7.49534	9.66086e-08
5	ckma	CKM	-0.952924	0.457767	-3.81071	2.44292e-06	-4.07467	6.82485e-07	5.64673	4.71255e-13	-4.87674	0.117812	-7.89268	7.89456e-06	-8.1621	2.09219e-05	7.49239	2.94127e-11
5	casq1b	CASQ1	-1.37189	0.293063	-2.22232	0.0214228	-3.15841	0.00139517	5.86999	1.37634e-12	-5.52372	0.0555077	-6.52329	0.000390757	-7.54252	0.000118706	7.415	4.01306e-15
5	plaub	PLAU	2.6419	0.202481	0.501183	0.803401	0.162673	0.943173	8.76027	7.76729e-10	-2.71653	0.42961	-4.98757	0.0102377	-5.3366	0.0161598	7.38749	4.46784e-09
5	gls2a	GLS2	-1.78738	0.553949	-3.63465	0.10491	-0.836079	0.729828	5.82165	0.00121133	-2.59552	0.391721	-4.61472	0.0186255	-1.71061	0.502771	7.38542	NA
5	adrb2b	ADRB2	3.46833	0.0731854	2.14396	0.258937	2.03944	0.294259	9.83502	1.50413e-11	-4.64296	0.206662	-6.01572	0.00792927	-6.24582	0.0157804	7.36321	2.28264e-22
5	ttn.2	TTN	0.708108	0.593572	-2.38338	0.00412796	-3.19229	0.000149351	7.76374	1.45624e-25	-5.33774	0.0963641	-8.59698	3.20819e-06	-9.43702	1.06191e-06	7.35844	2.05812e-07
5	hoxb6b	HOXB6	-1.19719	0.595874	-0.536393	0.7469	-2.73362	0.122723	6.19481	9.46743e-12	-5.67829	0.0995585	-5.14811	0.0240125	-7.40771	0.00400768	7.33751	4.05959e-27
5	tmem121b	TMEM121	-0.856311	0.819261	-2.59764	0.286055	-1.81758	0.486863	5.76658	0.00117532	-4.89832	0.298094	-6.799	0.0171629	-6.10538	0.0762855	7.33649	3.35183e-08
5	tnnc2	TNNC2	-2.50563	0.0838637	-4.19754	0.000128905	-3.00141	0.0102676	5.21881	9.95073e-07	-3.64073	0.171702	-5.49749	0.000262273	-4.29249	NA	7.33299	1.37537e-09
5	mybpc3	MYBPC3	-2.47373	0.0536079	-1.31886	0.193816	-1.03045	0.326445	6.95546	5.79203e-19	-7.71788	0.00283285	-6.72238	0.000272446	-6.4469	0.00220238	7.31663	6.54674e-13
5	atp2a1	ATP2A1	-0.350742	0.875712	-1.8528	0.142007	-2.42832	0.0611899	7.40732	2.72457e-11	-3.12456	0.262598	-4.79007	0.00227867	-5.38298	0.00174655	7.30247	2.84839e-07
5	tnni2b.1	TNNI2	1.76582	0.214693	0.346181	0.795538	1.04434	0.396937	9.05115	8.2189e-22	-5.56982	0.0530777	-7.12755	6.62886e-05	-6.47037	0.00190835	7.28457	1.05764e-12
5	zgc:91999	NA	-0.511645	0.806403	-0.347031	0.816023	-1.43452	0.306369	6.64532	4.6838e-11	-5.44136	0.0573707	-5.3853	0.00480545	-6.57853	0.00160261	7.27832	6.27287e-19
5	BX649294.1	NA	0.342588	0.788655	1.99993	0.00364491	0.0149779	0.988834	8.37963	1.59448e-44	-6.32464	0.0132889	-4.81031	0.00950964	-6.82339	0.000332137	7.27334	5.64184e-29
5	cilp	CILP	-0.590094	0.754932	-2.82737	0.00949619	-3.21319	0.00417476	6.30437	4.14745e-10	-3.34141	0.273709	-5.74033	0.000620884	-6.14623	0.000914497	7.26333	9.99136e-09
5	asb10	ASB10	-1.11036	0.705294	-3.21214	0.14441	-1.54478	0.464196	6.93463	6.83208e-06	-2.42883	0.425546	-4.71253	0.0221354	-2.97393	0.185985	7.26274	8.22357e-06
5	ankrd9	ANKRD9	-1.60156	0.301558	-4.7977	0.000145534	-3.32493	0.00401726	4.37133	2.0659e-05	-1.32053	0.647058	-4.76463	0.00130098	-3.26791	0.0654509	7.25039	8.78161e-13
5	mymk	NA	-2.70401	0.00307701	-3.31125	0.000114156	-1.85179	0.0143974	5.95181	1.55144e-22	-6.94534	0.00946862	-7.68564	2.56481e-05	-6.36425	0.00278948	7.23072	9.68383e-12
5	vwde	VWDE	0.746446	0.604193	-3.85331	0.00652082	-1.41988	0.181801	7.29188	5.7961e-20	-4.82741	0.173153	-9.32795	1.14826e-05	-7.24318	0.00209617	7.22672	1.17767e-07
5	smyd2b	SMYD2	-1.33414	0.321144	-0.825459	0.430948	0.67229	0.491621	7.3476	8.21893e-26	-6.97105	0.00585964	-6.5308	0.000224415	-5.10169	0.018136	7.22188	1.17051e-24
5	cyr61l1	CYR61	1.80632	0.00925287	-2.00779	0.0790772	-1.14257	0.193328	7.50329	5.05487e-48	-3.96974	0.262443	-7.75537	0.000155529	-7.13725	0.00150101	7.21907	1.80405e-13
5	si:ch211-56a11.2	NA	0.733464	0.833795	-0.634029	0.821952	-0.10034	0.972447	7.38046	1.74274e-05	-4.9293	0.217751	-6.45052	0.0133833	-5.95476	0.0453549	7.21556	7.30841e-10
5	pdlim7	PDLIM7	-0.610143	0.700922	-4.52302	0.00369625	-0.704578	0.541332	6.50659	5.51811e-18	-5.39984	0.109243	-9.47125	2.16185e-05	-5.7543	0.0227181	7.20944	7.61219e-16
5	tpma	TPM1	-2.57738	0.00925101	-3.55838	8.19251e-06	-4.60619	8.34108e-09	5.30488	4.44608e-12	-6.17061	0.0308735	-7.30307	5.99842e-05	-8.35455	1.17098e-05	7.19108	1.0465e-08
5	actc1b	ACTA1	-2.9721	0.0022456	-4.2944	5.23588e-08	-4.36235	5.30242e-08	4.73578	1.32235e-09	-5.99575	0.0335897	-7.47186	2.1961e-05	-7.54437	0.000110666	7.18933	8.00404e-10
5	tmem182a	TMEM182	-0.258216	0.927561	-1.01895	0.580323	4.83753	0.000347803	9.19086	1.85311e-13	-7.78446	0.00799413	-8.70921	1.89113e-05	-2.77733	0.370251	7.17315	2.39614e-07
5	klhl43	NA	-1.35234	0.4803	0.807404	0.553661	-0.224657	0.893667	7.52587	2.17299e-12	-3.94094	0.0421932	-1.82002	0.226001	-2.91241	0.0716303	7.16333	3.69264e-13
5	klhl31	KLHL31	-1.29821	0.521652	1.41869	0.303078	-2.26971	0.117925	7.41595	3.42832e-10	-4.26555	0.0758037	-1.56314	0.410419	-5.39398	0.00119711	7.16274	2.35832e-08
5	abrab	ABRA	-1.60112	0.512772	-2.96757	0.135233	-2.21785	0.232726	5.24901	4.93269e-05	-2.33219	0.440888	-3.85328	0.0621773	-3.04683	0.176662	7.14143	9.09531e-11
5	qrfpra	QRFPR	0.00876165	0.998898	-0.733436	0.857502	-1.45793	0.726454	6.32326	0.0343472	-4.57477	0.476259	-5.47897	0.14286	-6.20583	0.157819	7.12161	6.00469e-06
5	synpo2la	SYNPO2L	-1.05999	0.641046	-0.423417	0.805039	-3.21879	0.0476165	6.12229	1.28885e-06	-2.25827	0.394407	-1.70204	0.32743	-4.65243	0.00646804	7.12084	2.7952e-09
5	casq1a	CASQ1	-2.81208	0.0945802	-4.6264	0.00172435	-2.59384	0.0598858	4.58092	0.000130791	-2.14221	0.355682	-4.15328	0.00350211	-2.01898	0.258484	7.1203	8.97258e-10
5	ppp1r27a	PPP1R27	1.00938	0.807151	-0.733437	0.816449	1.89404	0.48252	8.2107	6.4797e-05	-2.3033	0.561424	-4.24282	0.0726499	-1.41388	0.671024	7.1132	7.28031e-07
5	coro6	CORO6	0.754781	0.64202	-1.24153	0.367912	-1.89702	0.167479	6.76116	7.99046e-15	-4.28443	0.181099	-6.42314	0.00127584	-7.25195	0.000941473	7.10153	6.22612e-18
5	palmda	PALMD	-0.00062356	0.99979	-1.52158	0.510159	3.66045	0.039284	9.56554	7.94046e-10	-7.85955	0.0382036	-9.54897	0.00018538	-4.3361	0.213436	7.0724	0.000298651
5	zgc:66479	NA	-0.795786	0.693205	-2.56878	0.0437779	-3.65613	0.0054504	5.05227	7.74398e-06	-1.75308	0.562112	-3.69822	0.0227512	-4.87762	0.00521213	7.00912	1.34092e-10
5	mylpfa	MYLPF	-1.19992	0.428708	-3.69776	0.000166873	-3.29273	0.00131905	5.54995	4.82648e-09	-5.03782	0.0951276	-7.69454	1.01381e-05	-7.29374	0.000242382	6.98967	2.09525e-08
5	si:ch211-131k2.3	PTGES3L	0.69324	0.68371	-0.389633	0.802836	1.00531	0.400942	8.39118	7.43779e-23	-5.99126	0.028665	-7.20601	0.000112982	-5.86992	0.00534593	6.95623	3.97345e-15
5	plcd4a	PLCD4	1.77738	0.116631	1.49566	0.117363	1.73279	0.0711685	8.77568	8.82687e-30	-5.2895	0.0415535	-5.72053	0.000765204	-5.43317	0.00592156	6.9311	3.27962e-37
5	popdc2	POPDC2	0.552966	0.853632	1.40022	0.439954	3.89643	0.0132104	9.57835	5.00232e-12	-7.3225	0.0146017	-6.64383	0.00130585	-4.08549	0.133072	6.91019	4.07766e-08
5	six1b	SIX1	2.83922	0.035329	-1.27891	0.369893	1.25509	0.331218	8.3914	6.59531e-17	-3.83067	0.282435	-8.17646	2.24067e-05	-5.61323	0.019554	6.88964	8.37316e-09
5	asb14b	NA	-0.0716954	0.98635	-2.43911	0.352182	-3.22443	0.226452	5.574	0.00465694	0.00871533	0.998086	-2.7099	0.240128	-3.55719	0.161834	6.8847	7.34458e-05
5	tnni2b.2	TNNI2	-1.89516	0.208598	-4.26062	0.000160834	-5.34767	4.24671e-06	5.09362	8.23788e-07	-2.92299	0.337676	-5.45325	0.00110983	-6.62057	0.000178662	6.8701	6.72172e-06
5	myoz1b	MYOZ1	-1.99985	0.476598	-4.10158	0.066754	-3.87987	0.0835439	5.26193	0.00189499	-1.75619	0.609914	-4.04807	0.062511	-3.89129	0.113437	6.84142	0.000220458
5	gh1	GH1	1.00937	0.797331	-0.733437	0.809172	-1.45793	0.633913	6.99082	0.000419228	-4.26562	0.392261	-6.17338	0.0366639	-6.90036	0.0408815	6.81686	1.28647e-07
5	jph1b	JPH1	0.381997	0.849467	-1.65832	0.161902	-0.0569542	0.970317	7.0633	1.38042e-12	-4.973	0.0822358	-7.16182	2.59265e-05	-5.58344	0.00788915	6.8127	1.21818e-10
5	nmur1b	NMUR2	-2.99062	0.476997	-1.32903	0.680104	-1.17424	0.730715	5.17604	0.031114	-3.65764	NA	-2.05489	NA	-1.96821	NA	6.80456	0.000189327
5	ankrd1a	ANKRD1	1.17713	0.27099	-0.161714	0.883695	-0.303325	0.78054	7.34313	1.9534e-27	-4.45444	0.113039	-5.8953	0.000603867	-6.24551	0.000986312	6.79822	1.40238e-23
5	zgc:172270	CAV2	-0.0556468	0.986857	-1.88021	0.393444	-0.838093	0.706897	6.682	1.20282e-05	-2.2112	0.512691	-4.25186	0.0443749	-3.25322	0.173181	6.79746	2.05504e-06
5	pygma	PYGM	-1.13734	0.623036	-2.06701	0.175212	-2.18602	0.168688	5.69332	2.01319e-05	-0.858041	0.686613	-1.97081	0.0825999	-2.10564	0.104879	6.79297	9.44169e-08
5	txlnbb	NA	-1.04696	0.608691	1.58559	0.231111	-0.682312	0.666524	7.6243	3.55075e-11	-4.64498	0.0380728	-2.0642	0.245636	-4.4245	0.0109877	6.7898	1.18547e-08
5	col19a1	COL19A1	-1.44632	0.518433	-4.50933	0.0156335	-3.49771	0.06082	3.80398	0.00297764	-3.5232	0.422392	-6.7601	0.00961993	-5.71214	0.0683553	6.77983	3.66366e-09
5	ghrh	GHRH	-1.4318	0.753153	-0.477061	0.882335	-1.84543	0.553629	5.8769	0.00736183	-2.11037	NA	-1.18649	NA	-2.64904	NA	6.7767	9.28308e-05
5	filip1a	FILIP1	1.59292	0.260465	0.0119408	0.993589	-0.267716	0.866807	7.97868	2.02085e-18	-4.67767	0.150078	-6.42034	0.00133381	-6.83642	0.00202285	6.77591	3.71508e-11
5	ryr3	RYR3	-2.19705	0.0828647	-2.89814	0.0029238	-3.69637	0.000185631	4.86696	1.43412e-07	-2.66035	0.260575	-3.51217	0.0105288	-4.33625	0.0029013	6.75043	1.37537e-09
5	slc22a16	SLC22A16	-1.56065	0.429698	-3.17456	0.0308911	-3.99363	0.00891026	4.83977	8.41168e-05	-2.11553	0.479238	-3.86075	0.026439	-4.76657	0.0134177	6.74875	2.66639e-07
5	ms4a17a.14	NA	1.81266	0.052061	0.0698294	0.945948	-1.22337	0.15279	7.36838	4.3275e-28	-3.83855	0.198429	-5.74229	0.000808658	-7.09306	6.17116e-05	6.74099	1.16716e-14
5	musk	MUSK	3.39446	1.64483e-06	-0.744734	0.418947	-1.47124	0.103755	8.23544	7.04055e-44	-3.11054	0.396804	-7.42051	9.99899e-05	-8.47597	2.96068e-05	6.73972	7.07722e-07
5	asb5a	ASB5	-1.10136	0.684493	-4.8431	0.0180386	-1.71994	0.370465	5.12407	0.000648531	-0.99762	0.750755	-5.01283	0.00602694	-1.80625	0.413419	6.69553	2.93235e-06
5	hrh1	HRH1	-1.43326	0.690183	1.67112	0.431066	2.65137	0.16847	8.65275	2.59141e-08	-8.38867	0.0167666	-5.41211	0.0240276	-4.52206	0.11444	6.68428	7.0663e-13
5	tmod1	TMOD1	1.43676	0.203309	-3.3437	0.00125291	-2.54869	0.00706178	6.49202	7.90126e-18	-3.33215	0.354361	-8.23366	1.15228e-05	-7.53694	0.000304616	6.65872	1.09374e-06
5	unc45b	UNC45B	-0.718214	0.652245	-1.80349	0.0862246	0.884262	0.4308	7.72237	2.16707e-19	-6.74348	0.00990931	-8.00112	3.02755e-06	-5.29031	0.0178328	6.6501	1.46541e-07
5	si:dkey-88j15.3	NA	-1.43325	0.778267	-0.733437	0.840901	-0.561491	0.88841	6.13922	0.0175251	-5.86117	0.254885	-5.31048	0.104193	-5.14736	0.195047	6.64301	3.28431e-06
5	asb2b	ASB2	1.77923	0.264385	0.356887	0.809172	2.79169	0.0195447	8.67837	8.04244e-17	-2.64787	0.258359	-4.25086	0.00107226	-1.68585	0.406236	6.63517	1.27557e-11
5	dok7	DOK7	-2.09805	0.0100202	-3.33378	1.42306e-05	-3.09587	1.21356e-05	4.06227	2.07175e-12	-4.45241	0.0997745	-5.86699	0.000481081	-5.74035	0.00238949	6.61956	9.94955e-30
5	sync	SYNC	-1.30813	0.184648	-4.84305	1.51593e-05	-1.77003	0.022406	4.48848	2.3936e-12	-4.08475	0.180405	-7.64009	2.86833e-05	-4.73133	0.0336155	6.61483	6.27009e-17
5	pbld2	PBLD	0.727509	0.827375	-2.5982	0.279018	-1.11187	0.668959	6.01649	0.000497854	-3.56688	0.423386	-7.06705	0.00726865	-5.60222	0.076219	6.61084	2.74504e-06
5	kbtbd12	KBTBD12	-0.705603	0.72552	-1.83893	0.175996	-1.73896	0.204606	5.9552	1.67254e-08	-2.43989	0.355439	-3.74101	0.0174244	-3.63296	0.043659	6.60141	1.362e-09
5	kcnj12b	KCNJ18	0.984354	0.826263	-1.54666	0.625587	-1.90229	0.562485	5.9912	0.0149769	0.855663	0.857056	-2.17497	0.425397	-2.54234	0.42927	6.59199	0.00379605
5	ckmb	CKM	-1.31613	0.348074	-3.51861	0.000170269	-4.40208	3.05498e-06	4.62222	4.39361e-07	-1.94955	0.490222	-4.35233	0.00234934	-5.25016	0.000456842	6.58332	3.98631e-08
5	CABZ01085069.1	NA	-1.35902	0.474132	-2.82637	0.0329318	-3.19678	0.0186049	4.47752	0.000146135	-1.98622	0.519975	-3.64254	0.0325834	-4.0808	0.035381	6.5808	2.45228e-09
5	pvalb2	NA	-3.22626	0.000133909	-4.0767	9.22405e-09	-5.67962	9.9361e-16	3.97855	1.50219e-08	-5.50615	0.0495623	-6.50926	0.000233121	-8.13277	5.29082e-06	6.57676	2.17736e-07
5	fitm1	FITM1,FITM1	-0.447107	0.893615	1.25905	0.492128	1.36957	0.464098	7.70128	3.11933e-08	-6.45498	0.0345297	-4.86204	0.0172428	-4.68487	0.0500479	6.57629	2.86152e-12
5	alpk2	ALPK2	1.17224	0.466594	-3.96573	0.0111882	-2.01382	0.110355	6.54614	1.90889e-11	-1.83483	0.637865	-8.98979	4.82473e-05	-7.05439	0.00336006	6.55678	2.48351e-05
5	mylz3	MYL6B	-2.18034	0.0479056	-2.81153	0.00105134	-3.25682	0.000198017	4.78865	5.42915e-09	-5.27004	0.0481378	-6.05345	0.000341492	-6.50746	0.000458143	6.54971	2.51062e-10
5	BX649448.2	NA	-1.75325	0.305429	-1.22698	0.348827	-2.65425	0.0668505	4.67769	1.39683e-08	-4.73231	0.146088	-4.25396	0.0471033	-6.10719	0.014158	6.5331	9.09532e-25
5	myh7ba	MYH7	-1.24557	0.455742	-1.58154	0.205276	-0.593587	0.658524	6.39748	7.306e-12	-5.94794	0.0375045	-6.48881	0.000639969	-5.47267	0.0149627	6.52357	1.11755e-08
5	ppp1r27b	PPP1R27	-1.0152	0.66907	-0.499649	0.775674	-2.00217	0.220226	5.63303	2.64628e-05	-1.84588	0.4396	-1.37976	0.376862	-3.01507	0.0557546	6.50324	3.21585e-08
5	wfs1a	WFS1	-1.85069	0.406132	-2.28098	0.205041	-1.42662	0.39117	6.5529	2.57243e-08	-4.30172	0.126515	-4.81396	0.0140078	-3.95742	0.0634516	6.49426	6.62024e-06
5	ITGB1BP2	NA	-0.00366105	0.998786	-0.624069	0.529146	-1.01013	0.303268	5.94396	1.74045e-16	-4.24164	0.111791	-5.02365	0.0026482	-5.48119	0.00309177	6.4905	1.62237e-29
5	tcap	TCAP	5.82504	6.26221e-09	0.332621	0.792584	1.40784	0.194871	9.29835	4.61695e-27	-1.75184	0.646189	-7.47664	8.82787e-06	-6.43405	0.00121324	6.47695	8.17461e-08
5	abraa	NA	4.11276	1.40155e-07	-1.04599	0.36379	0.708214	0.466474	8.81835	2.35509e-39	-2.98045	0.37514	-8.26143	2.08814e-06	-6.55022	0.000952587	6.4645	4.53663e-08
5	six4b	SIX4	0.979882	0.642899	1.06932	0.456985	-1.38769	0.359983	6.97372	6.0091e-09	-4.2913	0.166634	-4.34319	0.0275031	-6.83621	0.000518267	6.43906	3.93834e-08
5	CR457445.1	NA	0.633089	0.801337	-2.46943	0.225632	-1.05669	0.583279	5.76286	8.65089e-06	-3.41334	0.375389	-6.68697	0.00533256	-5.4857	0.0396382	6.38319	1.10867e-08
5	chrng	CHRNG	4.95123	5.94325e-16	-2.14114	0.00793271	-1.14052	0.121814	9.29153	3.73887e-68	-2.60768	0.498561	-9.86122	4.11325e-08	-9.01335	4.68991e-06	6.38155	0.000143631
5	pvalb4	NA	-1.84163	0.16689	-5.17824	6.82961e-08	-4.49754	3.79754e-06	3.99121	2.54331e-05	-4.13052	0.184817	-7.62161	6.31511e-06	-6.97038	0.000336147	6.38008	1.7868e-06
5	ryr1b	RYR2	1.17107	0.615656	0.294192	0.87371	0.652632	0.724732	7.05601	1.68951e-07	-4.18343	0.160354	-5.21634	0.00387895	-4.85905	0.0254483	6.3691	3.82554e-08
5	adamtsl7	THSD4	3.79281	0.00403397	2.05646	0.0781849	4.13208	0.000238719	9.78789	1.86e-21	-2.41319	0.365479	-4.32852	0.00225403	-2.17527	NA	6.36322	1.51965e-10
5	zgc:136908	VCP	0.710888	0.725342	-1.53649	0.253698	1.06117	0.451211	6.74175	7.76729e-10	-1.75357	0.485866	-4.21885	0.0010346	-1.48722	0.463904	6.35915	1.57542e-09
5	si:dkey-46i9.6	TRIM39	4.76253	0.0542303	-0.733437	0.809373	2.74949	0.247392	9.7102	4.60706e-07	-0.569003	0.905455	-6.39609	0.00297632	-2.90865	0.290173	6.35433	0.000215171
5	hoxd12a	HOXD12	-3.19593	0.261176	-3.93842	0.0470431	-2.92407	0.147594	4.12175	0.00329321	-5.62778	0.165821	-6.52541	0.0085435	-5.47796	0.0635128	6.3384	1.98694e-06
5	svilb	SVIL	-2.37258	0.579152	-1.67278	0.583409	1.6975	0.55411	6.77519	0.00249238	-4.73087	0.282768	-4.17294	0.14153	-0.550613	0.909413	6.32541	0.000990474
5	myom2a	MYOM2	-1.65497	0.466989	-0.632394	0.724014	1.39711	0.426238	6.95441	7.57267e-07	-4.37045	0.0447131	-3.47218	0.0231148	-1.30242	NA	6.31228	7.70678e-06
5	dtna	DTNA	-2.21647	0.251729	-4.34666	0.00830944	-2.41441	0.11214	3.8962	0.00304004	-4.41447	0.1966	-6.76614	0.00160495	-4.80763	0.0585042	6.30697	2.88122e-07
5	smtnl1	SMTN	2.59116	0.168081	0.00368614	0.998307	-2.81937	0.185268	7.20003	5.82202e-08	-1.23193	0.780304	-4.1383	0.0663994	-6.93142	0.00622464	6.2985	4.07033e-05
5	mss51	MSS51	-3.21671	0.224287	-3.83184	0.0755231	0.57485	0.803371	5.8119	0.000541372	-5.0949	0.0957365	-5.88148	0.00502811	-1.27099	0.698329	6.2888	0.000941291
5	hspb3	HSPB3	-0.928145	0.845808	-1.6705	0.571791	0.898747	0.765377	6.71443	0.00174169	-3.5452	0.408567	-4.45421	0.0771269	-1.85663	0.595449	6.28745	0.000252191
5	eve1	EVX1	-2.25873	0.558126	-1.55895	0.57425	1.74346	0.48221	8.97659	2.07555e-06	-21.6098	1.48414e-08	-9.00475	0.00323658	-5.62643	0.153605	6.28439	0.0179472
5	ERBB4 (1 of many)	NA	0.148771	0.971968	-1.59267	0.549413	1.03286	0.688359	6.60105	0.000330232	-4.74921	0.247973	-6.65046	0.00902056	-4.10169	0.191888	6.28008	9.38117e-07
5	si:ch211-255p10.3	NA	-2.42913	0.297895	-6.20896	0.0025369	-6.39006	0.00167143	2.99961	0.0716255	-0.28423	0.945246	-4.41307	0.0297211	-4.62265	0.0369558	6.26897	0.000667202
5	si:ch211-171h4.3	SBK3	0.629788	0.721001	-0.740509	0.603548	-0.725244	0.608873	6.05153	3.55329e-11	-3.71945	0.190631	-5.20117	0.00351951	-5.29758	0.0074937	6.2326	3.89101e-19
5	cacna1sa	CACNA1S	1.76848	0.127342	-2.65758	0.0746384	-1.71871	0.154553	6.86447	9.82011e-18	-3.38801	0.322667	-7.91782	0.000105039	-7.05834	0.000861844	6.22423	1.58224e-06
5	mxra8a	MXRA8	-0.0216604	0.992178	-4.35311	1.62232e-05	-3.33642	0.00151337	4.54	3.86965e-06	-1.24511	0.717429	-5.82166	8.4408e-05	-4.82224	0.00817554	6.20662	1.36862e-06
5	actn3b	ACTN3	-1.55321	0.24148	-2.65034	0.00587893	0.120357	0.929509	5.81967	3.82213e-11	-3.47924	0.100531	-4.73442	0.000106298	-1.85405	0.350434	6.19865	6.00371e-09
5	zgc:174153	CTSV	-0.471464	0.924568	0.228357	0.946712	2.85133	0.268455	7.91283	0.000149532	-5.3224	0.276464	-6.15033	0.0304266	-3.47734	0.352159	6.18215	1.98788e-05
5	si:dkey-38l22.2	LOC285556	0.401977	0.890296	0.630362	0.739658	-4.38681	0.0399805	6.07724	1.9972e-05	-3.97774	0.324588	-3.93877	0.116382	-8.93672	0.000696203	6.16645	5.57055e-05
5	slc16a6a	SLC16A6	-0.282107	0.869077	-2.47249	0.0422816	-1.19268	0.274912	5.73292	5.83103e-13	-4.32472	0.146046	-6.69805	0.000310447	-5.35651	0.0116257	6.13158	3.21507e-09
5	txlnba	TXLNB	-0.855644	0.615848	3.85488	6.5858e-05	-1.76705	0.136909	8.52074	1.29122e-20	-7.69939	0.0023365	-3.08461	0.154254	-8.82455	1.39425e-06	6.11578	6.42427e-05
5	fam101b	RFLNB	-0.886865	0.236073	-4.09376	9.30773e-15	-3.03972	5.79216e-09	3.94737	1.55726e-15	-3.12581	0.282588	-6.51771	1.00802e-05	-5.47184	0.00229277	6.11102	2.92051e-13
5	gja3	GJA3	2.81442	0.439782	0.228357	0.951279	-0.559349	0.884265	7.2627	0.00251541	-0.561661	0.933537	-5.4918	0.0756701	-6.30426	0.074217	6.10763	0.00146561
5	trim63b	NA	-0.235782	0.889628	1.34141	0.146548	-0.0476306	0.969666	6.71293	3.41303e-17	-5.26622	0.0247684	-3.80765	0.0256766	-5.22751	0.00355515	6.10498	3.45743e-17
5	kcnj11	KCNJ11	1.03348	0.612614	-0.366716	0.834281	1.59677	0.262256	6.98939	1.17314e-09	-4.26192	0.148043	-5.83882	0.00135137	-3.87709	0.0943542	6.10459	1.15378e-09
5	gpc6b	NA	1.81665	0.386449	-2.28673	0.278942	-0.674628	0.744589	6.46514	1.64842e-06	-0.996	0.800774	-5.37792	0.0121823	-3.66967	0.120074	6.09981	2.93235e-06
5	fgl1	FGL1	2.52791	0.135102	0.361217	0.824992	-1.5644	0.3047	7.04613	4.15764e-09	-1.21481	0.731974	-3.62169	0.0391889	-5.59986	0.00182164	6.08423	4.39675e-06
5	bhmt	BHMT	-1.21015	0.352149	-3.3664	0.000102489	-3.51129	7.73089e-05	3.88054	5.40996e-06	-3.40751	0.232914	-5.73067	0.000233866	-5.87731	0.000740697	6.03737	NA
5	slc25a4	SLC25A4	-1.57226	0.441833	-3.63998	0.00872887	-4.29898	0.00254801	4.17213	0.00165568	-0.6387	0.821776	-2.96613	0.0233669	-3.66272	0.00881269	6.03512	5.18937e-05
5	cacng6a	CACNG6	2.45383	0.232958	-1.6484	0.466497	-0.778437	0.732983	6.86998	1.43614e-06	0.053993	0.988771	-4.43947	0.0263746	-3.62043	0.0886449	6.03429	8.10827e-06
5	aldoab	ALDOA	-3.46963	0.000216905	-4.31403	4.31241e-08	-2.96939	0.000333647	2.79915	0.000507678	-4.5843	0.0612911	-5.58125	0.000207611	-4.2276	0.0297096	6.0324	5.02278e-16
5	myoz2b	MYOZ2	0.65039	0.781869	-3.7917	0.0453896	-0.630644	0.731638	5.47475	9.11854e-06	-1.87639	0.626965	-6.54397	0.00279308	-3.43208	0.190103	6.02532	1.3969e-07
5	adamts15b	NA	-1.25541	0.303571	-6.30719	1.90506e-07	-2.85746	0.0012911	3.78793	2.61544e-06	-3.34358	0.307442	-8.56541	2.02743e-06	-5.15889	0.0176129	6.01861	1.08883e-06
5	plppr4a	PLPPR4	0.979361	0.651538	-0.707067	0.674394	-0.415582	0.820503	7.00642	8.47692e-09	-4.34169	0.171727	-6.21169	0.00118223	-5.94547	0.00665134	6.01033	1.49912e-05
5	six2a	SIX2	2.43632	0.0137675	-3.86051	0.005423	-0.165524	0.891146	6.74163	3.46755e-19	-2.5867	0.516502	-8.82451	1.39506e-05	-5.40708	0.0290595	6.00138	0.000102094
5	hmcn2	HMCN2	0.550802	0.608478	-5.3446	1.19619e-06	-2.72183	0.000152159	5.0171	6.69203e-17	-2.75412	0.411232	-8.80336	6.44497e-07	-6.23652	0.00157544	5.98832	3.5371e-06
5	si:ch73-27e22.3	NA	3.29339	0.153265	1.19015	0.641093	2.82874	0.166234	8.90953	2.91441e-08	-3.92849	0.3052	-6.19214	0.0106153	-4.5271	0.104314	5.98231	7.97629e-12
5	kcnn3	KCNN3	2.65996	0.084279	1.29986	0.341694	1.96582	0.144877	7.82595	2.34588e-12	-3.46932	0.282768	-5.03208	0.00660639	-4.32217	0.0599192	5.9717	3.37851e-09
5	sema3fb	SEMA3F	3.34252	0.0113347	-4.07317	0.00196172	-0.832849	0.543981	5.86407	1.57719e-08	-0.806002	0.868821	-8.36585	7.4024e-06	-5.29768	0.0291365	5.96277	0.000180678
5	olig3	OLIG3	-1.43327	0.745324	-0.733437	0.817688	1.51919	0.593857	6.06791	0.00465473	-5.8219	0.185567	-5.26992	0.0631915	-2.89797	0.441934	5.96225	8.52896e-08
7	BX004816.2	NA	6.68037	0.0373403	-1.57543	0.651422	-0.477861	0.906192	5.31406	0.0508844	3.08584	0.532143	-6.75565	0.0213605	-5.7101	0.114915	5.95174	5.62591e-05
5	neurl2	NEURL2	2.08099	0.471924	-0.700006	0.809116	-0.642395	0.832103	6.63641	0.000315853	0.261255	0.943561	-2.9	0.154172	-2.87692	0.199825	5.92424	2.50581e-05
5	si:dkey-211f22.5	NA	-1.54655	0.441624	-2.74399	0.0892911	-1.28712	0.403116	5.24786	6.81878e-06	-3.33493	0.247973	-4.73046	0.0116329	-3.28733	0.134098	5.9149	7.5203e-06
5	fbxo40.1	FBXO40	-2.58518	0.213	-3.58943	0.0475203	-2.06422	0.201493	3.17442	0.0183776	-2.11474	0.476651	-3.31496	0.0953111	-1.64789	0.488769	5.90387	1.04506e-07
5	alpk3a	ALPK3	1.43522	0.354621	-3.05796	0.0189185	1.1653	0.347356	6.54712	3.44857e-11	-1.42069	0.628538	-8.09461	9.1326e-07	-3.84808	0.0878911	5.89961	6.74402e-07
5	CR376766.1	NA	-1.01773	0.730228	0.840816	0.663203	-2.28234	0.288016	5.63927	0.000209902	-4.98263	0.137633	-3.24281	0.157517	-6.43786	0.0104904	5.89382	NA
5	CU633855.1	NA	-2.27869	0.331749	-2.20826	0.217343	-3.54312	0.0659316	3.93642	0.00696816	-4.90156	0.145142	-4.9773	0.0236964	-6.36003	0.0114839	5.82492	2.94395e-05
5	fgf6a	FGF6	-1.01741	0.667507	-4.56674	0.0154757	-1.52029	0.369123	3.92548	0.00270576	-0.681425	0.821776	-4.52529	0.0108655	-1.32009	0.540455	5.81388	2.00902e-07
5	ldb3a	LDB3	-1.99014	0.238823	-4.09993	0.00212887	-2.09184	0.116837	5.01211	1.05744e-05	-5.3338	0.092728	-7.56772	9.8236e-05	-5.62304	0.0183389	5.80049	0.000500362
5	matn3b	MATN3	-3.33378	0.135578	-1.4319	0.375642	-1.72566	0.294259	4.11357	0.00168516	-3.94662	0.104429	-2.0973	0.194316	-2.43486	0.189202	5.79404	NA
5	usp13	USP13	1.14615	0.290673	-1.76987	0.0334972	-0.894487	0.322457	5.81569	1.00223e-16	-2.97205	0.30107	-6.06006	4.87244e-05	-5.19815	0.00355515	5.78636	9.81144e-11
5	pkmb	PKM	-2.60388	0.0570568	-1.9687	0.075187	-0.839489	0.512079	4.41797	1.04416e-05	-5.3534	0.0224042	-4.86694	0.00254574	-3.7262	0.0713287	5.78611	2.45063e-10
5	c1ql3b	C1QL3	2.81471	0.299708	-0.733438	0.802774	1.28424	0.627294	7.74993	2.809e-05	-3.24256	0.467983	-6.97064	0.00632354	-4.92589	0.112361	5.77799	2.90244e-05
5	si:dkeyp-57f11.2	SVIL	2.13401	0.13329	-2.0834	0.080269	-1.44969	0.248555	6.28383	3.62005e-10	-0.11765	0.974256	-4.69676	0.000583112	-4.07206	0.012026	5.76699	1.36875e-05
5	CU929145.2	NA	-2.85834	0.392129	-2.15853	0.376649	-0.126603	0.963694	6.60546	0.000105746	-5.52618	0.127812	-4.97069	0.0369764	-2.86661	0.336595	5.75941	0.00347575
5	usp28	USP28	-2.81515	0.0714937	0.399251	0.780591	-1.96746	0.132056	6.22283	9.35434e-09	-7.37884	0.00220976	-4.29918	0.0243365	-6.66112	0.000540481	5.72752	8.45163e-05
5	kif28	NA	0.951559	0.713912	-0.646957	0.758012	-0.593989	0.783472	6.01928	2.68256e-05	-1.67971	0.615608	-5.19205	0.0128007	-5.04244	0.0342781	5.72599	1.85442e-06
5	matn4	MATN2	3.4938	0.114315	0.983692	0.625232	2.19458	0.255416	8.04831	5.43171e-07	0.235048	0.946318	-2.65472	0.0710516	-1.34716	NA	5.72521	0.000130126
5	prr33	NA	-1.64496	0.296553	-4.06625	0.000578114	0.650704	0.636496	5.21066	4.98529e-07	-2.56195	0.247582	-5.18208	3.0224e-06	-0.0691325	0.980882	5.7223	2.49468e-05
5	acta1a	ACTA1	4.21823	3.43785e-05	-0.784708	0.459262	1.0953	0.299726	8.14076	2.17417e-22	-2.20394	0.514565	-7.39951	1.52544e-06	-5.53821	0.00451976	5.72144	1.12648e-05
5	dmgdh	DMGDH	-0.0100993	0.994194	-2.35954	0.000683275	-2.21871	0.00117502	4.78431	6.59531e-17	-3.10327	0.265198	-5.62319	0.000192974	-5.47828	0.00133477	5.71972	6.85055e-12
5	myom2b	MYOM2	-2.87616	0.0363008	-4.4881	0.000321873	-0.133592	0.929509	4.41944	9.90222e-06	-3.60837	0.100236	-5.38663	0.000108762	-0.776984	0.758957	5.70007	4.34321e-06
5	tecra	TECR	-3.58066	0.306502	-1.1282	0.682507	-0.849474	0.765476	5.0676	0.0113224	-3.99283	0.19313	-1.52149	0.495161	-1.21164	NA	5.69935	0.000969685
5	myod1	MYOD1	3.13674	0.0239571	3.07206	0.00933481	2.28584	0.0766336	8.41921	3.21317e-15	-3.60112	0.178691	-3.83865	0.0227732	-4.647	0.0128821	5.69336	2.30762e-14
5	CR354556.1	NA	3.46698	0.189184	2.98123	0.172791	3.51643	0.112665	8.84438	2.97228e-06	-1.03922	0.717429	-1.67138	0.318093	-1.08006	0.633425	5.66588	6.67668e-06
5	CABZ01053588.1	NA	-0.897879	0.581159	1.50523	0.0908264	0.693578	0.51005	6.35937	3.42297e-18	-5.60026	0.0205117	-3.29837	0.0641752	-4.1238	0.0394123	5.64038	3.56944e-18
5	adamts16	NA	-1.58692	0.60895	-3.32974	0.129106	-2.53646	0.268147	5.27669	0.000876259	-5.2044	0.253897	-7.10567	0.0106344	-6.41058	0.055276	5.64017	0.00800229
5	popdc3	POPDC3	-3.34791	0.299789	-0.885503	0.72936	2.40944	0.231392	7.04473	3.08384e-05	-7.01276	0.0386757	-6.45111	0.00955454	-1.25055	0.725898	5.63337	0.00221536
5	CT990625.1	NA	2.3309	0.438345	-0.733437	0.805783	-1.45793	0.62767	6.73888	0.000504842	-2.71476	0.587553	-5.97092	0.0318524	-6.69819	0.0330487	5.59244	0.000320348
5	zgc:113276	NA	0.975826	0.702063	-0.213526	0.92179	0.578141	0.775333	6.38084	5.98156e-06	-1.27927	0.619604	-2.64048	0.0789191	-1.83503	0.320518	5.58743	1.08896e-06
5	rtn2a	RTN2	0.16311	0.976022	-1.57785	0.635363	1.02089	0.764812	5.62457	0.0272554	-1.01337	NA	-3.02281	NA	-0.0443984	NA	5.58085	0.00272452
5	col19a1	COL19A1	1.21605	0.473601	-1.48694	0.322194	0.266797	0.867137	5.75128	2.40616e-08	-2.84281	0.362162	-5.74271	0.00146896	-4.00751	0.0636281	5.5761	3.79791e-09
5	CLDN22	NA	4.29047	0.438368	0.228356	0.96522	-0.496134	0.930078	7.73801	0.0416746	-1.70908	0.842637	-6.00782	0.140726	-6.73367	0.164439	5.56836	0.0998017
5	jph2	JPH2	-0.316249	0.885772	2.62036	0.0229761	2.18985	0.077706	7.51687	1.38843e-12	-3.56104	0.0123766	-0.492831	0.734293	-1.0093	0.561631	5.5674	3.6153e-07
5	ank1a	ANK1	-0.713362	0.70838	-4.65232	0.00125723	-2.36865	0.0568504	4.39564	3.46272e-05	-1.30856	0.667313	-7.59553	5.51877e-05	-5.26838	0.0144686	5.56148	7.19013e-05
5	si:ch211-120k19.1	NA	-0.865681	0.818766	-2.60699	0.286979	-1.22496	0.646235	4.42658	0.0167989	-3.62347	0.374581	-5.53473	0.0258582	-3.99472	0.188968	5.53163	2.35218e-05
5	pvalb1	PVALB	-3.2116	0.0111252	-4.76257	2.61764e-06	-6.39296	3.63807e-10	2.91003	0.00548644	-4.46301	0.137151	-6.17215	0.000532571	-7.849	1.38517e-05	5.5198	0.000551686
5	ucp3	UCP3	2.57921	0.0894607	-2.55863	0.0436496	-1.09559	0.440331	6.37729	7.87713e-09	0.486428	0.886017	-5.13868	9.0231e-05	-3.65413	0.0309475	5.51955	0.00019262
5	chst1	CHST1	1.09089	0.632011	-4.04617	0.0381195	0.473147	0.799254	5.66909	1.73308e-05	-2.89258	0.431901	-8.21804	0.000133953	-3.69539	0.162994	5.5111	0.000199981
5	eya1	EYA1	2.22003	0.0289328	-3.18755	0.00112717	-0.773206	0.443692	6.11527	7.92862e-16	-2.18846	0.519013	-7.84994	7.58667e-07	-5.4279	0.00609121	5.50232	4.48686e-05
5	si:ch211-161n3.5	NA	-1.77863	0.392526	-3.68074	0.0253021	-0.890086	0.604438	3.8755	0.00388325	-1.8042	0.476962	-3.87681	0.0121496	-0.935871	0.685942	5.47876	7.70678e-06
5	lmod3	LMOD3	-1.41274	0.548433	3.48938	0.00914789	-1.2297	0.483568	7.48962	2.73082e-09	-4.83067	0.0375045	0.448637	0.831671	-4.85584	0.00489819	5.46262	0.00102511
5	si:dkey-71d15.2	NA	0.695544	0.755774	-0.718794	0.672415	-1.48596	0.375771	5.23798	1.2156e-05	-2.85662	0.396355	-4.48687	0.0230924	-5.40336	0.0143962	5.46104	5.92463e-08
5	hoxb1b	HOXB1	0.221404	0.905359	1.61394	0.102282	-2.49531	0.0473428	6.25822	3.18178e-13	-4.38122	0.131882	-3.10695	0.121224	-7.5232	6.68632e-05	5.45967	6.70458e-06
5	fbxo32	FBXO32	-1.49981	0.186853	-4.30996	1.17953e-07	-2.28572	0.00838465	3.20471	6.76966e-05	-1.14267	0.6387	-4.21076	3.68488e-05	-2.09973	0.191929	5.44382	1.7578e-09
5	hoxa9b	HOXA9	2.40561	0.0216487	0.728887	0.457738	-2.58899	0.00965685	5.5306	4.11452e-12	-1.45559	0.645307	-3.33682	0.0420723	-6.6136	6.05904e-06	5.43289	3.10056e-10
5	apobec2a	APOBEC2	0.348304	0.863601	-1.2079	0.371266	-1.72503	0.203207	5.53286	2.1293e-08	-3.51947	0.240616	-5.28267	0.00323273	-5.79687	0.0033356	5.42362	4.14892e-06
5	meis1a	NA	1.35277	0.107506	-3.23872	4.32531e-06	-1.83096	0.00794841	5.48482	9.41495e-21	-2.44103	0.438473	-7.18797	1.26137e-06	-5.86751	0.00099697	5.40984	1.49624e-05
5	CDHR1 (1 of many)	NA	0.983298	0.546609	0.324425	0.806461	3.20767	0.00198406	6.75698	7.89234e-13	-4.17288	0.0779966	-4.9833	0.000698452	-2.00635	0.377249	5.38708	7.95708e-10
5	BX572620.1	NA	1.94703	0.168191	-2.4769	0.168105	-0.755366	0.629056	5.78538	4.10076e-09	-2.13625	0.539652	-6.76806	0.00114528	-5.12364	0.0181427	5.37524	6.52565e-07
5	mrc2	MRC2	2.39205	6.46101e-05	-2.60746	0.000492625	-0.857469	0.191353	6.00885	2.88443e-35	-1.90603	0.56025	-7.08311	2.59529e-06	-5.425	0.00272032	5.37285	4.13196e-06
5	BX323544.1	NA	-2.88283	0.375049	-2.18299	0.359112	0.970511	0.67095	4.88637	0.00406354	-6.12182	0.124591	-5.56994	0.0317582	-2.29439	0.523021	5.37171	4.7918e-05
5	eya4	EYA4	-0.00953784	0.997356	-3.07299	0.0179669	-1.51805	0.25717	4.93642	6.53588e-06	-3.28031	0.321044	-6.55753	0.000241116	-4.98722	0.0231887	5.36978	0.000144779
5	CABZ01093428.1	NA	-1.39804	0.776386	-2.14032	0.492356	-1.79755	0.595169	5.14814	0.0372393	-1.82257	NA	-2.77819	NA	-2.33786	NA	5.363	NA
5	cntn2	CNTN2	2.95202	0.094552	-1.63467	0.450234	1.16758	0.511001	7.04874	7.18517e-08	-2.40522	0.52977	-7.1937	0.00101894	-4.35681	0.0815321	5.35356	4.80303e-05
5	CR354556.3	NA	2.56793	0.227327	3.67596	0.0195928	3.28976	0.049824	8.54483	4.56194e-09	-1.87501	0.362105	-0.732356	0.623962	-1.18357	0.504786	5.35155	1.37089e-06
5	MYPN	NA	-0.822266	0.738056	0.328898	0.852259	-0.518332	0.779082	5.25124	2.89107e-05	-2.33593	0.298317	-3.42721	0.0627719	-4.26701	0.0395866	5.34524	NA
5	P2RY6	NA	-0.0674872	0.970522	-1.60477	0.176327	-0.554391	0.636554	4.64579	4.02975e-09	-3.03603	0.307083	-4.80134	0.00693881	-3.73885	0.0787091	5.32935	8.77994e-19
5	celsr2	CELSR2	1.13562	0.233669	0.535147	0.524389	2.1519	0.00202544	6.72781	3.17221e-28	-3.94016	0.086803	-4.69225	0.000979464	-3.01171	0.119175	5.32833	1.47245e-19
5	nnt2	NA	-2.52543	0.0524003	-2.69524	0.00961055	-2.03504	0.0642668	4.96331	1.71939e-07	-5.85236	0.0196025	-6.15715	0.000225696	-5.49411	0.00550823	5.30494	0.000291886
5	si:ch1073-221c23.2	NA	-1.2987	0.458413	-2.16379	0.102167	-1.59644	0.223227	5.03042	7.54508e-07	-4.68686	0.0980628	-5.75727	0.00163624	-5.15305	0.014168	5.29819	9.61896e-05
5	ppp1r3ca	NA	-1.00036	0.473504	-4.77909	5.18602e-05	-1.56323	0.121597	3.6654	1.93413e-05	-2.99802	0.318249	-6.97722	2.57918e-05	-3.75734	0.0787984	5.28925	1.18238e-06
5	lrrc3ca	LRRC3B	-0.69467	0.650275	-3.4715	0.00691238	-1.07899	0.318411	3.84585	4.91137e-06	-2.86502	0.305226	-5.79355	0.000671522	-3.48165	0.084305	5.28094	5.1057e-11
5	sstr2a	SSTR2	1.74365	0.632432	-0.622309	0.849753	0.829819	0.787835	6.16804	0.00486862	0.169981	0.963106	-2.53431	0.212106	-0.969266	NA	5.27933	0.000853659
5	si:ch211-63p21.8	KLHL33	-1.97492	0.618009	0.305076	0.918757	1.67905	0.534271	6.0218	0.00606671	-3.7095	0.243168	-1.43703	0.513826	0.261215	0.942018	5.2782	0.00828811
5	bves	BVES	-2.60828	0.196905	-2.82405	0.070108	0.349809	0.858584	4.76826	0.000556932	-5.95031	0.0238984	-6.32156	0.000337137	-3.10005	0.214415	5.27098	NA
5	si:ch73-182a11.2	IPO13	-0.309656	0.860941	-3.60015	0.0150149	-0.593986	0.620708	5.59658	2.03159e-11	-4.26231	0.160512	-7.79555	7.69476e-05	-4.66453	0.0381619	5.26661	0.000221739
5	lgi3	LGI3	1.64075	0.39214	-3.75271	0.0483932	-1.00756	0.553935	6.35678	2.04212e-07	-3.05307	0.40558	-8.63119	7.34394e-05	-5.83921	0.0125274	5.26658	0.00278785
5	hoxc12a	HOXC12	1.06121	0.639699	4.34332	0.000933018	-2.8715	0.161038	8.19107	4.57719e-11	-5.49456	0.0877155	2.0467	0.209458	-9.51284	3.33715e-05	5.26572	0.00348245
5	clcn1a	CLCN1	-1.40487	0.665635	-2.77145	0.245102	-2.96096	0.219579	4.99174	0.00461389	-1.8594	0.590925	-3.40879	0.126812	-3.64456	0.148265	5.24484	0.0079509
5	six4a	SIX4	3.02294	0.00612437	-2.38019	0.0857614	0.0141491	0.992089	6.51358	6.30493e-14	-1.78041	0.636179	-7.4051	6.86302e-05	-5.00855	0.0224168	5.24463	0.000267552
5	ptprz1b	PTPRZ1	2.5124	0.00496615	-1.81379	0.0244455	1.2706	0.129014	6.43203	1.78141e-20	-2.23269	0.454451	-6.77002	5.5574e-07	-3.65275	0.0666847	5.23989	9.29944e-07
5	myom1b	MYOM1	-2.78952	0.168409	-0.175474	0.928555	-2.0775	0.210998	4.10751	0.00442079	-2.43208	0.168138	0.554233	0.696234	-1.78939	0.221256	5.23769	8.99409e-05
5	SLC27A2 (1 of many)	NA	-1.42396	0.298393	-3.07153	0.00425433	3.5733	0.000100013	7.29116	8.34377e-18	-7.08658	0.00646215	-8.94888	1.28776e-07	-2.14083	0.468018	5.23178	0.00265671
5	fgfr1a	FGFR1	0.934227	0.452563	-4.90846	6.43901e-08	-1.28574	0.160628	4.77275	4.51703e-10	-2.20941	0.487855	-8.26904	3.52766e-09	-4.63909	0.0180052	5.22081	8.76417e-05
5	asb12b	ASB12	-0.885631	0.778962	-0.157324	0.947304	-3.35178	0.130135	5.44119	0.000179928	-4.69448	0.214089	-4.05299	0.0967956	-7.32329	0.00541292	5.21721	0.00124607
5	tmsb	TMSB10	-0.586178	0.746074	-1.90504	0.0827655	4.59582	4.83468e-06	6.38374	2.9513e-11	-5.60652	0.013573	-7.07622	4.37786e-07	-0.218712	0.950791	5.20162	3.90132e-05
5	foxd2	FOXD3	-0.491005	0.749879	-3.90199	4.26173e-05	-0.580685	0.597103	4.0534	1.13181e-06	-2.88074	0.298849	-6.47657	4.32362e-06	-3.12262	0.131205	5.19747	2.24835e-07
5	CR848841.1	NA	3.66802	0.000198748	-0.860336	0.410378	4.18037	8.79033e-07	8.41638	4.64813e-26	-3.09159	0.289752	-7.80909	1.39198e-08	-2.69469	0.24587	5.19106	4.5423e-05
5	egfl6	EGFL6	1.57802	0.427182	-1.25303	0.409274	-0.540033	0.758815	5.35318	2.56008e-05	1.19185	0.512387	-2.23872	0.0270254	-1.45985	NA	5.17201	4.10215e-05
5	egfl6	EGFL6	0.740589	0.826611	-1.85357	0.428277	-0.664489	0.793577	4.69595	0.0110906	1.03927	0.653221	-2.05706	0.199695	-0.73709	0.733235	5.16748	NA
5	scn4ab	SCN4A	4.1851	2.47404e-05	-0.0148329	0.990079	6.58562	2.28614e-15	10.3445	1.86025e-37	-4.52695	0.109075	-8.89993	7.04716e-10	-2.1888	0.413949	5.15019	0.00104212
5	foxf1	FOXF1	5.35387	0.00349941	-2.23314	0.325827	3.74092	0.026284	8.9717	1.72774e-09	-1.92353	0.653872	-9.73573	6.74029e-06	-3.74019	0.186003	5.14456	0.00755627
5	cand2	CAND1	-0.673562	0.782384	-2.75035	0.103253	0.765743	0.652445	6.39147	3.87735e-07	-3.50913	0.205442	-5.72944	0.0008885	-2.13917	0.375093	5.14455	0.00333575
5	neb	NEB	-2.07187	0.153956	-0.117184	0.935719	-3.28791	0.00318684	5.85617	7.52291e-09	-6.30504	0.0123636	-4.48449	0.0168248	-7.68303	1.10535e-05	5.14288	0.0016881
5	hoxb5b	HOXA5	-3.28045	0.0579777	-0.778954	0.577141	-4.71267	0.00362828	3.32026	0.00380797	-4.97891	0.0855395	-2.50026	0.230146	-6.74307	0.00248568	5.14221	6.98373e-05
5	hspb2	HSPB2	1.46969	0.696746	-1.89426	0.521123	0.420789	0.895673	5.47125	0.0146081	0.94263	0.778189	-2.98519	0.161497	-0.410435	0.897582	5.13823	0.00690553
5	hoxb1a	HOXB1	3.55389	0.293382	2.13117	0.474171	-0.496135	0.897072	7.38315	0.00173173	-2.14614	0.674243	-3.71019	0.206482	-6.41267	0.0379469	5.11788	0.00344278
5	cavin1a	CAVIN1	0.444765	0.808588	2.70378	0.0054615	1.54079	0.162286	6.90522	8.14478e-15	-4.83581	0.0291746	-2.64942	0.116705	-3.89659	0.03333	5.09657	1.29099e-09
5	myf6	MYF6	-2.86554	0.356407	-1.20393	0.621662	-2.89022	0.218955	6.76001	9.36067e-06	-8.0092	0.0903153	-6.4944	0.0396158	-8.18606	0.0188523	5.09648	0.0733807
5	si:dkey-88l16.5	NA	-3.56242	0.0940243	-6.62522	0.000768901	-6.44103	0.00133285	0.241033	0.904723	-0.548535	0.892391	-3.92856	0.062162	-3.75682	0.123584	5.09585	0.000313446
5	clcf1	CLCF1	2.07374	0.173942	-6.91856	4.42082e-05	0.906786	0.509611	5.81071	4.83262e-08	-0.216791	0.961553	-9.58851	4.30159e-08	-1.61246	0.563943	5.09417	0.00459693
5	klhl38a	KLHL38	-0.593121	0.788594	1.05955	0.419421	2.56126	0.0319201	6.63866	1.68414e-10	-5.60999	0.0139731	-4.10623	0.0121542	-2.52703	0.254132	5.0788	NA
5	atoh8	ATOH8	1.8312	0.0171677	-5.22331	1.68157e-06	-2.09745	0.00260278	5.24472	1.37666e-19	-1.71382	0.635279	-8.96657	1.39266e-07	-5.97774	0.0020272	5.07702	0.00102099
5	nhsl2	NHSL2	1.06371	0.394862	-3.91393	0.000280501	-0.75788	0.463926	4.64449	4.29704e-09	-1.89057	0.570632	-7.00072	8.70594e-06	-3.95116	0.0584639	5.06247	3.42104e-05
5	si:dkey-8k3.2	C4B	1.20655	0.216883	-2.08172	0.0030454	-2.82306	6.64136e-05	4.71084	7.8818e-13	-1.81196	0.563324	-5.31919	0.000313576	-6.07574	8.95274e-05	5.05604	1.1875e-05
5	gmpr	GMPR	0.558098	0.786221	-0.16045	0.918328	3.63905	0.0017741	7.39066	3.78128e-12	-2.64333	0.124192	-3.51507	0.000363366	0.964479	0.588318	5.0541	0.000124015
5	dre-mir-146a	NA	0.366815	0.913401	0.084022	0.972283	0.726624	0.747984	5.49206	0.000913917	-1.18602	0.647058	-1.58168	0.319278	-0.850264	0.699765	5.05282	9.61896e-05
5	prkag3b	PRKAG3	1.07313	0.502562	-3.20065	0.0426514	-2.26506	0.0882501	4.68642	1.44996e-06	-1.92463	0.567024	-6.45689	0.000814125	-5.39516	0.00677489	5.04015	4.74546e-05
5	scn4ba	SCN4B	2.58723	0.376948	-2.24257	0.402443	-2.96706	0.282544	5.64051	0.00483318	1.04876	0.824738	-4.43242	0.0816811	-5.17064	0.0677047	5.03864	0.0210674
5	xirp1	XIRP1	-1.25232	0.605834	-2.83825	0.10876	2.23056	0.158067	5.92163	1.39162e-05	-5.5551	0.0511833	-7.26889	0.000147089	-2.13327	0.454758	5.0374	0.00251288
5	ankrd1b	ANKRD1	-0.510738	0.750815	0.0915274	0.941468	0.0567288	0.96391	5.50842	3.28152e-13	-4.39786	0.0583798	-3.89681	0.0135712	-3.95912	0.0302694	5.03622	1.52577e-10
5	pamr1	NA	-2.09336	0.00314405	-4.2719	1.59906e-12	-1.04374	0.11214	3.45732	5.78437e-10	-3.9207	0.0969086	-6.28201	1.04066e-06	-2.9831	0.134978	5.03578	9.44169e-08
5	igdcc4	IGDCC4	1.17942	0.191603	-1.20524	0.132659	-0.996289	0.21818	4.95931	2.16935e-16	-2.10063	0.476148	-4.7856	0.00159857	-4.4718	0.0116801	5.03573	7.64695e-10
5	si:ch211-266k2.1	NA	1.02826	0.652608	-1.06306	0.581736	-1.15269	0.548534	4.69185	0.000373278	-1.97018	0.59973	-4.30786	0.045622	-4.37227	0.0733732	5.02735	1.69622e-05
5	synpo2lb	SYNPO2L	1.55726	0.00144364	0.298668	0.592823	1.01111	0.0304971	5.96314	1.57937e-57	-2.75156	0.244434	-4.13382	0.00178747	-3.43014	0.0388565	5.02441	6.63559e-44
1	TMEM233	NA	-7.42976	0.0079191	-6.72996	0.00252018	-5.70311	0.011593	-1.17831	0.591741	-4.62115	0.249829	-4.05997	0.116382	-2.9754	0.365895	5.02425	0.0011537
5	sh3bgr	SH3BGR	0.130221	0.956954	-2.08514	0.117076	2.32597	0.0577273	6.21271	6.27299e-09	-2.64748	0.268198	-5.03552	9.39007e-05	-0.300267	0.916739	5.01747	0.000205804
5	pimr191	NA	-1.10863	0.362703	-1.68913	0.0585374	-1.18631	0.205033	4.08648	6.75994e-08	-3.73969	0.101514	-4.40925	0.00190364	-3.98274	0.0188523	5.01148	1.38575e-11
5	smpdl3b	SMPDL3B	-0.933402	0.314073	-0.451058	0.547712	-0.187296	0.822125	4.64255	1.10939e-18	-3.95073	0.0571953	-3.56629	0.0110892	-3.31529	0.0495648	5.00374	7.96335e-35
5	hspb9	HSPB7	5.36438	0.00369743	0.228357	0.936879	1.90168	0.397126	8.55489	4.65407e-08	-1.47765	0.74485	-6.86304	0.0030857	-5.05325	0.0636281	5.00373	0.00106887
5	si:ch211-159i8.4	NA	2.55262	0.0652675	-2.30569	0.0698943	-1.21387	0.358004	5.98695	4.93749e-09	-1.74287	0.631432	-6.83285	5.78359e-05	-5.80991	0.0032028	4.99399	0.00111602
5	si:ch211-199o1.2	HSPA1L	1.36349	0.173885	1.92031	0.0118249	-0.996055	0.339597	6.39693	3.86365e-22	-3.39831	0.189949	-2.97193	0.0805874	-5.87478	0.000249341	4.99033	6.15289e-09
5	ppp1r3ab	PPP1R3A	2.23767	0.426329	-2.20432	0.388406	4.86509	0.0133249	8.44507	2.45727e-06	-4.58663	0.242125	-9.1921	9.79718e-05	-2.01847	0.588921	4.98891	0.021639
5	si:ch211-161n3.4	NA	-3.04988	0.0819724	-3.78296	0.00725285	-2.36669	0.106827	2.24005	0.105971	-1.65715	0.446487	-2.53932	0.0498656	-1.00809	NA	4.98655	1.11269e-05
5	anxa6	ANXA6	0.158537	0.950726	2.30039	0.0715804	1.45153	0.310505	6.57219	2.02602e-08	-4.79751	0.0342531	-2.74943	0.111307	-3.62745	0.0621508	4.97735	7.40887e-06
5	LRRC2	NA	-1.0128	0.68137	0.532193	0.764698	-1.57066	0.362261	4.64503	0.00100124	-1.17095	0.520176	0.740489	0.531852	-1.86965	0.125012	4.97527	0.000102556
5	twist1b	TWIST1	0.922612	0.298531	-3.90771	1.24268e-06	-0.594297	0.432417	4.67044	2.8471e-16	-2.07634	0.507851	-7.04703	8.96577e-07	-3.75301	0.0647927	4.95628	1.61068e-05
5	BX005183.2	NA	-1.73885	0.475526	-0.701405	0.701597	-2.36303	0.205729	3.60264	0.00870897	-1.39035	0.525678	-0.234119	0.882143	-2.21372	0.172531	4.95167	NA
5	zgc:162612	FOXD2	-1.08275	0.574648	-7.1471	3.45046e-05	-5.03093	0.000531986	2.41475	0.0476612	0.529891	0.884394	-6.04554	0.000788519	-3.96909	0.0401417	4.9457	0.00424071
5	CR387989.1	NA	2.59351	0.541794	-0.733437	0.848503	-1.45793	0.706897	5.53928	0.0463241	-1.20339	0.847224	-4.79866	0.117966	-5.52944	0.112728	4.94487	0.0153804
5	sox11a	SOX11	0.588756	0.401745	-3.50224	2.23029e-06	0.230736	0.709946	4.7538	8.82687e-30	-2.51135	0.382303	-6.73944	1.59599e-06	-3.03298	0.145528	4.94149	2.27172e-07
5	grm6a	GRM6	-2.82396	0.182041	-0.483009	0.758579	-1.36992	0.367505	4.5367	6.19071e-05	-5.75224	0.0441402	-3.55151	0.0664731	-4.60401	0.0334208	4.94051	7.62482e-05
5	zgc:158296	CAV2	0.70528	0.832121	4.64584	0.00602886	-0.610228	0.826629	8.16853	3.66188e-07	-3.73999	0.151376	0.626793	0.759943	-5.20704	0.00804127	4.93656	0.00277814
5	igf2bp1	IGF2BP1	0.473879	0.763197	-2.61829	0.00550793	-3.49188	0.00028703	3.93964	3.9806e-06	0.127492	0.968779	-5.05953	0.00104663	-5.99565	0.00022682	4.93367	3.90686e-05
5	thbs2b	THBS2	2.8237	0.000383812	-2.22627	0.00396926	-3.08006	9.14493e-05	6.0686	2.51393e-21	-1.54827	0.672625	-6.78531	2.85326e-05	-7.78787	3.38024e-06	4.92643	0.00184081
5	casq2	CASQ2	0.468809	0.836926	-0.495427	0.752675	0.385269	0.818381	5.07646	1.50912e-05	-1.0497	0.64419	-2.18358	0.0789649	-1.24359	0.466863	4.92112	3.06176e-07
5	amigo1	AMIGO1	2.5339	0.00698803	-1.1271	0.326525	0.853106	0.388206	6.06682	1.46412e-16	-1.85228	0.551989	-5.80307	0.000193411	-3.69894	0.0602252	4.91727	3.53565e-07
5	sdk1b	SDK1	1.14711	0.543182	-1.87738	0.22016	1.39864	0.310396	5.94675	1.02559e-07	-3.16695	0.299458	-6.32478	0.000226932	-3.05418	0.193609	4.91053	9.78056e-05
5	pdlim3a	NA	-3.29861	0.228487	-4.04113	0.0352014	-0.671672	0.718745	3.5144	0.00910926	-5.20606	0.139372	-6.10338	0.00480173	-2.58789	0.338484	4.90446	7.34458e-05
5	loxl2a	LOXL2	2.82079	0.0298375	-1.81541	0.105122	0.522418	0.70039	6.33082	1.14261e-10	-1.83422	0.570632	-6.67933	2.56201e-06	-4.34569	0.0248453	4.87973	0.000224199
5	chrnb3a	CHRNB3	2.93011	0.0001201	-2.20162	0.043339	0.520723	0.564327	6.11832	1.75364e-22	-1.48904	0.66414	-6.82519	2.29201e-05	-4.13106	0.0402026	4.87636	6.90935e-05
5	vmhc	MYH7	-1.15019	0.637622	-3.93506	0.0236094	-0.308345	0.879561	3.6377	0.0129008	-3.15625	0.323193	-6.09473	0.00120581	1.16002	NA	4.86246	0.000764607
7	fgfr3	FGFR3	2.98232	2.19895e-05	-3.58939	2.65765e-06	-0.00368547	0.996914	4.88023	5.79172e-17	-0.226477	0.954431	-7.21684	1.53016e-08	-3.53617	0.0644203	4.85899	1.70585e-05
5	mustn1b	MUSTN1	1.91165	0.0941494	0.192051	0.87099	0.60792	0.586035	5.94235	3.02568e-13	-2.3804	0.35994	-4.28524	0.00207833	-3.88664	0.0202593	4.85241	2.34528e-10
5	si:dkeyp-44a8.4	COL23A1	2.51382	0.0137765	-0.644467	0.558462	-0.859842	0.436634	5.73614	3.31763e-13	-1.52862	0.6277	-4.89331	0.0014159	-5.2425	0.00184945	4.85208	9.63659e-06
5	trim55b	TRIM55	-2.47805	0.143978	-3.55602	0.00969353	-4.23001	0.00266678	4.77526	4.23845e-05	-5.65406	0.0571834	-6.85932	0.000421572	-7.62029	0.000327578	4.84461	0.0120747
5	twf2a	NA	-1.70221	0.43093	-0.722439	0.670925	-0.115859	0.954284	4.46682	0.00134392	-2.11703	0.22159	-1.1501	0.3559	-0.42783	NA	4.83867	0.000118189
5	BX548044.8	NA	0.15125	0.971923	0.704321	0.79344	-2.31606	0.402173	5.58804	0.00349113	-2.00247	0.567141	-1.54671	0.497939	-4.68811	0.043107	4.83001	0.0021827
5	itga6a	ITGA6	2.5454	0.0022419	-6.56442	3.39627e-07	-2.77816	0.000241299	5.37829	3.00809e-16	-1.11315	0.798484	-10.3931	2.89416e-08	-6.68391	0.00136336	4.82803	0.0110002
5	AL954327.1	NA	3.43693	0.0014101	-1.17897	0.361208	0.0837264	0.953479	6.42402	1.96496e-13	-1.28116	0.726809	-6.25376	0.000224415	-4.92761	0.0131892	4.81756	0.000504156
5	wfdc2	WFDC3	3.00074	0.000928441	-2.93938	0.00103101	-0.549949	0.58229	6.1732	1.62664e-17	-1.4819	0.670609	-7.67458	1.15844e-07	-5.29986	0.00415186	4.81169	0.000847356
7	pabpc4	PABPC4	2.74169	0.000349373	-2.43322	0.000310495	2.73297	4.0332e-05	6.78443	1.61398e-28	-2.3985	0.4099	-7.78399	1.35375e-10	-2.53168	0.253569	4.81114	0.000111302
5	si:dkey-112e17.1	NA	-0.217009	0.933752	-2.97689	0.0434437	2.4844	0.0751755	6.04795	7.90714e-07	-4.66275	0.0839017	-7.56617	2.82485e-06	-0.47931	0.877495	4.80597	0.00197956
5	gli2b	GLI2	2.50099	2.42905e-05	-3.9429	0.000185671	-2.2956	0.000807701	5.43818	6.26931e-29	-1.22783	0.75	-7.77727	1.00909e-05	-6.46104	0.000702336	4.80238	0.0027107
5	CR318588.3	NA	-3.01768	0.00502926	-0.283442	0.794732	-1.12804	0.257877	3.86803	2.915e-06	-5.28934	0.00582176	-2.64277	0.0951807	-3.52089	0.0452204	4.79606	NA
5	hist1h4l	HIST1H4A	0.00886058	0.998786	2.3529	0.419619	0.298959	0.940071	6.31225	0.0128281	-3.01726	0.488022	-0.521293	0.862413	-2.84637	0.375762	4.78617	0.00965182
5	filip1l	FILIP1L	0.888796	0.2556	-2.53983	5.32754e-06	-0.796727	0.207644	4.48448	1.95242e-18	-1.93496	0.480102	-5.55167	7.98835e-06	-3.81321	0.0248441	4.77516	5.92654e-08
7	pfkma	PFKM	-1.74629	0.385995	-5.59706	3.76964e-05	-2.727	0.0639683	1.82719	0.215978	1.20373	0.516125	-3.28588	0.00013056	-0.0811731	0.970737	4.76062	0.000725588
5	arsj	NA	2.01011	0.0523562	-2.72202	0.00419799	-1.93777	0.0374988	5.10272	2.45614e-11	-1.40278	0.681359	-6.38332	2.63222e-05	-5.67719	0.00105111	4.75067	0.000448335
7	cyp2ad3	CYP2J2	-0.223067	0.91174	-6.28442	2.81952e-08	0.731308	0.567508	3.96207	7.43504e-05	-2.62811	0.382475	-8.91194	2.01431e-11	-1.73548	0.500776	4.74775	0.000818851
5	sema3h	SEMA3A	-0.245251	0.881714	-4.31565	5.10082e-06	-3.67035	5.55444e-05	2.77276	0.00118765	-1.32229	0.688526	-5.62365	0.000170496	-4.98638	0.00406871	4.7416	0.000102094
5	BX294110.1	NA	-1.78337	0.667533	-2.52572	0.343851	-1.06747	0.718947	4.28772	0.0413467	-4.47304	0.314802	-5.37531	0.0405306	-3.92007	0.229627	4.74156	0.0107206
5	trim54	TRIM54	-3.64483	0.0229379	-1.83077	0.118858	-2.41923	0.0428909	2.51962	0.0127516	-4.56465	0.0777362	-2.91425	0.100783	-3.50076	0.0827395	4.73011	9.71026e-09
5	hoxb10a	NA	1.20013	0.413571	-5.96667	0.000224439	-6.06457	6.38903e-05	4.22395	6.71387e-06	-1.33005	0.784157	-8.75827	0.000155714	-9.00124	0.000295237	4.72572	0.0299661
5	SLC25A29 (1 of many)	NA	0.312741	0.901888	1.0769	0.471173	0.899765	0.577699	5.57656	2.77351e-06	-3.65927	0.134474	-3.01618	0.0669987	-3.17198	0.0986439	4.71719	NA
5	BX005461.2	NA	-1.00345	0.633872	-3.36941	0.063025	-1.91933	0.212651	3.69982	0.00110178	-3.08695	0.299408	-5.62719	0.00564803	-4.10938	0.0551582	4.71648	2.85543e-05
5	col21a1	COL21A1	3.39668	0.00169929	-3.62012	0.0160735	-1.66189	0.15415	6.28166	5.41905e-13	-1.18288	0.795449	-8.52205	4.50021e-05	-6.73028	0.00260848	4.70917	0.0167
5	rag2	RAG2	-3.31853	0.0107534	-3.55815	0.000828741	-6.07055	2.4193e-08	1.75587	0.122112	-4.22919	0.126005	-4.61821	0.00805798	-7.17395	2.12235e-05	4.69665	0.000633966
5	cacng6b	CACNG6	-0.355344	0.904766	2.66368	0.0780131	1.49608	0.387588	6.43094	3.56945e-06	-2.5283	0.0761448	1.06015	0.313399	-0.58501	0.714061	4.69317	0.000264928
5	sema3aa	SEMA3A	-0.729702	0.458459	-4.42203	2.01111e-12	-2.15392	0.0010146	2.79828	5.68528e-06	-1.8745	0.49827	-5.7963	2.25555e-06	-3.47805	0.0497232	4.67487	7.59119e-07
5	BX897682.1	NA	-3.28932	0.213662	-5.61649	0.0100129	-4.25563	0.0517608	0.520391	0.817198	-2.14114	0.57525	-4.67173	0.0415229	-3.19984	0.253384	4.67423	0.0015645
5	gamt	GAMT	-1.1773	0.216109	-3.12192	5.07106e-06	-1.71003	0.018714	3.263	5.52366e-07	-2.82338	0.24414	-4.95172	0.000100661	-3.5077	0.0398625	4.6703	2.88212e-08
5	tmx2a	TMX2	2.75373	0.0491736	2.41726	0.0390297	-3.40746	0.0642304	6.55666	4.58131e-10	-2.16295	0.519975	-2.63735	0.184924	-8.55727	2.01669e-05	4.66992	0.00082063
5	tns1a	TNS1	5.17819	1.95374e-05	-3.32807	0.0629832	1.38883	0.285213	7.84704	2.06622e-14	-0.950033	0.843718	-9.74983	4.59286e-06	-5.0681	0.0444941	4.66748	0.0217591
5	smyd1b	SMYD1	1.05646	0.421275	0.60967	0.549459	3.1878	0.00025943	6.70209	6.52802e-17	-4.05262	0.0697387	-4.64201	0.000840175	-1.97099	0.362612	4.66336	5.44673e-06
5	apof	APOF	2.72452	0.0144958	-3.11196	0.00484762	2.07314	0.0353399	6.25975	2.64755e-13	-1.88411	0.554052	-7.93725	1.24382e-08	-2.69684	0.227357	4.65531	0.000597488
5	wif1	WIF1	1.75456	0.0886285	-2.75017	0.00257564	-1.78204	0.0475418	4.83301	7.75492e-11	-1.39871	0.671597	-6.20302	2.176e-05	-5.1797	0.00260848	4.65174	0.000278652
5	vwa2	VWA2	2.29175	0.133778	-2.43479	0.0803306	-1.21918	0.390972	5.11438	3.43871e-06	0.515092	0.884967	-6.16617	0.000303629	-4.89993	0.0144562	4.65008	0.00171639
5	srl	SRL	-2.71519	0.0402873	-3.27853	0.00210403	-2.88408	0.00871766	5.10387	1.92136e-07	-6.2413	0.0183296	-6.93844	7.0318e-05	-6.55824	0.00101044	4.64873	0.0124665
7	frzb	FRZB	2.23803	0.151822	-2.76449	0.0230714	0.0717416	0.96513	5.32649	1.62216e-06	1.04297	0.67645	-4.58785	5.26269e-06	-1.62775	0.353363	4.6423	0.000966902
5	si:ch211-59p23.1	NA	3.77603	0.457392	0.228357	0.962194	5.65495	0.125194	6.92551	0.0445754	-1.91229	0.732019	-5.68471	0.0455771	0.208141	0.971886	4.63594	0.0299221
5	arpp21	ARPP21	1.18273	0.243191	1.89186	0.00906345	2.85975	7.16017e-05	6.71862	3.30479e-24	-3.94597	0.0516622	-3.36205	0.0156698	-2.34697	0.212502	4.62259	NA
5	robo2	ROBO2	2.50696	0.00197215	-3.36604	0.000127363	0.171925	0.861233	4.98414	1.06365e-14	-0.811949	0.812479	-6.94931	9.40226e-08	-3.43128	0.068588	4.61933	5.83662e-05
5	npnt	NPNT	2.2428	0.131228	-1.79529	0.139631	1.27241	0.327096	5.65039	9.86524e-08	-1.75466	0.570632	-6.02642	1.48328e-05	-2.90226	0.166177	4.60542	0.000253809
5	MYADML2	NA	5.05957	0.0738533	0.228357	0.948815	-0.496135	0.893471	7.67093	0.000539836	-0.886463	0.892687	-6.01619	0.0424912	-6.74342	0.0450983	4.60485	0.0648752
5	luzp2	LUZP2	3.55044	1.72215e-05	-3.82827	0.00539289	-0.0893765	0.937662	6.20791	2.22844e-19	-0.944963	0.813846	-8.66502	2.05587e-06	-4.9039	0.0177954	4.60333	0.00419673
5	si:ch211-198e20.10	NA	-2.01935	0.0741735	-1.59565	0.0815494	-1.31414	0.154296	3.45182	2.82548e-06	-4.21341	0.0481628	-3.92682	0.00645926	-3.63396	0.0327851	4.59907	1.83831e-10
5	ntn1a	NTN1	1.39496	0.201857	-0.890776	0.325677	0.67468	0.486023	5.09362	6.20823e-12	-2.06207	0.420835	-4.54798	0.000378947	-2.95096	0.0937436	4.59385	3.297e-09
5	hivep3a	HIVEP3	4.43163	4.84439e-06	0.854185	0.431787	3.14746	0.000585215	7.76489	4.34664e-21	-1.67708	0.562558	-5.45675	3.76441e-05	-3.15707	0.0905554	4.59343	3.58323e-06
5	TNC (1 of many)	NA	-0.180197	0.907897	0.411917	0.66753	2.70451	0.000663322	6.24536	5.31635e-18	-4.84716	0.0131911	-4.39289	0.00119539	-2.01593	0.329214	4.5902	7.59119e-07
5	hoxb7a	HOXB7	2.7926	0.000182967	-3.24208	0.000159397	-4.9747	1.15306e-06	4.19512	1.12012e-11	0.283273	0.94824	-6.22672	0.00015826	-7.75517	9.10481e-06	4.58214	0.0027639
5	arl14	ARL14	1.52745	0.279004	-2.72686	0.0826304	0.465992	0.729957	5.0152	9.56391e-08	-1.8374	0.551738	-6.27083	0.000358314	-3.11582	0.131032	4.57259	1.45609e-05
5	myom1a	MYOM1	2.78525	0.0782016	-3.76738	0.00369503	-1.90022	0.170225	5.80361	7.01755e-07	1.20524	0.6964	-8.1602	5.12806e-07	-6.29462	0.00135602	4.56504	0.0119026
5	apobec2b	APOBEC2	3.71067	0.195768	0.228357	0.946712	1.29101	0.659981	6.81045	0.0013099	0.813278	0.813628	-3.19196	0.129831	-2.0679	0.391243	4.56007	0.00478741
5	BX663516.2	NA	0.129363	0.967513	-1.23547	0.580691	0.28889	0.895373	4.91271	0.000296607	-3.18107	0.316453	-4.70748	0.0267323	-3.1986	0.176511	4.54876	9.71026e-09
5	map3k14b	NA	-0.0626814	0.977181	3.03336	0.00327206	-1.54223	0.231497	6.23776	1.44605e-10	-4.72652	0.0465	-1.65068	0.392281	-6.32831	7.71632e-05	4.54859	0.000711963
5	lratb	LRAT	1.54583	0.325169	0.620368	0.636389	-0.15387	0.923868	5.15512	6.03051e-07	-0.643036	0.814443	-1.76168	0.206652	-2.61474	0.085616	4.54278	1.11009e-06
5	nid2a	NA	-2.17816	0.115243	-2.484	0.018732	-1.19753	0.323234	2.81338	0.00744295	-3.4026	0.13056	-3.85215	0.0053915	-2.52179	0.186459	4.53687	6.79489e-07
5	lrrc4.1	LRRC4	2.26349	0.283057	-2.00911	0.243737	1.2891	0.473926	5.6312	9.67168e-05	0.223298	0.950074	-4.47598	0.00120733	-0.986004	0.6852	4.51679	0.00353794
5	CT956093.1	NA	2.67134	0.000493277	-4.9304	0.000835811	-1.42696	0.125957	4.47253	1.82475e-12	-0.124985	0.97784	-8.12014	1.67529e-05	-4.66439	0.0228209	4.51529	0.000761269
5	angptl2a	ANGPTL2	0.410041	0.805403	-4.08735	3.51829e-05	1.50191	0.138896	4.99454	7.7659e-09	-2.99202	0.276009	-7.66119	2.56333e-09	-1.96831	0.403112	4.49428	0.000778031
5	hoxd9a	HOXD9	2.30126	0.0825353	-2.14627	0.0603599	-4.20488	0.000779908	3.32598	0.00103286	0.621613	0.869777	-4.36767	0.00668437	-6.471	8.53897e-05	4.49343	0.000137683
5	si:dkey-40h20.1	NA	-4.06671	0.228124	-3.84723	0.117978	-5.53352	0.0267951	-0.0351497	0.989783	-2.31339	0.596873	-2.2144	0.412388	-3.99476	0.157268	4.48826	0.00267385
5	asic1c	ASIC1	0.767223	0.841277	1.62776	0.49302	0.695827	0.805935	5.55232	0.0047286	-3.19745	0.312035	-2.41582	0.242556	-3.36644	0.153861	4.48207	0.00042472
5	jam2a	JAM2	3.24707	3.66396e-08	-0.885291	0.130983	-0.605326	0.347169	5.89264	1.57408e-32	-0.948065	0.775348	-5.36304	7.22336e-05	-5.07726	0.00118552	4.48004	0.000176018
5	zgc:112234	HIST1H2BD	-1.09362	0.594162	-1.25534	0.397252	-1.36299	0.359755	3.44574	0.00262462	-3.43812	0.189921	-3.75008	0.0273006	-3.93333	0.0409092	4.47421	2.64317e-07
6	zgc:111976	MED1	-4.57238	0.0013495	-3.67572	0.00196933	-5.63333	8.59011e-06	0.534322	0.707535	-3.52802	0.175912	-2.74693	0.115495	-4.75196	0.00900693	4.47306	NA
5	svep1	SVEP1	1.0401	0.513517	1.96755	0.0593414	-2.95037	0.00638339	5.51507	9.38006e-09	-2.88458	0.296701	-2.0342	0.267298	-7.08735	2.47174e-07	4.45438	0.000889097
5	ahsa1a	AHSA1	-0.022162	0.994748	-0.876573	0.670033	0.674093	0.732789	4.83374	0.000714458	-3.27484	0.245601	-4.25747	0.0202524	-2.65398	0.234429	4.45421	7.77007e-05
5	myhz1.1	MYH1	1.44455	0.407779	-3.78475	0.0125788	-0.842781	0.571034	4.34862	0.000125007	-1.23344	0.741506	-6.75008	0.000147155	-3.80462	0.0845707	4.44365	0.00314016
7	CU984579.1	NA	1.23101	0.139623	-2.73021	1.85097e-05	3.08499	3.20898e-07	5.76052	5.17519e-24	-3.01554	0.229985	-7.14893	1.13173e-10	-1.14707	0.646945	4.41052	0.000232494
5	si:dkey-220k22.3	NA	1.68806	0.236318	0.221254	0.868705	-0.75345	0.560554	5.11862	1.36477e-07	-1.8036	0.514995	-3.44907	0.0195777	-4.46373	0.00421342	4.40901	1.45713e-05
5	lrrc14b	LRRC14B	1.85136	0.247583	-1.24613	0.430027	-0.8979	0.572447	4.69654	2.12466e-05	0.798268	0.743927	-4.51768	0.00833674	-4.21263	0.0274572	4.40529	0.000115787
5	BX296552.1	NA	-2.3364	0.606885	0.972494	0.757142	-2.3611	0.477696	5.0427	0.0430943	-5.83645	0.184464	-2.64456	0.392155	-6.01398	0.0603955	4.39723	0.0540911
5	CR759927.2	NA	-0.471456	0.93114	4.0219	0.118187	1.36412	0.690179	6.94441	0.00376413	-5.87332	0.148391	-1.35352	0.663784	-4.24059	0.197192	4.39634	0.0213043
5	tmed1a	TMED1	-1.95007	0.104454	-4.51068	2.40097e-06	-2.84963	0.00259446	1.61716	0.0894241	-1.94643	0.462952	-4.72637	0.000416812	-3.04839	0.0878911	4.39371	1.59966e-06
5	zgc:100920	NKAIN3	0.839204	0.552804	-0.359266	0.780828	2.43643	0.00652499	6.03955	1.52181e-14	-3.63272	0.14628	-5.11116	0.000690971	-2.08725	0.353264	4.39123	5.47931e-06
5	galnt14	GALNT14	1.11901	0.347172	-1.32958	0.1504	1.83949	0.0343791	5.41544	7.71142e-13	-1.45662	0.516965	-4.14519	4.7892e-05	-0.725829	0.727434	4.38825	3.38097e-06
5	dact1	DACT1	0.20216	0.921795	-5.01205	8.7915e-06	0.257775	0.85943	3.91568	0.000117764	-2.10352	0.506813	-7.49285	7.90095e-08	-2.16645	0.37285	4.3879	0.002574
5	si:ch211-13f8.1	NA	-1.38819	0.726599	-1.16991	0.664132	4.03036	0.0393604	7.12536	5.37669e-05	-6.96463	0.067599	-6.89733	0.00469572	-1.55041	0.69132	4.38376	0.0430315
5	lpin1	LPIN1	0.485951	0.789728	2.06097	0.0473829	1.2202	0.298058	5.80396	1.37308e-09	-3.75369	0.0709087	-2.25357	0.143323	-3.14012	0.0656614	4.38301	9.40821e-07
7	cyp26a1	CYP26A1	0.502216	0.843509	-5.35829	0.000100466	-2.76743	0.0629314	1.52782	0.317559	2.83158	0.126918	-4.43576	0.000160062	-1.73417	0.354862	4.38143	0.000672202
5	si:ch73-366l1.5	NA	1.66253	0.196335	-2.02021	0.0485266	1.73689	0.0909062	5.44429	6.46878e-10	-2.17558	0.425349	-6.06289	1.59599e-06	-2.22216	0.286774	4.37984	0.000115173
5	si:ch73-27e22.4	NA	-0.204276	0.910626	-1.68183	0.11202	0.646487	0.574368	4.21023	1.48978e-06	-2.82758	0.234457	-4.4974	0.000873553	-2.07398	0.294741	4.37844	6.41717e-07
5	cyp2ad6	CYP2J2	-0.877258	0.676041	-6.052	0.000273637	-1.50881	0.295337	2.90811	0.0212471	-0.489008	0.879705	-7.58613	2.7025e-05	-2.987	0.19099	4.376	0.00340783
5	pax7b	PAX7	2.82395	0.0261976	-4.13792	0.0151353	0.29941	0.838487	5.9877	7.4784e-10	-1.52527	0.682013	-8.7346	4.98609e-06	-4.23633	0.0530923	4.36453	0.00755829
7	tmtc2a	TMTC2	2.55875	0.0410484	-1.05245	0.347509	1.80547	0.0996632	5.88859	3.39986e-10	-0.11934	0.968642	-4.09932	3.54498e-05	-1.0532	0.580788	4.35696	0.000112361
5	si:dkey-191g9.5	RAP1GDS1	3.10646	0.367264	2.45727	0.360314	6.21968	0.0124121	8.02588	0.00058246	-3.57506	0.308944	-4.38369	0.0362665	-0.291478	0.945168	4.35027	NA
5	CU457819.2	NA	-2.19698	0.275771	-2.1466	0.188365	-1.54455	0.279088	3.72698	0.000150624	-4.37952	0.126476	-4.51455	0.02218	-3.77993	0.0757259	4.34702	0.000207053
5	cyp27c1	CYP27C1	3.72914	0.000191907	-3.25219	0.00490402	-0.799701	0.472027	6.1189	1.06052e-13	-0.681265	0.873025	-8.04547	1.26634e-06	-5.53272	0.00553227	4.34682	0.0126792
5	unc13c	NA	1.34445	0.666199	-0.346613	0.896251	1.20973	0.608614	5.05815	0.006207	-1.09848	0.772818	-4.00833	0.0571291	-1.36924	0.639365	4.34283	0.00469075
5	fgf11a	FGF11	0.288182	0.875679	-4.97992	0.00210403	-0.142503	0.920916	3.64185	7.94316e-05	-1.71865	0.608664	-7.22072	0.00013884	-2.31133	0.338762	4.34262	0.000186915
5	ablim2	ABLIM2	0.431516	0.848272	-2.13094	0.103569	1.62731	0.234773	4.98853	1.73228e-05	-0.47629	0.813817	-3.31039	1.06638e-06	1.19222	0.336834	4.33861	NA
5	zgc:154006	NA	1.98456	0.0216724	-2.25392	0.0137657	-2.12219	0.0145512	3.7929	1.44094e-08	-0.154427	0.966524	-4.72189	0.000871137	-4.77262	0.00202285	4.33294	1.33748e-05
5	calcoco1b	CALCOCO1	-2.72991	0.161909	0.0277771	0.988332	-1.05902	0.548838	3.95825	0.00562929	-2.94282	0.0603705	0.0557202	0.971484	-1.27505	NA	4.33184	0.00211364
5	dmd	DMD	1.21369	0.101677	-2.25279	7.86936e-05	-0.338844	0.637854	4.71403	1.29958e-19	-1.88793	0.479185	-5.56943	2.34264e-06	-3.63425	0.0290651	4.32934	1.9414e-05
5	dact2	DACT2	2.46569	0.0508962	-4.8464	0.00115924	-2.82011	0.0142252	4.82904	3.88967e-07	-0.655423	0.887431	-8.2009	3.52333e-05	-6.40381	0.0025781	4.32188	0.0265971
5	hist1h4l	HIST1H4A	-2.20011	0.452563	-1.4956	0.484497	-0.458469	0.846175	3.39368	0.0451586	-1.69827	0.454615	-0.98678	0.521749	0.283603	0.88829	4.31805	0.00146561
5	plxna1a	PLXNA1	0.440299	0.696213	-2.3453	0.000742133	-0.621555	0.43774	4.40412	8.22444e-13	-2.37448	0.355359	-5.37502	1.57469e-05	-3.62643	0.0327899	4.31567	3.94058e-05
5	arl4ca	ARL4C	1.61327	0.0442803	-1.77012	0.0222256	1.65265	0.0142204	5.28623	1.39839e-19	-2.07024	0.418769	-5.67153	2.30053e-06	-2.16554	0.265235	4.30928	2.6126e-06
5	klhl30	KLHL30	-0.654271	0.805309	3.31576	0.0116134	-2.38776	0.224921	6.09989	8.60806e-07	-5.21333	0.0747466	1.12455	0.552259	-7.08166	0.00156842	4.29852	0.0137235
5	ampd3a	AMPD3	4.79533	0.00531437	-1.90544	0.327286	1.86078	0.271544	7.26322	1.76252e-07	-0.775392	0.868526	-7.84292	5.67411e-05	-4.01128	0.112621	4.29737	0.0271934
6	spo11	SPO11	-6.09284	0.000786765	-4.47056	0.000844579	-6.82621	2.99384e-05	-0.127995	0.936328	-4.4199	0.179387	-2.93169	0.175037	-5.28626	0.0322476	4.29717	0.00620628
5	hoxb8a	HOXB8	0.592928	0.593198	-4.58341	1.00569e-06	-6.75256	9.8338e-08	3.03051	3.12101e-06	-0.819441	0.850633	-6.07729	0.000968562	-8.14084	6.62275e-05	4.28988	0.0189806
5	NA	NA	-3.57849	0.00473686	-0.875632	0.408108	-1.48876	0.158803	2.84728	0.00173306	-4.88498	0.0118292	-2.25165	0.14451	-2.89481	0.0980704	4.28604	6.74402e-07
5	colq	NA	-0.613339	0.789096	-1.10604	0.475443	-2.31199	0.145091	3.17101	0.00998774	-2.19029	0.428641	-2.84687	0.0955509	-3.96358	0.0361671	4.283	1.35257e-05
5	slc7a1	SLC7A1	1.61286	0.229083	-1.70774	0.118865	1.20841	0.277051	5.05654	3.05719e-08	-1.83444	0.505886	-5.40775	3.16938e-05	-2.3751	0.231877	4.2758	NA
1	s100a1	S100A1	-6.55116	8.84969e-08	-8.72915	1.6393e-09	-7.63956	1.60436e-11	-2.64273	0.0118256	-1.10984	0.672882	-3.47459	0.0323748	-2.48202	0.148097	4.27432	NA
5	rbp7b	RBP7	-4.62831	8.5127e-07	-5.07418	4.28782e-09	-4.34744	7.68619e-08	0.792669	0.373236	-3.87248	0.092024	-4.4957	0.00208436	-3.70046	0.0374079	4.27207	0.000171185
5	fgfr1b	FGFR2	1.36239	0.259762	-1.30281	0.169775	1.39393	0.144256	5.02121	4.61695e-10	-2.06259	0.453215	-4.93032	0.000185678	-2.1447	0.304371	4.26843	3.42104e-05
5	mxra5b	MXRA5	1.28584	0.431236	-1.55126	0.219429	-2.50777	0.0521553	4.33591	3.23067e-05	-1.41826	0.673769	-4.4104	0.00767585	-5.51648	0.00179841	4.26296	0.00222903
5	CABZ01051013.1	NA	-1.64176	0.521758	-4.9682	0.0149474	0.184565	0.934265	3.56567	0.0223801	-4.16472	0.209708	-7.65716	0.000309274	-2.44309	0.39633	4.26067	0.0121672
5	hmga2	HMGA2	3.64795	0.00865883	-0.96486	0.502257	2.98738	0.0148464	6.79404	5.40739e-10	-1.52156	0.647058	-6.40861	1.07678e-05	-2.33494	0.317593	4.25832	0.0030081
5	cyp24a1	CYP24A1	2.1805	0.166752	0.814832	0.548031	-0.461992	0.767739	5.34538	1.62491e-06	-0.0879168	0.977118	-1.70855	0.207633	-3.06928	0.0244267	4.25193	0.000151308
7	fzd7a	FZD1	3.45918	1.11412e-13	-4.27725	2.65066e-11	0.281885	0.620549	5.21392	2.04563e-38	-0.0920362	0.981272	-8.20176	5.0737e-12	-3.64204	0.0551932	4.24942	0.00193589
5	cmya5	CMYA5	3.44294	1.63793e-07	-3.04775	0.000202934	-0.894921	0.222074	5.82779	1.10881e-25	-0.690398	0.857236	-7.4807	1.72185e-07	-5.35772	0.00221826	4.24382	0.00525141
5	zgc:165481	RNF182	0.227517	0.913073	-4.21586	0.0123542	-1.44492	0.298311	3.81813	0.000117798	-1.99891	0.561114	-6.65808	0.000786623	-3.87453	0.0834038	4.24051	0.000876847
5	smad9	SMAD9	1.8172	0.00541147	-2.01536	0.0010587	-1.40129	0.0229622	4.55906	2.01567e-19	-1.08651	0.722139	-5.1459	6.40533e-05	-4.60772	0.00239514	4.23799	0.000111069
5	nrg1	NRG1	1.61364	0.26522	-4.07277	0.000583205	-0.408472	0.765377	5.30796	4.93228e-08	-2.10479	0.537277	-8.04039	1.78192e-07	-4.33373	0.0419304	4.23711	0.0129066
5	tnni4a	NA	-0.00760691	0.998786	-2.78652	0.197465	-1.1168	0.593832	3.60169	0.0209682	-2.00387	0.565721	-4.98688	0.0202359	-3.36424	0.161421	4.23295	0.00106597
5	gapdh	GAPDH	-2.36473	0.027557	-3.74035	7.22809e-06	-5.35469	8.54989e-11	1.82039	0.04198	-0.956128	0.696855	-4.16309	0.00539146	-5.7973	7.13994e-05	4.22555	0.00138108
7	wu:fj16a03	NA	3.28698	3.75346e-05	-1.88355	0.00917581	-0.0965179	0.925247	5.18669	3.87448e-15	-0.231986	0.949908	-5.76437	1.82921e-06	-3.9671	0.0169501	4.22166	0.000410337
1	tmprss4b	TMPRSS4	-4.62485	0.0300444	-7.57405	0.000253586	-6.76638	0.000402561	-1.19676	0.537414	0.367182	0.902574	-3.00626	0.0985738	-2.21515	0.244838	4.20435	NA
5	Metazoa_SRP	NA	-2.08471	0.459784	3.41231	0.0716223	0.201285	0.939373	4.14717	0.0276546	-4.03702	NA	3.72734	0.00177823	-1.78749	NA	4.19867	NA
5	zgc:114046	HIST2H2BE	-0.249232	0.899669	0.204641	0.879187	-0.21076	0.883473	5.14691	2.1784e-08	-3.85928	0.0953412	-3.51908	0.0224787	-3.94716	0.0236355	4.19563	0.000273857
5	tubb6	NA	2.3075	0.00226676	-2.10137	0.00414281	2.0066	0.0025382	5.61989	2.83161e-21	-1.70774	0.53959	-6.2952	5.16071e-08	-2.1434	0.28788	4.19537	0.000133725
1	zgc:55888	OVCH1	-9.87003	6.83789e-08	-8.2084	3.66553e-08	-8.96874	5.62587e-10	-4.41831	6.18686e-07	-3.87177	0.216215	-2.26688	0.300498	-3.12535	0.196685	4.18723	0.000123678
5	abcc6b.1	NA	2.94881	0.0297377	-1.15028	0.374469	3.61414	0.00119908	6.77398	4.11289e-11	-2.24882	0.442527	-6.54581	2.03871e-06	-1.64713	0.501573	4.1849	0.00347741
7	lrrn1	LRRN1	3.62697	0.00276136	-3.4502	0.00253613	1.06711	0.380204	5.02277	3.33312e-07	0.239553	0.954224	-7.23842	1.02007e-07	-2.71156	0.22228	4.17613	0.00438012
5	mhc1zca	HLA-A	1.59828	0.392417	3.37284	0.00722445	2.13065	0.129226	6.67817	1.46745e-08	-3.53961	0.129849	-1.82057	0.288678	-3.11099	0.0924015	4.1698	NA
5	klhl41a	KLHL41	0.485508	0.829493	1.5939	0.226334	-0.607363	0.719862	5.32565	3.14669e-06	-3.29731	0.17655	-2.28604	0.172271	-4.59774	0.00587612	4.16331	0.000179557
5	tinagl1	TINAGL1	-2.32396	0.0134307	-3.70048	6.77967e-07	-3.21312	2.96422e-05	1.0502	0.21208	-1.779	0.454858	-3.33852	0.00712532	-2.83192	0.0713287	4.15997	7.71576e-10
5	sox9a	SOX9	2.01702	0.0456752	3.78906	7.00767e-07	0.286333	0.791872	6.73577	5.47375e-20	-3.17616	0.17205	-1.41968	0.411039	-5.0868	0.000274365	4.14459	0.00021299
5	si:ch211-246m6.5	VWDE	0.2985	0.916323	-5.36424	0.00637414	-2.21381	0.192007	2.97101	0.0479872	1.11351	0.701327	-5.20874	0.00307215	-1.98818	0.325208	4.13531	0.0153217
5	asb18	ASB18	1.03078	0.601547	-1.59421	0.333626	3.61934	0.00303577	6.40146	1.16896e-08	-3.83963	0.151981	-6.55755	8.33154e-05	1.1102	0.588521	4.13411	0.00596765
5	hacd1	HACD1	-0.425098	0.788802	-0.274927	0.805776	1.11663	0.267998	4.47665	7.87246e-08	-3.36427	0.0951265	-3.35599	0.00972663	-1.87961	0.314901	4.12744	2.77015e-07
5	gatm	GATM	-1.91138	0.24281	-1.19967	0.35035	1.33862	0.314321	4.41545	7.67633e-05	-4.80801	0.019886	-4.23376	0.00316175	-1.57007	0.492049	4.12173	0.000966902
5	si:dkey-201l21.2	NA	-0.699978	0.776341	-1.86948	0.311356	-3.49545	0.0706002	3.03026	0.0187395	-2.16603	0.494767	-3.42888	0.094569	-5.11176	0.0239631	4.12152	0.000581303
7	mllt3	MLLT3	-0.982055	0.555338	-5.00689	4.69108e-06	-2.36305	0.0342849	2.02979	0.0597711	0.574623	0.801226	-3.9394	3.47201e-06	-1.1356	0.464848	4.12086	0.000695618
5	ppp1r3aa	NA	0.69875	0.825537	-0.0388234	0.987667	-0.316278	0.90301	4.20487	0.0133113	-1.91267	0.549689	-2.74608	0.164054	-3.19416	0.155031	4.11795	0.00024313
5	si:dkey-23a13.9	HIST1H1A	-2.88998	0.409378	0.416193	0.876793	0.0761059	0.979324	4.73758	0.0126965	-6.11975	0.066654	-2.83952	0.217322	-3.32126	0.213491	4.11616	0.0109029
5	hoxc6a	HOXC6	0.15596	0.887271	1.28699	0.0265514	-5.69639	2.7728e-07	4.22664	4.79438e-16	-2.51327	0.421599	-1.41936	0.500671	-8.83781	3.9217e-07	4.11126	0.0080798
5	zbtb42	NA	0.235916	0.851364	0.479421	0.555747	0.914752	0.219569	4.63787	6.93332e-16	-2.84693	0.160354	-2.74791	0.0369518	-2.28719	0.166617	4.10859	7.13692e-24
5	si:ch211-246m6.5	VWDE	-0.0696454	0.984465	-4.65799	0.0330166	-1.36791	0.517731	3.60359	0.0379113	-2.09991	0.590339	-6.90039	0.00171588	-3.62085	0.168047	4.10825	0.0323982
5	plxna2	PLXNA2	-0.178525	0.856555	-3.61356	5.21944e-10	-1.17164	0.040196	2.81737	1.21765e-08	-1.38438	0.599533	-5.01348	1.03994e-05	-2.53987	0.142029	4.10123	1.20656e-06
5	5S_rRNA	NA	-1.00972	0.659231	-4.5596	0.0139336	-4.2853	0.0240981	2.72761	0.0389249	-2.17448	0.570952	-5.93219	0.00765042	-5.5866	0.0287432	4.10054	0.0161205
5	rspo3	RSPO3	1.85268	0.0188725	-3.4146	0.000383402	-0.757384	0.343696	4.3637	4.03438e-13	-0.852967	0.797547	-6.44254	4.45952e-06	-3.74393	0.0357264	4.09446	0.000848966
5	thbs4b	THBS4	3.8016	0.0379613	1.69235	0.288226	0.157893	0.94063	6.35311	6.4406e-06	-0.901209	0.803315	-3.26056	0.0583078	-4.83087	0.00709598	4.09304	0.00762051
5	cyp2p7	CYP2J2	-0.274983	0.890091	-4.2935	0.000103726	-2.32347	0.0394169	2.67756	0.0107612	-1.33884	0.67827	-5.56485	9.45877e-05	-3.62976	0.0566203	4.09033	0.0021367
5	BX005254.4	NA	2.43854	0.192005	4.42509	0.00142263	-1.42358	0.539673	7.24014	3.84614e-08	-3.2757	0.260653	-1.25682	0.554735	-7.33943	0.00026848	4.08921	0.00291821
5	pimr190	NA	-1.22241	0.413931	-2.21098	0.050446	-1.84293	0.100534	2.69393	0.00428765	-2.87674	0.230053	-4.01522	0.00599433	-3.60499	0.0337587	4.08289	1.19585e-06
5	PTPRD	NA	1.60273	0.222094	-3.15046	0.00104001	-0.888875	0.433503	4.03238	9.5462e-06	-0.767244	0.820501	-5.81955	6.90982e-06	-3.53655	0.0542465	4.08257	0.00183326
1	nr5a1a	NR5A2	-10.0395	9.77813e-08	-9.82038	1.18251e-10	-9.60854	1.32942e-12	-2.992	0.00103559	-5.53775	0.123303	-5.45922	0.016955	-4.96526	0.0534692	4.07433	0.0265374
7	sulf1	SULF1	3.2435	4.61714e-05	-1.76775	0.0165006	2.44317	0.000673536	6.20288	1.87606e-21	-1.35024	0.646494	-6.60566	1.85802e-09	-2.31692	0.248371	4.07149	0.000711963
5	CT476811.1	NA	1.7144	0.160988	-1.36639	0.399792	1.65569	0.11191	5.23329	5.59885e-10	-1.92434	0.463734	-5.16601	0.00176325	-2.13997	0.274788	4.07133	3.48395e-10
5	rgmb	RGMB	1.84466	0.00430399	-0.89689	0.135324	1.67974	0.0027881	5.15302	6.00846e-25	-1.72295	0.489146	-4.69603	3.28092e-05	-2.01169	0.274602	4.07016	2.15147e-06
5	sspn	SSPN	1.51777	0.310693	-1.6017	0.190389	1.93261	0.0904688	5.11779	2.25484e-07	-0.156072	0.952614	-3.62494	0.000117112	0.394064	0.844777	4.06531	0.000723926
5	NA	NA	0.760601	0.650508	-4.66538	0.00498442	-1.0079	0.423872	3.33708	0.000700856	-0.930181	0.791626	-6.64448	0.000360826	-2.89302	0.171379	4.0606	0.00127403
5	tcf15	TCF15	5.12243	1.47352e-07	-2.47419	0.0512094	-0.888242	0.45368	7.07785	2.89454e-17	-0.230466	0.964021	-8.28554	1.34191e-05	-6.77921	0.00146174	4.05776	0.0557828
5	dhrs7ca	DHRS7C	-1.80921	0.413194	-1.2979	0.431705	-1.80313	0.27622	2.66089	0.0375061	-2.92832	0.285182	-2.50755	0.165245	-3.14383	0.120627	4.05092	3.57496e-06
5	slc8a3	SLC8A3	0.314629	0.872046	-0.447254	0.74644	-0.260954	0.861084	4.14076	1.77256e-05	-2.26507	0.341709	-3.21662	0.0245832	-3.00356	0.0718298	4.04946	4.29993e-08
5	ckmt2b	CKMT2	-1.67786	0.465587	-4.61326	0.00516031	1.85077	0.276044	4.50303	0.00220914	-2.59455	0.29951	-5.71966	3.86685e-05	-1.10064	0.727379	4.04267	0.0291021
5	col12a1a	COL12A1	2.0133	0.00151898	-0.606775	0.307949	-0.856517	0.15858	4.5593	9.45775e-20	-0.903899	0.747529	-3.7884	0.00212276	-4.04468	0.00328962	4.04204	4.79294e-06
5	tdgf1	CFC1B	-4.7746	0.00439221	-5.5548	0.00059558	-7.24108	8.43488e-06	1.88046	0.0622966	-5.15435	0.203489	-6.08658	0.0200501	-7.77966	0.00553462	4.04181	0.0980791
2	pax1a	PAX1	6.32159	0.0292279	-2.90638	0.328606	0.0451541	0.989786	3.50199	0.170421	7.00983	0.000278712	-5.06025	0.0353038	-1.9939	0.533726	4.02537	NA
7	efhd1	EFHD1	1.41137	0.15788	-5.68296	1.02765e-11	-0.0254785	0.98087	3.94185	1.89782e-08	-0.8897	0.81348	-8.35503	1.31303e-10	-2.55073	0.274618	4.02381	0.01198
7	si:ch73-86n18.1	CLEC4E	1.98176	0.00925101	-2.53	0.000116773	0.699004	0.345939	4.70323	1.15287e-15	-1.10044	0.70805	-5.86044	1.4168e-07	-2.59035	0.160525	4.02041	0.000228984
5	lamb2	LAMB2	1.52018	0.212892	-2.53158	0.0119039	4.8668	8.38009e-09	7.41437	5.92672e-20	-4.38938	0.0973675	-8.54911	6.21287e-10	-0.982987	0.746472	4.01243	0.0194383
5	dusp14	DUSP14	0.667388	0.638949	-2.2986	0.0772833	0.997629	0.315689	4.68981	2.00347e-09	-2.47981	0.3098	-5.61055	0.000138158	-2.30819	0.222721	4.00619	1.99003e-05
5	camta1	NA	2.33089	0.472811	-0.733437	0.814837	1.00129	0.739682	5.99218	0.00440396	-2.10313	0.587391	-5.37496	0.0168254	-3.57484	0.186671	3.99405	0.0140848
5	ccdc141	CCDC141	-0.0522624	0.979354	-1.99112	0.0729665	-0.356068	0.787073	5.15911	1.7064e-08	-3.70194	0.151376	-5.82955	9.42899e-05	-4.14729	0.0287432	3.99085	0.00857407
5	gria2b	GRIA2	1.91189	0.49156	-3.72725	0.0784787	-1.21873	0.592951	4.24822	0.0201094	-0.974375	0.829322	-6.91777	0.000691035	-4.37473	0.0794286	3.98803	NA
5	hist1h4l	HIST1H4A	-3.88144	0.16689	2.04447	0.211396	-1.69763	0.431511	4.46475	0.00268272	-6.87264	0.0327901	-0.811794	0.750389	-4.86464	0.0515274	3.9768	0.0239434
7	cebpd	CEBPD	3.69768	4.79235e-10	-2.91717	5.93749e-08	0.835241	0.179197	4.65073	8.32624e-20	0.66309	0.83616	-6.49185	1.31375e-10	-2.67455	0.14356	3.97335	0.00050404
7	sema6dl	SEMA6D	4.19479	3.56195e-08	-2.36683	0.00516031	2.75198	0.000101904	6.67218	6.52243e-25	-0.839836	0.819694	-7.59124	6.6639e-09	-2.50257	0.273517	3.97095	0.0104987
5	zgc:123181	NA	5.495	0.0134084	0.228357	0.942482	6.06806	0.00196418	9.0032	7.86179e-07	-1.94894	0.655045	-7.43801	0.000654334	-0.408331	0.922017	3.96735	0.0451464
5	si:dkey-65j6.2	PLEKHG4B	4.44713	0.000977183	-2.3065	0.179577	3.02613	0.015399	7.06899	1.82377e-10	-0.999598	0.792146	-7.92668	2.004e-06	-2.62701	0.26859	3.96683	0.013809
5	CU929119.1	NA	2.14395	0.399114	-1.59834	0.520297	0.724934	0.770323	5.00959	0.00356599	-1.23508	0.735338	-5.23383	0.00980665	-2.94824	0.218359	3.96663	0.000240122
5	BX663516.1	NA	-0.814321	0.858784	-1.55671	0.580657	0.494467	0.871419	4.44856	0.0336429	-3.74884	0.352721	-4.65406	0.0485006	-2.59752	0.389461	3.96518	0.00666251
5	ebf3a	EBF3	2.31598	0.0408361	-4.30637	0.000126897	-1.09269	0.304621	4.4742	1.92074e-07	-0.481087	0.906679	-7.39	1.11433e-06	-4.23679	0.0349408	3.9647	0.0151355
5	nr2f5	NR2F2	-1.51737	0.253048	-5.70182	7.97017e-05	-1.7112	0.0998868	2.54694	0.0057248	-2.53058	0.386682	-6.96379	5.99338e-05	-2.88957	0.178537	3.96317	0.00456515
5	jph1a	JPH1	-0.973186	0.713024	1.04779	0.537073	0.194975	0.927568	4.29417	0.00274882	-3.76145	0.117574	-0.18147	0.916661	-2.72162	0.167193	3.95335	0.000979236
5	si:dkey-208k22.6	MARVELD2	2.96836	6.64159e-06	-3.03257	0.00128188	-3.67994	7.41094e-05	4.88729	1.10939e-18	-0.206795	0.965063	-6.68113	0.000226848	-7.45616	0.000122222	3.94768	0.0369409
5	sgcg	SGCG	-1.50492	0.232363	-3.67853	6.04662e-05	-3.25189	0.000465434	1.26975	0.191581	0.164857	0.947891	-2.34835	0.0186648	-1.9072	0.131194	3.93992	9.89079e-06
5	phkg1b	PHKG1	1.63231	0.363324	-0.94292	0.537073	0.883005	0.565869	4.95963	2.59704e-05	-0.0606309	0.981645	-4.52871	0.00131499	-2.68938	0.153958	3.93649	0.000667411
5	sh3d19	SH3D19	1.90714	0.0654874	-3.26841	0.000100038	-2.85415	0.000756122	4.02937	1.62566e-07	-0.44591	0.910053	-6.00927	2.95847e-05	-5.55241	0.000798047	3.93272	0.011527
5	hist1h4l	HIST1H4A	-0.182739	0.943003	0.474209	0.758486	0.1058	0.952639	4.21141	0.000260659	-2.88029	0.202796	-2.27781	0.13302	-2.70648	0.118188	3.9324	2.68441e-06
7	igfn1.1	IGFN1	3.33966	0.0987837	-5.61526	0.00590247	-4.31249	0.0190222	5.13911	0.000757877	4.18418	0.0923773	-7.13424	0.000784776	-5.83294	0.00830996	3.9322	0.117341
5	and2	NA	4.65523	0.0823583	2.96504	0.212475	-1.45793	0.64914	7.59567	0.000283733	0.258184	0.956045	-3.27683	0.169598	-7.72666	0.00160956	3.93167	0.0554332
5	zgc:112234	HIST1H2BD	-0.905601	0.528305	0.785138	0.431787	-0.448014	0.700619	4.25213	3.68171e-07	-3.65948	0.05491	-2.01511	0.164611	-3.32455	0.0268004	3.93113	3.33525e-06
5	hoxa13b	HOXA13	4.60076	0.00158646	-0.796517	0.660735	-1.88703	0.303033	6.53296	6.60172e-08	0.857125	0.833594	-6.00693	0.00204653	-7.00601	0.00110479	3.9282	0.043048
5	mfge8b	MFGE8	1.13252	0.300455	-1.41744	0.0759855	-0.372446	0.707355	3.89226	8.10237e-08	-1.15923	0.659268	-3.95953	0.000686276	-2.87591	0.0668759	3.92268	3.65877e-06
5	zeb2b	ZEB2	-1.30535	0.4803	-3.04869	0.013713	-2.95774	0.0212316	2.05674	0.101532	-0.372871	0.893351	-3.74397	0.012335	-3.67654	0.0379219	3.92086	0.00147959
7	cfl2	CFL1	0.534449	0.491189	-3.80043	1.98422e-11	0.19299	0.771914	3.88794	2.99158e-17	-1.79574	0.489946	-6.33902	1.47099e-09	-2.27215	0.227357	3.91986	0.000307212
5	robo2	ROBO2	2.30274	0.208815	-3.56884	0.0670232	0.654439	0.717809	4.68793	0.000344694	-0.738054	0.862529	-6.92029	0.000559133	-2.66018	0.294683	3.91978	0.0133477
5	zgc:112234	HIST1H2BD	-1.98468	0.53259	0.187165	0.939989	-1.47529	0.530368	4.3419	0.0143417	-2.8191	0.308924	-0.516009	0.792051	-2.41554	0.238889	3.91694	0.0263895
5	bmp3	BMP3	1.94735	0.0346441	-4.94078	2.24319e-05	-1.56304	0.062668	3.95244	1.67254e-08	-0.314182	0.94075	-7.55993	2.55885e-06	-4.15845	0.0356207	3.91404	0.0138547
5	plpp7	PLPP7,PLPP7	1.2249	0.270307	1.17043	0.165407	1.14672	0.198285	5.12028	2.2123e-12	-2.36673	0.240379	-2.54476	0.0399378	-2.56838	0.0828735	3.90378	2.71079e-12
5	limch1a	LIMCH1	3.78522	1.5324e-05	-2.84855	0.00248574	-0.24431	0.823986	5.94248	4.05149e-16	-0.492082	0.904779	-7.39782	2.98183e-07	-4.86836	0.0101728	3.90082	0.0196804
5	exo5	EXO5	-1.63281	0.000342809	-1.03841	0.00909462	-0.920363	0.0289989	2.83407	9.47979e-15	-2.95777	0.0842246	-2.46851	0.0342091	-2.34043	0.102199	3.8992	9.64947e-34
5	soga3b	SOGA3	2.97466	0.360754	-1.67261	0.582463	2.66461	0.311427	6.19249	0.00606671	0.433528	0.906834	-4.70654	0.0120014	0.0521004	0.987107	3.89511	0.0401961
5	zgc:195050	EMC7	0.14764	0.972763	0.668234	0.803069	-0.358485	0.906482	4.28835	0.0455258	-2.61925	0.455569	-2.1997	0.326662	-3.30552	0.190882	3.89431	0.0154393
5	CU927934.1	NA	4.26659	0.00420387	1.37039	0.344228	-1.58918	0.355346	4.62698	0.00021267	1.20523	0.682744	-2.31775	0.153893	-5.35789	0.000732734	3.88167	0.000237554
5	nr1h5	NR1H4	-3.35474	0.0290535	-1.02366	0.407395	-3.60476	0.00488641	2.71673	0.0111426	-4.59159	0.0481827	-2.32123	0.175219	-5.04671	0.00328135	3.87956	0.00347575
5	si:dkeyp-80d11.1	NA	-0.674666	0.48444	-1.30462	0.0677509	-1.06338	0.132223	2.89389	1.4043e-07	-2.02386	0.332979	-2.81906	0.0216731	-2.57671	0.0786902	3.87934	5.46914e-24
5	fgf16	FGF16	0.296579	0.916052	-0.277316	0.884913	-2.06353	0.238522	3.20318	0.0283932	0.404268	0.888592	-0.308043	0.86021	-3.93912	0.0542196	3.87855	0.00539091
5	smtnl	SMTNL2	3.22379	2.83958e-07	-2.10414	0.00180801	-0.0211375	0.980237	5.30428	1.72322e-23	-0.408184	0.910642	-5.99329	2.04427e-06	-3.98493	0.0194177	3.87784	0.00348027
5	CR356233.1	NA	0.528634	0.805309	-4.85846	0.00588886	-1.24561	0.404643	2.79553	0.0188351	-0.607617	0.889477	-6.31883	0.00198363	-2.71658	0.289836	3.87679	0.0108858
5	pcdh18b	PCDH18	0.609691	0.709894	-2.90537	0.00473873	0.582722	0.629953	3.87172	2.70154e-05	-1.70588	0.53169	-5.38953	1.28533e-05	-1.85109	0.368954	3.87563	0.000805698
5	hoxa5a	HOXA5	2.41326	0.161964	-4.18547	0.025922	-0.0289693	0.988276	4.67984	0.000187825	-0.61732	0.88004	-7.54289	9.28389e-05	-3.28686	0.151476	3.86831	0.0153874
5	hoxc10a	HOXC10	2.37666	0.0753632	1.8065	0.0981918	-3.72731	0.00760019	5.29405	8.21816e-08	-1.34041	0.674443	-2.05202	0.250948	-7.68686	4.20529e-07	3.86658	0.00717908
5	AIMP1 (1 of many)	NA	-0.362683	0.850368	5.63725	2.51242e-09	-0.504298	0.706282	7.97329	7.10406e-18	-6.86676	0.00164963	1.31751	0.463182	-7.14788	9.50467e-06	3.86439	0.0291791
5	hist1h4l	HIST1H4A	-4.12352	0.172365	0.953267	0.646919	-0.509777	0.837361	4.03947	0.019535	-6.69882	0.0285104	-1.61274	0.469078	-3.1539	0.19678	3.85492	0.0154631
5	si:dkeyp-100a5.4	NA	0.138684	0.937909	-0.428955	0.727274	-0.383794	0.753629	3.60932	3.78013e-06	-1.91026	0.398128	-2.60826	0.0633546	-2.65962	0.0934488	3.85438	1.50504e-17
5	en1b	NA	2.22653	0.0819549	-0.484245	0.69997	3.42531	0.000636813	6.28	1.17701e-11	-2.53937	0.305237	-5.45379	7.5427e-06	-1.3634	0.544404	3.85292	0.00125921
5	clec11a	CLEC11A	0.956607	0.535601	-3.77827	0.00121468	-1.22693	0.28416	3.26802	0.000645481	-0.673636	0.844793	-5.7294	5.605e-05	-3.17447	0.0902466	3.85243	0.00303264
5	lama2	LAMA2	1.44047	0.445785	-2.23283	0.160909	6.40947	7.82925e-08	7.74249	2.13854e-11	-5.05016	0.0684991	-8.93467	9.81721e-08	0.236725	0.951652	3.85016	0.0460623
5	tgfbr3	TGFBR3	1.50079	0.00018126	-3.95822	1.37838e-11	-2.01202	3.8787e-07	3.48207	3.81581e-27	-0.300724	0.935361	-5.99475	4.34656e-06	-4.16221	0.0125177	3.8501	0.00348783
1	hapln1a	HAPLN1	-1.12174	0.594961	-8.53596	1.57777e-10	-4.41177	0.000796531	1.13309	0.44561	1.39909	0.628472	-8.35351	2.99962e-08	-4.21272	0.0483432	3.84693	0.0352512
7	sorcs2	SORCS2	0.833167	0.560696	-2.92407	0.00134018	-0.486094	0.670604	3.33988	0.000120107	-0.895336	0.770026	-4.95996	6.5658e-05	-2.42537	0.202191	3.84552	0.00102173
5	tnni4b.2	NA	0.453543	0.85416	-2.31909	0.211863	-0.656798	0.715244	3.27414	0.012306	0.133216	0.964367	-4.25145	0.0206559	-2.58757	0.20484	3.8337	0.000306363
5	nrg2a	NRG2	2.56597	6.9125e-05	-3.18193	0.000225615	-1.25773	0.0688841	4.81304	1.11591e-19	-0.607121	0.86702	-6.65455	1.84876e-06	-4.72848	0.00462707	3.83165	0.00740819
5	5_8S_rRNA	NA	-1.43323	0.781758	3.29672	0.244947	1.76724	0.598062	5.91559	0.0253266	-5.88873	0.121682	-1.09002	0.709908	-2.74811	0.395851	3.83112	0.0673189
7	rmdn1	RMDN1	2.66708	0.0102494	-1.74265	0.0565582	-1.97375	0.0366506	3.47051	3.29266e-05	2.54193	0.109839	-4.13768	0.00116398	-4.38006	0.00187754	3.82958	0.000371284
5	gjd2b	GJD2	3.55537	0.303571	1.19015	0.721913	7.61951	0.00200392	8.08892	0.000664038	-3.58976	0.370505	-6.12008	0.0118295	1.06047	0.797845	3.82863	0.0746078
5	BX927404.1	NA	3.03459	0.0653095	-0.652759	0.781404	3.7527	0.00812981	6.57831	2.63629e-07	-2.00764	0.52304	-5.90432	0.00185295	-1.31198	0.629828	3.82442	0.000966902
5	si:dkey-108k21.10	HIST1H1E	-1.88973	0.392417	2.24523	0.0517572	0.216226	0.896818	5.18334	7.20206e-07	-5.61403	0.0162848	-1.44405	0.423292	-3.63824	0.0432751	3.82095	0.00116282
5	myl4	MYL4	2.27419	0.304133	-2.16722	0.335874	1.53292	0.429322	5.09736	0.00093456	-1.23094	0.726173	-5.93473	0.00212685	-2.11752	0.38355	3.81656	0.00145252
5	lmod1a	LMOD1	0.390019	0.795053	1.81721	0.0311266	-1.38947	0.159508	4.61751	2.56695e-09	-2.72608	0.216451	-1.31455	0.410453	-4.71343	0.000279957	3.8137	9.53925e-05
5	foxf2a	FOXF2	3.68088	0.158107	-1.62181	0.554218	1.46855	0.554106	6.22602	0.0013099	1.3786	0.644347	-6.53458	0.00293179	-3.42866	0.190176	3.8112	0.0520554
5	hoxa9a	HOXB9	5.26306	1.09718e-05	3.56761	0.00229983	-0.0403219	0.984051	7.51835	2.60021e-12	-0.619384	0.871781	-2.5769	0.155621	-5.94066	0.000560778	3.8102	0.00900248
5	si:ch1073-280e3.1	C2	-2.61453	0.0416453	-2.05507	0.0482783	-3.01718	0.00467242	1.96836	0.045097	-3.09331	0.156681	-2.64941	0.0691756	-3.64489	0.0198962	3.80703	0.000141643
5	ANKRD28 (1 of many)	NA	0.707604	0.480714	-1.39703	0.0490685	-0.691345	0.374616	3.3854	3.2514e-08	-1.08696	0.666918	-3.44961	0.00325621	-2.71889	0.0707873	3.80583	6.98295e-08
5	si:dkey-280e8.1	NA	1.89609	0.25987	1.36452	0.342191	3.70157	0.0026473	6.48696	8.17355e-09	-3.09815	0.172176	-3.76816	0.00774219	-1.26753	0.567322	3.80564	7.00367e-05
7	col6a3	COL6A3	1.93414	0.00569608	-4.44534	2.99223e-15	0.661614	0.332881	4.43641	3.3418e-16	-0.899358	0.780521	-7.56695	4.76856e-14	-2.38153	0.239692	3.80247	0.0048566
7	col2a1b	NA	3.13585	0.000227006	-4.37463	6.23541e-07	2.48267	0.00111013	5.79214	5.35367e-17	-1.06917	0.752665	-8.89525	4.52498e-14	-1.88248	0.428824	3.80013	0.015101
5	FP236812.7	NA	-0.51545	0.764705	-0.787621	0.500804	0.427673	0.730715	4.36713	7.23412e-07	-3.40201	0.106318	-3.75858	0.00534077	-2.52955	0.152598	3.79866	0.000181561
5	BX537274.1	NA	-0.89262	0.72813	1.3444	0.360672	-3.02523	0.127034	4.04449	0.00124657	-3.46418	0.230872	-1.19819	0.563633	-5.78352	0.00661537	3.79851	0.00325139
5	lrp1ab	LRP1	-1.28774	0.133673	-3.88596	1.32999e-10	-2.31746	0.000347087	1.45107	0.0278642	-1.1608	0.642033	-4.00525	0.00019563	-2.37686	0.136179	3.79324	1.17434e-06
5	slc6a8	SLC6A8	-1.82787	0.0574503	-2.57447	0.000605256	0.855502	0.323799	3.34365	3.04918e-06	-3.69477	0.0794468	-4.60261	0.000247593	-0.9553	0.692739	3.79309	0.00135658
7	ccl19a.1	CCL19	0.854703	0.685999	-0.489942	0.748969	2.66067	0.0472068	5.45072	5.58148e-06	-1.12873	0.545622	-2.6774	0.00183751	1.23452	0.368036	3.793	0.00414308
5	KYAT3 (1 of many)	NA	1.50418	0.609212	-1.27681	0.625135	3.46441	0.074076	5.98455	0.000591796	-2.98072	0.401634	-5.93752	0.00720379	-1.0021	0.779151	3.79135	0.0412307
5	htra3a	HTRA3	2.70893	0.0322326	-2.19477	0.042293	-2.56222	0.0212009	4.58742	2.55565e-06	-0.191575	0.96326	-5.48898	0.000289165	-5.87997	0.000358076	3.78884	0.020142
5	pgam2	PGAM2	-1.6168	0.286432	0.503328	0.690204	-0.619702	0.642868	3.52269	0.000619627	-1.99507	0.0779347	0.443009	0.663467	-0.997992	0.373928	3.78408	0.000103201
5	slit2	SLIT2	-0.631476	0.673282	-2.36095	0.0085728	-0.870815	0.410452	2.67342	0.00250149	-1.76914	0.446538	-3.70062	0.00142408	-2.14204	0.205245	3.78344	6.70458e-06
5	capn1a	CAPN1	-0.186472	0.868202	-3.86568	8.88311e-09	1.24011	0.051579	3.94635	7.15102e-13	-2.63466	0.277287	-6.53651	1.78408e-09	-1.21744	0.595869	3.78106	0.00165593
5	fzd8a	FZD8	3.20452	0.00559723	-2.93475	0.0244515	3.1237	0.00177778	6.20512	1.10891e-11	-1.44518	0.656576	-7.8664	2.18319e-08	-1.64033	0.506605	3.78046	0.0120823
5	si:ch73-52p7.1	NA	0.998895	0.178236	-1.70889	0.00419328	0.772928	0.212065	4.13093	1.74045e-16	-1.58605	0.495482	-4.52872	1.11907e-05	-1.94966	0.251222	3.77906	5.88028e-07
5	tns2b	TNS2	-2.86821	0.000405326	-5.81794	6.5956e-14	-2.93515	2.77404e-05	1.38479	0.0550431	-2.759	0.259108	-5.89387	1.84339e-06	-2.94989	0.105107	3.7765	0.00262632
5	corin	CORIN	-0.0113873	0.994748	-0.93908	0.28121	-0.779138	0.406709	3.13566	3.23358e-05	-1.60113	0.471465	-2.70252	0.0256766	-2.5419	0.0849747	3.77413	1.90075e-09
5	CU639468.1	NA	0.339086	0.901317	-0.738818	0.66796	-0.017657	0.993266	4.11532	0.00322241	-0.214379	0.926877	-1.50931	0.158451	-0.675385	0.673622	3.76783	0.0037214
5	spega	SPEG	-1.39765	0.618537	-3.86584	0.0383326	-3.52209	0.0650637	1.04863	0.604177	-0.839653	0.829141	-3.55678	0.0624497	-3.21757	0.15948	3.76757	0.0178888
7	ncam1a	NCAM1	0.286181	0.841702	-5.40398	6.13642e-10	-0.268677	0.794395	3.09584	3.26918e-05	-1.24339	0.680293	-5.98334	2.15255e-13	-1.9496	0.354827	3.76499	0.00407311
5	megf11	MEGF11	-2.17781	0.0628072	-2.74184	0.00701564	-2.93088	0.00297362	2.32654	0.00426902	-3.02032	0.191976	-3.72095	0.0115974	-3.92405	0.016275	3.75969	0.000698536
5	CU914487.1	NA	-1.57593	0.21196	-4.55015	5.38531e-06	-3.72026	9.22674e-05	1.19222	0.226932	-1.19657	0.694218	-4.34175	0.00237312	-3.62281	0.0363886	3.75946	0.00162956
5	hoxc3a	NA	0.830008	0.345529	0.764891	0.240725	-3.84235	3.88459e-09	3.85148	7.0797e-12	-1.47384	0.594391	-1.64892	0.315966	-6.49775	5.23546e-09	3.75027	0.00167269
5	CU929150.2	NA	1.37115	0.336637	-3.80205	0.0232959	-3.88867	0.0148022	3.54371	0.000208473	-0.537288	0.903638	-6.04061	0.00402006	-6.25784	0.0056754	3.74965	0.0297362
5	tmcc2	TMCC2	1.23729	0.585618	-3.67098	0.0648487	0.875565	0.623014	4.52604	0.000975378	-1.75681	0.592047	-6.8949	0.00029965	-2.27408	0.34022	3.74419	0.0155857
5	hspb7	HSPB7	0.72619	0.596467	-3.86223	0.000846014	-0.258516	0.823986	3.35251	3.39783e-05	-1.04347	0.735198	-5.92267	2.63352e-05	-2.24686	0.263508	3.74031	0.00148084
5	BX294189.1	NA	0.0817522	0.981324	2.73918	0.0806096	4.26667	0.00443547	6.98916	3.65831e-07	-5.44841	0.0212896	-2.9411	0.0721301	-1.22326	0.621009	3.7403	0.00102173
5	abcc6b.2	NA	2.97774	0.0162306	-0.761809	0.577485	3.74235	0.000295063	6.45295	1.75616e-11	-1.95799	0.470085	-5.88722	6.83602e-06	-1.21971	0.6078	3.73747	0.00399126
5	gprc5ba	GPRC5B	1.97096	0.245412	1.86971	0.149699	2.10818	0.117735	5.68964	9.08205e-07	-2.21126	0.335335	-2.44461	0.0806712	-2.19241	0.211142	3.73368	6.24091e-05
5	BX927308.2	NA	0.461562	0.818994	0.468029	0.72746	-1.53061	0.235668	3.66591	0.000628853	-1.67156	0.510655	-1.77035	0.2516	-3.91065	0.00780509	3.7336	0.000224924
5	BX088529.1	NA	1.18541	0.205766	0.712243	0.369038	-1.17419	0.177002	4.06068	1.23231e-10	-1.31728	0.598302	-1.91917	0.180327	-4.06479	0.00229277	3.73074	5.89537e-07
5	c6	C6	-0.540905	0.712933	-3.57405	2.65455e-05	0.588313	0.581673	3.48388	2.52187e-05	-2.53382	0.290839	-5.74977	1.61637e-07	-1.43683	0.502391	3.72482	0.00170062
5	prx	NA	3.69273	0.00458633	-2.31634	0.113307	5.22356	1.32783e-06	7.68286	8.49297e-14	-2.49817	0.432435	-8.76072	1.09187e-08	-0.937996	0.764497	3.72162	0.0369595
7	FAM13C	NA	3.35151	4.45938e-05	-0.440509	0.648614	4.14039	4.91607e-09	6.817	6.86428e-24	-1.95149	0.46132	-5.88375	5.23754e-07	-1.19135	0.610207	3.7196	0.00313382
5	grik4	GRIK4	-1.57879	0.347557	-1.75255	0.172201	-1.64559	0.20338	3.27748	0.00171976	-3.38856	0.161278	-3.73608	0.0171348	-3.64488	0.0425292	3.7176	0.00365047
5	si:dkey-10b15.8	NA	1.48455	0.726524	-0.617052	0.86218	-2.30334	0.493541	5.23169	0.0372211	-2.24933	0.634503	-4.54145	0.102431	-6.25033	0.0369136	3.71531	0.133335
5	hist1h4l	HIST1H4A	-1.15912	0.754465	1.82555	0.389925	-1.87719	0.480113	4.32402	0.0238852	-4.04013	0.224783	-0.965863	0.692515	-4.90485	0.0479734	3.70719	0.0336538
5	CR786571.3	NA	2.00935	0.635031	2.49652	0.390893	-1.45793	0.691748	5.25227	0.0449675	-1.73411	0.68773	-1.25435	0.648285	-5.43519	0.039655	3.70273	0.0428845
5	adamts14	NA	3.3792	0.000725371	0.63411	0.560939	2.29804	0.0139641	6.31504	9.89914e-15	-1.39234	0.611663	-4.42449	0.000359935	-2.65692	0.132881	3.69223	0.000343881
5	CR749163.1	NA	0.38895	0.856122	-0.591004	0.730908	2.89284	0.00832665	5.62476	8.71612e-09	-3.76993	0.104784	-4.99777	0.00178993	-1.26347	0.594237	3.68913	0.000576227
7	gas1a	GAS1	1.83253	0.000113759	-5.80349	1.41254e-11	1.11954	0.0115363	4.37495	3.37595e-30	-0.967008	0.782877	-8.73195	3.41525e-12	-1.85152	0.438902	3.68292	0.0174205
5	AL929435.1	NA	4.5952	0.0117808	4.66509	0.00395849	3.87206	0.0256689	7.95119	1.83447e-07	-1.84514	0.450083	-1.82925	0.228992	-2.76526	0.0929146	3.68246	4.94771e-08
7	ptch2	PTCH2	2.89098	0.0547124	-3.43238	0.0158063	3.03426	0.0149518	5.86326	2.05331e-07	0.400645	0.901365	-8.04392	3.78828e-08	0.666303	0.787263	3.68239	0.0291791
5	six1a	SIX2	1.7835	0.42473	-4.16642	0.0407182	0.419546	0.841579	4.16482	0.0050569	-0.781652	0.849966	-7.03938	0.00033651	-2.39408	0.348924	3.67735	0.0252772
5	THBS1 (1 of many)	NA	4.61642	6.7272e-05	2.54557	0.0137327	0.400743	0.769082	6.81	1.26985e-12	-0.579869	0.862277	-2.92203	0.0487543	-5.11762	0.000153549	3.67447	0.00403943
5	mcama	MCAM	4.31327	0.000101531	-5.14197	0.00178113	4.08032	3.44239e-05	7.0515	1.96314e-14	-1.18412	0.76803	-10.9125	4.163e-10	-1.53064	0.615636	3.6738	0.0554839
5	si:dkey-157g16.6	FIGNL2	1.17842	0.329494	-5.07769	0.00105576	1.43947	0.11836	4.28292	5.0043e-08	-1.57419	0.614243	-8.07374	1.98025e-06	-1.39821	0.580392	3.67325	0.0086659
5	hoxc8a	HOXC8	2.05755	0.0218271	-0.205327	0.829651	-7.26399	3.50124e-07	3.24905	3.75707e-06	0.360204	0.929375	-2.28555	0.211457	-9.40196	1.10369e-08	3.66853	0.0144673
5	si:dkey-61l1.4	NA	0.38856	0.914604	-4.6742	0.0442769	-3.19636	0.176794	2.3765	0.240626	-0.330285	0.947276	-5.75366	0.0114759	-4.27109	0.113735	3.66758	0.0630054
5	dre-mir-2184	NA	2.5923	0.384978	1.14524	0.679735	1.52009	0.572261	5.4846	0.00723022	-1.32821	0.700376	-2.9417	0.157125	-2.59679	0.267661	3.66504	0.000790628
5	CR382337.4	NA	0.120001	0.976677	1.45669	0.512792	2.58159	0.214731	5.42498	0.00249994	-3.84093	0.180395	-2.60908	0.169083	-1.38066	0.596316	3.65436	0.00254219
5	si:ch211-155o21.3	NA	-0.956945	0.328355	-1.19578	0.123724	-0.6773	0.378213	2.90772	2.37699e-07	-2.38467	0.210559	-2.78086	0.0202209	-2.16765	0.142707	3.6534	1.65616e-19
5	fgf2	FGF2	0.804939	0.270557	-2.38048	0.000187501	0.239823	0.726826	3.49817	2.16325e-13	-1.13901	0.659268	-4.65704	2.43188e-05	-1.8708	0.289999	3.65103	1.81667e-05
5	myoz2a	MYOZ2	-3.07731	0.0984566	-3.89744	0.0133937	0.799052	0.631867	3.05576	0.02313	-4.69306	0.0616619	-5.69696	0.00081829	1.45283	0.454958	3.65028	0.0244055
5	klf5a	KLF5	3.11995	1.46284e-05	-2.98114	2.62927e-05	-1.68425	0.0171736	4.77343	1.87224e-15	0.044369	0.991939	-6.43787	2.01368e-06	-5.18782	0.00170186	3.64576	0.0212846
5	CABZ01061502.1	NA	0.0910436	0.970903	-0.637531	0.69418	1.34815	0.328646	4.15247	0.000259725	-2.56824	0.282946	-3.47381	0.0200729	-1.36358	0.522801	3.6434	0.000191548
7	epha2a	EPHA2	4.50249	6.51399e-14	-1.12358	0.0752055	0.821836	0.208653	6.22863	6.5474e-33	-0.0436697	0.991325	-6.07459	6.87965e-07	-4.09971	0.0149228	3.64245	0.0104689
5	figf	VEGFD	0.484141	0.817788	-3.65613	0.00398071	-3.20377	0.0111766	2.57923	0.0274712	0.50483	0.881285	-4.93014	0.00147497	-4.48754	0.011979	3.63982	0.015682
5	fgf4	FGF4	-0.167966	0.960288	-0.299984	0.889	-4.80445	0.0271174	2.50887	0.13231	-1.12853	0.773483	-1.31955	0.570233	-6.04689	0.00846581	3.62872	0.0224718
5	lims2	LIMS4	-1.04099	0.439903	-0.235694	0.83456	0.151613	0.902243	3.39821	5.15132e-05	-1.58786	0.14403	-2.27171	0.072312	-1.84318	0.25921	3.62831	2.69901e-07
5	si:ch211-274j7.1	NA	2.05776	0.0186163	-0.139053	0.883818	-0.822874	0.335074	4.20286	4.25299e-10	-0.534281	0.857977	-3.01108	0.0183583	-3.72886	0.00613899	3.62732	0.000150406
5	grapb	GRAP	-0.315596	0.915613	-2.74802	0.137913	-3.16031	0.0928741	4.45831	0.00271042	-3.32344	0.337265	-5.90068	0.00444619	-6.40655	0.00534251	3.62409	0.0903094
5	lrrc4ba	LRRC4B	-0.376141	0.855205	-4.21237	0.00759765	-3.75246	0.00647952	1.66356	0.152825	1.15918	0.605628	-4.57892	0.0125949	-4.11838	0.0316168	3.61846	0.00525141
5	epn3b	EPN3	-0.958254	0.611712	-3.20801	0.0464044	1.41307	0.251749	4.95851	1.16365e-06	-4.48197	0.0862786	-6.90229	0.000129704	-2.1592	0.380039	3.61796	0.0304586
7	tagln	TAGLN	2.46533	0.0101461	-3.7195	1.54727e-06	-3.59017	5.32059e-06	4.0449	9.02065e-08	0.125998	0.976273	-6.48341	6.89863e-06	-6.37358	7.33457e-05	3.61346	0.0381904
5	zgc:66156	MYH4	2.54618	0.245935	-2.6539	0.233533	-1.17164	0.621957	4.36814	0.00625791	-0.146145	0.974049	-5.73389	0.00608733	-4.26691	0.0768888	3.60514	0.0304554
5	kcna1a	KCNA1	5.05121	0.113599	1.42092	0.657221	2.216	0.473292	7.07563	0.00441917	1.21305	0.748899	-4.31957	0.0638425	-3.57382	0.198177	3.60359	0.0846717
1	cpeb1b	CPEB1	-5.25477	1.18149e-15	-9.87994	1.83103e-16	-7.22073	4.87746e-30	-2.17634	0.000194176	-1.56376	0.599935	-6.34063	0.000114607	-3.77425	0.0357657	3.60046	0.0083649
5	gramd1ba	NA	0.0591953	0.950381	-1.81983	0.00014003	-0.650094	0.217109	2.90824	9.20771e-12	-1.31714	0.548613	-3.40949	0.000796144	-2.20057	0.127501	3.59866	1.65669e-11
7	tshz3a	TSHZ3	3.18331	1.89564e-12	-2.60614	1.73626e-05	2.54575	8.47607e-10	5.64797	1.50636e-47	-0.899741	0.7689	-6.97605	4.59713e-11	-1.70386	0.416701	3.59813	0.00498638
5	zgc:153405	HIST1H1E	0.740285	0.853243	0.504574	0.863892	2.06254	0.404643	5.228	0.0113247	-3.02126	0.313838	-1.72674	0.301359	0.213026	0.927666	3.59747	0.0127774
5	clic5a	CLIC5	0.109154	0.963332	1.52547	0.204334	1.44813	0.259696	4.78299	9.29594e-06	-1.49147	0.162572	0.121515	0.901702	0.0195359	0.988978	3.59609	0.000246057
7	cdc42ep3	CDC42EP3	2.91185	0.00175506	-2.49081	0.00675056	1.31958	0.138918	5.08251	1.05659e-11	-0.571033	0.864222	-6.25245	5.82817e-08	-2.42143	0.20367	3.59386	0.00504082
5	pak7	PAK5	0.264323	0.910209	-1.82873	0.197138	2.01035	0.126211	5.02124	1.0788e-05	-3.31022	0.172176	-5.54846	7.63623e-05	-1.60222	0.479593	3.5919	0.010737
5	tmem125a	NA	1.0034	0.659231	-4.26183	0.0267919	-1.90648	0.283399	2.87348	0.0404205	-0.203697	0.964503	-5.84786	0.00436256	-3.61676	0.131001	3.58889	0.0235448
7	c6	C6	-0.855582	0.343842	-5.30004	5.07994e-19	-1.81643	0.00450601	2.00406	0.00104137	-1.33417	0.622366	-6.02638	1.51314e-09	-2.47143	0.166986	3.58701	0.00231727
7	gli1	GLI1	1.00805	0.59821	-4.8628	0.000462575	-1.70242	0.204581	3.01811	0.0108386	1.80395	0.376805	-6.57631	1.28195e-05	-3.42589	0.0803784	3.5863	0.0210195
5	asb5b	ASB5	0.443021	0.755063	1.70566	0.0370061	1.05921	0.247692	4.86417	4.13777e-11	-2.97105	0.0910256	-1.75762	0.176796	-2.44592	0.0883136	3.58616	7.19447e-09
7	tgfbr2b	TGFBR2	1.46139	0.00143521	-4.76427	4.15583e-30	-2.00064	2.51005e-07	3.30881	6.79243e-20	-0.201871	0.957232	-6.80492	9.34349e-10	-4.02643	0.0159436	3.58103	0.0113268
5	bricd5	BRICD5	5.42817	0.0268872	3.58799	0.111919	1.97355	0.468712	7.56882	0.000159117	-0.528258	0.897336	-2.63844	0.187708	-4.2708	0.0551121	3.57761	0.0216255
5	si:ch211-225p5.8	NA	0.832111	0.653869	1.28837	0.290402	-1.40678	0.300479	4.03328	0.000183984	-1.70109	0.506441	-1.29883	0.428197	-4.19976	0.00415217	3.57472	NA
5	hoxd10a	HOXD10	1.68818	0.269142	-2.56049	0.0456307	-3.67325	0.00666395	3.40108	0.00151127	-0.0404077	0.992479	-4.5933	0.0061762	-5.83536	0.0012593	3.57132	0.0281078
5	SLC4A5 (1 of many)	NA	-0.739904	0.754661	-1.02764	0.526393	-0.464694	0.793939	3.12127	0.0161625	-2.39055	0.318118	-2.81621	0.0636355	-2.23993	0.223477	3.56879	0.000425845
5	hist1h4l	HIST1H4A	-0.541405	0.902953	3.07212	0.168909	-0.53296	0.867279	5.18608	0.0144774	-4.30755	0.217727	-0.55053	0.838447	-4.42498	0.0881911	3.56428	0.0791565
5	fam184b	FAM184B	1.7986	0.139919	-0.448439	0.684684	-0.631464	0.581148	4.04856	3.59742e-06	0.602702	0.787979	-3.18851	0.0105734	-3.38193	0.018136	3.56146	0.000323229
5	si:ch211-213o11.11	GPR61	2.32992	0.592126	-0.733437	0.847582	3.96856	0.186244	6.26705	0.0210239	-0.417278	0.925306	-3.82565	0.0794102	-0.780689	0.858262	3.55722	0.132554
7	lmo7a	LMO7	4.14666	1.69488e-05	-1.32531	0.154404	0.59439	0.583215	5.85009	4.06261e-13	-0.0378197	0.992479	-5.91743	2.14093e-06	-3.96903	0.02132	3.55321	0.0153521
5	fhod3b	FHOD3	1.36672	0.296596	-3.28865	0.00217569	0.970665	0.367299	4.12538	2.55595e-06	-1.22992	0.666775	-6.14857	2.57975e-07	-1.77184	0.383898	3.5531	0.00407496
5	si:dkey-27m7.4	NA	2.4877	0.305083	3.30885	0.0637984	1.79862	0.385913	6.19547	0.00020244	-2.23253	0.40558	-1.47367	0.411025	-3.08505	0.0981064	3.55223	0.00322227
5	mthfsd	MTHFSD	0.246585	0.90624	0.383481	0.777118	0.127491	0.935083	3.93379	0.000133078	-2.21203	0.331322	-2.20477	0.120816	-2.48707	0.133946	3.55186	4.55813e-06
5	si:dkey-85n7.7	NA	-5.876	0.0400597	-2.76565	0.192483	-2.08222	0.332518	0.546413	0.811741	-4.99348	0.123028	-1.90783	0.399485	-1.11905	0.715081	3.54538	0.0237244
5	BX649431.3	NA	1.00938	0.795021	2.08061	0.383909	0.0606717	0.985485	5.13535	0.0115861	-2.6748	0.385632	-1.64479	0.418706	-3.82416	0.0934471	3.54475	0.00525141
5	lft2	LEFTY2	1.40831	0.632432	0.255482	0.926741	1.10167	0.63887	4.63853	0.00855516	-1.71376	0.533614	-3.00119	0.100782	-2.12821	0.292422	3.54108	0.000935073
5	CCK (1 of many)	NA	4.32538	0.000245893	-2.62735	0.145213	-0.324831	0.844719	5.8938	4.78031e-09	0.1261	0.977352	-7.25993	0.000213102	-4.96456	0.0137964	3.53913	0.0464695
5	rgma	RGMA	1.00144	0.56023	0.146847	0.917853	-0.608391	0.655894	3.67087	0.000481149	-1.13883	0.661156	-2.16613	0.117712	-2.97115	0.0504601	3.53447	0.000353271
5	chd	CHRD	-1.01595	0.494323	-3.84058	0.000688197	-0.865943	0.449452	3.34277	0.000260205	-2.91625	0.25403	-5.92406	3.04635e-05	-2.92357	0.133987	3.53039	0.0150487
6	nme2b.2	NME2	-2.42161	0.132372	-4.59788	8.85842e-05	-5.49199	3.61934e-06	0.862648	0.542308	-1.79976	0.548929	-4.18225	0.0057312	-5.09178	0.00155796	3.53012	0.0242621
7	ppp1r13ba	PPP1R13B	1.46304	0.00151411	-2.95404	5.85601e-14	0.650821	0.138808	3.8636	1.20473e-26	-0.844117	0.759948	-5.55855	2.40667e-09	-1.83418	0.312708	3.52923	0.000725588
5	prp	COL22A1	2.92627	0.0305094	-0.419746	0.773769	0.113466	0.944558	4.92206	2.83134e-06	-0.385106	0.910642	-4.01149	0.00384907	-3.55101	0.0325027	3.52286	0.00484456
5	si:dkey-178o16.4	NA	0.450932	0.774649	2.13039	0.0155947	0.955201	0.355016	4.81182	3.43708e-09	-2.91854	0.126569	-1.24575	0.395116	-2.53419	0.0956157	3.52224	2.0959e-05
5	KYAT3 (1 of many)	NA	1.5818	0.422494	-1.66095	0.350513	2.88783	0.0392638	5.24928	3.14111e-05	-2.19723	0.466146	-5.63802	0.000856318	-0.875721	0.764814	3.52216	0.0230095
7	bnc2	BNC2	1.37091	0.140981	-5.98933	3.79404e-06	-0.223122	0.814475	3.42595	2.25994e-07	-0.456042	0.907085	-8.17134	1.63144e-07	-2.3286	0.301033	3.52149	0.0228675
7	myo18aa	MYO18A	3.86508	0.000326538	-2.08944	0.0464157	1.15217	0.291554	5.61861	2.39654e-10	-0.105652	0.978131	-6.44786	2.56733e-07	-3.16882	0.0939474	3.51735	0.0176093
5	si:dkey-121n8.4	NLRP3	0.0831896	0.962761	2.51945	0.00199099	0.574228	0.583134	5.02988	6.32967e-11	-3.52142	0.0460734	-1.04291	0.490338	-3.14735	0.0248453	3.51722	8.02526e-05
1	5_8S_rRNA	NA	-9.10732	0.00334842	-4.93722	0.0329692	-6.98285	0.00543884	-2.57075	0.292685	-5.12478	0.183123	-0.855955	0.762077	-3.06887	0.328206	3.51573	0.112592
7	tmem176	NA	3.06022	1.36677e-10	-4.15432	1.22083e-14	0.397744	0.464596	4.86553	6.79688e-33	-0.168371	0.96461	-7.73039	6.21134e-13	-3.17596	0.0911234	3.51388	0.0172005
5	lpar1	LPAR1	2.06631	0.0436196	-3.17206	0.000154276	-1.99807	0.0224042	3.71041	1.92734e-06	0.0236071	0.994685	-5.62208	1.53568e-05	-4.46836	0.00599141	3.51295	0.0168941
5	malrd1	MALRD1	0.387591	0.867763	-0.649908	0.671643	0.41423	0.802472	4.05569	0.000730341	-2.20452	0.378173	-3.43155	0.0152564	-2.30807	0.219944	3.5105	0.0021536
5	METRNL (1 of many)	NA	0.620148	0.714345	-3.27771	0.00293398	-1.00164	0.397923	3.07458	0.00164473	-0.907033	0.761235	-5.1191	5.8e-05	-2.76685	0.120193	3.50621	0.00444772
7	bzw2	BZW2	0.243042	0.910481	-2.05174	0.0750532	-0.0711808	0.963936	3.02871	0.00661561	0.316212	0.881754	-2.36077	0.00383919	-0.0742393	0.970585	3.49885	0.00146769
5	hoxb8b	HOXB8	-0.832545	0.768032	2.65885	0.0782261	0.76361	0.691024	5.36662	0.000132597	-4.79056	0.0360501	-1.27807	0.490348	-3.29863	0.0784417	3.49868	0.0113627
5	pappaa	PAPPA	2.68063	0.00283762	-1.51316	0.150561	-1.16571	0.249788	4.31201	3.65049e-09	0.0439625	0.990611	-4.59992	0.00156224	-4.22278	0.00951695	3.49618	0.00819889
5	slc38a3b	NA	0.75246	0.702015	-1.93419	0.166484	4.00604	0.000498144	6.1332	1.29989e-08	-3.96528	0.101733	-6.80314	1.59439e-06	-0.591681	0.844641	3.49534	0.0275974
7	agrn	AGRN	1.42657	0.0305516	-5.58143	1.36809e-17	-0.460994	0.474442	3.38023	9.71756e-12	-0.346214	0.924844	-7.75294	6.23346e-13	-2.52301	0.206189	3.49487	0.0154046
7	htra1b	HTRA1	0.634732	0.642899	-5.92917	1.27491e-13	-1.57416	0.0795525	2.54645	0.00182006	-0.297792	0.936878	-7.21298	5.02144e-11	-2.81094	0.151738	3.49389	0.018104
5	enox1	ENOX1	0.84837	0.586721	-1.10174	0.3163	-0.346369	0.789703	3.94948	1.87906e-05	-1.6144	0.545401	-3.80786	0.00386634	-2.98662	0.0778026	3.48597	0.00235729
5	CABZ01080372.1	NA	-0.736762	0.491122	-3.48258	1.72076e-06	-0.778926	0.331599	2.35759	0.000440054	-1.60663	0.484351	-4.54158	1.10317e-05	-1.75793	0.309292	3.48233	0.000103175
5	BX248497.1	NA	1.09395	0.383985	-0.22679	0.849472	-0.781329	0.483972	3.59397	8.71644e-06	-0.95738	0.7004	-2.4462	0.059129	-3.08443	0.0279027	3.48221	1.50405e-06
5	hoxa1a	HOXA1	0.751923	0.77281	-3.04536	0.0975238	-5.05498	0.0126179	2.57539	0.0956948	-0.966412	0.82793	-5.09117	0.0185343	-7.01563	0.00347006	3.47194	0.074102
5	pcdh1g14	NA	1.91603	0.555654	-1.6338	0.5608	1.11782	0.682638	4.25672	0.0437855	-0.729189	0.861232	-4.57925	0.0302718	-1.73903	0.536915	3.47156	0.0176278
5	cntn3a.1	CNTN3	0.783922	0.62552	-4.05171	0.00745386	0.150482	0.915245	3.62708	0.000112775	-1.3369	0.662022	-6.46709	7.01822e-05	-2.16	0.304222	3.46944	0.00852563
5	CABZ01012147.1	NA	-0.222833	0.799286	-0.809297	0.15381	-1.00995	0.0702431	2.84148	3.30117e-11	-1.57599	0.423019	-2.27595	0.0437095	-2.57395	0.04213	3.46907	2.42677e-27
5	nsmfb	NSMF	0.565121	0.758795	-0.0424187	0.975269	-0.531957	0.696127	3.57845	0.000463157	-1.52313	0.516125	-2.29021	0.0834491	-2.81407	0.0583598	3.46905	9.91101e-05
5	hephl1b	HEPHL1	2.01923	0.439903	-4.09914	0.0687371	0.846176	0.706993	4.58284	0.00843105	-1.03669	0.803293	-7.43693	0.000286207	-2.42303	0.37019	3.46768	0.0813334
7	CABZ01103941.1	NA	1.80848	0.0147858	-4.19025	1.64421e-06	3.06501	2.31329e-07	5.36909	1.00017e-21	-2.1035	0.453536	-8.34117	1.29185e-12	-0.817773	0.764876	3.46743	0.0211251
7	ror1	ROR1	-0.121462	0.933659	-5.48924	2.08654e-07	-1.35272	0.0933281	2.14573	0.00277618	-0.710436	0.834522	-6.47249	2.1367e-06	-2.17475	0.295572	3.46219	0.00873582
7	edil3a	EDIL3	1.82088	0.2551	-4.66539	0.000109171	-2.07159	0.100633	3.47826	0.00209159	1.9102	0.440173	-6.86449	1.62747e-06	-4.29954	0.024414	3.46202	0.0438289
5	pvalb3	NA	-2.54299	0.0815627	-6.71987	2.87942e-09	-5.57233	5.96559e-07	0.297252	0.840433	-1.34108	0.686039	-5.77146	8.62864e-05	-4.64457	0.00972359	3.46032	0.0376361
5	tradv30.0.6	NA	1.62948	0.592142	-2.92065	0.23545	-0.332064	0.905937	3.83423	0.0472902	-0.623717	0.889977	-5.49683	0.0101931	-2.92906	0.268528	3.46003	0.0420852
5	ndst1a	NDST1	-0.888048	0.572476	-0.238879	0.848503	0.908409	0.429781	3.92052	2.37481e-05	-3.3922	0.0616619	-2.86551	0.0214745	-1.62299	0.364512	3.45892	0.000250402
7	adamts15b	NA	0.819181	0.641048	-6.17947	5.56943e-05	-2.28735	0.0501403	2.49893	0.0205329	1.2787	0.671718	-7.48082	2.06513e-05	-3.54727	0.0924015	3.45657	0.0436871
7	gli2a	GLI2	2.1646	1.92738e-06	-3.51084	9.17376e-10	-0.593295	0.227577	3.43003	2.92501e-19	0.315211	0.923654	-5.87913	1.78513e-08	-2.83231	0.0842557	3.45324	0.00244451
7	fstl3	FSTL3	2.21214	0.242438	-4.07361	0.00440862	-1.0897	0.511633	4.05752	0.00258079	-0.230596	0.958169	-6.86822	6.78514e-06	-3.88413	0.0686038	3.45173	0.0625089
5	si:dkey-26g8.5	NA	1.97116	0.601763	0.228357	0.946927	4.29238	0.0712121	6.42939	0.00284945	-3.00316	0.418769	-4.92121	0.0275268	-0.591414	0.879317	3.45126	0.0475646
5	col18a1b	NA	5.85097	1.88007e-09	-3.42373	0.00134318	-3.64294	0.000520154	7.14762	1.66453e-17	0.435873	0.931901	-9.34299	4.31596e-07	-9.68969	6.72117e-07	3.4504	0.154846
5	hoxb9a	HOXB9	1.47925	0.385255	0.488032	0.726825	-5.85491	7.78288e-06	3.71364	0.0010586	-0.677496	0.862529	-1.85976	0.343912	-8.25155	9.72669e-09	3.44911	0.0476359
5	zgc:92287	TMPO	-4.76956	0.00033942	-1.28821	0.286241	-2.54103	0.0326346	2.87097	0.0101876	-6.25154	0.00159625	-2.8665	0.0894704	-4.15474	0.0219132	3.44212	0.0323403
5	tmem255a	TMEM255A	1.15204	0.419308	1.13525	0.272591	1.25462	0.246426	4.95438	3.15872e-08	-2.36191	0.241132	-2.50118	0.043962	-2.38147	0.117572	3.44091	5.33381e-05
7	ache	ACHE	1.43948	0.248721	-2.04579	0.0297672	2.23551	0.0170437	4.75303	1.68206e-08	-1.85025	0.458816	-5.55809	1.82406e-07	0.528602	0.779613	3.44077	0.00435366
7	bmp7b	BMP7	0.249509	0.866835	-5.65628	2.42498e-05	-0.617328	0.527395	2.72495	0.000385295	-0.945099	0.761339	-7.08815	2.27576e-06	-1.98464	0.33745	3.43855	0.00832637
5	slc22a2	SLC22A2	-1.55766	0.0507291	-1.32925	0.0385337	-2.03654	0.00156538	3.09898	1.53954e-07	-3.24199	0.109109	-3.13902	0.0166194	-3.88312	0.00553462	3.43847	0.00262632
7	pmp22a	PMP22	0.848402	0.590957	-7.55829	7.95823e-14	-2.77173	0.00585406	2.49851	0.0108007	-0.00360905	0.999162	-8.80278	1.34936e-11	-4.0146	0.0481562	3.43586	0.0568917
5	CU459186.4	NA	-2.88475	0.307002	-0.17715	0.929657	-0.18021	0.930645	3.42156	0.0118256	-4.90766	0.0843489	-2.24984	0.181025	-2.25527	0.254306	3.43477	0.00434967
7	ifitm1	IFITM3	3.93802	3.38918e-11	-1.1404	0.0520584	1.30094	0.0289677	5.7906	6.9259e-30	-0.244729	0.944011	-5.67795	4.92378e-08	-3.20856	0.0482459	3.43057	0.00571908
5	pax7a	PAX7	2.63037	0.035329	1.16154	0.310105	4.45476	6.90941e-06	6.7162	8.31058e-13	-2.65816	0.230152	-4.30151	0.000346143	-0.769949	0.742738	3.42757	0.00301486
7	ndrg4	NDRG4	1.82364	0.315198	-4.50371	0.00034136	0.823517	0.601599	3.92877	0.00164322	-0.537123	0.888181	-7.19428	3.27704e-08	-1.73885	0.47739	3.425	0.0433826
7	ppp2r3a	PPP2R3A	1.95528	0.00108916	-3.33739	3.52408e-08	1.59354	0.00273095	4.39929	2.12437e-20	-0.916428	0.753809	-6.5303	8.47104e-11	-1.40413	0.50855	3.42398	0.00647763
7	c1qtnf7	C1QTNF7	1.38815	0.45215	-3.63549	0.0141817	-0.540458	0.737241	3.32222	0.00625407	0.664844	0.83011	-5.7359	0.000160373	-2.53905	0.214071	3.42151	0.0185032
5	cobl	COBL	-2.83499	0.000253989	-4.50891	1.6606e-11	-1.71963	0.0151725	1.60362	0.0188776	-3.0224	0.148318	-4.86069	1.14932e-05	-1.97935	0.280209	3.42106	0.00292774
5	rbm24b	RBM24	1.95795	0.170009	4.83763	1.55652e-06	2.6158	0.0198784	7.07434	4.67994e-13	-3.71451	0.0595468	-0.747023	0.667772	-3.15776	0.0483687	3.41983	0.00347575
7	asap3	ASAP3	0.948467	0.181741	-3.20208	8.74776e-10	-0.515268	0.406067	3.05769	4.07122e-10	-0.543234	0.851882	-5.01593	1.87081e-07	-2.24004	0.174361	3.4173	0.000697051
5	znf521	ZNF521	3.74298	2.78592e-07	-0.970008	0.192571	-0.0825593	0.932726	5.24741	2.28816e-17	0.168274	0.963106	-4.98132	6.71534e-05	-4.0752	0.00925129	3.41676	0.0127064
7	sh3pxd2ab	SH3PXD2B	2.63412	0.0174904	-4.42974	2.0695e-05	-3.06774	0.00160914	3.02006	0.000746137	1.29202	0.703964	-6.46875	1.62657e-05	-5.20827	0.00313907	3.41622	0.0438511
5	si:dkey-52l18.4	NA	-0.353001	0.62552	-3.11932	9.62098e-12	-1.93911	1.19744e-05	2.07557	5.70174e-07	-0.902998	0.714846	-3.95807	8.28811e-05	-2.72878	0.0502931	3.41368	2.14945e-05
5	hoxc13a	HOXC13	2.81527	0.31235	6.35914	0.000925537	-1.45793	0.625446	8.48487	6.05491e-06	-4.27607	0.203034	2.7901	0.0705999	-8.71633	9.4037e-05	3.41125	0.117969
5	LGR4	NA	1.71581	0.0383213	-1.25067	0.0748646	-0.141063	0.879536	3.89993	3.549e-10	-0.633151	0.815075	-3.88339	0.000210057	-2.7423	0.0573843	3.3994	0.000158557
5	IGLON5	NA	4.59206	0.0981546	2.00904	0.446852	3.20914	0.202494	6.78376	0.00181559	-0.629153	0.87416	-3.45432	0.0741283	-2.23443	0.363184	3.3993	0.0340062
5	ftr12	NA	2.95138	0.0168389	-0.3214	0.81267	1.59048	0.165067	5.16299	9.32978e-08	-0.66141	0.830637	-4.26467	0.000579796	-2.25967	0.217489	3.39905	0.00296016
5	AMIGO3 (1 of many)	NA	-0.234098	0.950381	-2.56134	0.267199	5.47989	0.00114329	7.31148	4.2208e-06	-6.16481	0.0797258	-8.64713	0.000180971	-0.256636	0.957545	3.39673	0.191459
5	si:dkey-74k8.3	NA	2.86706	1.60993e-07	-5.2446	1.77458e-05	-1.20161	0.0437526	4.34412	1.22865e-20	0.195492	0.964251	-8.44979	6.31779e-07	-4.32274	0.0305553	3.3953	0.058361
5	SNORD15	NA	0.464916	0.890406	3.86267	0.0242316	1.02173	0.646208	5.90681	0.000341076	-2.2183	0.313784	2.44222	0.019012	-1.74028	0.314036	3.39109	0.0406771
5	SNORA62	NA	-0.472132	0.892143	1.82072	0.311831	0.149783	0.951919	4.38641	0.0053686	-3.44381	0.201117	-1.14653	0.544206	-3.04737	0.123401	3.39076	0.00131805
7	ecrg4a	C2orf40	2.4102	0.00074191	-3.90039	1.68074e-07	0.796693	0.264558	4.28421	1.16708e-13	-0.280538	0.938844	-6.8522	8.59963e-10	-2.16501	0.281831	3.38943	0.0155562
5	BX005254.2	NA	0.942334	0.352764	0.96265	0.207061	0.102728	0.920847	4.31921	1.18196e-11	-1.92695	0.327004	-2.0245	0.0951587	-3.00338	0.0158158	3.38828	1.58882e-08
5	hoxb2a	HOXB2	2.51166	0.0621279	1.81678	0.112031	-3.29382	0.052766	4.70307	4.16066e-06	-0.643013	0.862529	-1.49558	0.437289	-6.85188	0.000248149	3.37841	0.0259245
6	rnf212b	RNF212B	-4.67903	0.0176424	-3.98222	0.011819	-5.05208	0.00252013	-0.864934	0.605484	-2.37959	NA	-1.77951	NA	-2.82387	NA	3.37084	NA
5	stx1a	STX1A	1.8466	0.161187	-0.603213	0.693853	1.67475	0.135476	4.75604	3.22541e-07	-1.43014	0.541235	-4.10201	0.00191508	-1.65831	0.338274	3.36933	3.58323e-06
5	slc2a11l	SLC2A9	-1.1878	0.561523	-3.66232	0.0195476	-0.761776	0.633125	3.07316	0.0142599	-2.85278	0.277944	-5.49183	0.000775101	-2.56938	0.212291	3.36441	0.0259681
5	flncb	FLNC	2.06296	0.0373752	-0.459751	0.626068	2.77424	0.000522109	5.24259	1.26058e-12	-1.72705	0.453875	-4.46567	1.32132e-05	-1.03627	0.611954	3.362	0.00102099
5	zgc:112966	NA	2.81698	0.288088	-0.733438	0.800334	3.27073	0.124537	5.69813	0.00245322	-1.38858	0.69855	-5.18324	0.00868385	-0.928928	0.764497	3.36039	0.0100762
5	gcgrb	GCGR	0.895253	0.73207	-3.54713	0.0864778	-0.190409	0.933087	4.21749	0.00449119	-1.87933	0.588854	-6.54229	0.00108427	-3.15282	0.182948	3.35943	NA
5	hoxd3a	HOXD3	2.69927	0.0110931	-1.73801	0.11581	-4.59859	0.0018566	4.06724	1.72403e-06	0.324968	0.942222	-4.66761	0.00959523	-7.41859	0.000262044	3.35747	0.0735763
5	hist1h4l	HIST1H4A	-1.886	0.401809	1.45832	0.303208	0.468315	0.78834	3.86389	0.00217542	-4.37051	0.0597731	-0.966625	0.598833	-2.03998	0.31664	3.35314	0.00883953
5	prss12	PRSS12	0.0840136	0.963619	-4.12822	0.000445192	0.660189	0.53901	3.39265	5.38697e-05	-1.86456	0.482535	-6.30911	1.59673e-06	-1.35436	0.545771	3.35121	0.00921941
5	hoxa11b	HOXA11	1.57402	0.202743	2.85094	0.00128056	-2.63812	0.0207144	5.09643	1.55802e-09	-2.09213	0.416556	-0.765877	0.678387	-6.49926	3.48481e-07	3.35063	0.0130367
5	tmprss3a	TMPRSS3	2.08772	0.116113	-1.0118	0.481144	1.57258	0.17518	4.54429	2.83656e-06	-0.939977	0.746641	-4.37677	0.00179607	-1.58861	0.436141	3.35044	0.000930418
5	spry1	SPRY1	1.65281	0.0575537	1.40462	0.045859	1.29254	0.0844609	4.63902	2.92195e-13	-1.52428	0.460564	-1.89402	0.11713	-2.01419	0.1669	3.34849	6.08094e-07
5	knca7	KCNA7	3.45599	0.0569612	-0.870426	0.677292	-3.94044	0.0654476	4.95535	0.000504416	1.93031	0.526767	-4.62866	0.0280626	-7.6788	0.00068199	3.34793	0.0966278
5	prkar2ab	PRKAR2A	0.407747	0.826143	-1.39981	0.252007	-0.136188	0.927245	4.00412	3.06249e-05	-2.16915	0.371007	-4.14867	0.00200378	-2.89382	0.0872148	3.3443	0.00571908
5	hist1h4l	HIST1H4A	-2.00648	0.37609	1.14431	0.465164	-1.16692	0.509355	3.46062	0.0122681	-4.0923	0.0779032	-0.846347	0.652647	-3.41943	0.0569598	3.33993	0.0118581
7	si:dkey-9i23.16	NA	2.41935	1.3488e-09	-3.64986	2.17239e-08	0.645202	0.132735	4.26965	4.53488e-36	-0.264766	0.939518	-6.59342	1.1637e-09	-2.3132	0.21148	3.33826	0.00896221
7	ackr4b	ACKR4	1.42223	0.297834	-6.62732	7.80265e-09	-3.95497	5.27761e-05	2.72302	0.00436127	3.49122	0.0686965	-8.15671	2.03208e-07	-5.48945	0.00351633	3.33075	0.0833296
5	tcf12	TCF12	1.41435	0.00244393	-0.374156	0.401205	0.90157	0.0337874	3.96079	1.12094e-27	-1.05658	0.619783	-3.07025	0.0012505	-1.71357	0.236538	3.31686	2.02808e-09
5	abcg5	ABCG5	-3.69203	0.207511	-4.43446	0.032751	-4.13858	0.0545072	0.465541	0.822536	-2.77349	0.463813	-3.68753	0.0961518	-3.33383	0.200851	3.30603	0.036215
7	arhgap32b	ARHGAP32	-0.464645	0.551387	-3.91493	3.67773e-16	0.174087	0.788784	2.80219	9.82862e-10	-1.83341	0.419937	-5.49716	2.91275e-10	-1.23637	0.525502	3.30568	0.00170078
5	COLQ (1 of many)	NA	-1.98999	0.309643	-5.94041	0.00134267	-0.726487	0.670021	1.73935	0.229419	-0.54342	0.807445	-4.82083	0.000967935	1.23904	0.351207	3.30439	0.0283921
7	bicc1b	BICC1	0.644524	0.562328	-5.35492	3.31064e-10	0.0318015	0.974136	3.00314	6.45449e-06	-0.85455	0.778747	-7.14861	1.52866e-11	-1.61653	0.436568	3.29782	0.0134316
5	KCNB2 (1 of many)	NA	2.5539	0.63091	4.57609	0.176356	3.32711	0.377475	6.95428	0.0324677	-1.21556	0.806925	1.48806	0.589865	-0.384147	NA	3.29659	NA
5	si:dkeyp-80d11.1	NA	0.707247	0.550423	-0.774251	0.440852	-0.330512	0.752693	3.07756	9.90819e-06	-0.83974	0.738848	-2.50573	0.0559009	-2.09727	0.185107	3.29473	1.22839e-07
5	cbsa	CBS	-1.19831	0.244571	-1.62949	0.0304187	0.0521776	0.960263	2.6349	0.000217214	-2.4284	0.177808	-3.01157	0.00409559	-1.18085	0.491531	3.29384	6.82006e-06
7	lrp5	LRP5	0.817209	0.421191	-2.01351	0.0027616	0.257578	0.773177	3.18881	7.37588e-07	-0.86974	0.726173	-3.97524	4.66125e-05	-1.57919	0.347098	3.29369	0.000185787
5	runx2b	RUNX2	2.52433	0.0352837	-0.734924	0.513597	-0.19652	0.885641	4.1704	6.54531e-06	-0.0369638	0.992024	-3.68073	0.00385831	-3.10339	0.0526393	3.29038	0.00718225
5	palld	PALLD	1.62583	0.0132568	-1.36659	0.0128416	0.112626	0.882266	3.5939	1.09919e-12	-0.414959	0.879917	-3.72342	0.00019563	-2.18286	0.146464	3.29025	0.000130938
5	robo3	ROBO3	4.82332	3.79872e-07	1.36101	0.141812	2.52441	0.00524763	6.59037	3.3967e-16	-0.182783	0.95549	-4.00271	0.000439434	-2.8003	0.0729002	3.28516	0.00341251
7	col6a3	COL6A3	4.52687	2.20854e-05	-4.43943	0.00724445	2.47367	0.0170612	6.11439	1.93593e-11	1.17763	0.725819	-9.35496	1.23629e-07	-2.34275	0.350113	3.28382	0.0761067
5	chrna5	CHRNA5	0.710104	0.670221	1.173	0.282379	1.40273	0.209659	4.34898	3.43e-06	-2.2261	0.252803	-1.83993	0.152047	-1.59946	0.327618	3.28154	1.63023e-05
7	il15	IL15	1.305	0.116066	-2.94725	5.95973e-06	-1.76806	0.00816225	2.91552	1.24452e-06	0.00156648	0.999682	-4.62994	3.79204e-05	-3.47368	0.0184885	3.27808	0.00565699
5	zgc:86709	ACTC1	6.90529	4.3138e-07	-0.220162	0.899325	1.17944	0.44143	8.07613	7.39413e-12	0.547365	0.900767	-7.09756	1.96676e-05	-5.71806	0.00430995	3.27705	0.117
7	si:dkey-34d22.1	NA	-1.5737	0.168327	-4.76698	5.90436e-09	-0.870959	0.377392	1.49683	0.0905925	-1.63193	0.50001	-5.0456	7.86225e-07	-0.943114	0.664811	3.27532	0.00420991
5	col27a1a	COL27A1	2.00959	0.0147673	1.62669	0.0184272	1.49847	0.0404144	4.85421	1.36822e-14	-1.39055	0.486627	-1.91288	0.0937236	-2.04693	0.132444	3.27137	1.24237e-08
5	hs6st1a	HS6ST1	0.593153	0.659375	-5.07456	0.000214178	-1.38052	0.137679	2.30975	0.00399216	-0.122474	0.973909	-6.18521	0.000113848	-2.46543	0.212887	3.26696	0.0155918
7	laynb	LAYN	1.25844	0.107633	-5.19937	3.36558e-05	2.52109	1.70753e-05	4.60178	4.00997e-17	-1.92574	0.513465	-8.57081	7.26693e-09	-0.597573	0.842413	3.26035	0.0393824
7	si:ch211-196i2.1	NA	1.25402	0.581138	-4.84905	0.00366979	-2.30187	0.14838	2.80291	0.0539348	1.42743	0.648581	-6.43371	0.000266579	-3.91685	0.0705562	3.25568	0.0872783
7	si:dkey-211g8.8	NA	2.14331	0.206638	0.0827892	0.959936	1.34194	0.350134	4.66178	9.91067e-05	-1.04223	0.702083	-3.34225	0.00818752	-2.01526	0.262913	3.25376	0.00648956
5	adprhl1	ADPRHL1	-1.72417	0.131791	2.57528	0.00162243	-1.4674	0.118203	4.42604	1.72457e-08	-4.79824	0.00996491	-0.319709	0.869773	-4.71068	0.000802771	3.24976	0.0181878
5	hoxc11a	HOXC11	2.00215	0.0359426	4.07119	1.96746e-08	-4.3281	0.00081165	5.97806	2.44863e-17	-2.58901	0.400389	-0.391641	0.868622	-9.31728	1.292e-08	3.24166	0.0766288
5	SNORD35	NA	-1.43326	NA	1.83799	0.48131	1.90029	0.480885	4.46403	0.0445778	-4.55867	0.136253	-1.19794	0.595414	-1.17384	0.681879	3.23861	0.0113951
5	zgc:171759	NA	-1.96608	0.274421	-2.52553	0.090198	-1.03209	0.46955	2.7155	0.0159814	-3.31896	0.167716	-3.95581	0.0150434	-2.42957	0.210121	3.23239	0.0139165
5	podxl2	PODXL2	-0.0919191	0.94117	-2.85897	1.43441e-05	-0.131375	0.878185	2.92219	4.63745e-07	-1.58397	0.48128	-4.60325	2.46994e-06	-1.74204	0.302366	3.23047	0.000798505
7	igfbp6b	IGFBP6	6.77511	6.75813e-08	2.0619	0.0904662	2.52758	0.0436043	8.07219	9.05646e-14	1.56234	0.563626	-4.81198	0.000703411	-4.33354	0.0114552	3.22989	0.0453535
5	si:dkey-286h21.1	NA	0.970741	0.831701	1.19015	0.690132	3.70703	0.119572	5.73305	0.00722265	-3.37475	0.35114	-3.2827	0.147167	-0.49212	0.890383	3.2298	0.0186217
7	bnip3	BNIP3	1.69693	0.0491736	-2.18622	0.00165817	0.39	0.653289	3.62708	1.93572e-08	-0.388969	0.895147	-4.61499	2.90759e-06	-1.93022	0.253384	3.22441	0.00207973
7	tshz3b	TSHZ3	2.46375	1.05408e-07	-1.5991	0.00108139	1.80029	2.50425e-05	4.62184	2.03983e-32	-0.648533	0.81348	-5.05468	3.4379e-08	-1.47895	0.412527	3.22265	0.00157099
5	si:ch73-352p4.8	SLC7A11	-1.09121	0.146036	-2.93671	5.11675e-05	-0.975503	0.108668	2.14312	1.60328e-05	-1.81705	0.372634	-3.86335	0.000403514	-1.84387	0.232424	3.21725	9.21099e-06
5	lingo4b	LINGO1	0.743874	0.61307	-1.05729	0.328271	2.67633	0.0032902	4.68232	2.23523e-08	-2.55462	0.246433	-4.56042	0.000119952	0.791253	0.663538	3.21271	0.00648956
5	zgc:112234	HIST1H2BD	-3.65464	0.200389	2.40679	0.135451	0.0663594	0.977039	4.40643	0.00336076	-6.73248	0.0137347	-0.507806	0.816367	-3.07937	0.145247	3.21228	0.035342
7	adgra2	ADGRA2	2.58805	0.0099885	-4.16121	6.78953e-05	-0.302298	0.788993	3.97483	6.48134e-07	0.254577	0.946888	-6.96094	1.11584e-07	-3.05874	0.109485	3.20794	0.0389646
5	MFRP	NA	1.25923	0.622051	0.354795	0.865819	1.43207	0.444479	4.27044	0.00566764	-1.5757	0.572574	-2.67042	0.0918474	-1.48778	0.495885	3.20683	0.00453986
5	atp6v1c2	NA	3.96956	0.132219	3.56583	0.106435	3.39592	0.141925	7.05374	0.0003436	-1.66802	0.553045	-2.2125	0.199172	-2.37302	0.233214	3.20248	0.00801238
5	pcdh1a6	PCDHA8	1.77613	0.258001	-1.42132	0.429673	5.37659	6.17876e-07	7.09874	6.79408e-12	-3.97472	0.121193	-7.37135	1.90376e-05	-0.161847	0.963591	3.19875	0.0648681
5	cacna1aa	CACNA1A	1.28852	0.481297	1.6871	0.179219	-0.567432	0.712627	4.32315	0.000181293	-1.61462	0.507159	-1.27355	0.40995	-3.67717	0.00794797	3.19674	0.00667408
5	mlip	MLIP	-0.659988	0.834919	0.564644	0.792269	0.736426	0.743627	3.54339	0.0459558	-2.83512	0.278705	-1.65752	0.358392	-1.46687	0.540262	3.19495	0.0468298
5	tbx15	TBX15	0.540995	0.620764	-1.55867	0.0320011	1.75373	0.0111662	4.18972	9.93973e-12	-2.26073	0.27446	-4.55275	3.68858e-06	-1.0446	0.595449	3.19331	0.00140571
5	tspan9a	TSPAN9	3.23401	0.149213	4.70079	0.00474164	-0.212033	0.932533	5.15068	0.00197055	-1.0301	0.749888	0.815506	0.681234	-4.7496	0.00300232	3.19224	0.0136563
5	micu3b	MICU3	0.920924	0.645276	-0.400756	0.803646	3.06972	0.0142204	5.05811	1.01044e-05	-2.76451	0.248744	-4.28899	0.00170358	-0.507966	0.853793	3.19024	0.017705
5	si:ch211-212k18.5	NA	-0.0404538	0.986092	-4.09712	0.00955462	0.204104	0.895673	3.36523	0.00180921	-2.00856	0.464632	-6.25395	0.000116418	-1.85551	0.389903	3.18935	0.0273789
5	p2rx5	P2RX5	-0.841479	0.682331	-1.03457	0.473762	-1.46041	0.314201	2.76312	0.0181386	-2.21588	0.353774	-2.57503	0.0861741	-2.9893	0.0742379	3.18771	0.00452185
5	zgc:154164	NA	-0.426005	0.854114	0.87983	0.5277	-1.17684	0.444733	4.1289	0.000335373	-3.20173	0.159525	-1.9286	0.229343	-4.10577	0.0100416	3.18465	0.0167556
5	bcl2l16	BCL2L1	-0.903964	0.739342	0.954357	0.593729	-0.370333	0.86301	3.75171	0.0149604	-3.30553	0.158441	-1.45159	0.402871	-2.89037	0.118269	3.18111	NA
7	tmod4	TMOD4	-0.883694	0.639594	-6.4304	8.02205e-09	-2.0488	0.100594	1.0807	0.402528	1.39887	0.490266	-4.87578	6.70962e-13	-0.150786	0.948674	3.17922	0.0354289
5	zgc:194887	NA	-1.47168	0.685861	-2.21417	0.338419	1.0339	0.634257	4.29483	0.0094638	-4.42716	0.191361	-5.32518	0.00947014	-2.03506	0.430759	3.16649	0.0629724
5	gas7a	GAS7	2.64781	0.222817	-3.18028	0.144273	2.16841	0.232448	4.75929	0.00246373	-0.605059	0.876554	-6.76101	0.000360916	-1.21198	0.665103	3.16628	0.0595767
7	fzd9a	FZD9	3.05434	0.0681394	-5.74686	0.00185793	-2.65146	0.0767139	1.59381	0.271191	3.08629	0.333703	-7.29865	0.000544954	-4.27204	0.0767133	3.16314	0.0672557
5	trim55a	TRIM55	3.72828	0.0219361	0.426238	0.803559	-2.71125	0.105801	5.581	1.36116e-05	-0.317114	0.944391	-3.96595	0.0301358	-7.08487	7.71632e-05	3.16264	0.109427
5	SNORA36	NA	1.59574	0.611177	3.53217	0.0689807	2.29753	0.298196	5.7146	0.00165293	-2.76656	0.296752	-0.728063	0.709605	-2.14855	0.294005	3.15959	0.00325885
5	cdh13	CDH13	0.204715	0.924336	-1.46581	0.235569	2.72949	0.0166726	4.62003	9.34831e-06	-3.06133	0.182446	-4.91131	0.000109305	-0.393991	0.888928	3.15942	0.0237271
5	tanc2b	TANC2	1.6034	0.00185524	-0.0994828	0.864968	-0.565559	0.277098	3.72251	4.53098e-20	-0.623693	0.792442	-2.57002	0.013486	-3.06678	0.00550823	3.15846	2.64932e-06
5	si:dkey-267n13.1	NA	2.66271	0.198841	-1.12998	0.61516	3.21456	0.0514741	5.51012	0.000212799	-1.42117	0.650118	-5.4609	0.00164503	-0.87514	0.752277	3.15627	0.0329899
5	BX323555.2	NA	4.04634	0.0337432	1.144	0.58716	-0.595071	0.823986	5.45345	0.000549587	0.234296	0.952281	-3.12003	0.0888979	-4.83729	0.0198802	3.1532	0.0334357
7	snap91	SNAP91	0.362972	0.762983	-2.39523	0.000516403	-0.42195	0.625446	2.72965	3.56372e-05	-0.901186	0.706595	-3.91211	3.85163e-05	-1.8613	0.228409	3.15305	0.000300342
5	AL590146.1	NA	0.749215	0.87297	-0.617443	0.861201	2.72507	0.336956	5.29043	0.0331867	-3.19497	0.371007	-4.72644	0.0414595	1.07679	0.668375	3.14592	0.129038
7	dcbld2	DCBLD2	1.19207	0.0533608	-5.05254	1.50324e-16	1.16663	0.0234718	3.59813	1.22018e-15	-0.947562	0.747876	-7.51497	4.82392e-16	-1.04932	0.653316	3.14499	0.0229482
5	npbwr2a	NA	2.06649	0.424114	1.91882	0.33003	3.85497	0.0366506	6.4068	0.000126613	-2.99107	0.236356	-3.25076	0.0393639	-1.18536	0.63182	3.13995	0.0224725
5	cldn15la	CLDN10	-3.34058	0.0305805	-3.89817	0.00445301	-1.27931	0.327597	2.56561	0.0217932	-4.5822	0.0605273	-5.32454	0.00134982	-2.58305	0.234224	3.13416	0.06261
5	si:dkey-11f4.7	NA	0.378466	0.812503	-0.744554	0.498794	0.587091	0.592651	3.53053	1.74757e-05	-1.7547	0.38596	-3.01933	0.00788829	-1.62367	0.30227	3.13306	1.83311e-05
5	tmprss15	TMPRSS15	-0.424819	0.788201	-1.62154	0.121866	-2.60521	0.0163288	2.33652	0.00607472	-1.3402	0.582558	-2.70773	0.048274	-3.72531	0.00995239	3.13087	0.00225267
6	scara5	SCARA5	-2.6258	0.000119628	-4.22598	8.50533e-12	-2.83032	1.59287e-06	0.436605	0.525277	-2.18885	0.299262	-3.94458	0.000319463	-2.51013	0.0993582	3.12906	5.96794e-05
5	zgc:173552	HIST1H3H	-3.48174	0.170178	0.5875	0.694086	-0.160789	0.928734	3.21075	0.0069503	-5.38076	0.0391271	-1.24746	0.444529	-2.06911	0.258069	3.12777	0.00546163
7	GPT (1 of many)	NA	-1.27584	0.438006	-4.32768	0.000130728	-2.34773	0.0451554	0.832719	0.509317	0.8849	0.58685	-2.69111	0.000566193	-0.489666	0.745324	3.12443	0.00571908
5	npr2	NA	1.09782	0.433646	-2.69435	0.0062623	0.681633	0.553574	3.39273	0.00017294	-0.828785	0.761303	-4.89621	3.47699e-06	-1.38564	0.472435	3.12403	0.00714787
5	hist1h4l	HIST1H4A	0.736414	0.847022	3.48598	0.0880452	-0.118557	0.9695	5.18701	0.00818513	-3.11511	0.302374	-0.151561	0.949074	-4.14328	0.0653343	3.12399	0.0623043
5	gpr78a	GPR26	-0.0674305	0.966532	-3.31822	0.000813804	-3.91797	7.23027e-05	2.22915	0.00369121	-0.830392	0.788234	-4.29017	0.00303504	-4.90885	0.00139828	3.11972	0.0246078
7	kank1b	KANK1	0.259745	0.914181	-5.2525	0.000312989	-4.01485	0.00270024	1.50763	0.266808	2.64593	0.135718	-5.61627	0.000774759	-4.3773	0.0212699	3.11731	0.0740516
5	serpine3	SERPINE3	0.97328	0.467248	2.13595	0.014714	3.18486	0.000257363	5.54346	7.92725e-12	-3.23079	0.0420719	-2.14547	0.0709833	-0.980009	0.592222	3.11379	0.00027826
5	CABZ01030038.1	NA	2.56918	0.263983	-2.21043	0.342809	-0.273498	0.913313	3.97353	0.0180643	1.81224	0.470732	-5.00004	0.0153054	-3.07976	0.181174	3.11146	0.0699411
5	adgra1a	ADGRA1	0.95476	0.757354	-2.14593	0.374795	1.31676	0.545388	4.10038	0.0203234	-1.74796	0.605628	-5.06697	0.0113865	-1.46391	0.596565	3.10999	0.052142
5	rn7sk	NA	-0.832649	0.740181	3.65697	0.0107188	0.407347	0.836381	5.3918	0.000110592	-3.24233	0.0779347	2.78833	NA	-2.07471	0.210483	3.10591	0.066904
5	CABZ01038699.1	NA	0.797193	0.728374	-1.37106	0.450706	-2.50903	0.189006	2.73077	0.0446363	-0.412127	0.911649	-2.88523	0.119718	-3.94449	0.0548456	3.10424	0.0155967
5	fosaa	FOS	1.58058	0.458022	5.19118	9.47701e-05	4.26835	0.00240512	7.41521	8.94038e-09	-4.51786	0.0121959	-0.819854	0.63344	-1.86438	0.321137	3.10413	0.00727892
7	tnc	TNC	2.98014	0.000930699	-2.81431	0.00110915	-0.555245	0.573649	4.30581	5.2261e-09	0.297879	0.933854	-5.98783	6.0752e-07	-3.6895	0.0273009	3.10396	0.0360768
5	fam20ca	FAM20C	0.938695	0.449122	-3.054	0.000527457	-2.34492	0.00782715	2.41369	0.00289017	0.113516	0.973017	-4.30838	0.000417922	-3.58361	0.0160142	3.10266	0.0136563
5	cited2	CITED2	-1.42244	0.245034	-0.633651	0.525387	1.03744	0.294123	3.17782	0.00014142	-3.26467	0.0502158	-2.5744	0.0284281	-0.72128	0.723914	3.10256	0.000940559
5	nudt6	NUDT6	0.013305	0.987312	-1.31309	0.00287639	0.496894	0.295732	2.95215	5.57177e-15	-1.5385	0.407155	-3.08171	0.000633065	-1.08717	0.48844	3.10034	1.68668e-08
7	her6	HES1	3.67382	0.000168978	-1.9539	0.0363227	3.26226	0.000158164	5.75206	8.34239e-13	-0.595666	0.854993	-6.54561	2.5154e-10	-1.1331	0.624516	3.09645	0.0296314
5	cxxc4	CXXC4	3.46684	0.298482	2.19349	0.433001	2.38079	0.411673	5.72419	0.0181386	-0.782055	0.839121	-2.27575	0.26691	-2.0766	0.404678	3.095	0.0507949
5	arsg	ARSG	1.37215	0.332072	-2.3352	0.138406	-2.4078	0.0974477	3.1967	0.000876259	-0.301659	0.9377	-4.30082	0.0181048	-4.64359	0.0159344	3.09489	0.0304555
5	wfdc1	WFDC1	3.48175	0.0525373	-4.07179	0.0411126	-1.25875	0.488235	4.82744	0.000550694	0.269668	0.955971	-7.74485	0.000178092	-4.98863	0.0261152	3.09411	0.157567
5	dapk2a	DAPK3	-0.103977	0.965605	1.11222	0.388888	0.0443963	0.978937	3.52324	0.00221072	-2.265	0.273085	0.508212	NA	-2.23051	0.158325	3.0937	0.0033356
7	gdf10a	GDF10	0.379556	0.865357	-3.40707	0.00856983	-2.01599	0.133997	2.00463	0.111754	1.2849	0.544108	-4.22965	0.00167848	-2.82309	0.103164	3.09366	0.0209661
5	gls2b	GLS2	-3.71736	0.0714011	-3.62695	0.0292893	-5.04445	0.00514445	3.57842	0.016231	-4.3784	0.141593	-4.42925	0.0245316	-5.81745	0.0093652	3.09294	0.19869
5	cyp2aa11	NA	0.149661	0.932397	-3.55071	0.014198	-0.947875	0.386788	2.16133	0.0137496	-0.496087	0.865959	-4.53416	0.00364433	-1.82173	0.300119	3.08751	0.00065161
5	dre-mir-132-2	NA	1.30111	0.594163	-2.6105	0.220024	0.738144	0.716196	3.73235	0.0131575	-0.960409	0.762445	-5.15137	0.00425207	-1.72045	0.437748	3.08718	0.00666251
5	CU929426.1	NA	3.32911	0.102497	4.33538	0.00763277	1.48365	0.473429	6.35805	4.72436e-05	-1.64594	0.561453	-0.560447	0.775333	-3.75162	0.0289852	3.08704	0.0175206
7	sertad4	SERTAD4	2.8245	0.000125206	-3.20438	1.40027e-05	-1.34013	0.0661732	3.22182	2.19292e-07	1.21171	0.666243	-5.5505	1.815e-06	-3.65518	0.0202795	3.08349	0.0226081
5	zgc:110434	HIST2H2AB	0.00887608	0.998786	3.03131	0.271954	2.4244	0.424043	5.68768	0.0254553	-4.35626	0.21817	-1.30269	0.575059	-1.99685	0.466804	3.08278	0.0979403
7	rap1gap	RAP1GAP	2.79639	1.26399e-06	-2.94342	0.00087001	1.7901	0.00115868	4.84484	3.23956e-23	-0.56292	0.856148	-6.53207	2.33563e-09	-1.77517	0.35294	3.08111	0.0145941
5	si:dkey-22n8.3	ATP5J	-0.491998	0.694416	-2.41871	0.00313624	-0.369905	0.697024	2.24204	0.00176463	-1.31812	0.532126	-3.44265	0.000776983	-1.25703	0.444525	3.08111	2.94395e-05
5	ttpa	TTPA	1.61312	0.344622	-1.32708	0.343399	-0.143978	0.933322	3.37588	0.00390624	-0.229256	0.947891	-3.53916	0.0108076	-2.27995	0.218747	3.08092	0.0117924
5	si:dkey-54g2.2	NA	2.46869	0.370164	0.188471	0.947692	0.811976	0.755398	4.48215	0.0203686	-0.506714	0.891501	-3.07507	0.100783	-2.4542	0.261718	3.08003	0.027253
5	crb2a	CRB2	-2.75948	0.0197946	-3.36091	0.000759047	-0.334583	0.786244	0.985679	0.341599	-2.559	0.179112	-3.30221	0.00421241	0.0988389	0.969265	3.07913	0.000607768
5	lrrc75ba	NA	-0.158609	0.929531	-4.82648	9.51596e-05	-1.79538	0.0768294	1.64322	0.0829478	-0.278273	0.93745	-5.18073	0.000223443	-2.228	0.24458	3.07777	0.0167556
5	obscnb	OBSCN	-2.00338	0.339896	1.30044	0.411638	4.24776	0.00352782	6.15425	6.23367e-06	-6.85685	0.000285579	-3.67115	0.0226694	-0.443693	0.888167	3.07775	0.0769462
7	sgk2a	SGK2	-0.955751	0.489297	-6.41905	5.02683e-13	-2.10149	0.0263642	0.980862	0.324404	-0.440255	0.892687	-6.25994	8.58375e-10	-1.80547	0.360926	3.07441	0.0243765
7	phldb2a	PHLDB2	2.45464	8.87851e-06	-2.86887	1.88934e-07	-0.411579	0.506369	3.75609	4.195e-16	0.317065	0.923909	-5.49603	2.32108e-07	-2.94726	0.0720671	3.07377	0.0191972
5	retreg1	NA	1.20812	0.396705	1.6626	0.096938	0.749153	0.526728	4.61217	3.91096e-07	-2.03842	0.295428	-1.65932	0.191543	-2.64183	0.0473371	3.07352	0.000371284
7	CU459094.1	NA	2.70831	0.00375169	-2.34297	0.00776248	-1.27229	0.164643	3.04245	8.08321e-05	2.84364	0.0332246	-4.49929	0.000142432	-3.37984	0.0247978	3.07238	NA
7	plod2	PLOD2	2.16135	0.0016848	-4.89519	2.29265e-11	-0.292306	0.704307	3.53898	1.69803e-10	0.219422	0.951889	-7.21514	3.01002e-11	-2.62218	0.167456	3.06436	0.0404328
5	nhsa	NHS	1.02045	0.441833	-3.76806	0.000134492	-0.91733	0.377297	2.72008	0.00168083	-0.165614	0.960889	-5.31831	3.22477e-06	-2.42589	0.160269	3.06428	0.0153541
5	tspan13b	TSPAN13	3.92416	3.95972e-05	-3.37098	0.0185511	0.0599578	0.962924	5.04327	5.08555e-10	0.548721	0.889477	-7.08938	2.30377e-05	-3.84705	0.0556667	3.0632	0.0895889
5	hoxb6a	HOXB6	2.82626	0.0055911	0.279179	0.803238	-5.20731	0.000352811	4.24237	2.38088e-07	0.172469	0.966589	-2.74219	0.120971	-8.39257	8.77756e-07	3.06002	0.0772848
5	ppfibp2a	PPFIBP2	2.49445	0.11607	-1.09508	0.443103	-0.251938	0.88375	4.05514	0.000617984	2.01008	0.139631	-3.98923	0.00282575	-3.11917	0.0625536	3.0599	0.0240316
5	BX248521.2	NA	-1.12696	0.303262	-1.07833	0.211469	-0.72461	0.405311	2.1421	0.00139615	-1.89042	0.293008	-1.96126	0.0906523	-1.53742	0.282646	3.05862	8.11839e-14
5	myot	MYOT	0.872612	0.679518	4.16459	0.000584038	-0.809461	0.626389	5.87369	6.36389e-07	-3.68641	0.13017	-0.201389	0.927128	-5.59549	0.00026976	3.05511	0.0618562
5	si:ch211-214c7.4	PRR36	3.34601	1.33986e-15	0.562171	0.193178	1.13114	0.00678638	4.8862	2.0373e-41	0.0180585	0.994685	-3.12499	0.002833	-2.53291	0.0630694	3.05352	0.000818454
5	si:dkey-266m15.5	NA	0.358194	0.82413	0.270139	0.808477	-2.437	0.0139641	2.76031	0.00141372	-0.970872	0.693309	-1.14793	0.423605	-4.04269	0.000500186	3.04592	0.00205468
7	hoxa4a	HOXA4	2.91202	0.00236039	-2.26914	0.00934061	-0.533098	0.60834	4.11177	1.25434e-07	0.436567	0.896144	-5.23539	1.2227e-05	-3.44776	0.0361671	3.04585	0.0328144
5	ntrk3a	NTRK3	2.38446	0.411993	-0.382456	0.883695	-0.503902	0.854982	4.11147	0.0404019	-0.203656	0.964367	-3.28626	0.0918043	-3.43569	0.136286	3.04222	0.11478
7	hmcn1	HMCN1	0.59305	0.474906	-2.44344	8.51901e-06	1.6787	0.00228558	3.73329	8.13129e-14	-1.77064	0.41587	-5.01471	5.91307e-09	-0.638868	0.769241	3.03735	0.00400539
6	kcnf1a	KCNF1	-1.74485	0.400449	-5.80873	0.00171553	-5.61995	0.00288008	0.168158	0.925925	-0.408558	0.923295	-4.81867	0.0194864	-4.64758	0.0480776	3.02988	0.0703624
5	fut9d	NA	0.145593	0.971419	-1.59596	0.5319	1.17394	0.62385	4.01797	0.0299961	-2.53373	0.405181	-4.45259	0.020942	-1.51311	0.541198	3.02649	0.0195234
5	chmp2ba	CHMP2B	-0.215642	0.88063	-2.12365	0.029786	1.67039	0.0308138	3.58869	1.59222e-07	-2.4673	0.283792	-4.65259	0.000196003	-0.466771	0.858321	3.02169	0.00993825
5	hoxd4a	HOXD4	3.18358	0.0177957	0.521747	0.724785	-3.56956	0.0509463	4.53623	2.91376e-05	0.244151	0.949842	-2.80296	0.101533	-6.98052	0.000219954	3.02014	0.0557234
7	olfml3b	OLFML3	3.83709	8.1397e-05	-3.17544	0.000305679	-0.864464	0.400294	4.90535	1.73527e-09	0.595441	0.872535	-6.93661	4.77028e-08	-4.629	0.00766959	3.01915	0.0844417
5	rsad2	RSAD2	2.03289	0.334468	0.382783	0.835897	0.0174228	0.993375	4.21167	0.00356687	-0.732513	0.820089	-2.62336	0.0868786	-3.00527	0.092244	3.0169	0.0393425
7	si:ch211-183d5.2	NA	1.75435	0.357698	0.464862	0.772688	4.91253	0.000158267	4.51161	0.00039926	-2.28115	0.338722	-3.74631	0.00345013	1.75397	0.360926	3.01383	0.00719995
5	hist1h4l	HIST1H4A	-2.31969	0.574046	3.93351	0.0808808	0.850143	0.779222	5.7286	0.00859639	-6.77183	0.0332246	1.17894	0.588698	-3.68445	0.142476	3.01014	0.148596
5	grik5	GRIK5	2.34856	0.00186167	-1.64232	0.0556535	-0.746108	0.374971	3.88772	2.29453e-10	0.00524941	0.99845	-4.39952	0.000223167	-3.49759	0.0137303	3.00749	0.0105704
7	adamtsl5	NA	4.22263	2.49491e-06	-2.37759	0.0645144	2.05911	0.0207518	5.52643	8.8613e-13	0.293046	0.937958	-6.68411	2.38251e-06	-2.25878	0.272945	3.003	0.0523449
7	mxb	MX1	5.71219	1.18305e-06	-0.595497	0.665806	2.86923	0.0113379	7.33428	2.92195e-13	-0.0962022	0.980473	-6.82174	2.99962e-08	-3.28725	0.0833308	3.00269	0.0699018
5	cplx3a	CPLX3	-2.99596	0.0534759	0.444912	0.745848	-1.5334	0.239359	2.27966	0.0477645	-3.97826	0.0499153	-0.379917	0.839974	-2.65084	0.129483	3.00226	0.0201047
5	ajap1	AJAP1	1.90677	0.300116	-2.45824	0.216462	2.36801	0.0973726	4.57435	0.000285463	-1.26309	0.663281	-5.88089	0.000696096	-0.828592	0.741272	3.00112	0.0228364
5	hist1h4l	HIST1H4A	0.124054	0.981547	3.80926	0.14161	0.185896	0.960409	5.36608	0.03324	-2.13155	0.571864	3.76915	0.00769936	-2.18196	0.443329	2.99829	NA
5	LRRTM4 (1 of many)	NA	3.46689	0.253789	-0.733437	0.82195	3.70566	0.133878	6.01153	0.00685468	-1.13688	0.755199	-5.60893	0.00464418	-0.931198	0.762425	2.99783	0.0776237
5	dyrk4	DYRK4	-1.46207	0.396692	-2.51108	0.0390573	2.02165	0.107369	4.50998	4.49454e-05	-4.68432	0.030723	-5.88962	9.36616e-06	-1.16593	0.646944	2.99564	0.0721024
5	hoxd11a	HOXC11	1.10652	0.393933	2.44162	0.00483675	-3.26786	0.00486651	4.20946	3.49771e-07	-1.74171	0.556112	-0.291035	0.892183	-6.38715	2.12235e-05	2.99519	0.0626637
5	si:dkey-190g11.3	FAM173A	-0.0599531	0.968713	-1.72875	0.0436189	-0.0657645	0.950805	2.74431	0.000107468	-1.42162	0.478645	-3.28652	0.00129765	-1.50655	0.322164	2.98878	4.63073e-05
5	unc5c	UNC5C	3.78744	0.00233975	-1.25875	0.354898	-0.919697	0.514577	4.78334	3.38281e-06	0.684204	0.847496	-4.86702	0.0016631	-4.54996	0.00943734	2.9876	0.0758344
5	zgc:194989	HIST2H2BE	0.484515	0.826248	2.92542	0.0129783	1.06743	0.458197	4.92864	1.07688e-05	-3.14206	0.0935616	-0.582454	0.717326	-2.68933	0.0712758	2.98699	0.00485772
5	abl2	ABL2	2.40214	6.36437e-07	-0.654051	0.164307	-0.0372783	0.953128	3.82302	3.98408e-21	0.139441	0.961558	-3.30882	0.00103381	-2.66545	0.0433701	2.98369	0.0013553
5	si:ch211-113a14.12	NA	-0.816847	0.822292	2.91374	0.113236	-0.754341	0.772052	4.52233	0.0102213	-4.0581	0.162402	-0.0830161	0.971848	-4.16508	0.0518298	2.98365	0.0782922
5	SNORA70	NA	1.33621	0.628328	2.78115	0.112496	1.69716	0.396907	5.00607	0.00215841	-2.34515	0.312532	-0.831585	0.622787	-2.0839	0.245753	2.98279	0.00868005
5	si:dkey-6n6.1	ECM2	0.622977	0.796637	-1.01916	0.524367	-1.10029	0.513119	2.73837	0.0486216	0.909751	0.58852	-2.55384	0.07023	-2.63606	0.110176	2.97984	0.0149164
5	si:dkey-98j1.5	PERM1	1.01089	0.805861	0.228357	0.946223	1.00237	0.740711	4.94406	0.0230222	-2.61402	0.450014	-3.55208	0.113474	-2.72656	0.28788	2.97577	0.0822929
5	hist1h4l	HIST1H4A	-0.95587	0.730758	1.52128	0.367376	-0.40879	0.850846	3.40069	0.0278244	-3.05432	0.201813	1.45911	0.203377	-2.63005	0.158885	2.9747	0.0304188
7	smad1	SMAD1	4.46171	4.4737e-23	-3.87372	3.26789e-15	1.64761	0.000177654	4.59692	1.1211e-30	1.40449	0.618088	-7.67858	5.30428e-17	-2.06509	0.303924	2.97358	0.039671
5	ccdc85cb	CCDC85C	0.626405	0.640961	-3.33579	0.000313763	0.6884	0.48215	3.01656	0.000120493	-0.979509	0.7092	-5.16929	6.42046e-07	-0.975267	0.640613	2.97293	0.0104256
7	tead1b	TEAD1	2.9412	0.000103991	-2.74789	8.95119e-05	2.15559	0.00166494	4.72541	3.71239e-14	-0.297577	0.929375	-6.35119	6.99597e-12	-1.26792	0.548779	2.96903	0.0275675
5	tshz2	TSHZ2	1.9569	0.0830664	0.252866	0.819232	2.72971	0.00220894	4.80263	5.64609e-09	-1.47794	0.501563	-3.39126	0.00131961	-0.684795	0.740353	2.96391	0.00374416
7	foxp4	FOXP4	0.565138	0.361112	-2.14438	4.96364e-07	-0.0495683	0.935235	2.65162	1.53197e-11	-0.644237	0.7787	-3.62535	1.2637e-05	-1.4115	0.344708	2.96241	4.84524e-05
7	arhgap24	ARHGAP24	0.971393	0.293747	-2.19851	0.000731511	-0.0686747	0.941393	2.93638	2.24975e-06	-0.50778	0.845902	-3.99992	7.83532e-06	-1.75738	0.25352	2.96084	0.0013443
5	BX571762.2	NA	0.231166	0.911635	-5.93585	0.000364444	1.36128	0.260737	3.15523	0.0026155	-1.5589	0.63052	-7.97044	4.71983e-06	-0.338417	0.918759	2.95862	0.0833454
5	CU633984.1	NA	2.96482	0.177649	-1.68413	0.486006	2.95747	0.111667	5.1119	0.001977	-0.697684	0.863201	-5.65438	0.00281194	-0.779653	0.810114	2.95442	0.0624501
5	BX936305.1	NA	-1.46952	0.646194	0.603249	0.751134	2.99482	0.0367774	4.74752	0.000251349	-4.93041	0.067336	-2.94983	0.0614591	-0.240755	0.929732	2.95116	0.0124326
7	apbb2b	APBB2	3.37438	2.53567e-08	-0.959255	0.116006	-0.0715164	0.930814	4.47295	5.88056e-18	0.530238	0.861782	-4.31962	0.000128174	-3.39703	0.0203362	2.94428	0.0212772
1	zpcx	ZP3	-7.93579	4.90571e-13	-7.90439	3.36738e-15	-8.5476	8.63868e-18	-5.08019	7.45397e-09	-1.47104	0.52122	-1.54838	0.282743	-2.34916	0.142707	2.94383	0.000895441
7	ctdspla	CTDSPL	0.662549	0.326187	-2.9593	4.6174e-09	1.16466	0.0175242	3.31447	1.40734e-14	-1.27423	0.579553	-5.13237	2.94392e-10	-0.784515	0.699825	2.94247	0.00464462
5	nupr1	NA	-1.48091	0.027996	-2.85978	3.86236e-08	-1.76253	0.00148235	1.26292	0.0227187	-1.37595	0.467983	-2.95131	0.00104585	-1.78825	0.182227	2.93857	1.52873e-05
5	BX957252.3	NA	0.217001	0.829289	-0.69585	0.263238	1.05047	0.0772485	3.19707	3.50441e-10	-1.62632	0.377951	-2.72662	0.00499326	-0.768627	0.65892	2.93669	1.88189e-05
5	tnnc1b	TNNC1	-1.26277	0.292684	-2.52763	0.00476192	-0.683373	0.498862	1.64552	0.0536338	-1.54186	0.432435	-2.99482	0.00403496	-1.00436	0.554422	2.93608	0.000154191
7	c7a	C7	0.943918	0.247234	-4.30159	3.27982e-14	-2.68311	3.13925e-06	2.32757	3.65433e-05	0.167886	0.961553	-5.49312	3.51654e-07	-3.88362	0.00881269	2.93305	0.0366713
5	CU302436.4	NA	-0.859283	0.700838	1.20659	0.395206	-0.87396	0.594329	3.58711	0.00440705	-3.15825	0.133335	-1.04611	0.524437	-3.33592	0.0326425	2.93264	0.0218839
5	bmper	BMPER	1.34639	0.461153	0.623269	0.663745	-1.15515	0.426944	3.47388	0.00346649	-0.700094	0.801553	-1.59325	0.271605	-3.48371	0.0113505	2.93041	0.0124665
5	ptprt	PTPRT	-0.299108	0.915485	-1.36398	0.455083	0.235772	0.906687	3.81231	0.00562403	-2.81117	0.299049	-4.08201	0.0169067	-2.43415	0.251158	2.92834	0.0638099
7	postna	POSTN	3.81484	0.012402	-6.59719	2.52973e-07	-3.06428	0.0220119	4.60971	0.00017938	3.39383	0.241134	-10.0867	9.34454e-10	-6.56914	0.00209617	2.9274	0.229087
7	BX294160.1	NA	4.09759	0.00241739	-2.0522	0.24404	-0.648396	0.698415	4.99441	9.9571e-06	1.87034	0.53331	-5.86053	0.00178993	-4.60157	0.0225591	2.92737	0.12518
5	kctd12.1	KCTD12	-1.97412	0.130515	-2.94622	0.00312846	-2.04011	0.0531839	0.873715	0.430304	-1.4879	0.497815	-2.65376	0.023671	-1.66706	0.308003	2.92632	0.0011375
6	fgf1b	FGF1	-0.251208	0.890454	-3.35444	0.0390104	-1.80881	0.144094	1.67459	0.0775604	-1.22615	0.660876	-4.56864	0.0112351	-3.05115	0.0895724	2.92368	0.000142521
5	lrrc39	LRRC39	0.23898	0.854114	0.860439	0.254709	0.276017	0.764914	3.46308	6.87632e-08	-1.89368	0.241034	-1.3037	0.240128	-1.97558	0.0977043	2.92282	1.78993e-09
5	MYOZ3 (1 of many)	NA	0.84914	0.786918	1.65849	0.402629	2.42088	0.212614	4.75908	0.00504187	-2.5934	0.272377	-1.84025	0.246903	-1.01965	0.643911	2.92071	0.0155714
5	tgfb2	TGFB2	1.95022	0.0485652	-0.581415	0.545512	2.00654	0.015151	4.27464	7.61895e-09	-0.923022	0.69746	-3.71648	0.000191343	-0.924294	0.623296	2.91878	0.0021367
7	id1	ID1	1.31111	2.76129e-05	-3.26688	7.28993e-31	-0.296261	0.369307	2.87027	2.33537e-29	-0.049239	0.986664	-5.02672	4.01602e-10	-1.93949	0.221016	2.917	0.00605105
5	FQ312024.1	NA	-0.693786	0.776516	1.88269	0.161763	-0.394717	0.830748	4.28103	0.000445795	-3.70556	0.077532	-1.06404	0.518319	-3.55184	0.024414	2.91273	0.0220859
5	cnksr2a	CNKSR2	3.7682	0.00156152	1.62373	0.164429	-0.731607	0.635763	5.04959	4.70257e-07	0.29006	0.931908	-2.21043	0.149539	-4.7738	0.00106015	2.91199	0.0291791
5	nfe2l1a	NFE2L1	-0.367725	0.819688	0.545063	0.595821	-0.116464	0.927245	2.89076	0.000869815	-1.93183	0.307101	-1.02636	0.437782	-1.77079	0.230748	2.91153	0.00096887
5	SNORA68	NA	-1.07869	0.703202	2.4501	0.113186	-0.374943	0.864016	3.97103	0.0069885	-3.78643	0.143102	1.83861	0.175763	-3.24868	0.0974241	2.90384	0.0609899
5	trabd2a	TRABD2A	1.47953	0.448063	0.494567	0.757142	0.144713	0.93851	3.62965	0.00460459	-0.731603	0.782249	-1.91261	0.158308	-2.29668	0.142985	2.90378	0.00842389
5	duox	DUOX1	-0.423669	0.827779	-2.36724	0.0559077	0.772805	0.550535	3.18604	0.00197619	-2.29791	0.296539	-4.41874	0.000337048	-1.11582	0.585265	2.90187	0.0160294
5	SNORA73	NA	-0.291976	0.901282	2.67189	0.0253688	1.2914	0.351064	4.57209	6.09153e-05	-3.59214	0.0507987	-0.489703	0.770496	-2.07548	0.220263	2.90164	0.0155562
5	HIST4H4	NA	-0.049886	0.988147	1.21251	0.520561	-0.247529	0.917877	3.39943	0.0442474	-2.13355	0.413787	-0.834027	0.655186	-2.4713	0.196627	2.90133	0.0393376
7	zcchc24	ZCCHC24	0.382321	0.635756	-5.08015	1.59903e-25	-0.894261	0.0940179	1.98129	2.50282e-05	-0.102271	0.974349	-5.93765	6.95934e-13	-1.63392	0.370643	2.90131	0.0183801
7	cobll1b	COBLL1	3.2829	2.31931e-16	-4.40881	6.33398e-22	-0.825543	0.04885	2.16255	2.47034e-09	2.62277	0.218458	-6.35655	1.43685e-10	-2.73702	0.113628	2.90024	0.0105615
5	BX323557.1	NA	1.2043	0.535879	0.0395826	0.9818	-0.870908	0.608131	3.07034	0.0135549	-0.3849	0.899509	-1.81591	0.23065	-2.79711	0.0826155	2.89845	0.00330188
5	hist1h2ba	HIST2H2BE	-2.79625	0.261855	1.97516	0.205041	-1.61362	0.384303	3.97032	0.00627522	-5.5142	0.0387922	-0.603886	0.788694	-4.47497	0.0238958	2.89722	0.113075
7	BX572077.1	NA	2.03099	0.0356126	-3.75996	0.00711836	3.17592	3.86181e-05	4.94236	9.46743e-12	-1.56959	0.59578	-7.64426	2.75969e-07	-0.335728	0.912546	2.89691	0.0644439
7	mfap2	MFAP2	3.5966	3.37192e-26	-1.46333	3.55778e-05	1.41694	1.84568e-05	4.93166	4.5756e-61	0.212102	0.946539	-5.3053	7.55299e-10	-2.3254	0.142884	2.88937	0.0141054
5	ankrd52b	NA	0.389725	0.78313	1.00254	0.243624	-1.22578	0.186244	3.49597	3.6228e-06	-1.77814	0.371529	-1.21348	0.360694	-3.60096	0.000941473	2.88927	0.00168105
5	klf5b	KLF5	4.79228	0.0101601	-1.6223	0.498794	0.897179	0.695354	5.73951	0.000324989	0.720082	0.873025	-6.25554	0.0027006	-3.83489	0.121416	2.88868	0.171306
7	zgc:174895	APRT	0.778805	0.619669	-5.42845	0.0007544	0.906305	0.42658	3.00271	0.00139152	-0.818069	0.800227	-7.3288	7.18635e-06	-0.744609	0.779982	2.88256	0.0497453
6	si:ch211-163m17.4	NA	-3.60438	0.25402	-2.46292	0.294485	-5.01702	0.0483767	-0.424754	0.875329	-1.86682	NA	-0.664233	NA	-3.45465	NA	2.88255	NA
5	hrh2b	NA	-1.26089	0.62877	0.945849	0.569286	0.219483	0.914906	3.09823	0.0278916	-3.07509	0.18568	-0.827053	0.633665	-1.5976	0.411942	2.8815	0.00919287
5	CABZ01087448.1	NA	3.2512	0.135358	-0.615562	0.820708	6.8552	3.87867e-05	8.28028	2.22154e-07	-3.76442	0.215649	-7.80089	5.05538e-05	0.115178	0.977316	2.8801	0.16975
5	ryr1a	RYR2	-0.990541	0.589634	0.662111	0.610596	0.438781	0.764053	3.68665	0.000610316	-3.4077	0.0530668	-1.80066	0.18454	-2.03762	0.207398	2.87901	0.0102423
7	si:ch211-173d10.1	NA	3.79938	2.01987e-06	-1.10864	0.163329	-1.60648	0.0460059	2.31893	0.00132051	2.95385	0.0950765	-3.42079	0.00614823	-3.95011	0.00332095	2.87606	0.000579149
7	mxra8b	MXRA8	2.00277	0.0605674	-4.7151	1.90492e-07	-2.02672	0.0240038	3.01816	0.000219462	0.61243	0.863634	-6.61622	1.56517e-07	-3.94115	0.0254483	2.87586	0.0873663
5	acot14	NA	-0.157836	0.944692	1.67186	0.144273	0.268278	0.861652	3.65673	0.000489779	-2.52091	0.181651	-0.614184	0.685078	-2.17708	0.1446	2.87471	0.00283468
7	vldlr	VLDLR	-0.390309	0.740955	-4.19105	9.02248e-11	-0.993477	0.191208	1.44021	0.0390464	-0.382774	0.892034	-4.51968	5.09576e-07	-1.14272	0.536856	2.87269	0.00801238
7	si:ch211-51c14.1	NA	3.11616	2.25847e-13	-3.25008	1.99992e-08	3.1637	5.46634e-17	5.21182	7.22789e-46	-0.684552	0.825409	-7.36134	1.98782e-15	-0.690769	0.785601	2.87138	0.0464761
7	dlx4b	DLX4	4.79946	0.0119663	-4.55557	0.031004	-0.0461757	0.984427	5.59845	0.000326006	3.97633	0.0821829	-9.06347	2.19696e-05	-4.55467	0.0718167	2.87005	0.248027
5	fam46bb	FAM46B	2.3542	0.0269521	0.912432	0.337241	1.98535	0.0303322	4.57758	1.99677e-08	-0.828196	0.7092	-2.49208	0.0160469	-1.32066	0.393359	2.86964	0.00044108
5	zgc:174680	NA	3.77818	0.251423	6.92509	0.00308586	2.86381	0.314456	8.37315	0.000289906	-3.33193	0.361142	0.0757597	0.978992	-4.3857	0.0857541	2.86419	0.22726
7	pigr	CD300E	2.16185	0.205592	-3.15608	0.0147478	-1.70129	0.23126	3.20203	0.010696	2.44696	0.220324	-5.24861	0.000154762	-3.79199	0.0354794	2.864	0.0900523
7	fblim1	FBLIM1	2.12332	0.0314507	-1.37901	0.103893	-0.271585	0.799465	3.42542	7.39445e-06	0.24511	0.934992	-3.68372	0.000544892	-2.53267	0.0851919	2.8634	0.0101509
5	CABZ01045617.1	NA	-0.103901	0.973816	5.39089	0.000127981	4.72837	0.00136472	7.43937	6.17369e-08	-6.30073	0.000457565	-0.688518	0.715194	-1.45993	0.510838	2.86237	0.0621946
7	draxin	DRAXIN	4.98951	0.0373752	2.074	0.344441	2.70811	0.224806	5.08425	0.0100188	2.80128	0.0972928	-2.31894	0.155806	-0.621346	0.79627	2.86163	NA
7	htr4	HTR4	3.14647	0.0360177	-2.05928	0.147622	-2.71696	0.0625282	4.04711	0.000651402	1.94589	0.51446	-5.03124	0.00351951	-5.79674	0.00192558	2.86048	0.150128
5	si:ch211-140m22.7	ATP5J	1.78459	0.00686881	-0.578674	0.34876	0.717491	0.25754	3.6322	1.91426e-12	-0.406069	0.866108	-3.06776	0.000434677	-1.68788	0.21385	2.85929	6.21485e-05
7	arid3a	ARID3A	1.55046	0.0985886	-2.26284	0.00336895	-0.311109	0.744589	3.29725	1.64018e-06	-0.288934	0.923145	-4.41429	9.47574e-06	-2.42704	0.108277	2.85863	0.0107054
5	si:dkeyp-106c3.1	LOC400499	-0.935519	0.671225	-0.41371	0.80268	0.14747	0.936171	3.573	0.00419679	-3.24305	0.145187	-2.82087	0.0574166	-2.22583	0.237849	2.8558	0.0395126
2	ecscr	ECSCR	7.62237	9.77453e-15	-4.36268	0.000727421	-1.68662	0.120757	1.82363	0.0647842	8.02337	1.03408e-07	-5.00908	0.000444329	-2.36555	0.191401	2.85569	0.0322547
5	si:dkey-184p18.2	C18orf21	1.31731	0.0346777	1.46922	0.00304946	1.40255	0.00697093	4.17032	1.09241e-19	-1.51995	0.348469	-1.45102	0.150696	-1.52213	0.215468	2.85305	4.56062e-12
5	SNORA21	NA	1.89531	0.463118	2.91805	0.105933	2.72726	0.152784	5.40523	0.00115101	-2.21192	0.31572	-1.17726	0.445022	-1.41975	0.441952	2.85222	0.00258194
7	homer2	HOMER2	3.08428	0.000984844	-0.731475	0.448642	0.229849	0.840186	4.21227	4.72011e-08	1.71119	0.335528	-3.82537	0.000890476	-2.83911	0.0600703	2.85174	0.0194143
5	lrfn4b	LRFN4	3.93297	0.0468004	-1.2732	0.603338	2.91524	0.104282	5.4575	0.000580652	-0.0189793	0.996147	-5.62547	0.00438303	-1.28823	0.661479	2.85152	0.122497
5	pcdh1g26	PCDHB3	3.29174	0.377431	0.228357	0.952437	4.31186	0.12529	6.06142	0.0185455	-1.3892	0.734648	-4.69676	0.0351696	-0.28151	0.944354	2.84944	0.165817
7	brinp2	BRINP3	3.54798	0.187369	-3.9209	0.11636	0.77453	0.77078	4.51681	0.0259306	3.19709	0.247338	-7.35121	0.0013652	-2.59407	0.407346	2.84712	0.270339
5	hist1h4l	HIST1H4A	-2.16392	0.528021	2.66853	0.125998	-0.278845	0.912397	4.62882	0.00488834	-5.55458	0.0616619	-0.577574	0.786626	-3.81574	0.0580255	2.84624	0.0941631
5	si:ch211-124n19.2	NA	-0.697698	0.625224	-1.98652	0.068905	3.03304	0.000124105	4.53579	9.99857e-10	-3.97874	0.0623946	-5.28337	8.94462e-05	-0.00415175	0.998787	2.845	0.0571005
5	hist1h4l	HIST1H4A	0.743899	0.861465	3.73823	0.101764	0.874447	0.773272	5.38909	0.0146851	-1.78451	0.532079	2.40584	0.0830947	-1.76067	0.417449	2.8422	0.112592
5	rnf41l	RNF41	-0.821325	0.593198	-1.90381	0.106114	1.72017	0.066103	4.02737	7.64954e-07	-3.58956	0.0926999	-4.8461	0.000395107	-1.01209	0.665103	2.84195	0.0398393
5	ak1	AK1	-0.430543	0.752113	-0.896216	0.287476	-0.908229	0.31093	2.46187	0.00132373	-1.56562	0.407016	-2.17459	0.0404262	-2.18775	0.0867418	2.84116	0.000399039
5	ltbp1	LTBP1	2.98632	0.182242	-0.483254	0.853659	3.01122	0.105122	5.08688	0.00224698	-0.683419	0.844246	-4.46381	0.0138695	-0.720909	0.797459	2.83514	0.0627528
5	FP565432.1	NA	1.11309	0.671628	-2.21349	0.315571	1.15091	0.562041	3.42574	0.0300884	-0.858201	0.763265	-4.45762	0.0101862	-0.924436	0.6848	2.83474	0.0078547
7	antxr1a	ANTXR1	-0.088053	0.944692	-4.64415	3.42135e-07	-1.25386	0.0706195	1.57411	0.0119462	-0.200828	0.946925	-5.09169	3.79872e-06	-1.60459	0.345772	2.83395	0.00746221
5	lama5	LAMA5	0.345622	0.80648	0.457086	0.616876	-3.52115	5.02429e-06	2.48987	0.0012061	-0.752855	0.781983	-0.683602	0.672545	-4.91999	1.48488e-06	2.83162	0.0201996
7	bmp1b	BMP1	4.42242	0.0150103	-0.236107	0.906965	0.0589979	0.978552	5.33538	0.000277362	2.6016	0.2551	-4.47284	0.0048062	-4.18258	0.02719	2.83023	0.125859
5	tbx22	TBX22	-1.48611	0.401022	0.819204	0.524889	-1.19811	0.382105	2.71814	0.0156417	-2.94313	0.119368	0.719417	0.539165	-2.78383	0.0539816	2.82877	0.00809739
7	gli3	GLI3	2.68227	1.55711e-07	-3.89576	6.8942e-07	0.840791	0.114191	3.90038	4.05067e-19	0.331979	0.921975	-6.69622	1.82335e-09	-1.8646	0.338491	2.82421	0.0468471
3	si:ch1073-100f3.2	SLC25A10	0.894495	0.7091	7.2111	1.88779e-08	0.275763	0.893448	3.93603	0.00403372	-4.73433	0.0606795	4.62937	0.000246185	-5.505	0.00273367	2.82338	0.000529947
7	boc	BOC	0.59093	0.16475	-5.31888	3.20031e-36	0.043476	0.924008	2.46959	1.4495e-17	-0.453869	0.879917	-6.68517	4.90105e-18	-1.14713	0.575659	2.8226	0.0276736
7	bahcc1a	NA	4.49642	2.34067e-12	-2.33313	0.00103899	2.3152	0.000157796	5.66023	4.16463e-24	0.399563	0.905195	-6.90762	1.63325e-12	-2.16439	0.255622	2.81824	0.0557828
1	zp3c	ZP3	-6.39138	6.83789e-08	-6.73913	3.03339e-10	-2.6565	0.0137367	-1.20183	0.290665	-3.94511	0.0537783	-4.46479	0.000731429	0.0522035	0.986024	2.81641	0.0514958
5	myoz3a	MYOZ2	1.13208	0.71158	-1.38918	0.571591	0.787843	0.740783	3.98858	0.0280243	-1.53281	0.633289	-4.27686	0.0258181	-2.0437	0.383035	2.80893	0.0964973
7	fam46ba	FAM46A	0.0160667	0.992555	-1.87336	0.0224342	0.614124	0.534806	2.63312	0.000925108	-1.27968	0.546587	-3.39281	0.000343784	-0.675232	0.726821	2.80784	0.00271665
5	CU929133.1	NA	1.62132	0.358333	-0.421999	0.786276	0.1635	0.926268	3.37689	0.00513513	-0.312339	0.918471	-2.64013	0.0394824	-2.04648	0.216753	2.80259	0.0119399
5	hoxb3a	HOXB3	1.67988	0.0404653	0.917513	0.191446	-6.026	6.1636e-09	3.37182	5.55607e-08	-0.245689	0.947891	-1.19336	0.515089	-8.38583	1.14856e-11	2.80077	0.0815578
5	si:ch211-63p21.1	NA	1.28041	0.41278	1.46877	0.185989	1.87022	0.102083	4.49238	7.02666e-06	-1.91628	0.303585	-1.82679	0.118505	-1.38126	0.377203	2.79978	0.00164813
5	tacr1a	TACR1	-0.0855135	0.965423	-1.84871	0.0768574	3.55573	0.000154641	4.90787	3.60549e-08	-3.75254	0.0846884	-5.66513	3.74013e-06	0.178965	0.952752	2.79745	0.0742107
7	hpn	NA	1.31517	0.343343	-3.57752	0.0007379	-0.397619	0.752552	2.74838	0.00384607	0.0616224	0.984813	-5.26094	2.85581e-06	-1.97671	0.275033	2.79649	0.0350117
5	CABZ01021530.1	NA	-2.12391	0.00174066	-1.51355	0.00900202	-1.61037	0.00739999	1.67127	0.00359888	-2.52689	0.10171	-2.00557	0.0597035	-2.11052	0.094431	2.79597	0.000313095
5	tdp2a	NA	4.35042	4.05535e-05	0.242891	0.854532	1.79688	0.0920935	5.7015	2.52627e-10	0.16004	0.963106	-4.41467	0.000246583	-2.77285	0.0993584	2.79324	0.040406
5	ptprt	PTPRT	0.493722	0.819421	1.36635	0.287222	0.233646	0.889723	3.89979	0.000623958	-2.12426	0.292119	-1.27866	0.359451	-2.53469	0.0771167	2.79282	0.00654461
5	hivep2b	NA	0.992008	0.416819	-2.65065	0.00304014	-2.79927	0.0017606	2.30039	0.00468381	0.214324	0.947891	-3.84833	0.00194693	-4.00439	0.00333243	2.79242	0.0322547
5	myo16	MYO16	0.964797	0.182935	3.11111	3.13519e-10	0.307503	0.656978	4.7223	7.58106e-23	-2.49022	0.156681	-0.166793	0.916239	-3.31692	0.00317368	2.7922	0.00375543
5	zgc:153981	NA	2.68555	0.0699631	-1.5271	0.350115	3.13949	0.0101773	5.16644	3.77076e-06	-1.13414	0.686465	-5.58183	3.99527e-05	-0.679503	0.786017	2.79079	0.0391554
7	errfi1a	ERRFI1	2.41797	1.72547e-07	-1.02374	0.0270575	0.630349	0.194556	3.88316	3.33539e-23	0.0170541	0.994685	-3.81789	7.41905e-06	-2.069	0.131521	2.78482	0.00202493
5	rbfox3a	RBFOX3	3.72099	1.05873e-05	0.587611	0.532346	1.35913	0.118101	4.09938	2.31253e-08	0.999744	0.606293	-2.69435	0.00395357	-1.86895	0.140187	2.78466	1.42469e-11
5	FRMD7	NA	-0.364376	0.891982	-0.38182	0.837726	2.8987	0.0399887	4.34848	0.000789239	-3.46662	0.149617	-3.58543	0.0229104	1.90957	0.207437	2.78426	0.0734763
5	si:dkey-23n7.10	NA	2.6925	0.0310296	0.689228	0.586152	0.956104	0.448493	4.46649	4.90759e-06	-0.338512	0.900495	-2.61415	0.0243816	-2.39865	0.083269	2.78371	0.00265262
7	zmp:0000000912	URGCP	2.23253	0.0305756	-1.60813	0.0633926	1.45696	0.111566	3.99633	4.65076e-07	-0.336733	0.907872	-4.52721	8.47218e-07	-1.29194	0.475072	2.78214	0.0146874
5	kcna4	KCNA4	5.11392	4.93331e-06	-0.474003	0.786835	0.979285	0.479982	5.90563	4.09621e-09	0.881748	0.807035	-5.15775	0.00246229	-3.92732	0.0458749	2.77822	0.126914
7	pcolce2b	PCOLCE2	3.00796	0.0100943	-2.00326	0.0581321	-0.105388	0.94063	4.22364	6.39313e-06	0.3198	0.92467	-5.13997	1.07012e-05	-3.2149	0.0491285	2.778	0.0555595
5	FO704866.1	NA	-0.471457	0.919481	5.39641	0.00667656	3.147	0.17325	6.88522	0.000381359	-6.14349	0.0315694	-0.0149923	0.995264	-2.58676	0.261071	2.77691	0.104254
5	hoxb5a	HOXB5	1.51586	0.214337	-0.15686	0.894541	-4.66847	0.000120031	2.79737	0.00139289	0.239811	0.949253	-1.7305	0.316521	-6.53544	6.37162e-06	2.77299	0.0747968
5	tmtc1	TMTC1	0.877518	0.363159	0.682646	0.346368	-0.250234	0.775083	3.13842	5.35208e-07	-0.902969	0.643039	-1.19877	0.282233	-2.23638	0.0454382	2.771	9.81573e-06
7	angptl4	ANGPTL4	-1.73079	0.147185	-3.82332	7.60159e-06	-1.39152	0.159621	0.624037	0.550102	-1.00648	0.66414	-3.34186	0.000910849	-0.683951	0.732362	2.77094	0.00720465
5	CR354610.1	NA	-0.876504	0.702731	-3.82676	0.0421624	-1.88957	0.241702	0.998594	0.511733	-0.436616	0.883355	-3.67532	0.0406662	-1.64828	0.388769	2.76994	0.0139397
7	CABZ01114051.1	NA	2.53953	0.0113347	-3.17933	0.000157864	1.74797	0.0507514	4.13545	1.70939e-07	-0.145359	0.965909	-6.24961	1.89563e-11	-1.12382	0.605666	2.76775	0.048891
7	meox1	MEOX1	7.06835	8.67323e-16	-1.71418	0.132072	0.409944	0.723626	7.69565	7.58106e-23	1.09582	0.77997	-8.31772	2.65652e-07	-6.29268	0.000872586	2.76374	0.208197
5	hoxa10b	HOXA10	1.06214	0.286139	3.34454	4.61471e-07	-3.08051	0.000403827	4.75329	1.93533e-13	-2.42895	0.338135	0.0894383	0.965376	-6.90125	7.56447e-09	2.76373	0.0781867
7	cthrc1a	CTHRC1	5.98824	0.000223486	4.1662	0.00330028	4.54752	0.00186989	7.64983	1.68445e-08	-0.224067	0.946888	-2.33437	0.0985564	-1.92392	0.294397	2.76344	0.0424856
5	AL590151.2	NA	1.97264	0.58645	1.19015	0.687055	4.12874	0.0721931	5.90831	0.00468635	-2.67448	0.371119	-3.60682	0.0719234	-0.361971	0.908595	2.76231	0.0419091
7	si:ch211-260e23.9	NA	-1.04051	0.28268	-2.97865	5.92401e-06	-1.30201	0.079383	1.1949	0.0960022	-0.877786	0.673056	-3.06145	0.000372361	-1.25195	0.3971	2.76033	0.000262974
6	pdlim5a	PDLIM5	-1.46052	0.53705	-3.43602	0.0298772	-3.93762	0.0159149	1.4669	0.382042	-1.62937	0.612078	-3.7951	0.0257079	-4.36495	0.0225147	2.75869	0.136233
5	zgc:114120	NA	-2.08622	0.204292	-3.29972	0.0241743	-1.21122	0.358947	1.92523	0.0891013	-2.76675	0.259312	-4.18236	0.00979765	-1.95021	0.33299	2.7584	0.0512105
5	zgc:112234	HIST1H2BD	-3.2861	0.270392	1.86574	0.267161	-1.95774	0.335126	3.65043	0.019569	-5.728	0.0578832	-0.391727	0.862616	-4.57786	0.0249428	2.75825	0.128583
5	trpa1b	TRPA1	2.85849	0.147053	1.21372	0.489077	1.10376	0.559199	4.93537	0.000724612	-0.700629	0.813766	-2.57552	0.0759179	-2.71117	0.107722	2.75695	0.0356192
5	foxo3b	FOXO3	-0.358174	0.726599	-1.5777	0.00771687	0.161587	0.843356	2.24104	0.000101792	-1.27815	0.485143	-2.69264	0.00211803	-0.766658	0.638704	2.75522	5.34502e-05
2	zgc:171226	NA	9.12942	2.80061e-09	-1.56829	0.452809	1.29861	0.47167	3.61763	0.0153604	6.89512	0.00012088	-4.06159	0.00556324	-1.01424	0.576522	2.75463	0.000428818
7	ghrb	GHR	1.42771	0.183687	-4.338	3.74409e-07	0.84163	0.360625	3.16992	3.1034e-05	-0.321602	0.923024	-6.46945	1.05906e-11	-1.05988	0.63182	2.75226	0.0492813
5	adamts8a	ADAMTS8	1.81549	0.0486073	-1.61479	0.0579522	-0.770292	0.393301	2.99328	2.22104e-05	0.36524	0.896187	-3.49641	0.00164544	-2.68781	0.0554622	2.75087	0.0109579
5	si:dkey-23a13.22	HIST2H2BE	-1.19857	0.427804	0.281837	0.819921	-0.764465	0.527655	3.01836	0.00145513	-2.97674	0.0934317	-1.53468	0.252168	-2.63985	0.0595167	2.74983	0.0103207
7	map2k1	MAP2K1	4.04629	1.19025e-11	-1.33523	0.0294794	2.43647	1.24217e-05	5.29191	1.41684e-24	0.27113	0.931895	-5.56325	6.28287e-10	-1.66128	0.363614	2.7476	0.032813
7	lrp1aa	LRP1	-0.93916	0.433794	-4.79161	2.22479e-10	-2.12512	0.0103887	0.730523	0.419424	-0.240752	0.934995	-4.44864	7.91913e-07	-1.66196	0.314512	2.74397	0.0141418
5	fosab	FOS	1.97742	0.00313023	2.47539	5.59401e-06	0.371594	0.601728	4.4142	4.01142e-17	-1.10649	0.60317	-0.602009	0.667212	-2.93043	0.0105163	2.74116	0.00298081
7	ntrk2a	NTRK2	3.35831	0.0647197	-4.23367	0.0147961	-0.378402	0.848968	4.41602	0.00173955	2.95908	0.159848	-7.61457	7.41725e-06	-3.70589	0.0865975	2.73952	0.180392
5	hsp70.1	HSPA1L	-0.676691	0.6481	3.20701	7.28967e-05	2.7441	0.00121647	5.22386	1.70609e-11	-4.68813	0.000520494	-0.695972	0.639246	-1.23228	0.480734	2.73688	0.0100292
5	nog2	NOG	0.933337	0.657552	-4.61597	0.0119039	-2.20112	0.176238	2.0445	0.129521	0.46247	0.90198	-5.58662	0.00279778	-3.09534	0.140119	2.73541	0.0887273
5	hspb6	HSPB6	1.90645	0.26522	1.39883	0.293735	0.326416	0.847625	4.24738	0.000351187	-1.00398	0.683767	-1.65349	0.223016	-2.81163	0.0458749	2.73245	0.0159934
7	CU459094.3	NA	0.468673	0.788581	-2.96631	0.00301271	3.35733	0.000663882	4.66105	5.51116e-07	-2.95772	0.237862	-6.57272	1.96488e-08	0.214351	0.945168	2.72773	0.104721
5	zgc:194443	NA	3.90742	0.00177869	2.36055	0.0329727	1.92797	0.107506	5.61961	4.10977e-08	-0.295921	0.915584	-2.11172	0.0796608	-2.56707	0.0573588	2.72337	0.00778011
5	tbr1a	TBR1	0.333178	0.874013	1.97634	0.079721	2.29401	0.0449699	4.5022	8.51899e-06	-2.9282	0.0904013	-1.30509	0.331123	-0.920319	0.617507	2.72148	0.000966902
7	akap12b	AKAP12	1.24018	0.00258935	-4.47818	4.92212e-40	-0.921752	0.0123171	2.3355	8.88135e-13	0.44716	0.879917	-5.75083	6.16417e-12	-2.10655	0.213491	2.71657	0.0349014
5	si:dkey-16m19.1	NA	0.475553	0.793738	0.598032	0.615031	-2.52608	0.0206492	2.62119	0.0103055	-0.793251	0.757619	-0.714227	0.645029	-4.08746	0.000330839	2.71623	0.0205184
7	CH25H	NA	3.91565	0.00122032	-0.716996	0.582463	0.157262	0.919048	4.1082	5.57139e-05	1.3462	0.615376	-4.016	0.00181957	-3.12834	0.0563534	2.71503	0.0513173
7	CR847953.1	NA	-0.911994	0.0270547	-3.98891	3.37384e-31	-0.969841	0.00485176	1.22441	0.000147318	-0.781615	0.721551	-4.13616	6.84847e-09	-0.9126	0.586418	2.71502	0.00122491
5	si:dkeyp-77c8.2	NA	2.61259	0.0738533	-2.76843	0.105598	-2.82533	0.0803085	3.33379	0.00366823	0.955915	0.805726	-5.09452	0.011103	-5.29087	0.0143742	2.71427	0.175161
7	cxcl18b	CXCL11	1.87272	0.0227535	-1.84201	0.00635571	2.87065	1.28821e-05	4.5443	2.78752e-13	-1.37032	0.566259	-5.32898	2.37288e-10	-0.282022	0.909392	2.71412	0.0268788
5	twf2b	TWF2	2.32075	0.0214526	-0.281977	0.806164	-0.454997	0.691938	3.55788	8.65089e-06	0.279991	0.919319	-2.71561	0.0189311	-2.92324	0.0227727	2.70879	0.006548
7	ifit8	NA	2.99623	0.107604	1.05905	0.514016	1.79554	0.268985	5.02294	0.000292446	-0.662815	0.825948	-2.85972	0.0367843	-2.07733	0.258281	2.70858	0.0556834
7	mmp2	MMP2	2.36635	0.0728164	-4.96395	5.25368e-07	-0.0809547	0.956029	3.34468	0.000937842	0.593308	0.866883	-7.26339	2.49416e-11	-2.29199	0.2717	2.70583	0.114109
7	edar	EDAR	5.07865	8.77495e-09	-3.10809	0.0565295	-1.97647	0.127935	4.51646	2.3137e-08	2.26741	0.478006	-7.04292	0.000457382	-5.72466	0.00502132	2.70483	0.180928
5	zgc:153409	HIST1H4A	0.298072	0.892684	0.973828	0.459262	0.338317	0.832551	3.2893	0.0029391	-1.69755	0.370505	-1.02721	0.430528	-1.79539	0.20446	2.7023	0.000360355
5	SNORA42	NA	-1.45534	0.581029	1.54366	0.331201	0.411493	0.838203	3.24596	0.0256116	-3.49059	0.139388	-0.303345	0.876475	-1.64424	0.421231	2.70162	0.0456496
5	si:dkey-108k21.24	NA	-2.43906	0.427983	1.92	0.229835	-2.36454	0.268867	3.11496	0.0392565	-4.36878	0.164478	0.374653	0.863384	-4.49209	0.0391278	2.70136	0.0996412
5	CR936540.3	NA	3.88437	0.0640483	-1.25266	0.619892	0.271087	0.91832	4.64492	0.00623316	2.62654	0.258738	-4.82893	0.0219843	-3.34517	0.151956	2.69723	0.164521
5	si:dkey-84o3.2	HTRA2	2.00936	0.548264	2.70407	0.245832	-1.45793	0.638713	4.8116	0.0237565	-1.52853	0.640216	-0.818166	0.708659	-5.25235	0.0127465	2.69701	0.0898546
7	zfp36l2	ZFP36L2	2.05411	3.69858e-05	-1.3503	0.00228087	-0.585506	0.249368	3.13616	3.08068e-14	0.455144	0.861046	-3.40056	0.00035771	-2.60827	0.0423052	2.69455	0.00719545
7	mamdc2a	MAMDC2	-0.511779	0.593715	-4.51845	3.85166e-13	-2.93415	5.80116e-07	0.551319	0.409878	0.481038	0.860563	-3.9734	8.64092e-05	-2.37862	0.102683	2.6931	0.0155967
5	srpk2	SRPK2	0.11207	0.947545	-0.180418	0.865111	0.406514	0.703318	2.87723	0.000364316	-1.4772	0.398833	-1.89833	0.0591642	-1.24719	0.375504	2.69296	0.000112361
5	egr1	EGR1	1.20541	0.228396	1.57239	0.0311039	1.47388	0.0577273	3.99329	4.22444e-09	-1.50243	0.408254	-1.18886	0.310027	-1.30129	0.369778	2.6928	0.000606354
7	cd151	CD151	0.809145	0.481297	-2.85356	0.000154378	0.703684	0.427798	2.73415	0.000160333	-0.552841	0.835431	-4.53504	3.38456e-07	-0.73035	0.721927	2.69153	0.0161205
7	ntf3	NTF3	2.95664	0.153241	-2.41996	0.250072	0.269309	0.904518	3.84768	0.0144671	2.12015	0.408149	-5.23478	0.00660598	-2.46484	0.294705	2.68864	0.159359
7	si:ch211-158d24.4	NA	0.256706	0.88063	-4.31487	2.34072e-06	-3.09392	0.000877479	1.21662	0.21634	0.611293	0.841245	-4.49635	0.000143343	-3.24148	0.0384106	2.68828	0.0567173
7	calcoco1a	CALCOCO1	0.195086	0.876169	-1.96755	0.00288962	1.16871	0.10956	2.8768	6.54882e-06	-1.39073	0.499567	-3.77735	1.61597e-05	-0.336718	0.877328	2.68544	0.00669401
5	ulk2	ULK2	1.08881	0.0649336	0.678015	0.16477	1.22438	0.0110731	3.73227	1.3784e-18	-1.34994	0.383618	-1.89582	0.0259536	-1.29215	0.279403	2.68415	2.29957e-13
5	hist1h4l	HIST1H4A	0.00997742	0.998786	5.29531	0.00654203	2.89349	0.199349	6.69284	0.000456905	-5.49599	0.0558478	2.0667	0.0984462	-2.69943	0.1889	2.68336	0.100805
7	klf15	KLF15	1.93157	0.114673	-3.53185	0.000227575	1.11544	0.297232	3.42964	0.000149245	-0.0611426	0.985355	-5.90157	4.93022e-09	-1.0687	0.629828	2.68094	0.0617853
1	tp53	TP53	-11.7944	9.30378e-13	-4.85871	0.000300132	-3.80468	0.00793581	-2.1363	0.147938	-8.47428	1.88347e-05	-1.53382	0.437291	-0.288732	0.931618	2.68034	0.166685
5	si:dkeyp-118a3.2	NA	-1.2026	0.625968	-4.52973	0.0197762	0.283733	0.887355	2.65532	0.0682395	-2.62387	0.375584	-6.13927	0.00101813	-1.16973	0.672513	2.68011	0.12607
5	pcdh1gb9	PCDHB3	4.46898	0.0299396	-0.733438	0.788628	3.23885	0.0995829	5.80456	0.000770602	0.161696	0.965909	-5.46751	0.00174153	-1.35704	0.569091	2.67899	0.0537536
5	hist1h4l	HIST1H4A	-0.460067	0.866347	3.22128	0.0140394	1.45049	0.350714	4.82506	0.000126313	-4.08901	0.0303115	1.32911	0.196257	-2.24158	0.166821	2.67794	0.024293
7	sox9b	SOX9	3.1125	0.000370457	-1.46705	0.0752577	0.239692	0.818547	3.3554	5.243e-06	1.22822	0.583623	-4.02232	2.86013e-05	-2.25039	0.125254	2.67767	NA
7	col26a1	NA	4.96058	1.23809e-15	-3.78212	4.2841e-05	-1.15484	0.102087	4.38072	2.82676e-15	2.23586	0.459053	-7.6612	2.33492e-07	-4.92625	0.00725142	2.6725	0.156802
5	kitb	KIT	-1.08994	0.483171	-1.88133	0.0915122	1.28194	0.244973	3.07296	0.00126728	-2.9425	0.12002	-3.88687	0.000720323	-0.450458	0.847545	2.66883	0.0242141
5	hist1h4l	HIST1H4A	0.0729897	0.987312	3.41769	0.122025	-1.35402	0.662208	4.85179	0.0232744	-3.58497	0.265445	0.0233786	0.992765	-5.16154	0.027751	2.66842	0.174391
5	irx1b	IRX1	1.5296	0.197154	-4.06336	0.00426704	-1.40276	0.180239	2.41958	0.0054878	0.706082	0.830046	-5.37056	0.00101307	-2.81952	0.133862	2.66824	0.0839217
5	BX324164.2	NA	-2.52125	0.383752	0.598306	0.731331	0.605853	0.739649	3.34736	0.013255	-4.68508	0.0797752	-1.55954	0.327443	-1.51823	0.431901	2.66769	0.027253
5	si:dkey-103g5.4	NA	-1.35403	0.347051	-4.18666	0.00435027	-1.34334	0.227621	2.26496	0.0160848	-2.38742	0.375514	-5.42031	0.00153283	-2.5251	0.210984	2.66261	0.100386
7	adamts12	ADAMTS12	1.14973	0.318538	-3.7198	0.000104116	-1.86095	0.0365851	2.83152	0.000288903	-0.284762	0.934224	-5.50389	9.78649e-06	-3.67782	0.0198599	2.66253	0.0765603
5	adgrl2a	ADGRL2	0.589904	0.823552	-0.700577	0.686696	-1.36571	0.429184	2.94056	0.0493852	-1.04049	0.726809	-2.53513	0.0948266	-3.23414	0.0580255	2.65882	0.0880353
1	csad	CSAD	-3.40736	8.931e-14	-7.31841	8.19496e-31	-2.65323	4.28579e-11	-0.916655	0.0340249	-1.19129	0.612591	-5.41222	3.81396e-09	-0.37464	0.872963	2.65701	0.0189485
7	CR381618.1	NA	3.11319	3.24789e-07	-2.84978	3.99236e-05	1.38157	0.0210096	4.21243	5.70828e-16	0.418805	0.892494	-6.04495	4.76327e-10	-1.65448	0.381298	2.65248	0.0524803
7	MDFI	NA	2.15885	0.042016	-2.64933	0.00319683	0.020618	0.986703	3.17224	0.000116279	0.527697	0.864245	-4.81018	1.4274e-05	-2.0071	0.267363	2.65223	0.0550762
5	fign	FIGN	1.05664	0.628349	-2.18216	0.27929	1.862	0.211832	3.91427	0.00241949	-1.58008	0.556761	-5.03998	0.00334661	-0.765296	0.756921	2.64743	0.0367814
1	CABP7 (1 of many)	NA	-5.10169	0.139855	-5.84397	0.0211821	-6.56846	0.0126189	-2.9284	0.24181	-0.588343	0.892043	-1.62703	0.486489	-2.46052	0.332293	2.64491	0.13554
7	rasgef1bb	RASGEF1B	2.2667	2.82697e-07	-3.13982	1.20945e-14	0.465442	0.323578	3.43953	2.79934e-20	0.320585	0.914519	-5.5322	2.52856e-12	-1.82683	0.276986	2.6437	0.0314409
7	KIF1C	NA	1.99079	0.00524487	-3.28247	1.26043e-06	1.44008	0.024035	3.69253	5.459e-11	-0.314474	0.918357	-5.95929	4.91391e-13	-1.00849	0.620169	2.64296	0.0353855
5	CT737182.1	NA	-1.15397	0.437053	-1.35066	0.200445	-2.69255	0.0101567	0.964541	0.381014	-0.785131	0.72275	-1.0842	0.391155	-2.56835	0.0344539	2.64045	0.00289272
7	fgd1	FGD1	2.14496	0.044853	-1.30194	0.160488	0.725988	0.481235	3.48056	2.19255e-05	0.119893	0.967164	-3.70854	0.000167221	-1.59123	0.32512	2.64018	0.0151831
5	ypel2b	YPEL3	-0.177272	0.944986	-2.33496	0.18883	1.97025	0.139132	3.40943	0.00431985	-2.3504	0.333154	-4.71708	0.00416588	0.0161375	0.994961	2.63951	0.0511453
7	col5a1	COL5A1	3.13851	0.00426863	-3.98743	9.99397e-06	-1.43373	0.166671	3.80503	2.16225e-05	0.983389	0.768003	-6.76397	3.33521e-08	-4.19762	0.0174863	2.63717	0.144985
5	stambpl1	STAMBPL1	0.331368	0.702821	-1.97812	0.000398511	-1.11375	0.0495229	2.082	2.06054e-05	-0.372717	0.873975	-2.9586	0.000931132	-2.10221	0.0825676	2.63304	0.000537088
7	palmdb	PALMD	5.03558	0.0266198	-1.5095	0.524609	2.08753	0.334598	3.78703	0.0487758	2.50075	0.396925	-5.2737	0.00347948	-1.54185	0.576483	2.63268	0.101952
5	SNORD52	NA	1.14825	0.728357	1.81913	0.405971	2.30532	0.290845	4.39342	0.020871	-1.97292	0.438235	-1.33536	0.434921	-0.789572	0.736432	2.63219	0.0314785
5	creld1a	NA	1.06748	0.491886	-2.45604	0.0834025	1.50439	0.181514	3.67677	0.000145245	-1.32735	0.584576	-5.08455	0.000114548	-0.90878	0.663749	2.6318	0.028648
7	anos1b	ANOS1	3.20896	0.0187676	-2.33706	0.0634234	1.68401	0.180316	4.41655	4.65516e-05	0.273336	0.943153	-5.75741	2.6318e-06	-1.55909	0.495123	2.63159	0.110349
5	BX005254.1	NA	1.30125	0.56683	3.07088	0.0316719	-2.41794	0.260643	4.51396	0.000988039	-1.98602	0.453215	0.0121213	0.99547	-5.92681	0.00137168	2.63104	0.0688246
7	si:ch211-281g13.5	NA	2.69907	0.0737057	1.18976	0.357851	2.35877	0.0630402	4.77485	2.4914e-05	-0.746786	0.761842	-2.4881	0.0315014	-1.20684	0.491703	2.62813	0.0171245
7	gfra2a	GFRA2	4.52888	0.039443	-1.0971	0.663745	1.03537	0.656586	4.10905	0.0247851	4.19246	0.0011302	-4.60792	0.0214692	-2.45648	0.312693	2.62601	NA
1	A2ML1 (1 of many)	NA	-11.2636	1.47706e-07	-12.0061	7.43589e-12	-9.74799	1.50283e-11	-8.20692	1.62883e-09	-1.6896	0.655045	-2.62679	0.210014	0.0190058	0.994968	2.6244	0.151218
5	rph3aa	RPH3A	3.79826	0.000326602	0.165657	0.907575	3.71193	9.41816e-05	5.62592	2.72245e-10	-0.46468	0.871956	-4.4183	6.2162e-05	-0.607063	0.788194	2.62433	0.0308403
5	SNORA57	NA	1.28708	0.541681	4.84072	0.000128905	2.3683	0.103746	6.18482	5.97261e-07	-3.71495	0.0664268	1.79564	0.101448	-2.71981	0.109566	2.62257	0.0631015
6	cyp17a2	CYP17A1	-8.98566	3.12376e-06	-6.4958	6.25839e-06	-7.28296	4.15761e-07	-3.32374	0.000978739	-6.17442	0.0705586	-3.85198	0.100793	-4.57323	0.0891081	2.62198	0.0742732
5	fam131ba	FAM131B	1.41166	0.355416	0.867581	0.473419	-0.831712	0.540847	4.00359	7.34184e-05	-1.31622	0.586521	-2.01522	0.142049	-3.77957	0.00382912	2.61986	0.0348187
5	si:ch211-113a14.18	HIST1H1E	0.145305	0.970033	4.45423	0.0109455	1.07159	0.643559	5.70901	0.000896173	-4.38933	0.0812582	2.77426	0.00308144	-3.5837	0.0628999	2.61848	0.128039
5	tmigd1	TMIGD1	-1.06889	0.489849	-4.60848	0.00181034	-0.924327	0.436799	1.76413	0.0826774	-1.58039	0.526369	-5.32451	0.000475272	-1.49538	0.442389	2.61805	0.0459821
5	glrba	GLRB	3.68449	0.0130646	-0.295571	0.886893	3.52179	0.00818381	5.69248	2.90183e-06	-0.663823	0.820118	-4.97755	0.000281434	-0.937416	0.672121	2.61606	0.0349014
5	si:ch211-250c4.5	CCDC110	-0.483888	0.811657	0.290287	0.837726	-0.667842	0.637499	4.1476	7.33879e-05	-3.44459	0.119141	-2.76895	0.0656067	-3.78669	0.0191682	2.61575	0.0928382
1	hbbe1.1	HBE1	-2.49352	0.412982	-5.55953	0.0186824	-2.69197	0.244631	0.253484	0.922896	-1.48377	0.688237	-4.79163	0.0241756	-1.8212	0.511007	2.60801	0.188116
5	cadm2a	CADM2	2.51418	0.0444345	-3.90063	0.0210987	2.35119	0.0301516	4.33347	7.92491e-06	-0.461818	0.892337	-7.2146	5.02969e-06	-0.679941	0.798293	2.6075	0.0702395
6	ptprna	PTPRN	0.537742	0.835965	-6.80352	0.000331163	-0.609761	0.742951	1.93669	0.204635	-0.671447	0.868576	-8.33423	5.12204e-06	-2.03503	0.423315	2.60658	NA
5	rbms2b	RBMS2	1.39558	0.01292	0.259328	0.641344	1.84008	6.81424e-05	3.79095	6.38164e-19	-1.10822	0.53015	-2.43838	0.00353032	-0.666561	0.671311	2.60388	2.14832e-05
7	sema4c	SEMA4C	4.83828	2.72855e-19	-3.85905	7.24271e-06	4.63209	7.47215e-22	6.50578	6.08109e-43	-0.290802	0.942555	-9.24506	1.47641e-17	-0.574771	0.851179	2.60388	0.157254
5	CABZ01079721.1	NA	2.56285	0.0118228	1.18694	0.192434	1.64712	0.0745425	4.30698	8.21271e-08	-0.376242	0.873908	-1.99674	0.0542283	-1.49874	0.278696	2.60365	0.00124956
5	CABZ01052290.1	NA	0.689565	0.598958	-0.347728	0.721615	-1.54002	0.0798229	2.4096	0.00253449	-0.351736	0.884549	-1.60256	0.15529	-2.87748	0.00679894	2.60288	0.00280472
5	gabrb2	GABRB2	3.60597	0.0718254	1.45227	0.413667	0.166579	0.942484	3.50464	0.0297636	2.54232	0.0904509	-1.39299	0.370931	-2.78965	0.0830784	2.60006	NA
5	si:dkey-23a13.17	HIST1H1E	0.00990364	0.998786	1.73928	0.458548	3.75484	0.0678058	6.20062	0.000766318	-5.0244	0.0918566	-3.3839	0.0625807	-1.24094	0.631571	2.59908	0.120539
7	emx3	EMX1	4.23306	0.0579075	-0.960514	0.680141	1.92442	0.354355	5.17452	0.00331725	2.99526	0.0738251	-5.11014	0.00314108	-2.13262	0.380555	2.59906	0.185861
7	plekhn1	PLEKHN1	4.76233	3.21957e-11	-1.62262	0.0307102	2.76413	4.08772e-05	5.70784	5.56707e-20	0.591554	0.851503	-6.31081	1.54636e-10	-1.80479	0.358625	2.59873	0.0836752
7	pvrl1b	NECTIN1	3.50768	9.57601e-05	-2.3052	0.00543633	-0.86329	0.359188	2.07337	0.0102326	2.83061	0.122682	-4.41524	8.4408e-05	-2.91251	0.0630694	2.5949	0.00908892
7	ggt5a	GGT5	1.56221	0.127297	-1.71162	0.0409527	-1.0793	0.229349	2.7051	0.000343569	0.338981	0.901365	-3.35991	0.00130111	-2.72087	0.0397075	2.59465	0.0168427
7	bmp2b	BMP2	6.07468	3.75597e-12	-2.98246	0.0405408	0.322434	0.78635	6.56259	3.59819e-17	1.22001	0.744762	-8.48312	2.29102e-06	-5.2422	0.00836728	2.5941	0.234674
5	usp2a	USP2	0.588503	0.689587	-0.268863	0.805303	-0.7164	0.497852	3.42644	4.69593e-05	-1.59162	0.467718	-2.61698	0.0273554	-3.08765	0.0187622	2.58974	0.0288428
5	ank2a	ANK2	3.94514	0.00377456	0.236809	0.886742	2.96288	0.0171391	5.39121	1.591e-06	-0.029331	0.992646	-4.13308	0.00029915	-1.23731	0.513422	2.58877	0.0343245
5	BX005254.3	NA	1.22914	0.473797	2.47363	0.0292541	-4.76333	0.00838444	3.90688	0.000302492	-1.42341	0.647058	-0.0196077	0.993151	-7.67013	1.72837e-05	2.58235	0.125079
5	plch1	PLCH1	3.31174	0.0642117	-3.51122	0.0811275	2.1488	0.175302	4.68869	0.000722823	0.0484222	0.990356	-7.1945	4.17815e-05	-1.37419	0.583321	2.58006	0.144884
5	srgap1b	SRGAP1	-0.368814	0.866594	-0.412949	0.775008	1.3617	0.309193	2.97465	0.0111596	-2.12953	0.296081	-2.29602	0.06509	-0.259488	0.914015	2.57602	0.0297361
7	rasl11a	RASL11A	3.75186	1.84478e-10	-4.34226	5.7435e-09	-0.0507474	0.950111	3.72432	5.41905e-13	1.60511	0.582764	-7.40567	1.21451e-10	-2.99245	0.12013	2.5732	0.130045
7	spag9a	SPAG9	1.47916	0.062638	-2.94665	5.65775e-06	0.943943	0.175802	3.1614	8.62334e-08	-0.318519	0.910647	-5.07013	1.41923e-10	-0.996365	0.597111	2.57302	0.024642
5	C1GALT1 (1 of many)	NA	2.62556	0.0156335	-0.853121	0.470981	-0.366232	0.775259	4.10524	2.08564e-06	-0.0767946	0.981589	-3.94863	0.00219001	-3.47604	0.0205808	2.572	0.0622027
5	SNORD35	NA	1.59286	0.618537	2.10847	0.343399	2.17953	0.33866	4.4767	0.0199733	-1.58971	0.521747	-1.09064	0.520041	-1.0398	0.611801	2.572	0.00808987
7	cyr61	CYR61	3.11287	0.00037457	-2.13996	0.00559984	0.0896734	0.935273	3.90696	7.67096e-08	0.779294	0.783563	-5.03147	9.79012e-07	-2.75421	0.0864973	2.57177	0.0662991
5	dre-mir-92a-2	NA	-1.21007	0.650233	1.60355	0.269579	1.20767	0.447932	3.45317	0.00758842	-3.4745	0.110167	-0.532196	0.741183	-1.02164	0.593633	2.56965	0.0150514
5	BAALC	NA	2.88834	0.112949	2.26596	0.148183	1.74643	0.306994	5.01656	0.000314523	-0.827124	0.716809	-1.56894	0.222554	-2.15279	0.123584	2.56862	0.00325966
5	diras1a	DIRAS1	5.83245	0.00442615	0.286542	0.909605	4.25982	0.0225815	6.85203	6.12933e-05	0.484263	0.912641	-5.55873	0.00179893	-1.43183	0.631142	2.56691	0.239721
7	gpx7	GPX7	4.56403	4.33208e-08	-1.88811	0.0650811	1.99527	0.0162166	5.39838	1.02038e-13	0.723139	0.813781	-6.25005	4.59798e-08	-2.33081	0.205302	2.56425	0.0902612
7	CABZ01069287.1	NA	3.15769	0.000186177	-3.77362	1.26211e-05	0.880356	0.309117	4.07029	7.88978e-09	1.78322	0.407155	-6.84262	2.30226e-11	-2.09154	0.272788	2.56184	0.0944975
7	zgc:154058	NA	3.39863	1.42653e-07	-2.84935	0.00139142	3.74808	4.7249e-11	5.37635	1.79572e-22	-0.662159	0.830637	-7.24867	3.67842e-12	-0.284918	0.918638	2.56171	0.0884278
5	actr3b	ACTR3B	0.902415	0.668637	-0.990713	0.545164	2.36136	0.0822165	4.02218	0.00102342	-1.89743	0.405542	-3.99951	0.00191065	-0.315624	0.899908	2.56059	0.0409507
5	syt9b	SYT9	1.61354	0.30039	-2.4099	0.0656199	-1.73369	0.183711	2.45491	0.0285454	0.718577	0.819856	-3.88354	0.00778207	-3.21597	0.0621508	2.55771	0.0912591
5	vgll3	VGLL3	-4.93424	1.93524e-07	-2.78999	0.000596371	-3.30374	6.157e-05	0.648211	0.493508	-4.42688	0.00965527	-2.35415	0.0894221	-2.93044	0.0604917	2.55657	0.0645949
7	TRPM6	NA	3.70456	1.27756e-14	-1.89906	0.0013142	0.754914	0.156148	3.92856	4.33e-20	1.31141	0.583948	-5.05082	2.70309e-07	-2.26562	0.160252	2.5545	0.0426367
1	pgr	PGR	-5.97815	1.99629e-06	-9.11018	1.49427e-09	-9.03524	1.29043e-11	-4.35966	5.4756e-05	-0.238695	0.946888	-3.72987	0.0386529	-3.68923	0.0540687	2.55419	0.0894016
7	gdf6a	GDF6	2.53414	0.0817651	-3.78161	0.00637003	-1.45294	0.27622	3.16586	0.00510247	2.28297	0.341709	-5.93222	0.000101115	-3.58013	0.0585852	2.5535	0.157464
5	rhobtb1	RHOBTB1	3.22183	0.133263	-2.16301	0.354382	3.66615	0.0384615	5.43448	0.000823947	-0.917563	0.788028	-6.59476	0.00013884	-0.46349	0.881151	2.55168	0.124237
7	nudt4a	NUDT4	0.213543	0.872923	-3.10345	2.19094e-05	-0.657528	0.442048	1.7339	0.0163626	-0.135644	0.960693	-3.82104	8.10391e-06	-1.21281	0.447024	2.54932	0.00859376
6	pimr199	NA	-2.60788	0.49453	-3.48737	0.187767	-8.39956	0.00329747	-1.18129	0.696388	-0.0241236	NA	-1.10559	NA	-6.23028	NA	2.54852	NA
7	cbfa2t3	CBFA2T3	-1.28187	0.163077	-3.58992	3.70578e-08	-2.58206	0.000151841	0.325222	0.698301	-0.241334	0.922554	-2.86454	0.00104335	-1.7905	0.165073	2.54774	0.00199967
5	col28a1b	COL28A1	1.82338	0.109372	0.894984	0.357976	-0.979897	0.355953	3.8238	4.34933e-06	-0.692301	0.780304	-1.79517	0.154163	-3.80636	0.000458143	2.5459	0.020699
2	ecm2	ECM2	4.18852	2.51585e-05	-6.88051	9.19502e-06	-2.47687	0.0111419	0.664617	0.52749	5.62059	0.00170818	-9.11328	6.01538e-06	-4.77358	0.0372598	2.5449	0.0968553
5	NA	NA	-0.437283	0.861092	-0.528514	0.760056	0.545678	0.74421	2.57537	0.0442343	-1.74925	0.402867	-1.92054	0.163439	-0.786145	0.682412	2.54438	0.00564062
5	spry4	SPRY4	1.84663	0.0819575	2.05556	0.0123873	1.87831	0.0314294	4.32987	2.57243e-08	-1.22762	0.523995	-1.07687	0.369476	-1.28041	0.383282	2.54165	0.00348949
5	snoU2_19	NA	1.0339	0.55149	1.51081	0.197438	0.434493	0.767119	3.4414	0.00126072	-1.13855	0.598877	-0.662955	0.643375	-1.91573	0.188286	2.54109	0.0089622
7	slc7a2	SLC7A2	1.52731	0.189364	-5.83915	2.21127e-07	-2.95468	0.00100074	2.02823	0.0194365	2.21248	0.385986	-6.86614	3.71224e-06	-3.99225	0.0300237	2.5399	0.168576
7	spry2	SPRY2	1.68913	0.000476324	-2.58421	5.22476e-10	2.12457	1.97408e-07	3.76419	2.24638e-22	-0.779221	0.755572	-5.3541	1.6095e-13	-0.312678	0.894348	2.53987	0.0319922
7	efcc1	EFCC1	2.60365	0.012402	-4.28898	0.00715745	2.59684	0.00433777	4.54892	4.22205e-08	-0.636751	0.849519	-7.84637	2.66083e-07	-0.687618	0.798688	2.53933	0.0937919
7	camta1b	CAMTA1	0.0126402	0.994868	-3.76116	3.01137e-05	0.904263	0.392925	2.42703	0.00713297	-1.15446	0.647765	-5.19539	3.82842e-08	-0.163444	0.950979	2.53644	0.0560355
7	NA	NA	3.07501	0.000544062	-1.7055	0.0647571	0.665761	0.48838	3.90716	1.39161e-07	0.71566	0.801095	-4.51297	7.70808e-05	-2.17423	0.205934	2.53629	0.0627528
7	plpp2a	PLPP2	0.778457	0.400463	-3.44221	3.76496e-07	-2.75754	2.14411e-05	1.6196	0.00989855	0.703274	0.798432	-4.09427	0.000252566	-3.40641	0.0130887	2.5345	0.0513258
7	magixb	NA	3.90056	0.0819587	-1.59543	0.534637	3.82494	0.0492837	5.7715	0.00116195	-0.537405	0.879917	-6.36749	0.000234432	-0.693842	0.807663	2.53412	0.113909
7	magi1a	MAGI1	2.61552	6.86477e-05	-1.57838	0.010857	2.90782	2.98807e-07	4.54717	3.6424e-17	-0.621838	0.820501	-5.14861	4.24516e-09	-0.315035	0.897582	2.52904	0.0472946
5	CR381686.3	NA	0.822212	0.625883	1.83677	0.0834117	0.612714	0.640865	3.77049	0.000116988	-1.72772	0.327665	-0.682746	0.596769	-2.0725	0.0967166	2.52889	0.001705
7	mat1a	MAT1A	0.468623	0.771899	-2.25612	0.0164633	-0.269638	0.828988	2.29844	0.0128091	-0.505647	0.841905	-3.52559	0.000196196	-1.42102	0.370687	2.52753	0.0160257
5	cltcl1	NA	0.951771	0.632982	1.70804	0.181389	0.275186	0.870151	3.56211	0.00288516	-1.37018	0.525555	-0.583429	0.694589	-2.21172	0.123471	2.52558	0.022142
1	grxcr1	GRXCR1	-6.08412	0.0147312	-6.82656	0.000368772	-7.55106	0.000119832	-2.99554	0.0648481	-1.90381	0.628472	-2.84075	0.204995	-3.61384	0.142029	2.52553	0.184851
5	snap23.2	NA	0.619122	0.726818	0.0885722	0.949265	-0.608403	0.639518	2.49719	0.0166759	-0.563648	0.810171	-1.2397	0.309031	-2.01103	0.129565	2.52251	0.00798078
5	NA	NA	-1.06834	0.626619	4.84187	3.15964e-05	2.89253	0.0239859	6.15935	7.0942e-08	-6.09308	0.000288806	0.103641	0.957716	-2.18345	0.2384	2.52231	0.0939638
5	AGBL1	NA	-0.295938	0.908634	1.45585	0.301452	-2.66435	0.126954	3.39762	0.00781676	-2.51482	0.324648	-0.686949	0.719972	-5.04413	0.00298064	2.52183	0.104739
7	nrg3b	NRG3	2.11094	0.127989	-1.6809	0.204307	2.19937	0.0521061	3.95852	0.000101868	-0.525307	0.853399	-4.62567	8.1732e-05	-0.460286	0.845814	2.52064	0.04431
7	tjp2b	TJP2	1.81402	0.00309585	-2.36094	3.45845e-06	-0.503288	0.417892	2.77094	1.95559e-08	0.541981	0.832339	-4.132	1.79732e-06	-2.19559	0.123052	2.51956	0.0225382
5	lxn	LXN	-1.04519	0.0551317	-2.1128	2.44327e-07	-1.35008	0.00205833	1.48532	0.000398678	-1.28762	0.453659	-2.54051	0.00214167	-1.71918	0.14926	2.51696	0.000298651
5	cacna1eb	NA	-0.272227	0.907938	1.02222	0.451241	-0.264979	0.875454	3.07982	0.0107707	-2.15965	0.261992	-0.834749	0.55825	-2.28385	0.109899	2.5155	NA
7	plcd3a	PLCD3	0.379455	0.79713	-3.03471	0.0002418	-0.6586	0.512261	1.72524	0.0420261	0.0566909	0.983216	-3.75463	4.53306e-05	-1.21229	0.469933	2.51548	0.0186443
5	hist1h4l	HIST1H4A	-2.94399	0.446238	3.61724	0.102966	0.175	0.956537	4.94782	0.0222206	-6.76337	0.0315694	0.0893171	0.973134	-3.79039	0.1221	2.51533	0.259177
7	cxxc5a	CXXC5	2.51031	5.02518e-09	-3.39974	7.29867e-10	3.22062	4.15606e-18	4.68488	4.31498e-38	-0.899287	0.752468	-7.12017	4.12985e-16	-0.0927661	0.974923	2.51493	0.0905274
7	htra1a	HTRA1	1.68291	0.337999	-4.24264	0.000404576	-2.05663	0.123704	2.29957	0.0680345	2.20338	0.35494	-5.5594	1.99155e-05	-3.33496	0.0720557	2.51375	0.154709
7	cmpk2	CMPK2	2.83777	0.0210581	0.76505	0.506085	1.61527	0.147969	4.50302	2.87163e-06	-0.32378	0.902574	-2.6932	0.0100921	-1.7783	0.225414	2.51113	0.0150307
7	pcdh1a3	PCDHA8	6.43953	5.3667e-08	-0.318493	0.8803	6.75974	1.43162e-09	8.31227	1.9785e-14	-0.56261	0.880182	-7.49753	7.40679e-07	-0.216481	0.948795	2.50566	0.177065
7	ifit10	IFIT5	4.39136	4.64491e-05	-0.816434	0.496236	3.01568	0.00241028	5.64206	5.83946e-10	0.1661	0.961553	-5.50245	1.03217e-07	-1.4905	0.461136	2.50304	0.0858024
7	CABZ01069339.1	NA	1.04844	0.1906	-2.8368	1.78914e-06	1.91495	0.00129579	3.47907	2.34802e-10	-1.18473	0.610964	-5.32983	1.23063e-12	-0.231057	0.923171	2.50195	0.036442
7	PPM1K (1 of many)	NA	2.41631	0.0754673	-1.90757	0.125839	0.897657	0.488066	3.64634	0.00044883	1.44871	0.397387	-4.57347	5.57689e-05	-1.626	0.367145	2.50124	0.0552622
5	CU104698.1	NA	2.33165	0.422963	-0.733438	0.802836	2.83017	0.205158	4.51779	0.0233068	-0.89128	0.760883	-4.23017	0.0156598	-0.333781	0.901851	2.49971	0.0301744
5	kcnv2a	KCNV2	-1.2007	0.581734	0.515343	0.740381	5.22743	1.31205e-05	6.21086	7.88928e-08	-6.28622	0.00273276	-4.68672	0.00220184	0.562244	0.853738	2.49132	0.185906
5	NA	NA	0.0647634	0.986092	0.271619	0.910746	1.08508	0.606377	3.54942	0.0324361	-2.30477	0.33654	-2.16263	0.181302	-1.33445	0.495478	2.48798	0.0342367
5	ush1c	USH1C	-1.87159	0.32301	-1.7702	0.212566	1.37859	0.348351	3.23254	0.0111362	-3.9664	0.0526982	-4.01879	0.00293526	-0.598239	0.819285	2.48753	0.108868
7	tmem119b	TMEM119	4.93646	5.13095e-14	-1.50794	0.0940311	4.21591	2.64023e-12	6.24203	9.76734e-27	0.0936469	0.978136	-6.79124	4.62729e-12	-0.810514	0.729928	2.48689	0.0911384
5	cox7a1	COX7A2	-0.187687	0.834262	-0.318078	0.57757	-1.15648	0.0267892	2.01897	1.58144e-05	-0.945932	0.564588	-1.16501	0.221091	-2.10384	0.0210873	2.48571	4.53663e-08
5	BX465862.4	NA	0.618877	0.676688	-0.0313606	0.978833	1.93134	0.0387286	3.66313	1.25482e-05	-1.84676	0.283681	-2.64695	0.00622963	-0.439791	0.818137	2.48532	0.00384387
5	CR388207.1	NA	-2.24651	0.0236702	-3.55461	0.000108398	-0.416028	0.66703	0.993141	0.227021	-2.04254	0.270951	-3.51983	0.00105172	-0.0424851	0.986003	2.48434	0.0125244
5	SNORD15	NA	-0.467686	0.888566	3.56303	0.0306546	1.80207	0.346413	4.86129	0.00251773	-2.88512	0.162426	2.40627	0.0243658	-0.498151	0.828204	2.48317	NA
7	CU659670.1	NA	1.1876	0.224887	-1.6982	0.0202979	0.144057	0.884671	2.58401	0.000169631	-0.0183161	0.994394	-3.27191	0.000123204	-1.29536	0.38205	2.48065	0.00638894
7	rxfp2a	RXFP2	1.70201	0.0508408	-3.30698	5.84943e-05	0.714392	0.380427	3.22477	9.62215e-07	-0.169951	0.956088	-5.55123	6.8205e-10	-1.37796	0.442409	2.48022	0.0456496
5	H2AFX (1 of many)	NA	-1.54153	0.596315	2.25706	0.186367	-0.704206	0.751465	3.78132	0.0199814	-4.19656	0.085755	-0.18348	0.931282	-3.47621	0.061542	2.47424	0.138081
7	bin1b	BIN1	0.822001	0.362534	-1.58204	0.0117673	-0.459551	0.546314	2.38193	6.45595e-05	-0.215498	0.929872	-2.93947	0.000386928	-1.74764	0.166198	2.47357	0.00234539
5	her9	HES1	1.15571	0.265793	2.00142	0.00624103	0.052527	0.960282	3.67267	1.52387e-07	-1.29023	0.478493	-0.381811	0.770849	-2.57925	0.0135069	2.47178	0.00287228
7	nr2f6b	NR2F6	0.806974	0.101016	-4.28151	2.68696e-10	3.34761	8.09667e-23	4.45806	2.40925e-40	-2.48568	0.315792	-7.68929	7.75495e-14	0.367353	0.897083	2.47056	0.129175
5	CR759887.1	NA	1.24276	0.401444	2.58896	0.00933215	0.160084	0.916816	4.29176	4.7669e-06	-1.86438	0.324648	-0.414429	0.77594	-3.11622	0.00738533	2.47055	0.00866219
7	fzd4	FZD4	3.87145	4.64331e-07	-1.30348	0.136004	3.66127	1.05241e-07	5.43338	1.35267e-16	-0.221145	0.946489	-5.78837	1.03894e-09	-0.503921	0.838969	2.46682	0.0753276
5	ftr42	TRIM16	4.5638	0.000118763	-1.81564	0.207829	-0.731807	0.614518	5.13496	4.2085e-07	1.03947	0.776495	-5.98247	0.000333303	-4.86762	0.00999227	2.46554	0.227287
5	ccdc88c	CCDC88C	0.262354	0.847946	0.735949	0.361976	-1.49272	0.0602029	2.53089	0.000421181	-1.02188	0.599533	-0.538911	0.675811	-3.00701	0.00135676	2.46506	0.00362024
5	errfi1b	NA	3.01574	2.52324e-05	2.64692	1.83961e-05	2.24023	0.000540896	4.93646	7.86014e-17	-0.635176	0.750047	-1.12549	0.300498	-1.58532	0.20075	2.46463	0.00085175
1	myl13	MYL3	-2.20087	0.120649	-7.62486	3.13727e-06	-2.00944	0.0841539	-0.122603	0.931085	-0.803947	0.793239	-6.52654	6.04111e-05	-0.667344	0.796922	2.46407	0.0979682
7	si:busm1-57f23.1	NA	0.971777	0.347431	-1.93809	0.00649063	-0.964732	0.231495	2.04075	0.00390624	0.374789	0.879139	-2.95378	0.00155601	-1.92496	0.152258	2.46374	0.0108858
5	si:dkeyp-77c8.5	NA	3.9892	0.051009	-1.25254	0.616487	-2.93882	0.223892	4.377	0.00942053	1.32361	0.759944	-4.63245	0.0587519	-6.35	0.0132855	2.46193	0.333868
7	ccsapa	NA	1.36625	0.459831	-4.8722	0.00666571	1.03896	0.478578	3.02085	0.0136082	-0.327269	0.92731	-6.92715	3.00627e-05	-0.760878	0.772216	2.46046	0.120482
7	SI	NA	-1.56501	0.00258823	-2.74866	5.39331e-11	-0.350149	0.515718	1.29096	0.0033042	-1.65851	0.300348	-3.02585	3.98111e-05	-0.35008	0.847204	2.45749	0.000805698
5	smarcd3a	SMARCD3	6.33985	1.09923e-16	4.02876	1.01087e-08	2.22619	0.00389329	7.12117	8.20542e-26	0.744243	0.776311	-2.02056	0.122158	-3.91909	0.000750838	2.45721	0.0523973
5	im:7145024	C11orf74	-0.775068	0.20113	-0.510588	0.289173	0.0100694	0.987307	2.18232	1.22838e-07	-1.99106	0.118804	-1.82125	0.0291263	-1.23704	0.288938	2.45384	1.37206e-10
5	hsp70l	HSPA1L	0.244022	0.867321	2.87519	0.000125798	2.50798	0.00144004	4.73093	6.34982e-11	-3.35197	0.00741204	-0.61703	0.634703	-1.05271	0.495885	2.4538	0.00663729
1	rab42b	RAB39B	-0.633723	0.712572	-2.56904	0.0108302	-2.6703	0.0111565	0.801796	0.491641	1.2168	0.288866	-2.32248	0.0373735	-2.43284	0.0641398	2.45378	0.0223125
7	epha2b	EPHA2	3.99431	6.64159e-06	-4.20821	9.35953e-07	1.38276	0.117836	4.62392	8.69077e-10	0.947435	0.77059	-7.85338	5.23123e-13	-2.18784	0.302392	2.45176	0.170889
5	pimr196	NA	-2.68332	0.281834	-3.81175	0.0617761	-5.56865	0.010309	2.22447	0.211794	-3.78235	0.316896	-5.01523	0.037156	-6.85129	0.01075	2.45086	0.368639
7	rpz	NA	2.32476	1.19642e-12	-4.00715	1.38634e-18	0.711421	0.0346641	3.2572	1.89338e-30	0.543345	0.856236	-6.37091	1.33322e-13	-1.414	0.467785	2.44982	0.0821379
5	mylk3	MYLK3	0.51705	0.750067	2.68818	0.00257847	0.932906	0.391625	4.11259	1.50794e-06	-2.43732	0.134091	-0.0774121	0.958858	-2.12762	0.0977212	2.44849	0.00816294
5	SNORD35	NA	1.44949	0.421426	3.05195	0.0113179	1.92416	0.156169	4.65456	4.52848e-05	-2.03717	0.247743	-0.282465	0.844594	-1.64286	0.242395	2.4484	0.00271266
5	CU302436.1	NA	-1.09169	0.689088	3.46704	0.0142042	-0.0397615	0.985292	4.54583	0.00102291	-4.52633	0.042767	2.0258	0.115454	-3.56091	0.0373838	2.44809	0.117378
7	tuba1c	TUBA3C	2.3085	0.00168892	-2.49228	0.000737268	3.20691	1.60242e-07	4.67128	1.39851e-15	-1.13149	0.655668	-6.18988	9.64104e-14	-0.127068	0.962879	2.44773	0.068863
5	rassf8b	RASSF8	-0.397703	0.783791	-2.38758	0.00685198	0.0734873	0.950008	1.87542	0.0225981	-1.02824	0.612078	-3.22003	0.000485448	-0.549821	0.76585	2.44541	0.00627641
5	fat3a	NA	0.660477	0.666927	2.54186	0.00494827	-0.796149	0.478474	3.85017	1.11648e-05	-2.01606	0.310608	0.0769896	0.962889	-3.67489	0.000991416	2.44485	0.035342
5	fras1	FRAS1	3.08536	0.00895214	-0.314487	0.804585	-1.6332	0.154553	3.74968	9.29482e-05	0.899071	0.746641	-3.05397	0.0227756	-4.4232	0.000829828	2.44485	0.0952963
1	BX005414.1	NA	-4.27719	0.0919007	-3.37697	0.0814729	-5.7115	0.00835018	-1.66207	0.396312	-1.33273	0.681118	-0.363428	0.869211	-2.98211	0.18495	2.44403	0.118264
5	gsc	GSC	-2.23199	0.156982	-2.64052	0.0351066	-0.637824	0.652753	2.38366	0.0348647	-3.48746	0.102951	-4.06083	0.00329019	-1.93817	0.315081	2.44385	0.110327
5	dla	DLL1	0.123696	0.954791	0.563762	0.651976	3.11634	0.00286042	4.74042	1.10546e-06	-3.48719	0.0515521	-3.1682	0.0082935	-0.337136	0.893074	2.44132	0.0595033
5	CU927934.3	NA	5.10621	0.000300686	2.7697	0.0321143	0.482831	0.782064	5.85997	1.1181e-06	0.776043	0.796531	-2.03263	0.186519	-4.42354	0.00180545	2.44021	0.112139
6	tdrd12	TDRD12	-5.92435	2.02645e-05	-4.99198	1.10872e-05	-5.54619	1.07082e-06	-2.53283	0.0168728	-2.22177	NA	-1.2921	NA	-2.0603	NA	2.43969	NA
1	AL935186.1	NA	-1.79292	0.19172	-6.857	1.53862e-05	-3.20257	0.00364907	-0.453753	0.709934	0.070125	0.983	-5.40999	0.00101813	-1.73166	0.378815	2.43955	0.0517761
5	CT573133.1	NA	0.400997	0.864021	-1.9645	0.306565	1.33612	0.341346	2.92181	0.0144295	-1.24987	0.579818	-3.82821	0.0199062	-0.221848	0.923066	2.43504	0.00635041
5	BX005417.2	NA	0.390926	0.538505	-0.394732	0.414594	0.487091	0.293798	2.62981	6.68948e-13	-0.991454	0.519969	-1.9593	0.0114237	-0.985106	0.407456	2.43372	1.92279e-13
7	pcdh1g18	PCDHB3	2.25159	0.021299	-4.19139	0.00715745	0.12079	0.924972	3.06703	0.00012246	0.700283	0.816703	-6.29277	9.99899e-05	-1.86074	0.334969	2.43326	0.0777254
7	lgals2a	LGALS1	-1.58029	0.0269521	-3.0349	2.91956e-08	-1.63502	0.00626067	0.56765	0.385184	-0.902614	0.612233	-2.57748	0.000717847	-1.03958	0.43385	2.43033	0.000208255
5	tspan12	TSPAN12	3.0165	7.40201e-09	2.76333	3.57602e-09	4.76946	1.65739e-26	6.16281	3.94168e-44	-1.97684	0.230378	-2.3618	0.0141289	-0.0453609	0.983958	2.42858	0.00621194
5	SNORA73	NA	0.473159	0.796127	2.26881	0.0268132	1.99527	0.0687517	4.13662	2.07953e-05	-2.51731	0.140666	-0.636616	0.652941	-0.96829	0.580581	2.42726	0.0216733
5	BX957228.1	NA	0.15091	0.971723	-0.421009	0.887343	2.89581	0.194698	4.06731	0.0471573	-2.76436	0.34588	-3.48458	0.079308	0.295312	0.926309	2.42485	0.172818
7	pfkfb1	PFKFB1	0.678061	0.755294	-5.68862	0.00153144	1.54185	0.276938	2.98497	0.0176014	-1.07788	0.740222	-7.72462	4.30586e-06	-0.10374	0.97544	2.42475	0.173005
5	CR846087.1	NA	1.19691	0.213602	-1.06956	0.167854	0.450444	0.609453	2.68625	7.13713e-05	-0.151405	0.950219	-2.74925	0.00149765	-1.06842	0.459239	2.41922	0.00235729
1	f10	F10	-1.88948	0.18083	-5.45154	2.04272e-07	-3.36796	0.00152576	-0.107209	0.93826	-0.497674	0.867391	-4.36797	0.000110069	-2.23396	0.18169	2.41362	0.0797555
7	ccbl2	KYAT3	2.14463	0.0434367	-1.08172	0.237383	3.72018	7.11376e-06	4.91487	5.83754e-10	-1.58628	0.506645	-5.03791	1.54409e-07	0.21666	0.934202	2.40883	0.0827793
7	auts2a	AUTS2	0.794398	0.463118	-4.20616	7.08146e-08	2.45643	0.0005557	3.81652	1.03022e-08	-1.85619	0.455569	-7.07273	9.36644e-16	-0.0108117	0.99677	2.40043	0.11518
1	rdh8a	RDH8	-4.46455	3.09934e-07	-6.05333	1.6286e-15	-3.26857	3.4175e-05	-1.69744	0.0384829	-1.58428	0.39894	-3.37628	0.000116257	-0.288706	0.890082	2.40017	0.0151673
7	cyp2aa4	NA	-0.282273	0.867441	-3.99073	0.00527534	0.619223	0.5722	2.09329	0.0186937	-1.15398	0.627157	-5.10378	0.00031195	-0.136594	0.957311	2.39938	0.0376361
6	ighv4-5	NA	-2.69357	0.158763	-3.4348	0.040093	-3.94328	0.018502	-0.735162	0.639113	-2.04437	0.500584	-2.79849	0.157751	-3.50772	0.114869	2.39669	0.0426428
7	b3gnt7	B3GNT7	5.13647	2.19804e-09	-1.60852	0.0653232	-0.892016	0.350813	5.51182	1.49818e-13	1.28272	0.689798	-6.16733	3.73167e-06	-5.4685	0.000473651	2.39581	0.20607
5	sod3b	SOD3	2.8781	0.0323064	0.701805	0.579944	-1.50746	0.230676	3.67114	0.000555822	2.521	0.0204435	-1.90673	0.179868	-4.2261	0.000740086	2.39467	0.0870083
5	slc5a5	SLC5A5	-3.3922	0.00111868	-2.72433	0.00170775	-2.4236	0.00463232	-0.298952	0.766957	-1.92214	0.218533	-1.28372	0.242329	-0.956857	0.497955	2.39186	0.000200075
5	zgc:114037	HIST2H2AB	-1.43321	0.769333	4.15789	0.102178	1.89376	0.540537	5.53039	0.02584	-5.87425	0.0616619	-0.0196552	0.994025	-2.62977	0.304095	2.39112	0.260594
7	si:dkey-21h14.12	NA	-0.393157	0.891089	-5.38251	0.00660531	-0.14278	0.947436	1.50957	0.367808	-0.623588	0.860072	-5.93644	0.000749518	-0.397077	0.895586	2.39035	0.147504
1	A2ML1 (1 of many)	NA	-10.2816	0.0358219	-9.58187	0.0136764	-10.3064	0.0109584	-7.495	0.0580538	-1.11558	0.782344	-0.300716	0.907844	-1.24483	0.694934	2.38808	0.303918
5	dpysl5b	DPYSL5	-0.323708	0.827202	-0.927172	0.297703	-0.774996	0.422959	2.20321	0.00639917	-1.33282	0.47228	-2.09383	0.039286	-1.92728	0.126047	2.38771	0.00798078
5	si:ch73-43g23.1	NA	0.120278	0.957439	2.53043	0.017752	0.370345	0.796172	3.78128	0.000250824	-2.5281	0.177614	1.50735	0.108318	-2.40824	0.0945608	2.38684	0.0451892
7	xirp2a	XIRP2	2.01424	0.0462243	-2.45581	0.00205486	-1.38519	0.117463	2.67459	0.000682409	0.872672	0.739245	-4.17127	7.58153e-05	-3.07667	0.0315032	2.38567	0.0777584
7	si:ch211-285c6.5	NA	2.66107	0.00136328	-1.84713	0.0718799	2.97915	3.55391e-05	4.51572	2.65397e-11	-0.591304	0.836337	-5.44638	1.63417e-07	-0.25402	0.92139	2.38316	0.0701414
5	si:dkey-84o3.7	HTRA2	0.974863	0.686153	2.10479	0.16477	-2.3107	0.28026	3.57481	0.0111676	-1.41387	0.591631	-0.168106	0.931381	-4.93883	0.00603629	2.38152	0.0677645
7	ccl44	CCL20	0.360276	0.886678	-7.29022	6.59186e-05	-2.39112	0.105184	1.00274	0.517805	2.54942	0.227095	-7.35887	5.25558e-05	-2.39643	0.29036	2.37994	0.224241
5	CALHM1 (1 of many)	NA	4.06496	0.0235549	0.54568	0.802414	3.73661	0.0199245	5.62034	0.000135104	-0.241161	0.94015	-4.1189	0.00223135	-0.661135	0.773749	2.37956	0.0630329
5	CU468920.1	NA	0.985133	0.603351	0.142775	0.935719	2.27126	0.0664896	3.82864	0.000559873	-1.66109	0.390495	-2.66952	0.0252253	-0.239713	0.910844	2.37754	0.00625992
7	eef2l2	EEF2	-0.92305	0.562328	-5.18457	4.30305e-08	0.229338	0.868403	1.56252	0.141331	-1.29359	0.620221	-5.81173	3.84752e-10	1.6271	0.238369	2.37554	0.108793
5	cacnb3a	CACNB3	0.382303	0.846366	-0.433922	0.765963	-1.08311	0.442048	2.2202	0.037753	-0.55592	0.805394	-1.54514	0.221345	-2.30363	0.0794286	2.37278	0.00175477
5	zgc:112234	HIST1H2BD	-1.53799	0.500243	0.254775	0.891139	-2.63257	0.115122	3.0401	0.0372288	-3.47676	0.172869	-1.70805	0.355729	-4.72808	0.00711349	2.37128	0.202869
5	c2cd4a	C2CD4C	-2.30202	0.0224238	-3.04675	0.00111905	-1.52783	0.0662366	0.27046	0.773584	-1.35438	0.430157	-2.27385	0.0333103	-0.54106	0.739543	2.37093	0.000139575
7	map7d1b	MAP7D1	0.588651	0.221905	-3.17841	4.07191e-22	-0.854489	0.0200667	1.61924	1.08737e-06	0.380228	0.874265	-3.83771	1.16752e-07	-1.37523	0.344154	2.3708	0.0136404
7	slc43a1b	SLC43A1	3.13474	8.1112e-06	-3.57419	0.000136898	3.22396	1.86544e-07	4.77118	6.33558e-16	-0.349219	0.917576	-7.35096	9.48623e-13	-0.267561	0.923425	2.36936	0.128279
7	fgfrl1a	FGFRL1	0.768625	0.422711	-2.75232	6.24597e-05	0.201796	0.815109	2.28891	0.000228332	-0.212604	0.935036	-4.07012	1.59475e-07	-0.93687	0.572754	2.36819	0.0157303
5	BX682556.1	NA	0.29988	0.838364	3.78711	6.04854e-08	1.51655	0.0660128	4.96928	2.93274e-13	-3.56989	0.0129727	0.215731	0.886673	-2.4797	0.0513839	2.36813	0.0224149
7	si:ch211-106h11.3	CYR61	3.59199	0.00545228	-1.32334	0.395163	2.22631	0.066592	4.60485	1.64833e-05	0.410125	0.898467	-5.01543	0.000141646	-1.25382	0.55298	2.36809	0.0983918
7	ngfra	NA	2.61272	0.0841789	-1.894	0.139633	4.32391	0.000223661	3.5667	0.002132	-0.67304	0.823161	-5.48947	4.78738e-07	1.85931	0.3162	2.3655	0.0393347
5	mespab	MESP2	0.00906452	0.998786	4.19632	0.0269185	2.31299	0.298127	5.30668	0.00415978	-4.20474	0.145437	0.319902	0.87351	-1.94693	0.342774	2.36523	0.108606
7	fgfrl1b	FGFRL1	2.46236	0.0533805	-6.04656	0.000215944	2.68136	0.0109903	4.23613	1.27699e-05	-0.509554	0.893788	-9.35776	2.03984e-09	-0.283694	0.931618	2.36438	0.212057
5	si:ch73-362m14.4	NA	4.59179	0.173492	0.228357	0.95271	1.66629	0.617905	5.21918	0.0483506	0.949596	0.819305	-4.01476	0.0849708	-2.54579	0.359083	2.36238	0.301882
5	arhgap39	ARHGAP39	1.17131	0.711634	0.298146	0.915228	5.48341	0.00267249	6.37281	0.000253344	-4.11131	0.130009	-5.10779	0.00654946	0.647012	0.838969	2.36174	0.233081
1	si:dkey-43p13.5	NA	-1.76146	0.358957	-6.62764	0.000256206	-5.28139	0.000506114	-2.55418	0.0696308	2.22995	0.307575	-3.72232	0.0509178	-2.40143	0.240503	2.36161	0.0268368
7	si:ch211-168f7.5	NA	2.2091	0.00183463	-2.42224	0.000399497	-0.27321	0.737106	3.07209	1.13418e-07	0.59279	0.821568	-4.58583	8.59089e-07	-2.33455	0.114021	2.36079	0.0555595
7	nceh1b.2	NA	0.660547	0.598386	-2.94371	0.000596716	-1.21868	0.165029	1.82858	0.0195428	0.208563	0.940741	-3.80775	9.82839e-05	-2.04853	0.151599	2.3576	0.0317204
6	BX530068.1	NA	-1.68238	0.330353	-4.65437	0.00374114	-2.60199	0.0484637	1.45204	0.249594	-1.99046	0.477729	-5.1392	0.00336414	-3.10162	0.107468	2.35374	0.178518
7	skib	SKI	2.71346	1.53456e-16	-4.41716	8.27052e-16	2.81759	4.22947e-22	4.33886	2.96938e-52	-0.344222	0.918471	-7.86363	1.14435e-21	-0.247441	0.929726	2.35211	0.133168
4	fut8b	FUT8	3.29092	0.357576	3.86607	0.142029	7.40263	0.00294128	6.30218	0.0106365	-1.83761	0.494247	-1.31502	0.463871	2.26911	NA	2.35179	0.0977453
7	mhc1zaa	NA	0.147346	0.926259	-3.32978	1.87147e-05	-1.98219	0.0193628	1.14141	0.187994	0.41656	0.872731	-3.51311	0.000153561	-2.10045	0.134219	2.34927	0.035342
5	CR450817.1	NA	2.28457	0.294336	4.06298	0.00937664	5.65682	0.000257346	6.95094	2.49759e-06	-3.57188	0.0380607	-1.85238	0.166308	0.0642394	0.980402	2.34663	0.052659
5	c3a.1	C3	-2.85362	0.0186654	-2.27617	0.023008	-2.8331	0.00573912	-0.135691	0.91863	-1.55509	0.374649	-1.00281	0.394253	-1.63572	0.212278	2.34415	0.00891503
7	meis2a	MEIS2	4.49518	0.000516911	-0.667737	0.618421	-1.53806	0.237292	4.78543	1.07762e-05	1.38168	0.669208	-4.52738	0.00309479	-5.40531	0.000886656	2.3421	0.23077
7	tead3b	TEAD3	2.76916	2.01946e-11	-3.12733	1.86147e-07	2.94385	9.88393e-16	4.45589	7.396e-36	-0.420448	0.887717	-6.61979	2.31879e-16	-0.235354	0.927748	2.34089	0.0907719
7	hspg2	HSPG2	-0.818288	0.403669	-4.02173	6.90315e-11	-2.28205	0.00057155	0.186767	0.826633	0.398387	0.870149	-3.24458	0.000155714	-1.3821	0.347241	2.34019	0.0185416
7	si:dkey-235d18.5	NA	2.90654	9.1567e-08	-4.88029	5.17326e-09	1.20664	0.0246089	3.70307	2.11162e-15	0.667028	0.832339	-7.57832	3.75352e-13	-1.40295	0.514268	2.33799	0.146794
5	BX005286.1	NA	-0.145433	0.926401	-1.28404	0.177823	-0.606919	0.545728	2.07493	0.00745618	-1.01332	0.586934	-2.3013	0.0233904	-1.62249	0.200794	2.3376	0.00212414
5	hoxa13a	HOXA13	2.53025	0.159607	1.62623	0.277901	1.58341	0.316666	4.09493	0.00220467	-0.278011	0.922168	-1.37147	0.317188	-1.41779	0.400282	2.33569	0.0423754
5	si:dkeyp-77c8.1	NA	2.27305	0.0769058	-1.65521	0.183187	-2.33063	0.0655541	2.87503	0.00424575	0.940631	0.742852	-3.62572	0.0114696	-4.25018	0.00536977	2.33531	0.128598
5	SNORD60	NA	0.886734	0.650508	1.72649	0.16766	1.38523	0.308173	3.5858	0.00183406	-1.53443	0.457802	-0.663159	0.649899	-1.06916	0.541472	2.33523	0.0273311
5	ARHGAP28	NA	2.77385	0.00103741	2.39861	0.000859896	1.28331	0.113026	4.43664	1.02701e-10	-0.394712	0.853602	-0.884668	0.423343	-2.1354	0.0412966	2.33447	0.00187976
5	slc12a8	SLC12A8	0.241481	0.887804	-1.16305	0.238239	-2.13786	0.0295433	1.54772	0.100854	0.0287884	0.991939	-1.65356	0.145023	-2.70306	0.0161684	2.33269	0.0148979
5	smyd2a	SMYD2	0.466321	0.467769	0.353253	0.454727	0.714084	0.12177	2.7845	8.05028e-13	-1.13025	0.418297	-1.34275	0.0999836	-0.92483	0.4157	2.32867	2.1706e-11
5	lbx2	LBX1	0.705466	0.645074	-3.52531	0.00397955	-5.33929	0.000290398	2.12136	0.024282	-0.116873	0.976541	-4.72567	0.00451981	-6.53253	0.000567346	2.3268	0.215098
2	agtr2	AGTR2	5.39881	3.24343e-29	-4.88526	2.919e-11	-1.57381	0.00199251	0.831187	0.101395	6.48269	7.73502e-08	-4.79117	2.22592e-07	-1.31542	0.418517	2.32569	0.03183
5	hist1h4l	HIST1H4A	-0.0500111	0.986504	2.92212	0.0342044	-0.445936	0.824456	3.97032	0.00310878	-2.92826	0.184464	0.383448	0.830871	-3.49891	0.0268539	2.3233	0.0998017
7	pkig	PKIG	0.800839	0.412332	-2.05518	0.00150665	0.457821	0.571713	2.55757	5.01656e-05	-0.507127	0.823283	-3.67252	6.07994e-07	-0.963794	0.544404	2.32321	0.0147655
7	srpx	SRPX	1.27301	0.363851	-7.06247	9.53415e-07	-2.89915	0.00406362	1.6944	0.0919363	2.5074	0.292004	-7.87132	1.83621e-06	-3.6771	0.0601792	2.32315	0.236879
1	zgc:162969	LARP6	-10.2095	1.25804e-09	-9.99047	1.14577e-13	-10.7436	6.07059e-17	-7.50903	3.88852e-21	-1.44838	0.627698	-1.24316	0.494428	-2.22873	0.25568	2.32274	0.0581984
7	nid1b	NA	3.50211	0.00125972	-2.43843	0.0105288	-0.583693	0.621546	3.94558	1.19787e-05	2.84447	0.0857233	-5.46089	2.58048e-06	-3.58697	0.0282902	2.32002	0.16349
7	pdk2b	PDK2	1.07998	0.314479	-1.36018	0.0776846	0.0381884	0.971225	2.51339	0.000598617	-0.133616	0.957253	-2.90445	0.000450732	-1.39768	0.304011	2.31974	0.00908645
7	syt8	SYT1	5.24207	1.12192e-07	-1.0869	0.387973	-0.939209	0.455776	5.48379	3.24317e-10	1.44614	0.68224	-5.5627	0.000890727	-5.61157	0.00237901	2.31855	0.280529
5	zgc:77938	ADH5	-0.65555	0.523899	-4.55441	0.000337754	0.0051365	0.995625	1.97241	0.00132086	-1.4666	0.52327	-5.55938	4.78901e-05	-0.834415	0.68661	2.31836	0.058716
7	qdpra	QDPR	1.3424	0.49056	-3.78647	0.00407844	1.46802	0.312071	2.99647	0.0192021	-0.391556	0.908441	-5.8656	4.3525e-07	-0.269919	0.924933	2.31819	0.15791
7	si:dkey-228a15.1	NA	1.28659	0.19959	-2.5747	0.00109743	0.944937	0.258724	2.70792	0.00014002	-0.117916	0.966589	-4.35919	2.72083e-07	-0.556587	0.784189	2.31708	0.0387974
5	tgfbr2a	TGFBR2	0.704849	0.123796	0.850421	0.0141413	-1.18689	0.000721523	2.60597	3.18122e-16	-0.673812	0.7092	-0.555454	0.614251	-2.82539	7.4761e-05	2.31663	0.00025235
5	igfn1.2	IGFN1	2.8165	0.194874	3.86867	0.0210155	4.87583	0.00339204	6.50833	2.93434e-05	-2.57808	0.112099	-1.54028	0.196215	-0.393752	0.841695	2.31524	0.0056134
5	tenm4	TENM4	1.55313	0.450028	3.31693	0.0143076	0.000149537	0.999941	4.61258	0.000495317	-1.92984	0.417077	0.0312698	0.986331	-3.67367	0.00984027	2.31371	0.119001
5	lrfn5b	LRFN5	0.836758	0.570894	-0.718822	0.553229	-0.0966089	0.944155	2.60726	0.00409821	-0.511947	0.810792	-2.30554	0.0295269	-1.65564	0.196503	2.31323	0.00292343
5	polr3gla	POLR3GL	-0.0492868	0.971548	0.478024	0.540534	1.34744	0.0647923	3.11262	1.31351e-06	-2.03781	0.119368	-1.5808	0.0817722	-0.564797	0.707403	2.31178	0.000290115
6	uncx	UNCX	-3.36974	0.060279	-2.95047	0.0402531	-2.41757	0.0772586	0.235832	0.878302	-2.49388	0.279388	-2.18667	0.159707	-1.64981	0.364666	2.31047	0.0548896
5	si:dkeyp-77c8.3	NA	2.70269	0.0336211	0.117215	0.939436	-3.30539	0.0455918	3.20138	0.00194846	1.07865	0.727642	-2.10034	0.226	-5.57051	0.00290895	2.30824	0.179673
5	arl4cb	ARL4C	-0.774765	0.315541	-2.30702	8.62036e-06	-1.73367	0.00152576	0.707488	0.225691	-0.19699	0.924844	-1.99753	0.0110105	-1.36544	0.219486	2.30444	6.01566e-05
5	dnajb6b	DNAJB6	1.86395	0.0102508	-0.593713	0.381453	-1.67987	0.0088249	2.7312	2.34681e-06	0.557095	0.815626	-2.33012	0.0285933	-3.47405	0.000408094	2.30322	0.0302205
6	fbxo15	FBXO15	-0.391219	0.690442	-3.65895	0.000148394	-1.61979	0.0141949	0.952647	0.113104	-0.60097	0.817711	-4.22112	0.0006491	-2.1121	0.164623	2.30318	0.0049935
5	CR392002.1	NA	2.30746	0.105918	1.25836	0.297721	1.16134	0.368445	3.70979	0.000545312	-0.10247	0.97301	-1.36489	0.326559	-1.48194	0.387503	2.30159	0.0557828
5	sobpb	SOBP	-0.697821	0.406132	0.324157	0.6225	-0.318273	0.654682	2.14652	7.2973e-05	-1.70688	0.186621	-0.647452	0.522115	-1.39	0.190554	2.30144	5.49742e-06
7	si:ch211-74m13.1	NA	0.638651	0.344247	-2.68826	1.67787e-06	-0.299813	0.615148	1.80559	5.7947e-05	0.18698	0.94075	-3.52752	1.57159e-05	-0.949359	0.541147	2.30043	0.0105412
7	ARHGAP39 (1 of many)	NA	2.79346	1.94949e-12	-2.31799	7.32007e-08	-0.209769	0.672682	3.37225	2.54832e-22	0.94249	0.701748	-4.7708	9.13054e-08	-2.59755	0.0703425	2.29956	0.072467
5	SNORD14	NA	0.129263	0.966532	3.16122	0.0230924	1.85572	0.242712	4.41973	0.000991087	-3.21234	0.117719	0.0798043	0.964661	-1.49507	0.415896	2.29924	0.0673368
5	ankrd24	ANKRD24	-1.84663	0.0251632	2.18674	0.000633995	0.999202	0.172204	3.50087	1.54063e-08	-4.28272	0.000262807	0.00014167	0.99989	-1.43662	0.345491	2.29856	0.0321196
7	si:dkey-211g8.5	NA	2.59164	0.0689255	0.369311	0.790796	1.64837	0.185953	4.14775	0.000124317	-0.287438	0.916703	-2.81556	0.00782998	-1.43539	0.371774	2.29601	0.0459044
4	C7	NA	0.693189	0.658502	-0.606345	0.580739	4.51244	7.76917e-07	2.92679	0.00165202	-2.55959	0.205312	-4.02909	0.00014774	2.77217	0.0338253	2.29563	0.000934075
5	phactr3b	PHACTR3	0.719753	0.728318	1.84584	0.14304	1.61523	0.233661	3.8808	0.000886675	-2.03713	0.239548	-0.896198	0.484164	-1.16918	0.449835	2.29512	0.018104
7	scara3	SCARA3	0.235166	0.904649	-4.03156	4.78137e-05	-3.3754	0.0010812	0.879929	0.448942	1.79719	0.367753	-3.98813	0.000661839	-3.31385	0.0252072	2.29471	0.119033
5	epm2a	EPM2A	0.341506	0.898135	0.354424	0.848503	1.14006	0.490167	3.34562	0.0132495	-1.88792	0.363233	-1.95491	0.144887	-1.09097	0.545152	2.29251	0.0281303
7	slco2b1	SLCO2B1	2.58311	0.0134686	-4.67136	7.20246e-08	0.897602	0.374932	3.33399	6.85956e-05	0.702937	0.821776	-7.10981	3.68197e-14	-1.36728	0.531446	2.29077	0.165178
7	CU929444.1	NA	1.34267	0.00848807	-2.56152	4.16626e-08	1.58433	0.000208911	3.04195	1.3233e-14	-0.454528	0.861102	-4.72805	1.16956e-10	-0.197597	0.930947	2.29056	0.0432459
5	dclk2a	DCLK2	1.3425	0.0388277	0.759635	0.168659	2.17693	2.14598e-05	3.71241	1.20733e-14	-1.20305	0.473278	-1.93771	0.0303053	-0.293442	0.869881	2.28992	0.0021944
7	rnd3a	RND3	0.36403	0.594961	-2.97223	8.05794e-14	-1.56514	0.000210121	1.26799	0.00237407	0.503122	0.819307	-3.29991	1.56916e-05	-1.8107	0.150508	2.28962	0.0123321
7	spon2a	SPON2	4.41283	0.00292474	1.4183	0.315571	0.604447	0.720029	5.08541	3.57401e-05	2.65746	0.017057	-2.7065	0.0474243	-3.54235	0.0154857	2.28938	0.121943
7	ptges	PTGES	1.90978	0.230199	-3.25214	0.00771687	-0.59374	0.688584	2.6328	0.0246341	0.740679	0.811564	-4.97509	3.83216e-05	-2.24308	0.233761	2.289	0.155823
7	si:ch1073-291c23.2	NA	2.36979	3.02349e-10	-5.46697	5.41887e-31	-1.06189	0.00400095	2.80963	5.88056e-18	1.12919	0.700125	-7.35521	2.72536e-14	-2.91986	0.100854	2.28816	0.172848
7	zgc:174888	NA	1.62359	0.0530465	-0.717363	0.324632	1.0421	0.15713	2.99881	2.20364e-06	-0.0800191	0.973802	-2.75065	0.000849131	-0.811764	0.601276	2.2847	0.00791289
5	enc1	ENC1	0.450774	0.690839	0.592045	0.428709	0.822663	0.283055	2.83357	1.03478e-05	-1.21875	0.425079	-1.14641	0.226782	-0.879236	0.495123	2.28321	0.000144831
5	cacna2d1a	CACNA2D1	3.60328	3.54231e-08	3.2178	2.1057e-08	1.44165	0.0256689	5.06258	1.09554e-19	-0.18057	0.940699	-0.679498	0.568791	-2.65254	0.00588545	2.282	0.00739411
5	fbxo30a	FBXO30	-0.276917	0.795498	0.41559	0.543639	-0.630576	0.365535	2.18168	0.000155633	-1.30209	0.371007	-0.585754	0.571404	-1.78754	0.0627472	2.28108	2.98035e-05
1	lpl	LPL	-4.75163	3.19907e-06	-4.14899	2.70133e-06	-2.07657	0.0346018	-0.703105	0.513394	-2.96852	0.0507798	-2.47017	0.0189218	-0.0890256	0.970259	2.28064	0.0359475
7	gucy2f	GUCY2F	0.394617	0.848897	-4.20743	0.0088758	4.01879	0.00025758	3.70539	0.000591205	-2.77103	0.309811	-7.59	1.88286e-06	1.73781	0.452519	2.27821	0.192774
5	RNF14 (1 of many)	NA	-2.74457	0.0015665	-2.32904	0.00147101	-2.64811	0.000404599	-0.338449	0.71247	-1.24745	0.420385	-0.860694	0.400638	-1.22198	0.304283	2.2747	0.000320447
7	col4a1	COL4A1	5.80263	9.36983e-18	-4.02793	3.54976e-10	0.0400363	0.96513	4.63143	1.46961e-14	2.83079	0.305237	-8.40427	1.0249e-11	-4.33755	0.0252072	2.27271	0.249215
5	zgc:112234	HIST1H2BD	-1.28981	0.449122	-0.238933	0.86724	-2.30355	0.0626964	3.12134	0.00427569	-3.34364	0.140367	-2.37008	0.132149	-4.51782	0.00296875	2.27267	0.180195
7	si:cabz01069012.2	NA	2.01345	0.0176492	-2.20086	0.00174155	-1.11111	0.153929	2.52931	0.000194485	1.01409	0.673434	-3.82082	0.000162741	-2.67465	0.0573843	2.27239	0.0753686
7	pik3ip1	PIK3IP1	-0.543446	0.486345	-2.35771	1.19789e-06	-0.461395	0.444598	1.24781	0.0146128	-0.567895	0.76387	-2.64481	0.000218685	-0.520038	0.736917	2.27192	0.00103278
7	sh3bp5a	SH3BP5	3.06921	1.17613e-05	-3.157	0.000299321	1.94279	0.00302807	3.96182	2.71287e-11	0.511624	0.867911	-6.2489	2.34067e-09	-0.904857	0.685897	2.27133	0.126017
7	si:ch211-271e10.2	NA	-0.117717	0.931781	-2.76362	8.98769e-05	-0.760541	0.345736	1.25623	0.0819987	-0.0818959	0.973102	-3.07666	0.000121439	-0.887503	0.559806	2.27102	0.00828811
7	ccdc85al	CCDC85A	2.6606	0.057272	-5.14887	0.00270745	2.34872	0.047657	3.93258	0.000263797	0.0355579	0.992813	-8.19136	7.83696e-07	-0.363767	0.907785	2.26972	0.226054
1	si:ch211-226h8.4	NA	-11.1721	1.61435e-10	-10.4722	1.39207e-13	-11.1967	2.79331e-15	-8.59375	1.37855e-11	-1.09031	0.734209	-0.279567	0.895907	-1.24484	0.621009	2.26858	0.20754
4	si:dkey-97a13.12	NA	-0.846478	0.852313	0.296297	0.923458	7.34704	0.00025242	2.75108	0.221699	-2.42779	0.41228	-1.29128	0.492128	5.71485	0.000390085	2.26814	NA
5	fzd9b	FZD9	4.46181	7.03136e-05	3.70121	0.000165202	1.43397	0.214684	5.63873	3.04173e-09	0.151335	0.957692	-0.794861	0.571812	-3.27115	0.00462991	2.26673	0.0529041
1	zgc:173544	NA	-11.147	2.49029e-10	-10.4472	2.64839e-13	-11.1717	5.90098e-15	-8.57088	2.70608e-11	-1.09346	0.738679	-0.281242	0.896393	-1.24484	0.62656	2.26567	0.21309
5	FO834831.1	NA	2.97032	NA	2.66849	0.235515	3.14857	0.150676	5.09697	0.00821852	-0.892965	0.718477	-1.28672	0.427665	-0.758912	0.707345	2.26466	0.0276357
7	stmn4l	NA	3.02686	0.00693609	-3.00556	0.00967762	0.214474	0.8723	3.53989	0.000116454	2.33655	0.176751	-5.65566	3.09926e-06	-2.36548	0.181217	2.26311	0.142259
7	slc4a2a	SLC4A2	2.25653	0.034817	-2.35268	0.00643413	-1.90935	0.0382129	0.910423	0.344636	2.65936	0.102414	-3.23647	0.00329563	-2.76565	0.0467868	2.26206	0.00325517
5	rac3a	RAC3	-0.31639	0.79966	-2.03068	0.00424462	-2.2464	0.00190594	1.22138	0.0925067	-0.2825	0.906323	-2.25978	0.0208913	-2.52581	0.0198248	2.25956	0.0144627
5	dusp4	DUSP4	-0.0873346	0.953045	1.58871	0.0281017	3.08228	1.14785e-05	4.29746	1.38401e-10	-3.32143	0.0143356	-1.68187	0.141431	0.111661	0.961187	2.25853	0.0316485
5	asb15a	ASB15	3.20232	0.063566	4.66533	0.000585192	2.88195	0.0565807	5.97712	6.74917e-06	-1.65303	0.413941	-0.01796	0.991093	-2.10533	0.142072	2.25575	0.0468873
5	mtus1a	MTUS1	-0.528965	0.499768	-1.31471	0.0122618	0.642029	0.258378	2.03301	2.12393e-05	-1.42165	0.362523	-2.38753	0.00266943	-0.12082	0.948795	2.25185	0.0013443
7	slitrk2	SLITRK2	3.41973	0.0247067	-2.96566	0.124347	1.01326	0.537256	3.92033	0.00198858	1.04017	0.729569	-5.99012	0.000562308	-1.88485	0.369486	2.25074	0.16986
5	BX000701.1	NA	-0.142134	0.92486	0.633854	0.461638	1.03678	0.211935	2.85326	4.44305e-05	-1.88202	0.160782	-1.1059	0.262688	-0.655	0.639514	2.24894	5.49704e-05
5	zgc:77752	PTPDC1	1.16016	0.593633	1.47461	0.313116	2.55916	0.0773666	4.30729	0.00104191	-2.04614	0.309574	-1.82317	0.156008	-0.577455	0.788008	2.24859	0.0706251
7	pdgfra	PDGFRA	-0.188989	0.915157	-4.93041	4.35567e-08	-3.49821	0.000137753	0.456917	0.682568	0.822831	0.76951	-4.47893	7.1246e-05	-3.03084	0.0513674	2.24805	0.132832
5	ext1c	EXT1	2.88229	0.00367557	1.19865	0.188121	1.22552	0.201631	3.95011	1.0021e-06	0.278927	0.908441	-1.73376	0.104549	-1.71693	0.189425	2.24694	0.0171197
7	si:ch211-286o17.1	NA	0.47449	0.666613	-5.33968	2.23609e-13	-0.155803	0.86427	1.6747	0.011628	0.112979	0.972183	-6.12287	2.15949e-13	-0.682778	0.764497	2.2464	0.113684
5	tenm3	TENM3	1.43849	0.0973373	0.831665	0.246731	-0.00113864	0.999055	2.96951	3.14669e-06	-0.280732	0.891501	-1.04205	0.293058	-1.98088	0.0421408	2.24553	0.000682506
5	igsf9bb	IGSF9B	0.500711	0.881823	0.991623	0.641007	2.00021	0.324	3.69912	0.0390902	-2.08029	0.381925	-1.66229	0.289175	-0.497433	0.843814	2.24508	0.109189
7	epha7	EPHA7	3.48524	7.08506e-05	-4.29448	0.000446436	2.06632	0.0121113	4.25508	9.49447e-09	0.655323	0.851539	-7.71973	4.07318e-09	-1.11144	0.66297	2.24474	0.215093
7	si:ch211-197g15.7	IFI44	1.25368	0.333638	-1.25183	0.195359	0.517335	0.648609	2.75466	0.00184641	-0.246665	0.922551	-3.07215	0.000505098	-1.15873	0.445293	2.2433	0.0241494
5	si:dkey-7n6.2	PKIA	1.25784	0.162331	2.56473	7.32609e-05	4.03573	1.0625e-10	5.35305	1.0841e-18	-3.03331	0.0101644	-1.78771	0.0675199	-0.0385485	0.985611	2.23739	0.00784848
5	CR354435.5	NA	-1.40546	0.744618	3.62441	0.0877391	-1.12282	0.711458	4.57624	0.0285796	-4.94973	0.140865	0.478757	0.842492	-4.80915	0.0440573	2.23668	0.301055
7	CU984600.2	NA	3.67642	0.00180396	1.22273	0.262434	3.46832	0.000673602	5.22664	4.71424e-08	-0.310614	0.905104	-3.07621	0.00122249	-0.599514	0.755356	2.23041	0.0429983
5	acvr2b	ACVR2B	0.180474	0.870992	-3.21809	5.56943e-05	0.714433	0.288753	2.61052	2.55595e-06	-1.28973	0.556112	-4.96371	7.22038e-08	-0.745477	0.703245	2.22984	0.0579603
5	dlgap1b	DLGAP1	1.89355	0.0875474	-1.34126	0.230762	-0.141606	0.912831	2.74742	0.00131041	0.557278	0.813846	-3.17356	0.00393148	-1.84788	0.191696	2.22866	0.0314409
7	tgm2b	TGM2	0.521921	0.518044	-3.03705	1.48518e-09	-0.491559	0.423961	1.95851	8.96804e-05	-0.179685	0.946127	-4.09161	5.23791e-09	-1.41404	0.334134	2.22579	0.0313212
1	myl10	MYL10	-1.22208	0.58818	-5.54397	0.000326775	-2.73532	0.0722403	-0.139825	0.940416	0.252626	0.944675	-4.4903	0.00172451	-1.58591	0.457123	2.22468	0.175658
7	rab12	RAB12	1.51705	0.0535769	-4.5147	5.23153e-09	0.480617	0.528521	2.73166	4.38837e-06	0.0867269	0.97945	-6.40703	2.68563e-13	-1.17975	0.572238	2.22453	0.133622
5	CR790388.1	NA	1.59469	0.571864	4.70891	0.00463719	3.04531	0.104884	5.78477	0.000373432	-3.13503	0.13432	0.300372	0.861358	-1.75768	0.307541	2.22365	0.0623707
1	bmpr1bb	BMPR1B	-1.22178	0.342294	-5.47926	8.30755e-05	-4.29729	3.50536e-05	-0.437965	0.68647	0.640628	0.823283	-4.1002	0.0102755	-3.06044	0.0583704	2.22353	0.109427
7	si:ch73-252p3.1	NA	1.8843	0.00985799	-2.05909	0.00231322	0.680656	0.341332	2.84167	1.07191e-06	0.404503	0.869777	-4.00872	5.78254e-07	-1.088	0.498068	2.22335	0.0340378
5	SNORA31	NA	0.374087	0.855339	2.32982	0.0306546	0.746344	0.583617	3.54105	0.000566587	-2.08701	0.239175	0.111617	0.940964	-1.81852	0.1889	2.22143	0.0221826
4	zgc:158328	NA	2.67702	0.257799	-2.58819	0.269431	5.75353	0.000823897	6.51836	7.71471e-05	-2.77812	0.41587	-8.2359	2.71187e-05	3.09171	0.088737	2.22027	0.356284
5	SNORD60	NA	0.122689	0.973244	2.18551	0.230366	0.829829	0.713103	3.44832	0.0443514	-2.24482	0.327729	0.056571	0.974282	-1.61184	0.365605	2.21895	0.0597417
7	CU207281.1	NA	4.24653	5.07694e-06	0.71582	0.477776	1.57279	0.0970838	5.0267	3.549e-10	0.629236	0.801241	-3.39965	0.000803179	-2.50878	0.0632617	2.21844	0.0635737
5	SNORD21	NA	0.92362	0.666199	2.05929	0.124803	1.35733	0.365603	3.62282	0.00320221	-1.55816	0.40409	-0.329534	0.816472	-1.2233	0.414708	2.21839	0.00596098
5	SNORA73	NA	-0.0327721	0.988147	2.59269	0.0162375	2.40083	0.0356155	4.25266	3.72024e-05	-3.23608	0.0291274	-0.476837	0.735993	-0.71672	0.695522	2.21817	0.0388399
7	kif13a	KIF13A	2.42156	6.83183e-06	-1.35794	0.0060362	0.849856	0.113288	3.20372	1.64593e-12	0.624722	0.784987	-3.65834	5.76613e-06	-1.30507	0.390764	2.21678	0.0360093
5	CR339041.2	NA	2.58032	0.128336	0.83616	0.608554	0.776193	0.652502	3.69765	0.00451465	0.232963	0.931267	-1.84375	0.146631	-1.9221	0.185285	2.21438	0.0335047
7	loxl1	LOXL1	0.963242	0.347431	-4.05079	1.03667e-08	-1.03087	0.193113	1.75423	0.0137546	0.61156	0.816527	-4.91379	6.63904e-09	-1.7942	0.266438	2.2132	0.0856285
7	kank2	KANK2	1.14297	0.037964	-0.482163	0.331919	1.46697	0.00104667	3.00107	2.27317e-13	-0.668944	0.714879	-2.52431	0.000604063	-0.327376	0.846725	2.21225	0.00171151
5	tmc1	TMC2	1.25702	0.56837	0.19655	0.920982	2.10026	0.16976	3.66574	0.00733449	-1.26317	0.57093	-2.5033	0.047002	-0.352107	0.876122	2.2118	0.0378134
7	insm1b	INSM1	3.18545	0.0068242	-3.74713	0.0274133	2.45704	0.0233196	4.258	1.29238e-05	0.267386	0.94075	-7.12616	4.93869e-06	-0.660085	0.80316	2.21129	0.164077
7	slc2a12	SLC2A12	-0.861202	0.260878	-2.57014	1.64421e-06	-1.33192	0.020762	1.01963	0.0717193	-0.694615	0.7092	-2.64264	0.000421184	-1.31267	0.283432	2.21039	0.00312787
7	tead3a	TEAD3	0.330462	0.626687	-4.51894	2.15526e-18	1.7236	2.03958e-05	2.73538	7.53689e-13	-1.27264	0.611995	-6.39051	3.66123e-15	0.372096	0.88251	2.20975	0.125793
5	dzip1	DZIP1	0.842651	0.696549	-1.68428	0.219429	-2.48099	0.0751705	2.87749	0.0270917	-0.869315	0.797547	-3.66323	0.01615	-4.48567	0.00633083	2.20912	0.238711
7	ptprsa	PTPRS	2.3935	0.000561318	-1.92508	0.00389209	2.85748	1.33666e-06	4.21467	7.18161e-14	-0.631368	0.807071	-5.27381	7.55277e-13	-0.106693	0.966471	2.20577	0.078595
7	si:ch211-37e10.2	NA	0.824175	0.691393	-4.90998	0.00649911	-1.34393	0.365858	1.44045	0.290596	0.856551	0.783604	-5.4628	0.00180073	-1.84224	0.37901	2.20543	0.180392
5	cep131	CEP131	-0.511676	0.345308	-0.44316	0.272784	-0.532805	0.203414	2.14283	7.02272e-10	-1.54617	0.260131	-1.57309	0.062545	-1.67031	0.0928762	2.20426	0.000239942
1	si:ch1073-75o15.3	NA	-8.83243	1.69477e-05	-7.17079	1.91061e-05	-7.93889	1.57218e-06	-5.71915	6.92193e-05	-1.87938	0.523514	0.0926505	0.966584	-0.965894	0.709039	2.20365	0.177199
7	si:ch211-212k18.9	MS4A4A	0.443471	0.755766	-5.38425	1.86147e-07	1.42339	0.110507	2.58757	0.00123087	-0.99203	0.735725	-7.08124	1.88216e-11	0.147203	0.961339	2.20319	0.17719
5	tp73	TP73	3.96012	0.000189767	2.7385	0.00394939	-0.739878	0.565062	4.91777	4.68313e-08	0.392601	0.887717	-1.12074	0.430711	-4.78382	1.52529e-06	2.2028	0.0858441
5	SNORA62	NA	-0.471461	NA	3.63406	0.14174	2.00921	0.498069	4.75085	0.0460119	-4.17349	0.142475	0.268529	0.903301	-1.71633	NA	2.20268	NA
7	btd	BTD	1.67499	0.0104305	-4.2824	5.56734e-05	0.535405	0.421976	2.70241	2.15936e-07	0.313355	0.922169	-6.1171	1.34194e-07	-1.06962	0.611501	2.20151	0.118206
5	NA	NA	-0.0536841	0.979315	0.839068	0.456552	1.06018	0.342907	2.97108	0.00125791	-1.92038	0.185759	-1.02983	0.336897	-0.79484	0.565334	2.2015	0.000495456
7	CU539058.1	NA	2.95009	0.00254186	-2.25347	0.0920955	4.03079	1.03254e-06	5.11284	1.15569e-10	-1.01291	0.732019	-6.54276	3.22951e-07	0.255849	0.929485	2.19882	0.171328
6	ghrhra	ADCYAP1R1	-5.10377	0.0477518	-3.97365	0.0315492	-0.566691	0.765908	0.789263	0.64932	-4.86725	0.0961413	-3.8392	0.0360919	1.59109	0.284748	2.19863	0.202468
5	CABZ01112268.1	NA	2.24458	0.176959	-0.739548	0.716686	2.38889	0.0837084	3.88923	0.0017004	-0.413832	0.876562	-3.68159	0.0121823	-0.238026	0.918116	2.19641	0.0336399
5	slco2a1	SLCO2B1	3.39009	0.000653287	-1.45655	0.125554	-1.40829	0.156078	3.64667	1.26656e-05	1.34725	0.616029	-4.2419	0.000777694	-4.19884	0.00340267	2.19314	0.175824
6	zgc:162297	NA	-2.46068	0.00210956	-3.78819	2.41856e-05	-2.88628	3.08104e-05	-0.538912	0.440165	-1.70646	0.448958	-3.28189	0.0158278	-2.23821	0.163189	2.19285	9.18368e-05
7	alpi.1	ALPI	4.41022	0.000576849	-3.90251	0.028628	2.16201	0.0863754	4.89882	7.91225e-06	1.01483	0.76245	-7.93891	2.46991e-06	-1.71796	0.469787	2.19223	0.249714
5	NA	NA	0.406251	0.837377	-1.02958	0.490152	1.16423	0.342703	2.6346	0.011914	-1.0381	0.601752	-2.68831	0.0283197	-0.228881	0.909415	2.1897	0.0101726
7	CABZ01090021.1	NA	3.43235	0.000811607	-3.59437	0.00606895	5.27392	5.44647e-10	6.14281	1.45904e-13	-1.61142	0.608512	-8.9069	4.98116e-11	0.562797	0.855072	2.18749	0.268263
5	zgc:153383	FAM177A1	0.760145	0.582178	-3.83655	0.00263018	-0.718174	0.503902	2.56919	0.00230504	-0.619868	0.847471	-5.59173	9.00099e-05	-2.3786	0.197346	2.18721	0.172818
7	tlr18	NA	0.517277	0.807151	-2.65474	0.0342044	-0.690421	0.643135	1.88489	0.130082	-0.114463	0.971272	-3.63761	0.00146118	-1.57707	0.375696	2.18504	0.107071
1	si:dkey-152b24.6	NA	-7.20047	1.01716e-12	-7.44589	6.37512e-15	-8.08092	1.0538e-17	-5.55825	1.97568e-11	-0.383697	0.8771	-0.689047	0.629791	-1.5809	0.310972	2.18487	0.0205272
7	si:dkey-240h12.3	NA	0.908413	0.408825	-2.90857	0.0149812	-0.659094	0.494381	1.8807	0.0121153	0.405398	0.864434	-3.85167	0.00160414	-1.50226	0.292539	2.18459	0.0195679
6	dydc2	DYDC2	-3.16683	0.0632503	-3.8788	0.00424021	-1.81105	0.224424	-0.344859	0.841123	-1.72838	NA	-2.59421	NA	-0.251596	NA	2.18417	NA
7	numbl	NUMBL	1.83051	0.116216	0.462528	0.665241	1.57123	0.106626	3.45608	5.45452e-05	-0.416728	0.847471	-2.01405	0.030081	-0.773338	0.612591	2.18378	0.00851495
5	pcdh2ab1	PCDHA8	4.09642	0.0595786	-0.733438	0.791768	3.41925	0.0851944	5.12552	0.00435195	0.329548	0.928178	-4.96058	0.00368049	-0.527881	0.854893	2.18234	0.154846
7	rims2b	RIMS2	0.428567	0.816842	-2.90102	0.008953	1.68307	0.130108	2.76145	0.006207	-1.20462	0.624464	-4.78461	5.31932e-06	0.258373	0.918194	2.18217	0.116404
5	pcdh1g32	PCDHB3	3.17713	0.245225	-0.733437	0.806989	5.44117	0.00883007	6.26879	0.00149299	-2.0147	0.561211	-6.13839	0.0013907	0.637154	0.853463	2.18139	0.312723
7	steap4	STEAP4	0.439013	0.745324	-3.54573	2.50684e-06	-2.60566	0.00094912	0.974032	0.251067	0.938056	0.693309	-3.63463	0.000259608	-2.65014	0.0510693	2.1813	0.0825418
7	plpp3	PLPP3	1.14134	0.127345	-3.09814	1.09394e-08	1.47587	0.0122833	2.806	1.59471e-07	-0.464881	0.860563	-5.03807	1.36914e-13	-0.0827666	0.973431	2.18078	0.0727065
5	SNORA75	NA	-0.948887	0.814807	3.58588	0.0468166	1.34478	0.554133	4.43421	0.0124796	-4.36777	0.138142	0.598634	0.763881	-2.16092	0.304371	2.17928	0.191035
7	trim35-14	TRIM35	2.57234	0.130587	1.67985	0.220316	1.89525	0.186331	4.36045	0.000512164	-0.606828	0.809608	-1.68772	0.176605	-1.44772	0.372495	2.1773	0.0714654
7	fryb	FRY	2.66736	0.0153892	0.609311	0.562938	1.57949	0.113664	3.94818	5.81854e-06	-0.0173801	0.994394	-2.40099	0.00914748	-1.3387	0.332353	2.17686	0.0206842
5	ryr2b	RYR2	-4.4931	0.000513158	1.85781	0.0477232	-4.03612	0.000120033	2.62704	0.00417159	-6.1134	0.00298564	0.705638	0.728697	-5.73822	0.000174297	2.17568	0.253375
5	cdkn2a/b	CDKN2A	-1.53709	0.0734551	0.148444	0.859649	0.988795	0.174593	2.3579	0.000201988	-2.85394	0.0231456	-1.15136	0.293762	-0.133348	0.946723	2.17517	0.0138669
1	slc4a4a	SLC4A4	-2.44101	0.0509189	-7.29218	2.30974e-13	-3.86466	8.95631e-05	-1.55654	0.1399	0.471968	0.869777	-4.86356	1.16767e-06	-1.27645	0.495302	2.17472	0.114353
7	pcmtd2	PCMTD2	-1.2009	0.299708	-2.21607	0.00643413	-1.51892	0.0856555	0.780284	0.393946	-0.823897	0.656686	-2.03469	0.0230821	-1.26252	0.325208	2.17363	0.00699803
5	CR855274.1	NA	1.65011	0.0214222	2.80707	4.49687e-07	-0.537665	0.443466	3.89707	8.05028e-13	-1.11976	0.589886	0.23653	0.873135	-3.54768	0.000171084	2.17057	0.0483758
7	esyt2b	ESYT2	1.86607	0.0710152	-5.26808	1.44092e-05	-1.99644	0.0252134	2.21205	0.00632957	1.20478	0.691377	-6.67602	4.57282e-06	-3.35754	0.0604917	2.17053	0.224442
7	ccbl2	KYAT3	1.84134	0.0715831	-1.99597	0.0714583	3.07387	0.000114656	4.07105	7.486e-08	-1.10197	0.680293	-5.14173	1.27685e-05	0.3679	0.887176	2.16777	0.141709
5	vezf1a	VEZF1	-0.243564	0.825032	-0.176188	0.817663	1.84715	0.00242186	2.98764	1.26734e-07	-2.16933	0.124659	-2.21886	0.0119772	0.168942	0.929726	2.16653	0.0108004
7	tmeff1b	TMEFF1	1.84625	0.00843882	-4.20244	1.31447e-05	3.41997	8.51363e-10	4.39463	4.62574e-16	-1.45085	0.602269	-7.69211	5.23123e-13	0.394491	0.888762	2.16289	0.199221
7	sema3bl	SEMA3G	1.6074	0.0789918	-6.17339	4.48784e-13	-4.84503	2.23003e-11	1.97429	0.00548374	1.16314	0.732885	-7.25362	2.03271e-07	-6.0157	0.000157148	2.16188	0.289306
5	fosb	FOSB	3.93995	0.000130744	3.88864	9.05179e-06	0.823492	0.454308	5.36253	3.88538e-10	-0.193886	0.945798	-0.279582	0.855159	-3.65716	0.000362008	2.16065	0.0697087
7	plxnb1a	PLXNB1	1.42582	0.406451	0.791509	0.550234	0.950012	0.494999	3.05316	0.0083195	-0.431567	0.865175	-1.22536	0.331521	-1.04239	0.536738	2.16027	0.0568502
5	TMEM184B (1 of many)	NA	0.0867981	0.967378	-1.17736	0.329742	0.32051	0.819398	3.23858	0.00133694	-2.09174	0.344356	-3.52208	0.0040217	-1.95642	0.254438	2.15672	0.129213
5	abca1a	ABCA1	-2.15149	0.00654729	-2.03851	0.00177548	-2.46584	0.000204398	-0.0372387	0.965232	-0.980967	0.51278	-0.926078	0.315445	-1.41712	0.162829	2.15491	0.000103175
5	btg2	BTG2	2.69632	6.9637e-06	1.01161	0.0698647	-0.20756	0.772438	3.44509	1.00472e-11	0.635448	0.766458	-1.42228	0.199294	-2.74028	0.00736574	2.1548	0.0284277
7	etv5b	ETV5	1.47777	0.0348281	-0.775156	0.202936	3.73778	1.33082e-12	4.57016	9.00263e-19	-2.03013	0.324239	-4.47385	7.13868e-07	0.599022	0.781616	2.15293	0.102763
7	sik2b	SIK2	-0.0500689	0.966907	-2.17823	0.00017119	0.426115	0.561942	1.88048	0.00132771	-0.778155	0.68382	-3.16628	3.26969e-06	-0.259202	0.888595	2.15277	0.0113162
7	llgl1	LLGL1	-0.170345	0.894434	-2.45401	0.000259945	-1.01306	0.178334	1.16034	0.100199	-0.0871489	0.970638	-2.70931	0.000459851	-1.12882	0.395794	2.15258	0.00819316
1	igf2a	IGF2	-1.51535	0.154072	-4.70839	9.99328e-09	-3.24563	4.71322e-05	-0.685316	0.449564	0.535534	0.817693	-3.07729	0.0013787	-1.58563	0.265235	2.15135	0.0391429
7	bcl11ab	NA	-1.40217	0.406646	-3.26779	0.00687531	-1.08059	0.419451	0.407585	0.775041	-0.627725	0.790659	-2.75002	0.0136383	-0.296758	0.889797	2.14766	0.0524021
7	ms4a17a.11	MS4A4A	1.11326	0.0490106	-2.27086	1.19529e-07	-0.566218	0.269017	1.9203	7.92998e-06	0.556101	0.792724	-3.30146	4.12174e-06	-1.48685	0.253384	2.14756	0.0197112
1	ebi3	EBI3	-2.07152	0.141527	-3.38127	0.00472658	-2.143	0.0585466	-0.148913	0.912562	-0.752298	0.717988	-2.27678	0.0516025	-0.907275	0.566339	2.14607	0.0137868
5	SNORA3	NA	-0.150546	0.956725	3.00659	0.0130471	2.27503	0.0846787	4.31404	0.00021069	-3.44781	0.0397046	-0.0631453	0.968462	-0.973987	0.579846	2.1459	0.0562466
5	zmp:0000001316	NA	1.26069	0.253625	-0.784695	0.381903	-0.394288	0.701768	2.23457	0.0045608	0.347192	0.875159	-2.05945	0.0286477	-1.64195	0.180357	2.14559	0.0137235
5	tmem169a	TMEM169	-0.126556	0.948567	0.589055	0.595569	3.16278	0.000815811	4.2502	1.92003e-06	-3.35854	0.0265912	-2.76095	0.0099998	0.229133	0.919595	2.14541	0.0707584
7	si:dkey-225k4.1	NA	1.49269	0.17425	-1.44733	0.0908039	0.514635	0.613238	2.55898	0.00137749	0.22891	0.926903	-3.11726	0.000218685	-0.9833	0.529083	2.14487	0.0316527
7	bicc1a	BICC1	1.55828	0.0721748	-3.68441	1.34288e-06	0.370934	0.667736	2.46658	0.00017827	0.42353	0.879414	-5.25806	4.18858e-10	-1.03735	0.587598	2.14406	0.102918
7	B3GNT3 (1 of many)	NA	1.44042	0.0952439	-2.17408	0.0120074	2.10693	0.00188325	3.30326	1.55194e-07	-0.705612	0.775348	-4.5214	1.59057e-06	0.08121	0.97405	2.14345	0.076219
7	LTBP4	NA	0.0559517	0.972254	-7.21121	7.80932e-17	-3.01498	0.000155312	0.436421	0.64973	1.13418	0.695536	-6.79286	1.8752e-10	-2.5439	0.168265	2.14325	0.206875
5	aff3	AFF3	-0.199526	0.847946	0.787246	0.181892	-0.6663	0.30387	2.39252	6.24907e-06	-1.50471	0.27879	-0.453292	0.674699	-2.13314	0.0131829	2.14252	0.000599139
7	VPS72 (1 of many)	NA	0.301629	0.788337	-3.10433	1.76147e-05	1.64794	0.0116349	2.66404	9.17223e-06	-1.25633	0.602533	-4.92423	5.53211e-08	0.330846	0.892876	2.14206	0.114544
7	tnnt2e	TNNT3	-0.768588	0.660223	-5.45127	0.000321764	-2.61592	0.023116	0.302765	0.822967	0.231044	0.943959	-4.89133	0.0014159	-1.96763	0.267167	2.14199	0.132349
5	zgc:136971	APEH	0.129746	0.873158	-0.202883	0.705153	0.238055	0.666592	2.28029	1.83881e-08	-1.02441	0.437095	-1.48553	0.0400736	-0.971843	0.341542	2.14164	1.22921e-10
5	CR848844.1	NA	-1.16763	0.497508	-2.07416	0.173629	3.23472	0.000212359	4.1915	4.35383e-07	-4.35803	0.0465745	-5.37398	0.000839855	0.424784	0.88183	2.1398	0.206965
5	eif4ebp3l	EIF4EBP3	-1.36831	0.0374789	-1.18253	0.026359	1.43516	0.00844531	2.46887	7.92177e-07	-2.80922	0.0338551	-2.74752	0.00127871	0.297535	0.877918	2.13815	0.0247061
7	adam10b	ADAM10	0.271485	0.810944	-3.39224	4.30305e-08	1.31503	0.0490622	2.40654	6.66424e-05	-1.01058	0.661156	-4.95226	1.58007e-11	0.2167	0.925923	2.13764	0.0841902
7	plxna1b	PLXNA1	0.896608	0.0707837	-2.15612	4.63664e-06	1.04888	0.0096342	2.43699	1.3396e-11	-0.344231	0.880999	-3.74181	2.10394e-07	-0.173567	0.931618	2.13573	0.0238476
5	socs3a	SOCS3	3.34994	0.0244766	3.26396	0.0080524	2.07257	0.131706	4.92868	3.26268e-05	-0.385785	0.879917	-0.517724	0.719996	-1.91053	0.180505	2.13554	0.056814
5	BX001014.2	NA	-0.218497	0.948307	1.5966	0.360567	-1.47161	0.489582	3.65786	0.0207844	-2.85368	0.279134	-1.0084	0.599769	-4.29714	0.0210873	2.13499	0.233184
5	si:dkey-174i8.1	NA	2.22513	0.0740362	1.30613	0.222411	-0.595026	0.652214	3.25714	0.000704447	0.275482	0.913891	-0.883981	0.496006	-2.96369	0.00819191	2.13397	0.0419029
7	dnajb4	DNAJB4	2.47169	0.033684	-1.76641	0.0993253	0.133459	0.922463	3.04881	0.000997717	0.857902	0.730042	-3.91101	0.000249523	-1.97714	0.211237	2.13004	0.103482
5	BX569785.1	NA	3.02286	0.319105	2.6515	0.26201	0.559052	0.859768	4.39574	0.0480633	-0.119529	0.97406	-0.607089	0.763611	-2.93538	0.134693	2.13004	0.204392
5	tbx6	TBX6	-0.595159	0.641874	-0.248109	0.798629	0.983397	0.255636	2.41178	0.00123939	-1.94717	0.153354	-1.6784	0.0659629	-0.232014	0.89485	2.13001	0.00415674
5	CU464180.1	NA	-0.393965	0.890406	-3.94327	0.0475203	0.625036	0.743326	1.81232	0.253003	-1.05609	0.70313	-4.87334	0.00405964	0.116713	0.967373	2.1291	0.133486
7	kaznb	KAZN	3.59728	3.64416e-09	-3.411	9.61165e-06	2.76621	6.71772e-07	4.51123	1.09531e-17	0.409389	0.901818	-7.1378	2.49756e-15	-0.629727	0.807152	2.126	0.193067
7	efemp2a	EFEMP2	5.7823	1.20857e-13	-1.92661	0.0116913	3.32428	4.62637e-06	6.10837	3.17944e-19	1.2014	0.686472	-7.19169	4.69326e-13	-1.82426	0.38794	2.12431	0.232618
5	grb10b	GRB10	1.34624	0.116144	1.45074	0.0277397	1.8201	0.00690133	3.57781	5.16039e-09	-1.12357	0.458156	-1.08495	0.245169	-0.648537	0.634644	2.1241	0.000917802
5	SNORD60	NA	2.00859	0.479153	5.41759	0.00238334	1.46306	0.545747	6.09669	0.000574906	-3.08289	0.231441	0.812577	0.670789	-3.72345	0.0453429	2.12347	0.220023
7	sox6	SOX6	-0.515798	0.624341	-4.71443	1.72051e-13	1.01023	0.153877	1.97076	0.00180519	-1.40038	0.555637	-5.83546	5.5111e-14	0.39276	0.870998	2.12198	0.130819
5	SNORD58	NA	1.33524	0.435674	2.80313	0.0139804	1.71334	0.182996	4.08609	0.000178737	-1.68606	0.360227	-0.0321569	0.982521	-1.39658	0.340883	2.12146	0.0260931
5	BX842701.1	NA	-1.12498	0.452313	-0.909107	0.41579	-5.66659	0.000353606	0.773814	0.480054	-0.760044	0.777034	-0.543263	0.746306	-5.60702	0.000670708	2.12058	0.10323
6	BX663519.1	NA	-2.45145	0.310685	-4.19309	0.0290072	-2.1676	0.228568	-0.532438	0.777855	-0.704788	0.813362	-2.71196	0.133181	-0.418213	NA	2.11976	NA
4	cthrc1b	CTHRC1	1.68561	0.266535	-0.835053	0.570494	6.407	2.79932e-10	6.99471	2.30106e-12	-4.31542	0.0669941	-7.00706	6.61346e-07	2.05553	0.325019	2.11834	0.284661
5	CU467861.2	NA	3.11102	0.0528869	-0.826601	0.668843	2.89461	0.0376059	4.60782	0.000270317	-0.294109	0.923369	-4.58111	0.000589785	-0.576118	0.802406	2.11642	0.10821
5	SNORA7	NA	1.09986	0.643721	2.29962	0.127764	2.07714	0.193567	3.93133	0.00477199	-1.7501	0.355359	-0.439861	0.760368	-0.765557	0.661185	2.11592	0.0186867
5	CR382300.1	NA	2.0946	0.246651	-3.47326	0.0301263	-3.58949	0.0229213	3.19728	0.0150011	1.50195	0.631969	-5.76089	0.00148042	-5.91094	0.00250593	2.11542	0.348558
7	ankha	ANKH	0.476527	0.401006	-3.60151	6.88966e-16	-2.2308	9.25866e-09	1.09725	0.00402194	0.787539	0.72519	-3.83185	8.74244e-06	-2.45553	0.0496504	2.11407	0.0598017
7	jam3b	JAM3	1.92835	0.0622835	-1.73549	0.0355794	0.660119	0.502637	2.77322	0.000481067	0.489581	0.842273	-3.64703	1.52454e-05	-1.076	0.51506	2.11373	0.0621292
7	ftr11	NA	3.24187	0.00663551	0.262187	0.838477	1.67065	0.132418	4.09016	2.37077e-05	0.485303	0.846673	-2.94479	0.00294801	-1.42593	0.3579	2.11227	0.066904
7	zfp36l1b	ZFP36L1	-0.0646497	0.955293	-3.32298	1.49987e-10	0.71204	0.257425	1.85222	0.000621923	-0.781505	0.72691	-4.32692	2.46974e-10	0.134369	0.952307	2.112	0.0589564
6	CU694952.1	NA	-3.0736	0.0295135	-2.29822	0.0459944	-2.95477	0.0123991	-0.512101	0.706565	-1.48152	NA	-0.693832	NA	-1.44697	NA	2.11192	0.0338336
7	CU639469.1	NA	2.09788	0.000170763	-2.08915	3.69208e-05	1.83795	0.000198905	3.34706	2.93274e-13	-0.0115515	0.996147	-4.5918	1.98275e-12	-0.346294	0.868471	2.11101	0.0597041
1	si:dkey-286h2.7	NA	-3.08068	0.0228942	-4.80657	0.000443731	-3.62781	0.00156583	-1.66298	0.141518	-0.134485	0.957253	-2.14053	0.127131	-0.815035	0.625571	2.1108	0.0279276
7	dip2ca	DIP2C	0.656171	0.223693	-2.37383	1.08711e-09	0.559766	0.201786	2.05875	2.1784e-08	-0.193823	0.934248	-3.5549	1.38291e-08	-0.334535	0.854513	2.10982	0.0177979
7	sparc	SPARC	3.58739	2.30872e-09	-4.3051	5.13781e-16	1.60573	0.0054321	4.0654	4.34758e-15	0.976107	0.736747	-7.53118	4.05205e-22	-1.47239	0.482386	2.10942	0.206579
7	myh10	MYH10	0.691802	0.118633	-3.52718	1.95478e-27	2.47044	2.3756e-15	3.33975	8.85473e-28	-1.57928	0.490266	-6.05245	2.3224e-18	0.516755	0.825048	2.10872	0.134454
7	cpamd8	CPAMD8	1.52525	0.212645	-4.79387	1.10734e-06	-3.61245	9.63693e-05	0.661317	0.524524	2.36413	0.337344	-5.05023	0.000181261	-3.96296	0.0165474	2.10646	0.201789
7	mxe	MX1	3.04045	0.00128007	0.63433	0.495192	2.72953	0.000945408	4.41479	9.60405e-09	-0.162713	0.947044	-2.8964	0.000360826	-0.570444	0.737531	2.1061	0.0259035
5	ascl1b	ASCL1	4.31079	0.00934774	2.27322	0.137123	1.35078	0.44143	3.79265	0.00841171	1.64048	0.393568	-1.04776	0.456502	-2.08295	0.16244	2.10595	0.0176325
7	runx2a	RUNX2	1.85738	0.186853	-2.66588	0.0441819	1.08443	0.374932	2.96248	0.00417441	0.162103	0.957945	-4.76095	4.10671e-05	-0.787369	0.707403	2.10356	0.113645
1	CABZ01059627.1	NA	-11.061	9.02421e-21	-11.8417	1.95391e-19	-11.2574	1.10267e-30	-9.35302	1.10072e-35	-0.388278	0.883356	-1.30419	0.449256	-0.722001	0.719352	2.10339	0.0807431
5	tgm2a	TGM2	-2.40994	0.450028	-2.19063	0.324103	-1.1234	0.608296	3.22532	0.0426511	-4.6487	0.193139	-4.56077	0.0439493	-3.46639	0.174277	2.10191	0.371074
7	qkia	QKI	0.372622	0.530287	-1.61589	8.37872e-06	0.802205	0.0471466	2.18385	7.01014e-10	-0.668051	0.709409	-2.91765	1.69638e-06	-0.191771	0.912546	2.10123	0.00422243
7	asap1a	ASAP1	1.98452	0.00162734	-3.79729	3.92388e-13	-0.894263	0.136046	1.20523	0.0298016	2.12381	0.250042	-4.7027	1.17333e-08	-1.66662	0.302938	2.10122	0.048839
5	sesn1	SESN1	-0.777552	0.336462	-2.20792	4.13383e-05	-1.53817	0.00785025	0.688373	0.260648	-0.273411	0.884526	-1.95812	0.00684588	-1.21461	0.259538	2.09909	0.000386713
7	glipr2l	GLIPR2	3.16931	8.61959e-06	-2.54113	0.000149013	1.98049	0.00267152	3.89786	1.03182e-10	0.631417	0.817704	-5.60951	3.29803e-12	-0.854681	0.68205	2.09816	0.134986
5	tarsl2	NA	0.295859	0.859615	2.3776	0.00702055	0.971565	0.348045	3.5574	3.23232e-05	-2.23055	0.142349	0.0742815	0.95824	-1.62194	0.213793	2.09812	0.0313828
5	CABZ01065684.1	NA	2.0466	0.0781042	3.77398	1.43771e-05	3.52948	8.86397e-05	5.34325	2.72245e-10	-2.26739	0.124497	-0.429818	0.738006	-0.725649	0.653454	2.09805	0.0256202
7	tnfaip6	TNFAIP6	2.67319	0.00651707	-3.24309	0.00013505	-2.57633	0.00293324	2.82851	0.000470504	2.26997	0.325656	-5.20972	3.19112e-05	-4.57268	0.00215526	2.09723	0.234656
7	zmat3	ZMAT3	0.714357	0.60903	-3.11164	0.0152081	-0.756172	0.488349	1.59514	0.0752675	0.461154	0.851503	-3.84019	0.00241797	-1.37638	0.377945	2.09654	0.0458234
7	pnpla7b	PNPLA7	0.130955	0.888436	-0.863836	0.0950047	1.70468	0.000507252	2.7695	1.45683e-09	-1.57341	0.317258	-2.73751	0.000316483	0.229846	0.899908	2.09516	0.0136563
5	BX548044.7	NA	2.33748	0.202699	4.86994	0.000224178	-2.01461	0.352307	5.60206	1.74613e-05	-2.23299	0.394973	0.719829	0.704963	-6.80363	0.000116468	2.09369	0.225496
7	CABZ01052815.1	NA	-1.57144	0.013851	-3.37781	1.13954e-11	-1.7662	0.000944204	0.0331599	0.962212	-0.435986	0.813973	-2.51157	0.000118534	-0.718469	0.588873	2.09317	0.00152707
1	plppr5a	PLPPR5	-3.89593	0.00693609	-7.6378	4.28205e-06	-3.58202	0.00294128	-2.09244	0.0809138	-0.601851	0.829322	-4.65572	0.00387709	-0.340577	0.890082	2.0922	0.091711
5	cdkn1cb	NA	1.92863	0.0745562	0.259442	0.814122	1.05247	0.282128	3.67277	5.73297e-06	-0.597196	0.778491	-2.51757	0.0064812	-1.65982	0.195661	2.0914	0.0284888
7	dlx3b	DLX3	3.2268	0.0580874	-1.79925	0.215553	-1.14833	0.479816	3.38719	0.0124064	3.84895	0.00102088	-4.35146	0.00221883	-3.68206	0.0377377	2.08982	0.261065
7	zgc:92113	SLC25A18	1.60618	0.272941	-0.35482	0.784203	-1.29511	0.280241	2.25549	0.0344565	1.98002	0.0763345	-1.646	0.18342	-2.65981	0.0379617	2.08845	0.0836769
5	SORCS3	NA	0.187908	0.96123	2.91967	0.104512	1.36651	0.526723	4.07525	0.0188999	-2.86232	0.195487	0.124926	0.945275	-1.75728	0.325648	2.08832	0.113579
5	hoxa2b	HOXA2	0.445953	0.768674	-1.01946	0.289548	-4.11578	5.01853e-05	1.23916	0.180871	0.548857	0.832996	-1.24961	0.365158	-4.55679	2.18936e-05	2.08774	0.0974735
7	creb3l2	CREB3L2	1.01495	0.0326399	-3.23435	9.77995e-19	-1.09857	0.00559133	1.52559	3.65771e-05	0.918483	0.66674	-3.9039	3.06366e-07	-1.66872	0.238801	2.08741	0.0592604
7	FAM135B	NA	2.43405	0.268706	-2.35864	0.260855	3.52738	0.0347127	4.70988	0.00246281	-1.18627	0.717006	-6.24317	0.000161548	0.0625042	0.985752	2.08524	0.279221
1	plekhh1	PLEKHH1	-2.52038	6.69935e-05	-2.88451	8.2406e-08	-1.97839	0.000440334	-0.368746	0.576614	-1.0507	0.45628	-1.54895	0.0447016	-0.484721	0.719141	2.0837	5.80775e-05
7	fat1a	FAT1	3.90256	0.000754107	-3.59597	0.000450149	1.44937	0.200573	4.25287	1.11648e-05	1.14141	0.703125	-7.02913	1.21576e-11	-1.86663	0.372364	2.08233	0.243549
7	SP6	NA	4.36413	0.00211095	-0.752923	0.643995	-0.867471	0.60267	4.58156	0.000129922	1.33966	0.692681	-4.55871	0.00563904	-4.66899	0.0110226	2.08142	0.315416
7	sall4	SALL4	3.03525	0.0119033	-0.466461	0.71152	-2.93146	0.0142751	3.67917	0.000171558	0.73717	0.813701	-3.2915	0.0213739	-5.803	1.14303e-05	2.08065	0.222897
7	gpr61	GPR61	2.82435	0.00688221	-2.30807	0.129027	3.59129	5.23129e-05	4.74489	1.94171e-08	-0.794633	0.772	-6.20644	3.34675e-06	0.108781	0.96884	2.07851	0.14683
7	ctdsp2	CTDSP2	-0.138119	0.904455	-2.8925	3.31979e-07	-0.960781	0.144173	1.04585	0.0939679	0.0499266	0.982361	-3.07324	5.57518e-06	-0.9695	0.482468	2.07704	0.0151607
5	and3	NA	1.00565	0.628806	-1.11853	0.566097	3.91627	0.00161431	4.78401	5.04663e-05	-2.76387	0.213054	-5.07899	0.00103654	0.511361	0.841054	2.07624	0.169648
1	igf3	NA	-6.47826	3.49452e-06	-3.45855	1.63779e-05	-4.8394	1.73274e-08	-2.42692	0.00169183	-3.05307	0.122493	0.299992	0.830515	-1.46288	0.319713	2.07377	0.0220459
5	si:dkey-33o22.1	NA	-0.11546	0.960111	-3.59705	0.0375129	1.8222	0.117662	2.77143	0.00918977	-1.83717	0.439902	-5.52786	0.00064718	0.38075	0.881635	2.07342	0.150434
5	slc5a7a	SLC5A7	1.92051	0.426232	2.08726	0.256235	2.84307	0.113492	4.60731	0.00420486	-1.63297	0.379983	-1.54859	0.214213	-0.667229	0.703829	2.07301	0.0166266
5	srpk3	SRPK3	-0.322106	0.702015	0.84173	0.0999049	-0.379434	0.530852	2.25788	1.41423e-06	-1.52266	0.222128	-0.252324	0.808995	-1.68739	0.0561875	2.07159	0.000109986
5	si:dkey-108k21.21	HIST1H1E	-2.6	0.0576002	1.54147	0.0902197	-0.747441	0.502602	2.63721	0.00221732	-4.26918	0.00463483	0.181659	0.907093	-2.50012	0.0578009	2.07079	0.0758695
2	cldni	NA	6.81377	5.8723e-15	-1.01139	0.28062	0.348881	0.752168	2.66895	0.0012377	5.92093	1.36184e-08	-5.79478	6.8276e-05	-4.44878	0.0165909	2.07076	0.0378023
7	vmo1a	VMO1	-0.771129	0.642324	-5.71046	2.40499e-08	-3.11349	0.00251968	-0.0316341	0.980688	0.603563	0.836322	-4.85091	8.01746e-06	-2.18499	0.203237	2.06981	0.17103
7	map1lc3a	MAP1LC3A	0.572031	0.478902	-2.27191	1.04609e-05	0.618415	0.306259	2.06679	4.55506e-05	-0.321321	0.884188	-3.48893	3.04128e-08	-0.292568	0.874285	2.06798	0.0215623
5	capn3a	CAPN3	1.2617	0.255433	4.03206	4.1212e-08	4.88092	1.87997e-11	6.05544	1.33452e-17	-3.81542	0.00657002	-0.98623	0.469732	0.0638539	0.979482	2.06768	0.0874075
5	si:dkey-264d12.5	NA	1.03467	0.00895214	1.42585	1.00165e-05	-1.51941	5.51001e-05	2.83581	5.57152e-21	-0.679664	0.720513	-0.251258	0.840436	-3.54726	2.15606e-09	2.06294	0.0133167
7	osr1	OSR1	-0.731813	0.350427	-5.71104	5.59206e-20	-3.65941	3.17235e-12	-0.0392452	0.956838	0.662371	0.817711	-4.84405	3.00046e-06	-2.75732	0.0763385	2.06185	0.167399
7	tmsb2	NA	2.9262	0.00281559	-1.16427	0.244733	7.86044	1.09106e-24	7.01992	7.46866e-20	-3.84436	0.118511	-8.10313	5.99284e-12	2.35231	0.268244	2.06152	0.262642
5	si:ch73-281i18.6	NA	-0.267613	0.867208	-0.79434	0.452397	0.604524	0.550041	2.20138	0.00612281	-1.39302	0.362523	-2.05832	0.0292973	-0.457122	0.766502	2.06068	0.00132556
5	ftr87	NA	0.596777	0.608769	0.385083	0.651648	0.466704	0.601583	2.48011	0.000351038	-0.764044	0.62494	-1.0846	0.221537	-0.978782	0.388231	2.05961	0.000209615
5	klhl21	KLHL21	-0.876548	0.267893	0.319989	0.626987	0.735628	0.247669	2.28699	2.20996e-05	-2.14503	0.0485671	-0.932247	0.311224	-0.428556	0.765202	2.05877	0.000750874
5	c1ql3b	C1QL3	3.63513	0.0776409	1.26017	0.553229	1.61472	0.439509	4.66419	0.00534305	0.247125	0.933537	-2.4846	0.0814752	-2.12997	0.182081	2.0572	0.0902988
6	BX323807.2	NA	-2.73362	0.2551	-3.99157	0.0470414	-5.6147	0.00814	-1.79539	0.341724	0.448253	0.900062	-1.1243	0.615542	-2.94879	0.2252	2.05692	0.276255
7	zgc:158464	NA	2.28374	0.0808839	-0.977392	0.391259	3.33534	0.00119185	4.29325	1.0643e-05	-0.909754	0.72691	-4.44841	9.58205e-06	0.357448	0.884758	2.05679	0.152897
5	SNORD14	NA	1.33051	0.556583	3.22957	0.0231796	2.48595	0.109144	4.5175	0.00103107	-2.17317	0.302181	-0.0854316	0.961695	-1.0013	0.61592	2.05551	0.105669
7	col1a1a	COL1A1	3.56132	0.0072097	-3.74091	0.000579625	-1.24438	0.334354	2.49843	0.0279312	2.54809	0.307915	-6.0151	8.71609e-07	-3.48525	0.0549425	2.05464	0.239181
5	RNF115 (1 of many)	NA	0.805085	0.505974	-2.69448	0.0112555	1.2931	0.132217	3.41151	3.57793e-06	-1.55841	0.501563	-5.28523	2.91601e-06	-1.10732	0.574377	2.05431	0.147049
5	hoxc4a	HOXC4	1.18987	0.33463	3.74809	2.79512e-06	-0.785267	0.510148	4.42	2.02206e-08	-2.21303	0.346075	0.786904	0.64534	-4.55721	0.000701312	2.05377	0.187116
7	si:ch211-178n15.1	NA	1.98932	0.00139884	-4.02548	3.43045e-11	2.76093	9.71638e-08	3.74012	5.99598e-14	-0.622695	0.835847	-6.92834	3.25286e-17	0.325417	0.901978	2.05144	0.195925
7	cdip1	CDIP1	-0.402103	0.685703	-4.92522	3.06672e-12	-0.829923	0.212635	0.848286	0.179533	-0.037928	0.988771	-4.95849	6.80793e-11	-0.58397	0.764876	2.05012	0.0771576
1	si:ch211-162k9.5	NA	-0.512399	0.812355	-5.04802	0.00407844	-4.16556	0.00619814	-0.114844	0.943035	1.09633	0.692681	-4.08528	0.0264885	-3.23395	0.0852778	2.04844	0.199246
5	si:dkey-261m9.12	HIST1H1B	1.00767	0.827677	5.03392	0.0388943	2.78564	0.323488	5.9499	0.0140096	-3.97037	0.176691	0.42292	0.853648	-2.26509	0.33981	2.04792	NA
5	SNORD15	NA	0.704748	0.81962	1.74984	0.34711	2.63641	0.136333	3.9344	0.0143003	-2.17185	0.283502	-1.12966	0.431104	-0.0532206	0.98196	2.04738	0.0395452
7	colec12	COLEC12	1.82792	0.0766303	-3.09091	8.98769e-05	-2.25143	0.00707522	2.0428	0.0117093	1.31868	0.597234	-4.31509	8.49247e-05	-3.46199	0.0144686	2.0469	0.177514
5	zgc:173587	HIST2H2BE	-0.544769	0.832572	1.53686	0.303058	-0.855154	0.633119	3.14572	0.02313	-2.70005	0.202796	-0.500866	0.768744	-3.14112	0.0394431	2.04554	0.165182
7	tcea3	TCEA3	-1.17953	0.14952	-3.09965	1.14857e-07	-1.2204	0.0638437	0.833334	0.206514	-0.919304	0.623893	-3.08167	2.89242e-05	-1.04241	0.46041	2.04319	0.0270103
5	aclyb	ACLY	-0.742743	0.467887	0.0719666	0.936225	0.149552	0.870151	2.04679	0.00146079	-1.75864	0.134657	-0.940594	0.292877	-0.859679	0.454241	2.04196	0.000209496
5	sipa1l1	SIPA1L1	1.34359	0.129925	-0.342132	0.669505	-0.490631	0.554398	2.2452	0.000615072	0.378521	0.851424	-1.65223	0.0654479	-1.81047	0.0818273	2.0379	0.00926755
1	tradv41.0	NA	-1.56955	NA	-4.31235	0.0297356	-3.06061	0.124866	-0.400436	0.842971	0.185319	0.947565	-2.96708	0.0804496	-1.59395	0.421304	2.03571	0.100172
7	klf12a	KLF12	1.39064	0.112675	-3.05017	3.33238e-06	-0.91776	0.225486	1.8461	0.00567914	0.965266	0.667135	-4.07183	1.41196e-06	-1.84968	0.208452	2.03472	0.0952658
5	fgf21	FGF21	6.26274	0.000742656	-0.614662	0.821914	-0.564895	0.841579	6.2621	0.000153326	1.64838	0.675744	-6.07965	0.00566806	-6.00948	0.0125998	2.03463	0.431947
5	GUCA1A (1 of many)	NA	1.33569	0.626842	-2.21418	0.3389	2.86934	0.114862	3.78874	0.0247442	-1.37805	0.626064	-5.17085	0.00248381	0.428018	0.876543	2.03273	0.201789
5	scpp8	NA	0.0475736	0.974659	-1.2916	0.0867039	-3.31652	3.81793e-06	1.4124	0.0614978	-0.18845	0.946209	-1.77821	0.132101	-3.90677	1.8612e-05	2.03255	0.0880353
5	phc2a	PHC2	-0.410475	0.627583	0.122495	0.851954	0.188412	0.782072	2.0174	4.6888e-05	-1.3786	0.24414	-0.861083	0.300681	-0.782624	0.47071	2.02991	2.96436e-06
5	si:dkeyp-68b7.10	NA	-1.20114	0.292617	0.24616	0.800827	0.832639	0.346987	2.28217	0.00234406	-2.48727	0.0404427	-1.04378	0.311111	-0.303408	0.858327	2.02708	0.00738673
7	homer1b	HOMER1	0.101079	0.959359	-3.3203	0.00223258	2.50246	0.0102057	3.21064	0.000452337	-2.10022	0.366118	-5.72776	1.82406e-07	0.707594	0.762425	2.02708	0.193546
5	vegfab	VEGFA	-1.59893	0.10144	-0.403046	0.646553	1.46585	0.066892	2.4082	0.000950811	-3.03121	0.0201526	-1.90031	0.0650039	0.361781	0.851329	2.02684	0.0478857
7	traf4a	TRAF4	1.56956	0.0244766	-2.19714	0.000108149	1.5488	0.00863796	2.84826	1.20266e-07	-0.0895375	0.973224	-4.22143	2.65374e-09	-0.126109	0.955196	2.02615	0.0736826
4	stim2a	NA	-0.4702	0.848272	-1.29243	0.38827	3.23762	0.0179559	2.98674	0.0247603	-2.94134	0.163684	-3.92206	0.00171749	1.57276	0.407095	2.02545	NA
7	neo1a	NEO1	1.08752	0.0170169	-3.22499	3.22112e-15	0.686729	0.0946876	2.43938	2.66156e-12	-0.176459	0.946925	-4.8416	1.44479e-17	-0.700401	0.697935	2.02458	0.0699614
7	klf7a	KLF7	2.0389	0.0297236	-0.63145	0.547327	3.01596	7.24634e-05	4.11301	1.15119e-08	-0.995738	0.622072	-3.92999	3.9399e-06	0.159888	0.939361	2.02315	0.0509203
5	rtn4b	NA	1.1183	0.297187	1.69105	0.0259411	2.53025	0.000877479	3.89404	4.42536e-08	-1.75298	0.205852	-1.22282	0.201601	0.834516	0.152839	2.02299	0.00908645
5	NA	NA	1.83557	0.503096	-1.64568	0.513955	3.10852	0.110036	3.94801	0.029388	-1.03417	0.759892	-4.7784	0.0134221	0.532755	0.862449	2.02187	0.291383
5	hsp70.2	HSPA1L	0.00392161	0.998786	3.77243	2.64778e-07	3.47552	4.13879e-06	5.12855	9.08384e-13	-4.16974	0.000354526	-0.201985	0.89235	-0.573619	0.764121	2.02162	0.0775524
7	cyth3b	CYTH3	3.32054	6.49689e-05	-1.91718	0.0355472	3.389	3.43538e-06	4.61459	3.69033e-11	-0.112293	0.971272	-5.73518	4.45071e-11	-0.0341021	0.988978	2.02024	0.149013
7	kcnc4	KCNC4	2.38182	0.2257	-0.0614758	0.974934	-0.283962	0.890384	3.0079	0.0408119	0.737439	0.784469	-2.17802	0.116294	-2.41391	0.133736	2.01874	0.162763
7	trib2	TRIB2	3.04342	0.00016621	-0.216399	0.815725	1.45466	0.0611269	3.73673	3.67245e-08	0.635224	0.76762	-3.11141	0.000181848	-1.31671	0.354783	2.01818	0.0494665
7	tuba1a	TUBA1A	3.34841	2.39098e-09	-4.52866	7.30255e-12	2.53499	6.55917e-07	4.19479	3.56401e-18	0.436873	0.891572	-7.91694	1.73368e-25	-0.585253	0.818335	2.01804	0.217705
7	si:dkeyp-74a11.1	NA	1.44002	0.134486	0.178144	0.853162	2.48505	0.00066341	3.63071	1.15703e-07	-1.12303	0.508264	-2.58754	0.00115993	0.0798713	0.967806	2.01722	0.0175206
5	hoxc9a	HOXC9	2.81224	0.00174057	2.95733	8.10996e-05	-3.93095	6.71723e-05	4.13114	1.65016e-08	-0.141101	0.968846	0.0359208	0.985559	-7.34747	6.75139e-13	2.01638	0.244745
5	cox8b	COX8A	0.858413	0.287277	0.0229799	0.975159	-0.44396	0.523023	2.33252	2.00378e-05	-0.323848	0.862277	-1.34917	0.106697	-1.86545	0.0320156	2.01576	0.00127403
5	bag3	BAG3	0.456551	0.584619	1.23747	0.0167872	-1.26329	0.0218918	2.43967	6.49505e-07	-0.901671	0.5984	-0.00286991	0.998168	-2.86209	6.90293e-05	2.01303	0.0115413
7	nid1a	NID1	2.94359	0.000320183	-4.40651	6.1169e-10	0.573915	0.511843	3.27815	1.78198e-06	1.11893	0.68792	-6.88318	1.30775e-15	-1.78958	0.357906	2.00834	0.224614
5	BX005450.1	NA	1.15424	0.421677	0.704207	0.532402	0.0725627	0.958592	2.59482	0.00689087	-0.274556	0.895163	-0.857044	0.425397	-1.59525	0.158885	2.00786	0.00944803
7	aim1b	CRYBG1	3.84864	5.77824e-08	-3.9514	2.0651e-08	-0.715304	0.353962	3.87256	3.18658e-10	1.58904	0.578449	-7.0045	4.46397e-10	-3.76899	0.0290671	2.0076	0.28076
5	ripply1	RIPPLY2	0.678826	0.638905	0.820071	0.41449	1.95132	0.0328135	3.32815	5.63902e-05	-1.61358	0.262878	-1.58125	0.0902443	-0.224428	0.896157	2.0033	0.00418187
6	rhpn1	RHPN1	-3.20022	0.0385659	-2.41559	0.0492054	-0.572582	0.678136	0.595675	0.645638	-2.81538	0.125671	-3.5478	0.02297	0.0543336	0.982012	2.00155	0.0865767
5	U3	NA	-0.156952	0.951663	4.07155	0.000698111	1.30298	0.367484	4.73107	7.07287e-05	-3.94077	0.043097	0.767824	0.658704	-2.5704	0.140448	2.00072	0.223249
7	cttnbp2	CTTNBP2	1.96383	0.0340004	-2.17329	0.00541914	2.87328	0.00010855	3.81501	6.47591e-08	-0.759927	0.765582	-5.20248	1.04401e-10	0.343874	0.884436	1.99952	0.144099
7	efna5b	EFNA5	1.81786	0.356407	-4.05414	0.0356654	2.87413	0.0473428	3.76997	0.00527838	-0.867418	0.792342	-7.039	2.8182e-05	0.427463	0.88566	1.99861	0.270424
5	junbb	JUNB	2.44866	0.00725984	2.38835	0.00145113	3.55517	1.82509e-06	4.79508	1.85029e-11	-1.30547	0.449644	-1.46557	0.153803	-0.0638221	0.97544	1.9979	0.0339635
7	gpt2l	GPT	1.06117	0.124711	-2.57152	1.51278e-06	1.00748	0.0755973	2.63671	9.75283e-08	-0.449044	0.850089	-4.41754	5.60632e-13	-0.554329	0.764497	1.99686	0.0664591
5	CR759879.1	NA	1.34427	0.0601546	0.1732	0.809045	-0.942	0.140307	2.35862	1.31725e-05	0.216624	0.916658	-1.21732	0.192566	-2.43542	0.00215872	1.99665	0.00668744
7	kirrel3l	KIRREL3	2.96122	0.0002861	-3.75844	4.89482e-05	4.6623	5.54138e-12	5.46706	1.74045e-16	-1.47853	0.601112	-8.45984	7.84272e-19	0.541816	0.844641	1.99472	0.263784
5	DPP10	NA	0.391308	0.853138	-0.636099	0.648794	2.91074	0.0124262	3.7114	0.000693454	-2.33568	0.235405	-3.53336	0.00147669	0.554551	0.799288	1.99414	0.138182
7	si:dkey-238i5.2	NA	1.92587	0.0466564	-4.75457	1.63939e-07	-2.0144	0.0147392	2.05694	0.00783352	1.41254	0.601782	-5.97266	4.21505e-07	-3.27518	0.0483672	1.99323	0.243836
7	gas6	GAS6	1.7603	0.000496052	-1.5935	0.00028148	-0.66934	0.177656	2.22627	1.08037e-07	0.922894	0.628657	-2.97755	0.000178663	-2.00548	0.0850448	1.98999	0.0429007
5	si:dkey-106c17.2	NA	2.68865	0.0590319	4.00581	0.00035372	-0.576039	0.746342	4.83894	1.10591e-05	-1.09582	0.658437	0.486815	0.766034	-4.6687	0.000208984	1.98708	0.149692
5	hhatlb	HHATL	-0.66875	0.787828	2.78187	0.0260667	0.850356	0.593452	3.58912	0.00329565	-3.30936	0.0863192	0.542409	0.729916	-1.84015	0.259538	1.98567	0.12518
7	hs3st3b1b	HS3ST3B1	2.28759	0.0320772	-4.14937	1.02215e-05	-2.87161	0.00157344	2.30276	0.00779185	2.54649	0.251405	-5.68644	1.03827e-05	-4.40845	0.00515272	1.98565	0.278266
7	znf1134	NA	0.233535	0.746305	-2.07067	5.14719e-06	0.217103	0.682669	1.7826	6.14567e-06	-0.418121	0.824887	-3.03002	3.4234e-07	-0.476487	0.750367	1.98521	0.00628311
7	ier5l	IER5L	1.00291	0.086748	-0.533087	0.280164	1.84434	3.69015e-05	2.98371	1.25642e-12	-0.911961	0.58116	-2.66775	4.48507e-05	0.062923	0.973258	1.98421	0.00949229
5	SNORD65	NA	1.46186	0.161534	4.22927	4.4474e-09	1.83428	0.0283067	4.99323	1.9666e-12	-2.56576	0.10457	0.605163	0.651996	-2.32821	0.0593047	1.98318	0.0718183
7	CR936378.1	NA	0.350578	0.807151	-5.52047	0.000249934	-0.345289	0.747744	1.5548	0.0582386	-0.00083532	0.999836	-6.27355	2.04616e-05	-0.914049	0.651125	1.98142	0.11777
5	zgc:112234	HIST1H2BD	-0.566552	0.78313	-2.9013	0.0385898	-3.36231	0.0172091	2.77372	0.0153796	-2.36792	0.456181	-4.82388	0.00745834	-5.39899	0.00642251	1.98117	0.373466
7	sytl1	SYTL1	2.10012	0.0125203	-1.29703	0.0980294	0.363903	0.689205	2.89531	1.75095e-05	0.483653	0.829322	-3.35673	4.09499e-05	-1.60643	0.227338	1.97676	0.0558073
7	si:dkey-23k10.5	GIMAP8	0.81619	0.136427	-0.337856	0.472525	0.846876	0.0560603	2.46451	1.51743e-10	-0.543528	0.720609	-1.91184	0.0018789	-0.555517	0.643527	1.97581	2.35829e-05
7	si:dkey-23k10.3	RNH1	1.59486	0.0305805	-2.48394	2.90225e-05	0.846261	0.207261	2.54332	8.67053e-06	0.285529	0.909728	-4.24006	7.81402e-11	-0.652146	0.716755	1.97579	0.073751
7	B3GNT3 (1 of many)	NA	1.56075	0.244156	-4.08763	0.0132011	2.11932	0.0407326	3.17309	0.000835421	-0.492792	0.869697	-6.47134	1.67812e-05	0.204161	0.93837	1.9757	0.16009
5	BX005294.1	NA	3.97059	0.15029	0.228357	0.945908	4.92642	0.0272584	5.77857	0.00615625	-0.708086	0.850948	-4.74757	0.00979737	0.504188	0.874173	1.97434	0.293458
7	si:dkey-12l12.1	NA	2.22521	0.156408	-5.20991	4.59412e-05	-2.88246	0.0213199	2.28032	0.0599414	1.5167	0.646494	-6.64979	7.80966e-06	-4.38611	0.0217869	1.97418	0.359863
2	olfm2b	OLFM2	7.22309	0.000234714	-1.32137	0.555745	-0.522576	0.833848	2.23809	0.245936	6.11499	0.00441929	-2.72474	0.0951409	-1.87564	0.340401	1.97139	0.211783
5	FAM189B	NA	1.16092	0.486212	-3.56092	0.0142653	0.0457584	0.976653	3.01925	0.00505985	-0.782319	0.804126	-5.82362	6.2928e-05	-2.11019	0.28394	1.97072	0.258506
5	CU302436.5	NA	-1.81693	0.615633	3.9243	0.0216303	0.982425	0.660102	4.49698	0.00824116	-5.39462	0.0626116	3.01975	0.0055365	-2.67965	0.193609	1.96982	NA
7	hhip	HHIP	0.444478	0.832121	-2.35496	0.046559	-0.260129	0.870151	1.51897	0.222712	0.128316	0.963838	-3.05371	0.00271152	-0.752519	0.692636	1.96966	0.110919
7	nrp2b	NRP2	-0.239682	0.76146	-3.21805	2.37055e-13	2.71624	1.57745e-10	3.28379	2.44354e-15	-2.5594	0.221431	-5.74748	1.12709e-11	0.891164	0.678508	1.9689	0.194845
1	bcam	BCAM	-1.68288	0.0552147	-5.17118	1.47879e-14	-3.32894	8.62922e-07	-1.00922	0.174918	0.633926	0.765764	-3.34748	2.52906e-05	-1.39205	0.31604	1.96681	0.0582277
7	CU459094.4	NA	1.77355	0.355721	-0.746824	0.657689	2.36363	0.101668	3.50028	0.00818513	-0.631326	0.809014	-3.42868	0.00373561	1.61685	0.0929146	1.9664	0.142627
7	zfhx3	ZFHX3	0.667192	0.203733	-1.61488	1.57063e-05	1.929	1.71561e-07	2.80148	2.135e-15	-1.08936	0.570344	-3.61359	2.17465e-07	0.423938	0.821175	1.96587	0.0570326
5	CABZ01090041.1	NA	-1.40533	0.281918	-2.5939	0.00668641	-0.553246	0.63026	0.815331	0.432575	-1.17653	0.510681	-2.55496	0.0045989	-0.252532	0.89429	1.96525	0.0374611
5	zgc:173552	HIST1H3H	-0.829909	0.795053	0.657865	0.751836	1.0176	0.624012	3.32088	0.0461317	-3.19998	0.171702	-1.73855	0.278103	-1.35962	0.506148	1.96499	0.207099
7	mtss1la	MTSS1L	2.41184	0.0296608	-3.44455	0.000124595	0.167406	0.894784	2.67984	0.00257698	1.1885	0.644577	-5.34594	5.02012e-08	-1.6029	0.394902	1.96483	0.207544
7	arhgap5	ARHGAP5	0.514518	0.437773	-3.3525	9.52464e-16	-0.296021	0.588585	1.47007	0.00063431	0.269768	0.909822	-4.03639	1.03502e-12	-0.744887	0.646194	1.96219	0.0522211
7	chrdl2	CHRDL2	1.82821	0.382731	-3.41065	0.0721629	1.49778	0.368082	3.28771	0.0231184	-0.329875	0.924861	-5.92474	0.000210506	-0.779492	0.759002	1.96147	0.259362
1	itga1	ITGA1	1.04194	0.389498	-4.53343	4.37438e-09	-3.73353	2.95895e-06	-0.572766	0.550102	3.58518	0.00464443	-4.0942	0.000268647	-3.27554	0.0247367	1.96092	0.0989599
1	bbc3	BBC3	-1.98432	0.0688199	-3.41813	4.03237e-05	-2.91839	0.000718191	-0.717126	0.463261	-0.107902	0.961627	-1.811	0.0412723	-1.24806	0.306194	1.95808	0.0176358
5	SNORD12	NA	1.43804	0.52929	3.98161	0.00496331	3.18656	0.0371721	5.11061	0.000204517	-2.71105	0.0782627	0.0524197	0.970406	-0.943041	0.533077	1.95784	0.0297605
7	piezo2a.2	NA	2.97823	1.65257e-13	-0.282468	0.536075	0.947399	0.0205685	3.46169	1.09709e-22	0.880107	0.633289	-2.91473	9.97772e-05	-1.61097	0.182948	1.95656	0.0358362
2	FP102169.1	NA	4.87294	0.00879457	-0.433503	0.864343	1.56525	0.43127	3.58172	0.0321238	2.59067	0.218906	-3.99311	0.0246049	-1.93291	0.36611	1.95489	0.132832
7	tnfsf10l	TNFSF10	-0.345352	0.566318	-5.65273	1.19204e-42	-0.955752	0.0153607	0.544359	0.177467	0.348674	0.896838	-5.38594	5.41776e-18	-0.424305	0.844641	1.95459	0.12378
7	rassf2a	RASSF2	-1.52506	0.0155687	-2.94223	1.79899e-09	-1.33707	0.0139143	0.19171	0.771375	-0.632957	0.695428	-2.28088	0.000239448	-0.459369	0.737646	1.9515	0.00199642
5	BX511034.8	NA	0.0749147	0.880606	-0.3624	0.220756	1.1039	1.57545e-05	2.36215	1.60695e-23	-1.2637	0.296752	-1.83491	0.00351931	-0.118348	0.936437	1.94908	2.98555e-05
7	si:ch211-212k18.8	MS4A4A	0.848011	0.436995	-6.24894	1.6513e-12	0.209791	0.83186	1.74852	0.0170542	0.330425	0.918471	-7.22198	3.41349e-16	-0.47824	0.850622	1.94816	0.220337
7	si:ch211-120g10.1	TRIM39	-0.14611	0.927785	-4.26643	4.96091e-05	-0.621955	0.536368	1.11087	0.206844	-0.0930378	0.97301	-4.58318	5.04964e-06	-0.700994	0.706953	1.94776	0.0942405
1	si:dkey-208k4.2	NA	-11.0172	1.46411e-06	-10.3174	4.47838e-08	-8.35519	5.20443e-07	-6.24974	4.0097e-05	-3.8689	0.291463	-3.29394	0.157047	-1.03828	0.768608	1.94766	0.419354
5	irx7	NA	0.104913	0.943942	2.13884	0.00165791	2.18283	0.00157315	3.70792	4.30706e-09	-2.65021	0.0119866	-0.506719	0.633665	-0.447059	0.759705	1.94314	0.00337259
5	THEM6 (1 of many)	NA	1.12567	0.199463	0.309924	0.688794	1.12589	0.109536	2.72206	9.3573e-06	-0.499046	0.763912	-1.50132	0.055662	-0.541127	0.681748	1.94243	0.00149203
7	tgfb2l	TGFB2	1.93256	0.108802	-3.66878	0.000123107	-1.70154	0.0937769	1.99323	0.0347969	2.67479	0.106009	-4.90743	1.62254e-05	-2.89046	0.0757424	1.94156	0.231366
5	lrrc38a	LRRC38	0.189483	0.961073	-2.13881	0.370331	4.15484	0.0209018	4.58895	0.00755173	-3.46253	0.304901	-5.96427	0.00401445	1.11838	0.733235	1.93854	0.432756
5	homer3a	NA	0.53548	0.797419	0.936768	0.487292	-0.852205	0.590311	2.46308	0.0361708	-0.861655	0.669117	-0.463993	0.730838	-2.4725	0.0398836	1.93607	0.0417149
7	tnnt1	TNNT1	0.139142	0.896428	-1.67772	0.0117075	1.90431	0.000471098	2.72497	1.08445e-07	-1.59191	0.368876	-3.63908	7.58108e-06	0.478048	0.796559	1.93412	0.0646355
5	SNORD24	NA	0.85139	0.734584	3.26125	0.020411	1.33457	0.441514	4.03009	0.00340902	-2.21545	0.261541	0.559487	0.701048	-1.84326	0.225271	1.93382	0.0969972
5	CU469104.1	NA	2.1414	0.366936	1.572	0.428709	3.71127	0.0337874	4.66591	0.00435806	-1.51918	0.466146	-2.21789	0.0937718	0.326079	0.881038	1.93113	0.0904541
7	mmp14b	MMP14	0.473807	0.492727	-3.53632	1.17289e-17	0.586461	0.247617	1.76663	4.18636e-05	-0.155434	0.952419	-4.53522	1.4975e-15	-0.023877	0.990756	1.9299	0.0875227
5	SNORA63	NA	1.97005	0.53105	5.99131	0.000815001	3.99315	0.0458339	6.76797	0.000130933	-3.87796	0.0773043	0.545138	0.751946	-1.93411	0.274948	1.92774	0.179113
7	myo10	MYO10	2.08237	4.03636e-06	-2.19123	6.02909e-08	2.23138	1.34894e-08	3.34139	7.57297e-19	-0.116901	0.966197	-4.78477	4.85132e-14	0.0682677	0.977309	1.92668	0.113176
5	fam78aa	FAM78A	1.86466	0.259672	3.28084	0.00537519	1.28551	0.364882	4.24224	0.000229868	-1.37172	0.469479	1.59074	0.00638019	-2.10272	0.0985162	1.92663	0.0742107
5	hyal6	HYAL1	-1.28953	0.539859	0.509146	0.74102	1.96195	0.149835	3.03714	0.0144911	-3.39674	0.0427607	-1.63099	0.21255	0.11902	0.961839	1.92614	0.127209
6	nkd3	NKD2	-1.10492	0.6627	-3.61579	0.0415501	-3.7213	0.0357741	-0.507955	0.793918	0.744439	NA	-2.21753	0.203198	-2.37765	0.225102	1.92347	NA
1	si:dkey-90l23.2	NA	-6.55628	7.86511e-11	-10.2983	1.54666e-12	-7.28647	4.11003e-15	-5.72786	2.68223e-11	0.504473	0.840088	-3.71544	0.0205211	-0.427886	0.847204	1.92037	0.103983
7	hcn2a	NA	4.18031	0.126383	1.35651	0.627198	1.28895	0.657344	4.57714	0.0388646	1.04483	0.723001	-2.32948	0.220027	-2.43969	0.240567	1.91878	0.264897
5	or137-3	NA	1.16498	0.607639	-0.466103	0.82289	1.21302	0.476382	2.8834	0.0432963	-0.62629	0.776859	-2.47752	0.0661757	-0.611283	0.732117	1.91217	0.0563952
7	lifra	LIFR	2.03976	1.28554e-05	-2.40033	1.2784e-06	1.98701	1.53683e-06	3.21396	1.95516e-16	-0.02417	0.992813	-4.85511	3.7309e-15	-0.0979458	0.96616	1.91215	0.101684
5	CT737255.2	NA	0.506531	0.86193	-0.381576	0.872173	4.33679	0.00326414	4.8335	0.000629583	-3.39495	0.155303	-4.40798	0.00957709	0.975891	0.682886	1.91166	0.269838
5	BX000447.1	NA	-0.423787	0.848462	-1.94165	0.152458	0.428911	0.783955	2.82311	0.0172275	-2.29798	0.327004	-4.02157	0.00220177	-1.48291	0.460307	1.91094	0.239732
5	ccnd1	CCND1	-0.140953	0.859289	0.834322	0.0542636	0.534879	0.269329	2.33653	4.90956e-09	-1.48749	0.177808	-0.448203	0.620159	-0.811336	0.436464	1.91059	6.40493e-05
5	socs3a	SOCS3	3.00062	0.0417651	3.03633	0.010326	1.72739	0.196426	4.4285	0.000115703	-0.322564	0.897844	-0.304777	0.832362	-1.83994	0.178317	1.90984	0.0931152
5	otud1	OTUD1	1.83571	0.0594816	0.777314	0.358643	0.306644	0.762387	2.80596	0.000167064	0.223548	0.915231	-1.07261	0.272433	-1.61337	0.131001	1.90976	0.0176756
5	hoxc5a	HOXC5	1.98589	0.0430247	0.121981	0.916485	-4.54216	0.00302991	2.37848	0.00288013	1.00548	0.702379	-1.25996	0.42645	-6.14531	0.000148205	1.9074	0.204754
7	CR774179.1	NA	4.1418	NA	0.228357	0.946778	2.87014	0.265439	4.94328	0.0274001	0.506731	0.870683	-3.89928	0.0271876	-1.09347	0.632451	1.90641	0.20314
7	si:ch211-285f17.1	KIAA1217	1.70579	0.170178	-1.84101	0.0531673	0.298866	0.808398	2.26354	0.0150537	0.749527	0.742433	-3.32433	0.000341431	-1.00909	0.553963	1.90485	0.116912
7	BX640512.2	NA	2.74272	0.00924435	-0.772624	0.446811	0.580668	0.599989	3.49251	4.10175e-05	0.496962	0.843442	-3.48361	0.000193411	-2.07034	0.137723	1.90455	0.12422
1	mtnr1aa	MTNR1A	-1.22324	0.58324	-3.36954	0.0348638	-2.88206	0.0660128	-0.460576	0.793569	0.559567	0.822685	-1.99661	0.173955	-1.50114	0.38351	1.90446	0.14137
7	usp53b	USP53	0.749664	0.58547	-1.22564	0.216395	3.12369	0.000200816	3.75531	3.04694e-06	-2.04771	0.311545	-4.24231	1.56608e-05	0.748951	0.710737	1.90339	0.161676
7	CR848746.1	NA	2.9735	0.00391868	-0.420688	0.759836	1.06021	0.33473	3.45638	8.81062e-05	0.878493	0.658268	-3.07989	0.00439452	-1.46868	0.292735	1.90212	0.0658382
7	cap2	CAP2	1.56179	0.0867736	-2.15913	0.00301865	3.87041	8.90429e-09	4.42378	1.65299e-11	-1.89942	0.413831	-5.83652	4.36774e-11	0.866973	0.69482	1.90196	0.224642
7	cybrd1	CYBRD1	-1.53277	0.000137499	-2.98266	8.77571e-19	-1.61656	3.26068e-06	0.0536678	0.909523	-0.508787	0.741891	-2.19919	8.20091e-05	-0.657752	0.56995	1.90121	0.000353271
5	dre-mir-21-1	NA	0.297198	0.805309	0.30349	0.706414	0.580562	0.468602	2.25303	0.00053079	-0.925986	0.498941	-0.987993	0.232651	-0.66147	0.571337	1.89818	0.000525323
7	cnpy4	CNPY4	1.31092	0.0252297	-1.70988	0.000538935	0.405982	0.482409	2.16306	2.07555e-06	0.36391	0.858887	-3.08179	8.3273e-07	-0.756082	0.592222	1.89788	0.0246425
5	neurl1ab	NEURL1	3.5491	0.00028175	1.58066	0.0870987	0.520002	0.649047	4.09753	8.32402e-07	0.76187	0.718477	-1.65422	0.136851	-2.76945	0.00860624	1.89601	0.0794339
7	si:ch211-252f13.5	NA	3.4227	0.0704362	-0.0813126	0.969906	4.07079	0.00850797	4.99107	0.000633788	-0.488702	0.880182	-4.29851	0.00127027	0.311951	0.911024	1.89526	0.268423
7	synm	SYNM	0.645791	0.731649	-3.62116	0.00106804	-0.139698	0.928956	2.18463	0.0524687	-0.458633	0.879249	-5.05689	9.43341e-07	-1.42319	0.461136	1.89503	0.226082
7	sorbs1	SORBS1	1.31437	0.00185718	-3.52029	3.59997e-20	1.99205	9.05448e-09	2.864	8.96255e-18	-0.47208	0.864222	-5.66093	2.06432e-17	0.379656	0.869204	1.89401	0.170067
7	si:dkey-121a11.3	KIAA1614	2.1225	0.155947	-1.21336	0.322221	0.912693	0.498639	3.16277	0.00436459	0.127804	0.965386	-3.60485	0.000342802	-1.34238	0.435194	1.89249	0.163685
5	mef2d	MEF2D	0.148965	0.78313	0.955622	0.00137976	-0.280909	0.440512	2.18746	8.44759e-15	-1.02159	0.421923	-0.115011	0.909012	-1.58722	0.044071	1.88957	0.000120734
5	sdk2b	SDK2	0.882159	0.318151	0.0923809	0.910784	2.17193	0.000418304	3.19104	3.60286e-08	-1.31431	0.376442	-2.27965	0.00192883	0.169655	0.921635	1.88904	0.0159206
5	nxph2b	NA	0.321468	0.866575	0.445873	0.725549	1.33387	0.239179	2.71286	0.00618288	-1.38059	0.368077	-1.3309	0.183245	-0.294259	0.860031	1.88875	0.0139575
7	flna	FLNA	0.0592876	0.937437	-2.56845	2.13327e-13	-1.25335	0.0010035	0.870313	0.0232428	0.409727	0.823824	-2.63458	1.30143e-05	-1.19919	0.284619	1.88844	0.0115475
5	si:ch211-271g18.1	NA	-0.470116	0.777524	-1.26863	0.215105	-2.38099	0.0195681	0.64578	0.559037	0.0387396	0.986433	-0.948857	0.389566	-2.19803	0.0349408	1.88524	0.0389646
7	elna	ELN	-1.02549	0.454101	-6.25695	1.46687e-09	-1.97533	0.040338	-0.15349	0.897873	0.333962	0.908413	-5.36635	5.75144e-08	-0.862608	0.669305	1.88523	0.179704
5	lrfn5a	LRFN5	1.21397	0.693929	0.842626	0.705085	2.24189	0.281808	3.79704	0.0424865	-1.60819	0.552034	-2.11532	0.180625	-0.525367	0.84561	1.88402	0.270457
7	itga10	ITGA10	2.96528	0.0200856	-0.366347	0.782143	0.602369	0.651735	3.31776	0.00131605	1.68852	0.32913	-2.89603	0.00642601	-1.86291	0.20931	1.88252	0.140851
5	BX119963.2	NA	-0.875998	0.516699	0.864557	0.341765	0.855401	0.371519	2.43066	0.00249994	-2.36836	0.0485078	-0.550606	0.61795	-0.54488	0.712573	1.8821	0.0125591
5	zak	MAP3K20	2.55558	0.00895214	1.60467	0.0554183	0.471658	0.649903	3.5341	6.54882e-06	0.19598	0.929375	-0.980201	0.344514	-2.23791	0.0175191	1.87825	0.0314962
5	kansl1l	KANSL1L	-0.551205	0.819121	-4.64236	0.00104001	-6.35524	4.1865e-05	2.62313	0.053501	-2.23829	0.571675	-6.56402	0.000917227	-8.22676	0.000129537	1.87796	0.502881
6	cecr2	CECR2	-1.40671	0.0484032	-1.21238	0.0340754	-2.45306	1.00469e-05	0.386431	0.560452	-1.74845	0.363307	-1.64352	0.171345	-2.97247	0.00974172	1.87708	0.00254219
7	p3h4	P3H4	3.20313	3.45971e-06	-3.6463	0.000344666	2.92911	2.17673e-06	4.15568	1.77447e-12	0.225846	0.946888	-7.09004	5.46495e-12	-0.108519	0.970647	1.87662	0.249231
7	pkd1a	PKD1	2.22272	0.0494051	-1.01542	0.300831	2.59243	0.00494661	3.71241	1.65893e-05	-0.412222	0.870973	-3.97491	5.72953e-07	0.0251023	0.990722	1.8764	0.124242
7	epha4a	EPHA4	1.54002	0.128251	-2.07095	0.00870526	-1.05811	0.225898	2.47236	0.00101263	0.25155	0.930452	-3.77371	0.000128174	-2.73464	0.0416519	1.87581	0.165182
7	stat1b	STAT1	1.17976	0.357324	-1.01565	0.284578	-0.409074	0.718885	2.00424	0.0249653	0.384101	0.862241	-2.19693	0.0142981	-1.53434	0.219409	1.87321	0.0563756
7	CABZ01090749.1	NA	4.08145	1.2594e-07	-2.86789	0.000101815	2.11195	0.0039528	4.29028	1.29181e-10	1.21568	0.651354	-6.44892	1.20444e-12	-1.27084	0.547358	1.87315	0.261124
5	NA	NA	-0.139121	0.956864	1.08616	0.411239	0.839117	0.558491	2.5386	0.0267469	-1.71776	0.267299	-0.359171	0.763611	-0.712967	0.604314	1.87283	0.0079312
5	SNORD29	NA	-0.471464	NA	3.94462	0.0700354	3.39584	0.146299	5.04261	0.016484	-4.60666	0.0683785	0.0876011	0.964222	-0.62381	0.799035	1.86968	0.198658
7	aaed1	AAED1	1.03516	0.20491	-4.89209	7.98521e-09	-0.900168	0.18545	1.3805	0.0233965	1.02503	0.672761	-5.53547	1.696e-08	-1.36605	0.442076	1.86896	0.184378
7	rtn4rl2b	RTN4RL2	0.378396	0.896461	-3.52665	0.0405098	-0.476199	0.816667	2.23105	0.169497	-0.826507	0.806132	-5.00275	0.00110138	-1.85495	0.403466	1.86779	0.333463
5	angptl1b	NA	-0.222792	0.923796	-3.27973	0.0476758	-0.173556	0.918849	1.46989	0.249762	-0.638913	0.798484	-3.97207	0.00674616	-0.625774	0.75717	1.86742	0.131951
7	magi2b	MAGI2	-0.538412	0.500085	-2.44676	2.0946e-05	0.254646	0.696223	1.28091	0.0120427	-0.791335	0.650118	-2.97	1.59333e-05	0.146403	0.935008	1.86601	0.0225235
5	SNORD65	NA	0.996717	0.54604	4.0083	3.33852e-05	1.88813	0.0936636	4.66808	9.18709e-07	-2.768	0.0863192	0.684386	0.609716	-1.97117	0.147418	1.86085	0.105026
7	BX470264.1	NA	1.03378	0.406662	-3.19172	0.00183187	2.39151	0.0053374	3.05061	0.0001666	-1.01004	0.698512	-5.51159	2.07905e-07	0.668137	0.768183	1.86011	0.221656
7	baiap2b	BAIAP2	4.43723	8.25162e-10	-3.76799	2.68778e-05	0.710597	0.377032	4.30643	1.12724e-11	1.7341	0.545102	-7.39907	2.10582e-09	-2.82976	0.150397	1.85914	0.338741
5	BX465862.1	NA	0.113038	0.963948	0.125066	0.940971	1.1012	0.427912	2.37392	0.0464769	-1.25067	0.475012	-1.319	0.249676	-0.143948	0.940343	1.85885	0.0327763
7	FO904928.1	NA	3.48724	0.0403333	-1.93711	0.361975	2.94485	0.0506341	4.30199	0.00185229	0.406674	0.899914	-5.50006	0.000794609	-0.308295	0.909809	1.85835	0.246377
7	pitpnm3	PITPNM3	4.02355	4.4283e-06	-2.52676	0.0140581	0.210151	0.853697	2.95904	0.000162201	2.54887	0.24843	-5.30505	3.93246e-05	-2.47282	0.183545	1.8582	0.25462
7	vdac3	VDAC3	-0.0639312	0.953595	-3.71521	5.7939e-14	-0.349244	0.597835	0.990497	0.073691	0.0913102	0.970884	-3.95926	3.98753e-12	-0.273217	0.888071	1.8578	0.0737884
7	rbfox2	RBFOX2	1.69628	0.0289328	-0.741266	0.277592	2.09795	0.000961296	3.1721	9.76644e-08	-0.405806	0.849477	-3.14534	3.41786e-06	0.0755277	0.970585	1.85772	0.0510178
7	socs3b	SOCS3	1.32277	0.0276652	-0.447645	0.408664	0.49082	0.391001	2.29075	7.73464e-07	0.196526	0.916658	-1.89999	0.00483992	-0.838448	0.459392	1.85722	0.00345272
5	TESK1 (1 of many)	NA	1.0637	0.0245532	1.11693	0.00336613	0.228882	0.638713	2.61673	2.35021e-13	-0.49463	0.729884	-0.475313	0.57531	-1.51787	0.0419051	1.85689	1.00361e-05
7	si:ch73-364h19.2	NA	-0.393112	0.762681	-5.81489	4.05376e-09	-1.07206	0.200165	0.627098	0.461561	0.138437	0.963106	-5.71692	4.13646e-09	-0.717716	0.726575	1.85675	0.174736
5	gadd45ga	GADD45G	-0.0573457	0.9443	1.28026	0.00121157	-0.456284	0.330585	2.25902	2.72993e-09	-1.34077	0.315255	0.204303	0.849827	-1.87576	0.0257214	1.85558	0.0064198
1	galr1b	GALR1	-3.64635	0.249456	-5.38917	0.0275907	-2.79745	0.250158	-1.49432	0.543305	-1.15197	0.736153	-3.13642	0.119112	-0.196113	0.952184	1.8547	0.318754
7	fam20a	FAM20A	2.82248	1.53947e-05	-0.211268	0.78616	-0.196459	0.811886	3.06702	4.9399e-08	1.15277	0.534667	-2.48814	0.00807797	-2.4456	0.0260976	1.85459	0.0818306
1	lrp2a	LRP2	-3.77146	0.0167517	-7.29292	5.45656e-08	-2.70849	0.0505596	-1.376	0.34042	-1.4261	0.595915	-5.17929	3.19273e-05	-0.268921	0.922925	1.8533	0.277587
7	SCML2 (1 of many)	NA	-0.371437	0.60827	-2.74395	3.29216e-09	0.406299	0.439134	1.50089	0.000480943	-0.851315	0.634124	-3.49463	1.51368e-09	0.0570928	0.977186	1.85328	0.0389867
7	lrig1	LRIG1	1.65325	0.0117475	-1.87497	0.00057081	1.09676	0.0623668	2.85638	2.98042e-08	-0.0893767	0.971624	-3.99218	1.74841e-11	-0.793156	0.622279	1.85286	0.0794831
7	igf2bp3	IGF2BP3	-1.07875	0.183319	-1.32278	0.0290694	1.76911	0.00347875	2.4028	2.43377e-05	-2.56952	0.0765342	-2.94118	0.000605594	0.705975	0.676294	1.85181	0.0891763
7	si:ch211-276k2.1	RTP3	4.88375	9.67847e-05	1.82367	0.125339	1.98342	0.110444	5.32828	6.30902e-07	0.8707	0.716121	-2.71952	0.0162615	-2.55042	0.0633936	1.85175	0.169065
7	CU693502.1	NA	4.29626	3.75352e-06	-2.43734	0.107819	6.22317	1.11081e-14	6.73602	2.89454e-17	-1.47578	0.643741	-8.50452	1.34551e-08	0.898503	0.750367	1.84944	0.370247
7	ltbp1	LTBP1	3.66199	0.000112989	-5.52647	3.01038e-07	2.1871	0.0130404	3.98071	7.01619e-07	1.04128	0.754511	-8.83323	8.91654e-14	-0.836486	0.768623	1.84929	0.367141
7	zbtb4	ZBTB38	0.949558	0.146036	-5.1448	2.92447e-25	-0.560162	0.321341	1.35411	0.00551168	0.922448	0.708248	-5.79204	1.97431e-17	-0.979419	0.61355	1.84856	0.192145
5	akap6	AKAP6	-1.51903	0.267831	2.4957	0.00930569	-0.918564	0.42543	3.04597	0.0013534	-3.68017	0.0214472	0.832918	0.574044	-3.20538	0.0133238	1.84848	0.1924
5	jdp2b	JDP2	2.62587	0.000533354	3.57704	9.80928e-09	0.969366	0.192095	4.4656	3.8802e-13	-0.824278	0.667238	0.323735	0.797283	-2.71511	0.00292532	1.84528	0.0620254
5	cpeb1a	CPEB1	0.789521	0.654831	1.26312	0.274401	3.88454	0.000231117	4.58391	5.82531e-06	-2.89452	0.0731314	-2.53505	0.0203465	0.602964	0.759783	1.84485	0.146202
7	lamc1	LAMC1	2.99355	5.52073e-08	-4.09052	4.72757e-17	0.446185	0.466654	3.04214	1.81801e-10	1.43571	0.574691	-6.42244	4.72054e-14	-1.75084	0.357597	1.84358	0.263749
5	zgc:112234	HIST1H2BD	-0.422892	0.802654	0.564179	0.605148	-0.7837	0.492472	2.2908	0.0145763	-1.7731	0.291813	-0.751057	0.541592	-2.2779	0.0458749	1.8433	0.0810591
7	ndnf	NDNF	1.79431	0.00219115	-5.54834	3.71746e-06	-1.35661	0.0178676	2.01717	3.8898e-05	1.17624	0.685604	-6.70515	1.91886e-06	-2.57627	0.161483	1.84236	0.29852
7	pgm5	PGM5	2.12805	0.022099	-1.4894	0.0914705	1.06438	0.22057	2.71139	0.000275514	0.679441	0.76951	-3.46248	0.000261648	-0.652997	0.731326	1.83977	0.130365
7	AL929237.1	NA	3.09911	0.00132266	-3.11984	0.000362343	0.0674311	0.95487	3.18887	7.93915e-05	1.36872	0.590748	-5.5991	2.25853e-08	-2.32567	0.178474	1.83756	0.259261
7	spsb4a	SPSB4	2.89191	4.78876e-11	-4.45626	2.75051e-10	-0.341184	0.518377	2.86061	1.87711e-13	1.55884	0.564344	-6.61638	2.14358e-09	-2.43686	0.193158	1.8372	0.302041
7	si:ch211-67e16.11	NA	0.594144	0.815436	-7.75801	3.2681e-05	-3.61578	0.0155622	0.688127	0.687893	2.92293	0.218906	-7.73832	4.73457e-05	-3.58797	0.0994983	1.83644	0.426104
5	SNORD58	NA	-2.19373	0.433486	3.32027	0.005161	-0.165649	0.932064	3.70148	0.00171628	-5.04393	0.0612911	1.10607	0.507369	-3.13642	0.0707264	1.83643	0.266753
7	col1a2	COL1A2	3.33606	0.00231863	-5.0467	1.45898e-08	-1.32624	0.20858	3.20047	0.000481621	1.72491	0.564842	-7.53516	4.98431e-11	-3.78783	0.0422143	1.8363	0.368994
7	col8a1b	COL8A1	3.76264	0.000803804	-3.25563	0.00406598	2.044	0.0520851	4.01362	2.04939e-05	1.12791	0.691008	-6.56868	2.65952e-09	-1.04952	0.647978	1.83393	0.290526
7	si:dkey-244a7.1	NA	0.649105	0.41465	-2.6232	3.34218e-05	0.895443	0.126856	2.02967	7.82355e-05	-0.307917	0.891234	-3.91592	2.54207e-09	-0.0157644	0.993242	1.83253	0.0625925
7	ak5l	NA	3.30183	0.0016242	-2.70947	0.0764296	-2.38303	0.0724495	3.51262	8.69904e-05	1.19233	0.697639	-5.53916	0.00137934	-5.05278	0.00311971	1.83028	0.338643
1	zgc:66449	NA	-3.98779	5.73377e-05	-3.76197	1.31569e-05	-1.0906	0.226104	-0.39516	0.686499	-2.69283	0.0830906	-2.60057	0.012456	0.614578	0.731326	1.83028	0.101464
5	si:dkey-262g12.3	ZNF729	-0.066999	0.95108	0.443645	0.459262	0.443882	0.481907	2.13685	1.59913e-05	-1.22708	0.256544	-0.711659	0.362991	-0.73295	0.450878	1.82817	1.04237e-06
5	si:dkeyp-41f9.4	NA	2.59365	0.391289	1.75107	0.491694	4.50159	0.0406272	5.39866	0.00917263	-1.85193	0.457443	-2.84924	0.0726475	0.333842	0.898944	1.82702	0.241516
7	c1qtnf5	C1QTNF5	4.18242	0.00248073	-2.14351	0.0901979	-0.794458	0.593283	3.98983	0.000580398	3.28828	0.0957365	-5.40965	8.19151e-05	-4.06447	0.0210873	1.82619	0.36036
7	tbrg1	TBRG1	0.809451	0.514309	-0.00873559	0.993043	0.338678	0.744589	2.12944	0.00755173	0.59964	0.322148	-1.24804	0.145954	-0.843894	0.481418	1.82565	0.0116307
7	fosl1b	NA	3.03314	0.0111324	-2.12733	0.0471795	-2.25666	0.0410713	3.35517	0.000584555	1.02331	0.734	-4.75587	0.000284451	-4.89224	0.000681174	1.82563	0.317406
5	SNORA68	NA	-0.257309	0.889798	1.08716	0.290747	1.0421	0.334584	2.61254	0.00426392	-1.93665	0.13584	-0.4953	0.650609	-0.579399	0.679264	1.82486	0.00970397
6	cyp2p9	CYP2J2	-7.48276	0.00079627	-5.82118	0.0012642	-1.35643	0.365096	-0.120567	0.944015	-6.50562	0.0193592	-4.97532	0.0118123	-0.178222	0.959621	1.82294	0.383855
7	kremen1	KREMEN1	3.40747	0.000145401	-1.57818	0.0973505	1.8401	0.0313377	3.73154	1.04312e-06	1.02087	0.672696	-4.56978	3.58552e-06	-0.95218	0.626878	1.82248	0.19939
5	znf1145	NA	2.21921	0.26352	1.28913	0.452262	0.19792	0.92997	2.99353	0.045903	0.455181	0.856495	-0.722669	0.633173	-1.97929	0.193441	1.81974	0.117341
7	hey1	HEY1	2.87249	1.92042e-05	-4.9828	1.1981e-11	-1.88913	0.00290793	2.8022	1.24158e-06	1.60633	0.570679	-7.09506	7.26028e-10	-3.97237	0.017033	1.81972	0.336959
6	TMC3	NA	-2.119	0.315532	-1.20912	0.454706	-4.63302	0.0138195	-0.336268	0.855485	-0.779526	0.787144	0.339676	0.85357	-3.58956	0.068124	1.81681	0.234526
5	NA	NA	0.705495	0.837928	1.45892	0.499572	2.37263	0.245144	3.70226	0.0436515	-2.05238	0.316156	-1.3141	0.359063	-0.238058	0.913548	1.81571	0.0984476
5	CABZ01081359.1	NA	3.29348	NA	1.94029	0.485941	2.48745	0.351064	5.04677	0.0238878	-0.732083	0.811174	-2.28375	0.218816	-1.71229	0.401666	1.81484	0.223544
7	CABZ01113771.1	NA	1.16778	0.0278587	-4.41259	1.50753e-17	0.494732	0.321894	2.08595	3.48193e-07	0.234884	0.933537	-5.78243	3.10457e-22	-0.607373	0.765093	1.81137	0.171387
6	mlf1	MLF1	-2.95783	0.0484074	-3.63901	0.00200624	-1.6308	0.221606	2.35442	0.0535396	-4.45328	0.0613514	-5.29165	0.000343621	-3.24078	0.11386	1.81135	0.393234
5	jun	JUN	3.30923	1.24268e-09	3.06199	1.27508e-10	1.54277	0.00305469	4.40134	3.95864e-21	0.0198655	0.992813	-0.300058	0.796783	-2.05333	0.0330487	1.81114	0.0371565
7	2017-09-10	2017-09-10	2.61763	1.29514e-22	-4.82272	1.20747e-49	1.96567	3.9468e-16	3.27882	2.00553e-44	0.555577	0.853432	-7.3422	1.18186e-31	-0.266734	0.919909	1.80996	0.261896
7	antxr1c	ANTXR1	1.6425	0.00672808	-2.79474	9.33585e-09	1.42458	0.00684874	2.56053	1.11975e-07	0.230099	0.931895	-4.64473	7.80477e-13	-0.0390981	0.986427	1.80775	0.145552
5	NA	NA	1.49178	0.297692	0.628289	0.622779	-0.548444	0.705774	2.26706	0.0308038	0.448349	0.839116	-0.650236	0.622898	-2.02344	0.106594	1.80727	0.0648105
7	CU207301.3	NA	-0.777319	0.310725	-2.34186	1.27298e-05	-0.18209	0.796968	1.05747	0.0542727	-0.834709	0.597234	-2.63061	1.51069e-05	-0.177779	0.913548	1.80636	0.0153173
7	fibina	FIBIN	5.43134	0.00961731	-2.97598	0.20823	1.03977	0.646363	4.20331	0.0193522	2.70337	0.412693	-7.05812	0.000744959	-3.01245	0.251926	1.80416	0.469835
5	SNORD12	NA	-0.558417	0.811148	1.4984	0.242403	1.38284	0.306708	2.76686	0.0189127	-2.41461	0.160433	-0.190289	0.897528	-0.361576	0.854784	1.8031	0.0904541
5	BX322647.1	NA	0.5509	0.876582	-1.2292	0.642066	3.45792	0.0785888	4.05747	0.0286421	-2.60221	0.332979	-4.55812	0.0151861	0.746019	0.777891	1.80285	0.326728
5	meis3	MEIS3	-0.831177	0.373131	1.87724	0.0012559	-1.70038	0.0158425	2.44369	1.69249e-05	-2.38005	0.132428	0.77537	0.537987	-3.38888	0.000390668	1.80262	0.109129
7	CABZ01061495.1	NA	1.0218	0.10947	-3.34075	5.81658e-12	-0.349995	0.562382	1.43002	0.00313552	0.887154	0.676038	-4.06251	1.86786e-08	-0.846316	0.620811	1.80155	0.126731
7	cntf	NA	2.97705	1.75613e-05	-2.41869	0.00852475	-0.0435485	0.963694	3.09578	3.28252e-07	1.31208	0.561358	-4.78489	1.09752e-05	-2.34892	0.115734	1.80072	0.203285
7	plcxd3	PLCXD3	5.81936	1.01649e-06	-0.686062	0.724882	2.61836	0.037623	5.77161	1.28429e-07	1.56881	0.578405	-5.61754	0.000298579	-2.38517	0.230748	1.80009	0.336524
5	SNORD57	NA	2.81592	0.254189	2.30777	0.270561	3.95873	0.0405341	4.90605	0.00675694	-1.09255	0.620883	-1.74028	0.209772	0.277626	0.898142	1.79917	0.105206
5	FP565451.1	NA	0.636388	0.794878	1.00777	0.526736	-0.680498	0.720472	3.03489	0.0263174	-1.45885	0.529765	-1.14237	0.448637	-2.94642	0.0497232	1.79877	0.200074
7	bag2	BAG2	2.24285	0.000445271	-2.4271	5.86682e-05	-1.37692	0.0246393	2.20681	4.81579e-05	1.54026	0.464632	-3.92397	8.20091e-05	-2.86708	0.0315767	1.79858	0.196156
5	SNORA1	NA	0.107385	0.963224	3.02386	0.00226477	1.70154	0.13279	3.86789	5.76742e-05	-2.8845	0.0337669	0.343738	0.778822	-1.28499	0.31272	1.79769	0.0447175
5	BX005461.3	NA	-2.09262	0.0935315	-2.16483	0.0347023	-1.09118	0.289401	0.44976	0.674362	-1.61659	0.305214	-1.77996	0.0868916	-0.525377	0.73862	1.79258	0.0302858
7	CR925731.1	NA	1.83007	0.00126851	-0.368048	0.537113	0.184389	0.78229	2.42776	2.27798e-07	0.633462	0.70188	-2.00044	0.00656302	-1.39299	0.17561	1.79224	0.0152563
7	col5a2a	COL5A2	3.91525	3.0527e-15	-4.09367	1.70899e-19	1.65839	0.000511836	3.99185	4.67076e-20	1.35685	0.61192	-7.38177	2.59835e-22	-1.48682	0.469359	1.79202	0.298221
5	CU928129.1	NA	0.967061	0.238155	3.53376	1.00074e-10	1.07512	0.0971552	4.1523	1.51049e-14	-2.29364	0.0987002	0.681821	0.557796	-2.2896	0.0268514	1.79184	0.0722226
7	pbx1a	PBX1	1.98255	0.000255218	-5.36787	6.44652e-11	0.146294	0.823986	2.20623	1.48879e-06	1.14345	0.658372	-6.85418	2.66672e-12	-1.16453	0.568815	1.79144	0.2593
5	pcdh1g30	PCDHB3	4.42815	0.199289	0.228357	0.952717	5.38802	0.0502979	6.04347	0.0206272	-0.586061	0.902148	-5.10997	0.0155021	0.652973	0.865367	1.79142	0.493451
7	lrfn1	LRFN1	3.38433	0.10072	-3.25331	0.135797	-0.846955	0.695354	3.8604	0.0169434	0.790607	0.851539	-6.42219	0.00174923	-3.99911	0.0798223	1.79122	0.469323
5	snoMBII-202	NA	0.523163	0.704562	1.59436	0.0538104	1.97649	0.0160258	3.21642	1.60217e-05	-1.76678	0.185952	-0.61292	0.564464	-0.191864	0.908896	1.79	0.0142906
5	zgc:152791	NA	3.42991	0.0200856	1.33753	0.33084	1.83514	0.184306	4.64941	8.67709e-05	-0.142653	0.961553	-2.55915	0.0285552	-2.01599	0.181822	1.78818	0.185775
7	sfxn5b	SFXN5	0.398766	0.713912	-3.15549	6.90077e-06	-0.721112	0.334399	1.00097	0.141592	0.616596	0.75662	-3.42048	4.72333e-06	-0.788991	0.604727	1.785	0.0730404
1	buc2l	NA	-8.10146	5.22454e-13	-7.2739	8.3593e-16	-8.06709	4.48614e-19	-5.13442	4.99715e-14	-2.0791	0.304231	-1.23611	0.363822	-2.10745	0.152221	1.7845	0.104284
7	lama4	LAMA4	4.69904	1.73328e-19	-4.06098	1.4969e-16	2.38963	9.91648e-07	4.71743	8.55344e-25	1.44014	0.611996	-8.08032	1.97934e-21	-1.48395	0.504681	1.78412	0.338728
7	arrdc3a	ARRDC3	0.754579	0.391566	-0.292111	0.680647	0.748153	0.270009	2.21977	0.000117534	-0.434821	0.782701	-1.69053	0.0101532	-0.484138	0.696204	1.77997	0.00235729
5	ifnphi3	IFNW1	0.971505	0.523221	1.95404	0.0504057	0.719499	0.560344	3.1002	0.000997954	-1.17351	0.425079	-0.0675165	0.954652	-1.56401	0.125449	1.77839	0.0112278
5	gtf2a1l	GTF2A1L	-1.79397	0.00922283	-2.15402	0.000202374	0.341527	0.624307	1.00951	0.0819401	-1.89351	0.188807	-2.40763	0.00366515	0.598581	0.69933	1.77693	0.0578523
1	kcnq5a	KCNQ5	-0.626541	0.702316	-1.79248	0.0820407	-3.48324	0.00100309	0.33305	0.785954	0.167902	0.947891	-1.2592	0.29616	-3.08862	0.00404523	1.77667	0.116945
7	zmp:0000000760	NA	1.61273	0.353636	-2.62709	0.163991	2.27892	0.0807299	3.38026	0.00462502	-0.768786	0.778711	-5.29983	0.00061196	-0.0164994	0.994386	1.77303	0.2226
5	si:ch211-147g22.4	NA	2.06353	0.167209	0.972851	0.465305	-0.752526	0.635337	2.67947	0.0197662	0.617363	0.771982	-0.726109	0.582348	-2.68281	0.0279	1.77271	0.104739
1	crabp1b	CRABP1	-0.293308	0.898376	-5.23076	6.96187e-05	-5.7137	1.46018e-05	-0.316118	0.839957	2.89948	0.0953588	-4.1828	0.00592944	-4.69836	0.00430995	1.77249	0.346129
7	CABZ01052487.1	NA	2.90478	4.23955e-06	-0.596558	0.363795	2.29405	5.90037e-05	3.67556	7.20488e-12	0.393563	0.858887	-3.56392	2.56631e-08	-0.374169	0.838331	1.77027	0.0833526
7	CABZ01109021.1	NA	1.302	0.203313	-0.882623	0.273844	0.576328	0.526765	2.29124	0.00189377	0.121049	0.956088	-2.41225	0.000808778	-0.785506	0.562412	1.76945	0.0397288
5	SNORD15	NA	0.0632459	0.983069	3.9558	0.00283633	2.22239	0.139791	4.55792	0.000518149	-3.64928	0.0495623	0.70041	0.656521	-1.52838	0.389234	1.76935	0.223676
7	hibadha	HIBADH	-0.394432	0.689308	-2.5759	4.05238e-05	1.41692	0.01933	2.47851	7.06139e-06	-1.97555	0.285843	-4.38722	1.53218e-08	0.0384493	0.986597	1.76567	0.16349
7	CR855311.1	NA	-1.44174	0.0985546	-3.78785	1.91473e-09	-2.27812	0.000755393	-0.304113	0.713807	-0.0597723	0.979034	-2.74098	8.80244e-05	-1.09273	0.393334	1.76553	0.0537467
7	bdnf	BDNF	2.60916	4.27846e-05	-0.437525	0.582463	0.787235	0.254187	3.15315	1.13699e-08	0.687147	0.713822	-2.79729	0.000465954	-1.52392	0.199235	1.76504	0.057231
7	fndc3ba	FNDC3B	1.90605	0.0177498	-1.23183	0.0728309	1.1716	0.105801	2.58632	5.13889e-05	0.504205	0.815817	-3.09146	6.28824e-05	-0.420866	0.818059	1.76496	0.0962223
2	cdc42ep1a	NA	5.53543	7.46402e-09	-1.64937	0.114021	-0.904152	0.416573	1.18225	0.235439	5.43586	7.10103e-06	-4.06504	0.00699591	-3.3452	0.0709861	1.76396	0.0700871
7	zgc:73340	KIAA1456	0.0294817	0.98634	-3.19899	0.0232023	1.55475	0.074942	2.13127	0.00871693	-1.15265	0.604651	-4.61108	0.000893643	0.723223	0.706953	1.76253	0.170403
7	tgm1l4	TGM1	4.05121	0.0169671	0.626183	0.733516	3.473	0.0206503	4.79474	0.000581461	0.430149	0.878837	-3.45083	0.00453399	-0.307913	0.898064	1.76081	0.226651
5	SNORA81	NA	-0.630575	0.800519	2.4757	0.0672022	-0.0871653	0.963936	2.96382	0.0273246	-2.73534	0.189491	0.872576	0.576394	-2.28113	0.166617	1.76032	0.244659
5	SNORD11B	NA	1.00937	0.795938	2.96291	0.181602	3.32429	0.142435	4.42923	0.0343291	-2.53067	0.298849	-0.444741	0.802561	0.00620178	0.998024	1.76011	0.211907
5	si:ch211-66e2.5	NA	0.660533	0.666927	-0.234706	0.848307	-2.4417	0.0289413	1.81586	0.0558949	-0.075397	0.977901	-1.16734	0.36637	-3.54165	0.000973137	1.75985	0.141582
7	ddr1	DDR1	2.61803	2.43266e-06	-6.48656	9.63917e-17	-0.467201	0.443052	2.50374	1.90602e-07	1.63112	0.566281	-8.31901	2.04347e-14	-2.20814	0.283148	1.75816	0.362573
7	TTC9	NA	1.74035	0.0164289	0.196678	0.797442	2.1546	0.000333647	3.23866	9.53789e-09	-0.484106	0.780176	-2.2812	0.000544892	0.00399487	0.998024	1.75815	0.0182721
7	BX248418.1	NA	1.76563	0.0494846	-3.60149	0.000135469	1.17985	0.136704	2.59378	0.000194136	0.317185	0.909301	-5.49603	4.39453e-10	-0.414788	0.851913	1.75738	0.194683
7	CT573860.1	NA	1.28212	0.483922	0.163789	0.916993	0.995745	0.487583	2.46218	0.0442783	-0.114568	0.965218	-1.4659	0.206361	-0.489883	0.799288	1.75688	0.137418
1	si:zfos-411a11.2	CYP2C19	-1.12797	0.376927	-4.99632	0.00113913	-3.10186	0.0029891	-0.600208	0.560059	0.782908	0.686134	-3.61929	0.0203239	-1.70827	0.217171	1.75647	0.0775151
7	CABZ01055522.1	NA	-0.551692	0.570137	-3.59063	5.1427e-05	3.59883	2.48456e-11	3.9364	1.28604e-13	-3.6457	0.0987002	-6.68373	1.71683e-08	1.11749	0.64102	1.75639	0.347547
5	SNORA16	NA	0.72392	0.654402	4.41265	6.22463e-07	1.38232	0.204058	4.8135	4.48004e-08	-3.24826	0.0540726	1.00155	0.471303	-2.69741	0.0471506	1.75504	0.199067
7	rad23ab	NA	-0.723927	0.155311	-3.11078	6.47461e-17	0.593876	0.155434	1.47226	5.29296e-05	-1.26079	0.470085	-3.89094	1.33925e-12	0.276431	0.883658	1.75375	0.0881069
1	zp2l1	ZP4	-8.38491	4.30949e-33	-10.216	3.35222e-24	-9.16899	3.22274e-43	-7.09343	4.70846e-36	-0.201103	0.930387	-2.33949	0.0650719	-1.33284	0.322757	1.7534	0.0367078
7	tmem198a	TMEM198	1.84977	0.0169819	-3.75724	0.000207596	3.17414	2.73418e-07	3.7347	4.50688e-10	-0.921855	0.735429	-6.81153	2.06732e-10	0.754207	0.739703	1.75225	0.276383
7	kifc3	KIFC3	2.53066	0.000905246	-1.65681	0.0142276	1.94294	0.00429607	3.22124	3.05718e-07	0.483236	0.842604	-4.18986	4.4897e-09	-0.25829	0.903151	1.75123	0.153144
5	pcdh2g13	PCDHB3	2.59431	0.379277	-0.733437	0.80793	4.4847	0.0373233	4.91132	0.0169019	-1.38874	0.673211	-4.95651	0.00753585	1.00494	0.709944	1.75016	0.381439
5	znf1122	ZNF729	0.463242	0.583754	1.00895	0.0603284	-1.0401	0.0742128	2.02601	5.79856e-05	-0.558508	0.735338	0.0852652	0.939989	-2.31047	0.00109892	1.74991	0.0154823
7	CPNE8 (1 of many)	NA	0.0336158	0.977418	-2.54051	9.81362e-06	-0.141167	0.861084	1.23294	0.0391072	-0.140858	0.948673	-3.05595	1.9452e-07	-0.376308	0.81703	1.74893	0.044088
7	trim35-39	TRIM35	1.51803	0.000476324	-3.89305	1.00881e-12	0.941786	0.0198356	2.19205	1.04591e-09	0.506289	0.847471	-5.4496	3.44004e-14	-0.21456	0.927205	1.74602	0.198521
7	amotl2a	AMOTL2	2.05531	0.072212	-2.66475	0.00259162	0.793166	0.457874	2.44429	0.00615105	0.877391	0.714787	-4.42349	2.1156e-07	-0.723902	0.719242	1.745	0.2081
7	cyp1c1	NA	0.146897	0.957867	-2.74457	0.0466555	-1.69637	0.264687	0.680741	0.674532	0.685593	0.804051	-2.69268	0.0295001	-1.55768	0.38602	1.7447	0.245321
5	BX537341.1	NA	-1.48829	0.660829	1.96709	0.2362	1.83026	0.295208	3.29105	0.032177	-3.93359	0.104559	-0.27736	0.857435	-0.499907	0.802406	1.74418	0.119232
5	elovl2	ELOVL2	-0.732552	0.702821	-3.0458	0.0192128	1.17917	0.361937	1.77294	0.133669	-1.59678	0.462235	-4.11985	0.000400684	0.702901	0.731417	1.7438	0.21506
1	slc25a32a	SLC25A32	-2.0019	0.0112457	-5.75965	1.12845e-19	-2.79865	1.47893e-05	-0.938292	0.183708	0.0173755	0.994584	-4.13263	1.5623e-09	-0.976807	0.542941	1.74348	0.135429
7	olfml2ba	OLFML2B	4.04161	2.41966e-06	-2.76786	0.00145793	-2.44945	0.0044102	3.67046	8.76594e-07	2.06113	0.476502	-5.76263	6.84067e-05	-5.51427	0.000694489	1.74278	0.410584
7	pcdh1g33	PCDHB3	4.96898	0.125211	1.19015	0.728512	4.73621	0.0841094	5.81963	0.0231986	0.310407	0.943177	-3.90786	0.0683414	0.022467	0.994386	1.74025	0.443275
7	crim1	CRIM1	1.40477	0.00921943	-2.98557	3.05136e-09	-0.180486	0.764812	1.68585	0.000126567	1.02366	0.610644	-3.97945	9.593e-08	-0.991739	0.535942	1.73918	0.137116
7	pcdh1a3	PCDHA8	5.93934	0.00074536	-0.733438	0.779347	7.09419	1.03348e-05	7.62802	1.0744e-06	-0.712783	0.868473	-7.70081	1.10259e-05	0.781543	0.821077	1.7386	0.476331
7	pkn2	PKN2,PKN2	1.48327	3.2324e-06	-2.18733	8.90151e-14	0.806386	0.00752573	2.18941	2.97005e-16	0.456619	0.822838	-3.68287	1.49454e-12	-0.392283	0.820874	1.73847	0.0734763
7	fkbp9	FKBP9	4.74267	1.73659e-08	-1.49456	0.0711632	3.50674	4.49506e-06	5.06875	3.39529e-12	0.959101	0.720234	-5.89949	3.23067e-12	-0.619971	0.793857	1.73766	0.278058
5	tbx18	TBX18	0.812617	0.566456	6.39579	8.70353e-16	-0.298371	0.812038	6.5849	9.54105e-17	-4.95168	0.0204634	1.36445	0.46193	-6.25617	1.14303e-05	1.7365	0.392926
7	pycr1b	PYCR2	-0.301447	0.646194	-1.08601	0.00592831	1.30743	0.00111041	2.0075	8.51959e-08	-1.39199	0.336296	-2.34518	0.000852708	0.524267	0.719668	1.73632	0.0379496
5	NA	NA	-0.720528	0.657158	0.844946	0.424282	0.402556	0.744608	2.15103	0.0233697	-1.99066	0.123406	-0.293357	0.796718	-0.855681	0.503395	1.73465	0.0295528
6	CDA (1 of many)	NA	-2.24544	7.55906e-05	-1.82847	0.000194088	-1.52235	0.00281284	0.516707	0.350922	-1.87411	0.128707	-1.53172	0.0687147	-1.18245	0.290211	1.73462	0.0290968
2	si:dkey-32e6.6	ECM2	4.3083	0.0182502	-1.83832	0.355618	-0.549085	0.79577	1.38656	0.432685	4.22418	0.0363405	-2.45825	0.144786	-1.0544	0.635244	1.7341	0.272315
7	pdgfrl	PDGFRL	2.29008	0.124581	-4.46483	8.68332e-05	0.665936	0.639347	2.5612	0.0259632	1.03349	0.720391	-6.35508	4.22562e-10	-1.01831	0.660494	1.73351	0.327524
7	adamts1	ADAMTS1	3.07473	3.20097e-05	-1.8726	0.0054748	-1.04492	0.159819	2.94685	3.40823e-06	1.63348	0.459936	-4.13607	5.85694e-05	-3.29107	0.0140414	1.73263	0.250839
7	adgrb3	ADGRB3	0.797438	0.725728	-1.46526	0.322389	2.16695	0.136934	2.96576	0.0278903	-1.24248	0.609816	-3.73837	0.000994835	0.378927	0.876122	1.73143	0.254976
1	si:ch211-194m7.5	NA	-7.13712	2.48989e-06	-4.76129	0.000359921	-5.83301	1.54684e-05	-3.36325	0.0154333	-3.45662	0.089504	-1.04215	0.531852	-2.23245	0.218055	1.72462	0.25676
7	adgre5b.2	ADGRE5	-0.290359	0.851117	-2.0015	0.0246451	0.338135	0.754814	2.17901	0.00832659	-1.57251	0.414721	-3.48159	0.00018786	-0.970939	0.567263	1.72441	0.166537
7	cyp2aa7	NA	-0.00329571	0.998786	-3.76827	6.80948e-07	-0.382469	0.697597	0.804916	0.347229	0.31732	0.897618	-3.89029	2.10171e-07	-0.156537	0.941675	1.72204	0.14507
6	BX649231.1	NA	-3.14309	0.269852	-1.97397	0.316112	-4.61008	0.0247065	2.38016	0.11375	-4.72051	0.22675	-3.59352	0.1426	-6.35023	0.0148934	1.72192	0.541875
7	rgcc	RGCC	2.00245	0.00852344	-2.8335	5.07106e-06	-1.91467	0.00354847	1.86535	0.00319741	1.6387	0.444841	-4.01983	5.78359e-05	-3.07547	0.0214445	1.71949	0.241943
4	gria3a	GRIA3	1.26601	0.695332	-4.83181	0.0413742	3.49969	0.0919078	2.02872	0.343532	-0.980783	0.812161	-7.37066	0.000238947	2.47761	0.318788	1.71946	0.411045
7	arhgap12b	ARHGAP12	-1.75441	0.0964237	-4.19953	8.39419e-08	1.05252	0.252069	0.392636	0.693238	-1.88028	0.348739	-4.53024	4.88174e-08	1.8214	0.218447	1.71937	0.114257
7	tln2a	TLN2	0.0254443	0.986176	-3.21381	1.68921e-05	2.86503	4.1096e-05	3.1899	2.31859e-06	-2.30445	0.296539	-5.72188	7.79427e-10	1.10848	0.589657	1.71923	0.285384
5	si:ch211-284f22.3	VPS37D	2.73961	0.00196334	2.67064	0.000296219	0.559153	0.551136	3.80898	1.21351e-07	-0.00560816	0.997817	-0.0968942	0.94029	-2.51827	0.00428582	1.71733	0.0723657
5	si:dkey-6a5.3	NA	-1.56946	0.42637	1.57694	0.164643	1.12693	0.366742	2.57695	0.015705	-3.31125	0.0485815	0.0996385	0.948343	-0.500603	0.798688	1.7172	0.121943
5	SNORD49	NA	-2.2948	0.519286	4.10235	0.0266377	-0.100989	0.972607	4.25966	0.0225341	-5.76504	0.0571953	1.40276	0.502733	-3.71233	0.115734	1.71703	0.451998
7	sun1	SUN1	0.364985	0.574692	-2.99908	4.47542e-15	0.275866	0.583215	1.72248	8.96908e-06	-0.34496	0.877054	-4.04314	3.19141e-16	-0.489103	0.777798	1.71633	0.10093
7	cbfa2t2	RUNX1T1	3.66718	0.000143589	-2.18432	0.0300691	5.46844	1.26095e-11	5.86758	1.71276e-13	-1.28547	0.665596	-7.40106	5.46453e-12	0.979625	0.695688	1.71579	0.368248
7	si:ch211-136a13.1	HHIPL1	0.510026	0.54604	-4.37425	6.23138e-15	-0.852872	0.150015	0.895624	0.111395	0.864807	0.690592	-4.58813	1.02322e-11	-0.847395	0.625859	1.71482	0.16391
6	CT027805.1	NA	-4.72637	0.0838637	-2.14953	0.231111	-6.19433	0.00288008	-1.82937	0.320724	-2.04707	0.570935	1.13888	0.556637	-3.75255	0.107189	1.71451	0.394286
5	helz2	HELZ2	1.35524	0.128892	1.31296	0.0562955	0.114648	0.903656	2.711	2.91376e-05	-0.344431	0.841977	-0.431299	0.656267	-1.81784	0.0224523	1.7143	0.0118621
5	aqp11	AQP11	0.959417	0.465962	1.15528	0.207812	0.574514	0.592678	2.52477	0.00310577	-0.584021	0.733411	-0.393515	0.712391	-1.09375	0.336834	1.71381	0.0310672
5	si:ch211-272h9.5	NA	1.53185	0.422711	0.744763	0.633513	1.47789	0.320773	2.98313	0.0218203	-0.425557	0.843426	-1.38812	0.208421	-0.535063	0.748287	1.71218	NA
7	CABZ01051572.1	NA	1.17649	0.599391	-4.41313	0.00201209	-1.1676	0.482882	1.32959	0.393131	1.18918	0.689881	-5.08171	8.18922e-05	-1.71536	0.423926	1.71194	0.364061
7	smad6b	SMAD6	2.52509	0.004885	-5.54439	2.88476e-07	-1.51174	0.0727599	2.27511	0.00256639	1.82279	0.519975	-7.23337	1.15783e-07	-3.1133	0.103039	1.71151	0.392965
7	hapln3	HAPLN3	0.0476358	0.980172	-5.63954	1.55033e-08	-3.20666	0.00072703	0.0963945	0.937992	1.34249	0.587763	-5.05527	5.40527e-06	-2.57851	0.110494	1.71124	0.287247
7	tyrp1a	TYRP1	1.71498	0.0782016	-1.8977	0.134613	1.67772	0.0440633	2.74559	0.000271981	0.0590279	0.980449	-3.9283	0.000334214	-0.0210672	0.990945	1.7094	0.0760499
5	pclob	PCLO	4.07473	0.00259956	1.08897	0.407565	1.49095	0.264506	4.16895	0.000236895	1.27575	0.568637	-2.33943	0.0548699	-1.91419	0.221156	1.70831	0.228253
5	BX936433.1	NA	-2.09333	0.00622666	-0.374846	0.577141	-0.679252	0.29789	1.09282	0.0536414	-2.33495	0.0157351	-0.493651	0.60312	-0.905163	0.39473	1.7075	0.00544525
7	slc34a2b	SLC34A2	0.814562	0.36317	-1.51371	0.0180098	2.01609	0.00111856	2.72761	2.99157e-06	-0.976195	0.603605	-3.56221	7.84387e-08	0.489708	0.778731	1.70555	0.106776
5	FQ311946.1	NA	-0.861215	0.768166	0.376814	0.85272	3.11774	0.0466608	3.5996	0.0154239	-3.63098	0.0911995	-2.48297	0.0907639	0.856469	0.691528	1.70366	0.279373
5	si:ch211-256a21.4	NA	-1.01391	0.524409	2.42753	0.0158162	0.269864	0.845611	1.71234	0.106501	-2.6122	0.0705393	1.68055	0.0988452	-1.3482	0.338715	1.70225	0.010746
5	nalcn	NALCN	-0.40332	0.797709	-0.272422	0.805056	-0.274268	0.816667	2.70775	0.00163631	-2.25836	0.222263	-2.24257	0.0542071	-2.24377	0.109531	1.70198	0.207251
7	ddit4	DDIT4	2.19727	0.00484523	0.499595	0.50488	1.86808	0.00606014	3.17409	4.1211e-07	0.0955643	0.963978	-1.91126	0.0138888	-0.324645	0.839007	1.69904	0.0413079
5	ftr51	NA	0.4485	0.570269	1.25053	0.0109437	0.430382	0.469125	2.39777	2.09899e-07	-1.01967	0.386523	-0.113087	0.905342	-1.13849	0.182415	1.69776	0.000508942
7	smpx	SMPX	2.21984	0.188975	-3.88327	0.00911559	-0.686107	0.668087	2.36103	0.0680626	2.62359	0.123035	-5.59101	5.79314e-05	-2.32163	0.219483	1.69768	0.347289
5	selenbp1	SELENBP1	-0.488197	0.406132	-0.578375	0.163862	-2.37701	2.37851e-10	0.709243	0.0855187	-0.170037	0.924824	-0.303078	0.754357	-2.35792	1.28488e-05	1.69597	0.00785498
5	smdt1a	NA	1.12265	0.347817	0.152048	0.889944	0.0308841	0.979594	2.44149	0.00276194	-0.309215	0.874077	-1.47106	0.101562	-1.62177	0.115425	1.69551	0.0412524
7	tuba8l3	TUBA4A	4.44295	3.92591e-54	-2.35658	1.27617e-14	5.22639	1.49946e-93	5.82881	5.66552e-116	-0.39021	0.904445	-7.54715	1.32168e-27	0.639967	0.797788	1.69476	0.326051
7	serpina10a	SERPINA10	-0.136303	0.826143	-3.72734	1.24415e-30	0.470428	0.218563	1.2803	9.70962e-05	-0.426538	0.851295	-4.35572	2.72248e-19	0.335245	0.861121	1.69261	0.127455
7	ano5a	ANO5	1.35675	0.0647643	-2.62583	4.67235e-06	-0.187182	0.808858	1.68186	0.00332777	0.93249	0.631432	-3.64463	1.43376e-07	-1.00992	0.502296	1.69232	0.127402
5	SNORD33	NA	1.43583	0.419862	2.4089	0.0499705	1.61783	0.237909	3.60444	0.0020782	-1.26618	0.404346	-0.169202	0.88786	-1.16397	0.327451	1.69077	0.0313205
5	CR749162.1	NA	0.364851	0.830329	0.688298	0.524845	0.371324	0.764171	2.03709	0.0309324	-0.713205	0.680724	-0.360041	0.754423	-0.762344	0.570768	1.6907	0.0340378
1	fam150ba	NA	-1.20116	0.483317	-3.09804	0.0293706	-2.9286	0.0269937	-0.393337	0.779235	0.347648	0.874077	-1.89187	0.167179	-1.75352	0.209044	1.68856	0.103286
5	CABZ01032454.1	NA	0.728253	0.626666	2.05072	0.0242513	-0.776228	0.541191	2.68024	0.00236487	-1.02627	0.574668	0.58563	0.624325	-2.79077	0.00653905	1.68819	0.0779892
7	BX649388.3	NA	1.29699	0.563962	-0.517089	0.779347	1.5072	0.358947	2.87488	0.0473138	-0.609217	0.809351	-2.67696	0.0263706	-0.410487	0.851952	1.68521	0.208814
5	AL929237.3	NA	0.908652	0.782515	1.84975	0.369365	0.446648	0.867245	3.95233	0.033019	-2.19906	0.401334	-1.29204	0.467624	-2.79636	0.140568	1.68477	0.339792
7	CR626944.1	NA	2.13992	0.0035355	-3.12322	0.000273661	0.962083	0.174683	2.52874	3.19741e-05	0.835717	0.710917	-4.99221	8.69635e-09	-0.641765	0.737417	1.68346	0.19073
7	CABZ01112804.2	NA	1.99943	0.0520583	-3.43228	4.62949e-05	-1.11929	0.228233	1.82372	0.0286646	1.673	0.460086	-4.61545	1.03095e-05	-2.22398	0.176655	1.67981	0.284935
1	cpt1b	CPT1A	-1.85316	0.283057	-4.72921	7.9274e-05	-1.58614	0.252069	-0.295275	0.853527	-0.594994	0.821776	-3.76717	0.000286801	-0.319006	0.892619	1.6779	0.249278
7	chdh	CHDH	0.0680379	0.92799	-3.74492	2.24056e-12	-0.447591	0.31691	0.86512	0.0268135	0.314654	0.895204	-3.99427	7.20779e-10	-0.326553	0.86831	1.6775	0.127855
7	fam198b	FAM198B	3.1773	1.63525e-08	-4.89673	9.30773e-15	0.835973	0.150651	3.1103	2.24867e-10	1.49086	0.574744	-7.41503	6.93321e-17	-1.48188	0.477363	1.67332	0.348071
7	si:ch211-247n2.1	KCNMB2	1.38052	0.500564	-3.04256	0.0693959	4.10485	0.00222749	3.3064	0.0131997	-1.66404	0.570632	-6.31846	2.8269e-05	2.10585	0.302627	1.67315	0.362024
7	prtfdc1	PRTFDC1	1.31624	0.0194528	-6.72222	7.0607e-07	1.48152	0.00169583	2.31512	1.4048e-07	0.0540565	0.987299	-8.40593	1.60314e-09	0.278152	0.922107	1.67245	0.345203
5	hist2h2l	HIST1H2BE	0.469641	0.404961	1.29917	0.000419076	0.127041	0.801412	2.39601	1.03532e-11	-1.01034	0.366869	-0.0723627	0.937581	-1.4798	0.0311751	1.67162	0.00024626
7	disp1	DISP1	1.50028	0.0721627	-2.60572	0.000158596	1.6105	0.0186696	2.62387	2.92297e-05	-0.0960974	0.97131	-4.56542	5.42947e-13	0.0436965	0.985165	1.67063	0.169749
7	tcf7l1a	TCF7L1	0.681964	0.147381	-0.519774	0.16477	2.49917	1.96656e-14	3.0696	1.21976e-21	-1.51075	0.308746	-2.89826	4.80398e-06	0.670892	0.640042	1.66954	0.0696734
7	si:ch211-281g13.4	NA	0.762016	0.620193	0.287782	0.806001	0.157667	0.904878	2.15439	0.0240803	-0.412305	0.827108	-1.02161	0.286754	-1.17227	0.312506	1.66702	0.0524167
5	mhc1lga	NA	1.79655	0.358062	2.40686	0.0916681	1.91356	0.216736	3.62611	0.00743255	-0.882708	0.626044	-0.194975	0.881147	-0.816692	0.572099	1.66606	0.0734763
5	stk17a	STK17A	-1.56534	0.34055	-2.83787	0.0133306	-0.328148	0.830759	2.60532	0.0229609	-3.36713	0.143528	-4.79666	0.000262103	-2.21157	0.271678	1.66452	0.384798
5	hspb8	HSPB8	1.04116	0.581223	2.97885	0.0103755	0.46181	0.764159	3.53246	0.00222848	-1.62469	0.425568	0.691939	0.629433	-2.35683	0.085616	1.66403	0.222843
5	rai1	NA	4.54276	0.190392	2.21642	0.450926	3.4132	0.244796	5.34084	0.0445077	0.295532	0.947418	-2.41136	0.235673	-1.09473	0.724145	1.66312	0.487589
7	tspan4a	TSPAN4	1.79405	0.00272555	-3.1427	6.84586e-09	1.13966	0.036878	2.3865	1.01577e-06	0.556904	0.815137	-4.89329	7.57512e-16	-0.270773	0.898648	1.66311	0.187698
5	si:dkey-188h10.3	NA	0.248759	0.831736	2.15445	0.000441225	1.56865	0.0175543	3.19433	6.56477e-08	-2.1063	0.0340977	-0.0037066	0.997217	-0.741561	0.519979	1.66275	0.0155077
7	ccdc3a	CCDC3	4.93928	0.000111746	-1.13504	0.45887	0.85214	0.561666	4.64485	3.01554e-05	3.03786	0.0843489	-5.12403	0.000230452	-3.13112	0.0707873	1.6592	0.364536
7	cdc42ep4b	CDC42EP4	0.884958	0.203313	-2.43508	8.47673e-07	1.6236	0.00162218	2.29685	2.10331e-06	-0.439563	0.851219	-4.0918	1.05105e-10	0.507773	0.78418	1.65905	0.157577
5	myo10l1	MYO10	0.163706	0.877085	0.824157	0.168871	-2.07653	0.00156539	1.84253	0.00074983	-0.733817	0.68792	0.0260757	0.98347	-3.28177	1.00241e-06	1.65889	0.0730554
7	EPHB3 (1 of many)	NA	3.28082	0.00222617	-4.41257	0.00233055	1.85679	0.0635369	3.46427	0.000112769	1.10965	0.699521	-7.22788	2.26787e-07	-0.732498	0.772433	1.65809	0.358115
1	bmpr1bb	BMPR1B	-1.87284	0.0825147	-1.55532	0.0707893	-4.71586	4.24744e-08	-0.487859	0.624331	-0.411042	0.860973	-0.0411781	0.977015	-3.57764	1.72837e-05	1.65765	0.145552
5	SNORD59	NA	2.00864	0.461078	2.71348	0.165599	2.89791	0.146236	4.13746	0.0227215	-1.21799	0.520016	-0.4504	0.74427	-0.231138	0.90168	1.65655	0.080127
7	pim3	NA	2.06741	0.00104076	-1.77651	0.00174948	1.51275	0.0077464	2.97677	7.87713e-09	0.152638	0.950455	-4.10439	2.92387e-13	-0.54979	0.752747	1.65624	0.136037
7	pdlim4	PDLIM4	1.87783	0.0118611	-3.5159	1.45506e-07	2.15057	0.000578215	3.06114	2.00076e-07	-0.175937	0.952241	-5.93651	2.54303e-21	0.167649	0.945064	1.65523	0.24716
7	si:ch211-161n3.3	DMBT1	-0.998245	0.675211	-3.57949	0.0161927	1.04985	0.545726	1.52894	0.332595	-1.66553	0.516043	-4.46183	0.000449062	1.80621	NA	1.65517	0.342885
7	BX088538.1	NA	0.318182	0.778546	-2.71736	3.94469e-05	-0.765935	0.300804	0.895131	0.195046	0.573731	0.758077	-2.9287	1.79661e-05	-0.797946	0.565808	1.65443	0.0747663
6	cd79a	CD79A	-1.82531	0.0537025	-1.87235	0.0134277	-2.08258	0.00730111	-0.135152	0.889494	-1.3898	0.421923	-1.53342	0.145112	-1.80193	0.137808	1.65294	0.0108004
7	ldb2b	LDB2	2.81656	1.24266e-05	-2.5722	0.000488165	-0.615125	0.396313	1.7921	0.00232332	2.35734	0.151376	-4.18436	2.86754e-05	-2.16285	0.13855	1.65099	0.178916
5	irf7	IRF7	2.26098	3.9355e-05	1.55579	0.00125946	1.02466	0.0525526	3.28843	6.34886e-13	0.00429088	0.9978	-0.876446	0.233684	-1.48534	0.0392061	1.64744	0.00136701
7	vasnb	VASN	1.35328	0.100693	-3.60859	4.16084e-07	-2.74154	3.97811e-05	1.19967	0.0698726	1.61237	0.495482	-4.16406	0.000316184	-3.30637	0.0228	1.645	0.314289
6	glt8d2	GLT8D2	-3.33743	3.57132e-05	-2.47879	0.000297461	-4.30892	4.44322e-09	-0.958674	0.182058	-1.52119	0.388104	-0.621842	0.625576	-2.74235	0.00819191	1.64441	0.125932
5	fsta	FST	1.33186	0.248657	-0.0696166	0.952717	2.98322	0.000299596	3.56709	6.35767e-06	-1.35868	0.429914	-2.95333	0.000368187	0.643522	0.691123	1.64423	0.120539
5	CU074419.2	NA	0.891132	0.258393	1.9976	0.000273575	3.0099	5.22482e-09	3.82718	1.86017e-14	-2.10113	0.0476383	-1.00614	0.256587	0.291037	0.84437	1.64322	0.0236954
7	p4ha1a	P4HA1	-0.730331	0.300443	-3.77339	1.57505e-15	-1.00291	0.0596692	0.283244	0.633524	0.0166713	0.993787	-3.40238	2.48856e-11	-0.338139	0.841071	1.64039	0.0793086
5	nktr	NKTR	-0.318382	0.757586	0.71817	0.256941	0.858824	0.192138	2.16186	0.000154394	-1.62566	0.105772	-0.532102	0.533943	-0.357663	0.776224	1.63947	0.00556664
7	gpr1	GPR1	1.55225	0.119919	-3.10804	0.000103492	0.282502	0.779171	1.90355	0.0129645	0.858897	0.701899	-4.35394	2.69013e-08	-0.752757	0.684759	1.63885	0.207362
7	stxbp1a	STXBP1	5.1269	9.04347e-05	1.25097	0.331454	3.12863	0.0101748	5.19184	3.37907e-06	1.26578	0.604651	-3.28068	0.0047881	-1.26344	0.513425	1.63857	0.297243
7	dip2cb	DIP2C	2.63293	1.64808e-07	-4.56037	4.43063e-14	0.91161	0.0714471	2.75433	2.64816e-10	1.18323	0.633631	-6.66597	1.87849e-18	-1.00909	0.624762	1.63848	0.301055
7	ca5a	CA5B	0.206573	0.738883	-2.04955	2.93817e-09	-0.264923	0.547371	1.13026	0.00132283	0.124199	0.946888	-2.48338	1.62813e-07	-0.477275	0.705387	1.63828	0.0148017
7	zgc:195173	NA	2.51411	6.22773e-05	-3.26592	5.88742e-09	1.52238	0.00892704	2.90919	4.01181e-08	0.798337	0.742405	-5.54593	1.34964e-18	-0.462612	0.835119	1.63708	0.247899
7	f3b	F3	1.98768	0.071133	0.501356	0.618294	1.13989	0.242021	2.74225	0.00119846	0.33148	0.871152	-1.46633	0.110665	-0.727412	0.605407	1.6355	0.0783619
7	sypl1	SYPL1	0.756736	0.46963	-1.67026	0.0217834	0.955346	0.215351	2.38738	0.000338225	-0.703996	0.722324	-3.40411	1.06584e-06	-0.529879	0.752747	1.63179	0.122671
7	CR735102.1	NA	5.27487	1.86364e-12	-3.99424	2.41957e-06	1.50665	0.0490736	3.98554	2.78175e-09	2.76371	0.257069	-7.90043	5.26005e-12	-2.29517	0.27525	1.63069	0.395805
4	syngr2b	SYNGR2	-0.764325	0.511262	-1.25274	0.11233	5.33979	6.06475e-15	5.42657	1.43411e-15	-5.42537	0.00432873	-6.05904	5.28621e-07	2.92059	0.0676322	1.62859	0.411971
5	rrbp1b	RRBP1	1.49291	0.0930241	1.89404	0.00513338	-0.666934	0.410906	2.71905	3.77372e-05	-0.242193	0.913493	0.268819	0.828123	-2.70673	0.00139924	1.6284	0.104721
7	zgc:103438	NA	0.740378	0.385609	-2.83111	1.4545e-06	0.0475825	0.954053	1.35849	0.0207844	0.500982	0.806925	-3.54273	7.25069e-09	-0.370194	0.835256	1.62753	0.111619
5	SNORA21	NA	0.719909	0.687465	1.22252	0.295666	1.66547	0.152983	2.83737	0.00675437	-1.22831	0.418662	-0.712508	0.500671	-0.182536	0.914015	1.6274	0.0537467
5	CU660013.1	NA	2.28286	0.352615	1.81968	0.363303	3.79129	0.037781	4.46674	0.00968369	-1.29778	0.54914	-1.90149	0.152172	0.52432	0.797647	1.62647	0.193863
7	BX322665.1	NA	0.326861	0.862823	-3.60313	0.0195455	0.146609	0.919799	1.28977	0.24177	0.0906975	0.97297	-4.22594	0.00191065	-0.152199	0.944781	1.6264	0.166767
7	cpeb2	CPEB2	3.79871	1.81992e-07	-1.76987	0.0648909	3.64836	2.97674e-08	4.55169	8.92412e-13	0.327676	0.916849	-5.73735	1.34382e-09	0.156321	0.953685	1.62582	0.310901
7	gabra1	GABRA1	6.49214	0.0282103	0.228357	0.951729	6.22728	0.0162166	7.14775	0.00362383	0.455948	0.925765	-6.30759	0.00222411	0.138359	0.974678	1.62488	0.553613
7	ntd5	APOH	-0.830747	0.473623	-4.49223	4.03013e-09	-3.05968	5.67249e-05	0.0136217	0.989565	0.215127	0.940547	-3.87987	5.67411e-05	-2.40201	0.0838552	1.6238	0.244723
7	CT573264.3	NA	4.87847	0.0319753	0.228357	0.94201	5.20209	0.00907854	5.88181	0.00195958	0.0306476	0.993508	-5.02059	0.00276561	0.491885	0.871657	1.6214	0.406345
1	si:dkeyp-46h3.8	NA	-10.5947	6.34961e-07	-9.89483	1.4489e-08	-9.70546	2.19737e-08	-8.04174	1.08482e-06	-1.61726	0.634531	-0.874728	0.692025	-0.658603	0.837012	1.62084	0.463764
7	nova2	NOVA1	3.19836	0.0022419	-1.59808	0.0888743	0.710228	0.51576	3.09019	0.000421965	1.51574	0.493497	-4.0642	5.01261e-05	-1.62963	0.340538	1.62045	0.2823
5	hist2h3c	HIST1H3E	-1.8891	0.0717111	1.59414	0.026359	1.01009	0.206524	2.79823	3.65764e-05	-3.9156	5.9094e-05	-0.238976	0.848255	-0.947028	0.487219	1.61963	0.0969516
7	sh2d5	SH2D5	2.94558	0.000902096	-4.30243	0.00158142	-0.796436	0.412849	2.6896	0.000425216	1.7503	0.496757	-6.33018	3.03758e-05	-2.8516	0.108796	1.61936	0.379158
7	yap1	YAP1	2.83761	1.84811e-09	-2.93594	1.68215e-11	2.12744	6.75842e-07	3.28915	6.78459e-16	0.71125	0.776908	-5.60445	2.25768e-19	-0.190682	0.936437	1.61903	0.258636
7	nhsl1a	NHSL1	2.01437	0.0030636	-4.92515	1.42902e-11	2.96752	1.10184e-07	3.45559	1.97009e-10	-0.496627	0.876933	-7.7654	2.59017e-19	0.756928	0.756635	1.61874	0.364562
7	dhrs11b	DHRS11	1.45131	0.0433644	-2.58341	0.000157629	0.503285	0.471483	2.04528	0.000273106	0.526697	0.810171	-4.01679	3.83086e-09	-0.68238	0.685537	1.61857	0.15012
5	pcdh1g31	PCDHGC5	4.87562	0.0987104	2.35551	0.40524	6.13383	0.0113916	6.62657	0.00427993	-0.837534	0.832996	-3.61267	0.0640012	0.766483	0.815606	1.61736	0.487381
7	kif1c	KIF1C	1.1983	0.104786	-3.94056	2.56792e-08	0.925857	0.139481	1.90411	0.000604015	0.385859	0.88135	-5.20676	6.126e-12	0.0572048	0.980938	1.61613	0.227287
5	sept5a	2017-09-05	3.08581	0.000290921	1.9465	0.010283	1.55186	0.0577474	3.75143	1.59471e-07	0.434109	0.802253	-0.981831	0.27258	-1.42386	0.147771	1.61517	0.0368888
7	slc24a2	SLC24A2	1.7859	0.332746	-2.85047	0.0322312	1.39301	0.346448	2.64917	0.043488	0.183875	0.955154	-4.88383	3.79718e-06	-0.314715	0.9023	1.61324	0.325733
5	BX119992.1	NA	2.68301	0.18498	3.1668	0.0481012	2.43713	0.164028	4.32422	0.00501822	-0.703755	0.684189	-0.149707	0.903331	-1.0635	0.388136	1.61294	0.0351613
7	glis2a	GLIS2	0.30375	0.782384	-6.20204	9.14665e-18	1.34877	0.0411119	1.83762	0.00277618	-0.605518	0.854209	-7.49187	8.76242e-19	0.751661	0.769879	1.61284	0.386936
7	rab40b	RAB40B	0.00594712	0.99561	-4.12088	2.84469e-16	-0.133082	0.839598	1.01275	0.0395376	0.00742678	0.997406	-4.50776	3.53399e-18	-0.168545	0.93458	1.6122	0.160302
5	atp1b3b	ATP1B3	0.921298	0.0502322	0.577279	0.141256	1.16295	0.00220987	2.4123	3.40703e-12	-0.555317	0.65746	-1.01718	0.118113	-0.30399	0.790943	1.61217	0.000213506
7	sec16b	SEC16B	1.39373	0.227486	-2.25831	0.0141759	0.724651	0.472224	2.24763	0.00731565	0.19791	0.938307	-3.87088	8.84909e-07	-0.638731	0.718474	1.61171	0.172733
5	CABZ01023255.1	NA	1.63661	0.00259413	0.0778032	0.900248	-0.154229	0.8079	2.18021	9.56402e-07	0.588307	0.688467	-1.32651	0.0708875	-1.59949	0.045142	1.61134	0.0131639
7	plekha7b	PLEKHA7	0.837953	0.653756	-0.146494	0.92234	2.58308	0.030122	3.12584	0.00539112	-1.4346	0.476191	-2.59719	0.0132261	0.669704	0.724235	1.6113	0.22055
1	CABZ01000634.1	NA	-2.09689	0.177459	-1.27342	0.30606	-3.19132	0.00738485	-0.345381	0.814719	-0.849604	0.680293	0.114969	0.936442	-2.14313	0.0755678	1.60986	0.170067
7	cabp2b	CABP2	2.77031	0.0575835	-0.0764762	0.962781	2.69139	0.0284153	3.71728	0.00112747	0.0841339	0.975546	-3.13825	0.0014159	-0.0138632	0.994545	1.60986	0.209732
5	tsc1b	TSC1	-0.26071	0.655897	-0.276592	0.489077	2.05523	6.80692e-10	2.54924	3.91874e-15	-1.98983	0.10855	-2.12195	0.00470214	0.743577	0.575633	1.60885	0.0689292
7	macf1a	MACF1	0.705537	0.273954	-0.608147	0.212143	1.86875	3.46809e-05	2.48714	7.73492e-09	-0.885075	0.594164	-2.41135	0.000656625	0.551951	0.706591	1.60748	0.0756786
7	zcchc14	ZCCHC14	0.882898	0.202795	-0.455458	0.42309	1.96542	9.00947e-05	2.68341	1.82708e-08	-0.907231	0.552569	-2.4616	4.44253e-05	0.404107	0.780254	1.60589	0.0458837
1	greb1l	GREB1L	-1.52664	0.160263	-3.24466	4.6283e-05	-2.9925	0.000242932	-0.97785	0.271171	0.579575	0.741666	-1.49085	0.0927938	-1.22329	0.285946	1.60517	0.0660876
7	fam19a5a	FAM19A5	6.6355	0.00118433	0.162095	0.956006	3.1726	0.124686	6.29943	0.000504056	3.9694	0.000153098	-5.55524	0.0030024	-2.43781	0.299858	1.60483	NA
4	pcdh1g29	PCDHB3	4.42864	0.147281	0.228357	0.949686	7.52765	0.00139858	6.01315	0.0107293	-1.80345	0.670439	-6.23528	0.00484819	2.81981	0.276845	1.60457	0.525857
6	CU862078.1	NA	-2.62199	0.404812	-2.4138	0.305125	-5.08931	0.0365413	-1.82895	0.441207	0.390034	NA	0.678514	NA	-2.68656	NA	1.60378	NA
6	ghra	GHR	-0.323693	0.80341	-4.58766	3.17488e-06	-2.49706	0.00130737	1.03837	0.177829	-0.407431	0.893351	-5.02617	5.42462e-05	-2.87371	0.0643919	1.60356	0.324642
7	si:ch73-199e17.1	NA	4.93333	1.35097e-19	-3.65388	0.00402631	4.87248	1.3134e-22	5.68844	1.1211e-30	0.309684	0.933827	-8.78075	8.96792e-12	0.262732	0.931803	1.60314	0.419246
6	anxa2b	ANXA2	-0.367888	0.891437	-3.57535	0.0302893	-2.57066	0.112424	-0.139936	0.941565	1.02911	0.691872	-2.75989	0.073008	-3.15179	0.13855	1.6031	0.31853
7	AL732515.1	NA	2.57613	0.111724	-0.836623	0.682893	1.07248	0.510254	3.04422	0.0202032	0.728984	0.710712	-3.19114	0.0260915	-1.12479	0.447592	1.60232	0.133572
7	si:ch1073-186i23.1	NA	1.51026	0.238742	-4.23253	0.00896311	-0.122959	0.932113	1.69957	0.0898847	1.11211	0.600583	-5.29542	0.000421822	-1.02416	0.573815	1.60184	0.221555
5	SNORA62	NA	-1.44901	0.660369	3.8622	0.00566876	0.353114	0.87028	3.99996	0.00440463	-4.69843	0.0979661	1.33444	0.431366	-2.90334	0.12504	1.60163	0.383666
5	zgc:173585	HIST2H2BE	0.42473	0.90663	4.04261	0.0274153	0.67862	0.78534	4.29045	0.0200715	-3.09195	0.224862	3.23073	0.000621979	-2.97027	0.123637	1.59886	0.414254
7	slc38a5b	SLC38A3	1.36288	0.0102945	-1.1772	0.00779327	1.40674	0.0017724	2.36196	1.56561e-08	0.00919883	0.996147	-2.8835	8.17619e-08	0.0693872	0.969265	1.59799	0.0623675
7	IL4I1	NA	2.10761	0.134685	-0.777605	0.521468	1.7471	0.135266	3.0438	0.00391679	0.0850158	0.974335	-3.17788	0.000335636	-0.374988	0.853222	1.59794	0.20095
7	frya	FRY	3.49074	1.17995e-05	-1.31439	0.0835665	2.59759	0.000319545	3.83787	1.63537e-08	0.836954	0.724846	-4.5448	1.38568e-08	-0.303481	0.893574	1.59674	0.25408
5	SNORD100	NA	1.97116	NA	4.023	0.0745744	2.66726	0.300354	4.61752	0.0383888	-1.81357	0.487405	0.610519	0.720937	-1.16016	NA	1.59554	NA
7	CABZ01055168.2	NA	-0.916863	0.603648	-5.35257	4.28392e-07	-2.224	0.0564842	-0.629379	0.628124	0.917875	0.704538	-4.1037	2.02429e-05	-0.745839	0.713487	1.59446	0.273346
7	pbxip1a	PBXIP1	1.57732	0.000283125	-0.784903	0.0498812	1.5444	4.5844e-05	2.52711	1.22004e-12	0.0668164	0.973756	-2.6412	2.76037e-06	0.0292343	0.986427	1.59355	0.0506618
7	scn3b	SCN3B	1.45498	0.155476	-4.66486	0.000625987	3.22746	1.58751e-05	3.65083	4.62044e-07	-1.3419	0.636179	-7.7396	6.48885e-09	0.844924	0.733677	1.59234	0.391038
5	BX294165.2	NA	1.6192	0.0879823	1.79658	0.0162137	-0.445365	0.651735	2.6913	0.000179095	-0.0802829	0.97131	0.158817	0.897585	-2.44703	0.00517836	1.59128	0.0880353
5	zgc:163061	HIST1H1D	-0.571208	0.78379	-1.05008	0.45209	0.403857	0.790294	2.44237	0.034023	-2.2172	0.267594	-2.84072	0.0230087	-1.25782	0.47331	1.59077	0.264948
7	golim4b	GOLIM4	3.37069	4.93348e-06	-0.292022	0.756864	1.15444	0.135476	3.51632	5.82514e-08	1.12074	0.537583	-3.14096	0.000176218	-1.6529	0.193534	1.5902	0.152708
5	SNORA26	NA	3.4277	0.000193047	1.82304	0.0379357	2.70271	0.0015529	4.16251	1.4601e-07	0.335491	0.854993	-1.59585	0.0522304	-0.577974	0.666179	1.58702	0.0454219
7	ptch1	PTCH1	1.94233	0.0201925	-0.990252	0.178211	0.236124	0.796172	2.16157	0.00138924	1.00819	0.557921	-2.47789	0.00170206	-1.13147	0.383282	1.58677	0.113564
7	myclb	MYCL	0.843765	0.303571	-3.49042	4.60378e-10	-0.0214722	0.979324	1.32476	0.0236023	0.651466	0.758187	-4.20011	5.6041e-13	-0.446336	0.811609	1.58622	0.172818
1	MOV10L1	NA	-5.63271	3.94857e-12	-5.26843	2.6718e-13	-4.909	1.60849e-14	-3.14038	2.47677e-07	-1.65217	0.267142	-1.33278	0.192146	-0.977836	0.442706	1.58472	0.0628729
7	igf1rb	IGF1R	0.923028	0.447436	-0.70861	0.431335	3.36657	1.88333e-05	3.65201	1.72879e-06	-1.91794	0.318251	-3.74301	3.28446e-05	1.06165	0.538342	1.58445	0.246229
5	si:ch211-183d21.1	NA	2.47051	0.00418274	1.09462	0.154966	3.39885	1.79635e-06	4.05049	4.05212e-09	-0.67462	0.730042	-2.27712	0.00780191	0.483639	0.773191	1.58096	0.131981
7	pcdh2g6	PCDHB3	4.29214	NA	0.228357	0.947945	4.11111	0.0959683	4.9983	0.0304714	0.418179	0.905917	-4.12235	0.0192271	0.210836	0.945685	1.57958	0.396404
7	col7a1	COL7A1	5.38133	0.000447606	1.29961	0.384935	1.57615	0.310502	5.10632	8.96804e-05	1.7533	0.485606	-3.17519	0.0213471	-2.88211	0.0911254	1.57919	0.38103
7	ccdc120	CCDC120	3.57285	0.00016621	-3.46156	0.000265071	0.52963	0.618384	3.39785	2.80131e-05	1.58871	0.531931	-6.29721	1.05087e-09	-2.19003	0.23085	1.57759	0.371691
5	tiam2a	TIAM2	-0.180636	0.858506	0.762638	0.182426	0.929856	0.117283	2.12375	4.69941e-05	-1.47036	0.158566	-0.468643	0.584442	-0.257001	0.845515	1.57747	0.00870751
5	fosl1a	FOSL1	1.58795	0.158937	2.65034	0.00123538	3.68234	7.12047e-06	4.40901	2.54064e-08	-2.01853	0.173376	-0.947508	0.396788	0.371952	0.837973	1.57717	0.143551
7	si:dkeyp-77c8.4	NA	4.71959	0.0090876	1.08605	0.585946	-0.471064	0.851663	4.44537	0.00475012	1.77906	0.503551	-2.733	0.109066	-4.2681	0.0213733	1.57705	0.418588
7	si:ch73-27e22.2	NA	1.89926	0.448063	-1.65167	0.491919	3.11291	0.0869819	3.52697	0.0415469	-0.706172	0.811367	-4.54963	0.00529176	0.904115	0.67474	1.57568	0.325488
5	dusp6	DUSP6	1.08318	0.0251495	0.816892	0.0407509	3.03229	7.66481e-17	3.52521	1.11545e-22	-1.62032	0.236712	-2.01507	0.00886383	0.71583	0.594272	1.5727	0.0789066
7	impa2	IMPA2	2.26535	0.00696306	-5.11533	0.000577245	1.54908	0.0431894	2.89333	2.54954e-05	0.45794	0.880277	-7.41961	1.40256e-07	-0.460046	0.855528	1.57252	0.340272
7	PTGFRN (1 of many)	NA	0.22515	0.821177	-2.4866	2.66861e-06	-1.22558	0.0355356	0.677354	0.25826	0.680417	0.683669	-2.50472	7.45725e-05	-1.1182	0.32512	1.57205	0.0653682
7	piezo1	PIEZO1	0.798195	0.317603	-3.58361	9.41556e-12	-1.49249	0.00997054	1.0108	0.0821147	1.00446	0.623133	-3.98656	2.39547e-08	-1.79539	0.185297	1.57139	0.206791
5	pex5lb	NA	-0.738184	0.620193	1.82774	0.03566	0.886763	0.380021	2.61177	0.00193635	-2.57235	0.0238902	0.290921	0.797517	-0.930453	0.459239	1.57066	0.0768292
7	CABZ01084612.1	NA	-0.336279	0.712857	-3.74928	1.85683e-10	0.763567	0.200396	1.35834	0.0113159	-0.805819	0.704982	-4.5204	6.91747e-13	0.570155	0.754557	1.57047	0.196211
7	si:ch73-375g18.1	KIF1C	1.49922	0.00656304	-3.79072	2.8297e-17	1.20104	0.0131717	2.12106	1.64393e-06	0.458206	0.861232	-5.32448	2.98201e-19	0.0979123	0.96819	1.57	0.256534
1	zgc:171977	NA	-11.6624	8.27945e-34	-13.9901	1.48297e-27	-11.6197	6.33833e-54	-10.4774	8.7372e-50	-0.127811	0.956858	-2.77256	0.0703702	-0.0179959	0.992276	1.56808	0.156562
7	slc48a1a	SLC48A1	-0.329886	0.69329	-3.43364	4.42631e-12	-0.692967	0.214433	0.497975	0.371355	0.202332	0.923529	-3.30541	1.44976e-10	-0.253336	0.880933	1.5671	0.0868114
7	ALKBH3 (1 of many)	NA	4.24214	2.53852e-10	-1.92158	0.00477443	3.04921	6.75234e-07	4.42363	4.39476e-14	1.04485	0.671199	-5.73625	3.67033e-14	-0.491751	0.832816	1.56672	0.306926
7	stard9	STARD9	3.09839	1.79031e-12	0.00910162	0.987057	3.38171	1.67806e-18	4.10597	3.901e-27	-0.0207137	0.992978	-3.48674	7.96504e-08	0.366805	0.84135	1.56557	0.153757
7	zgc:92161	NA	-0.660264	0.537453	-2.07872	0.00179324	-1.46488	0.0430457	0.145126	0.871186	0.225198	0.897352	-1.48584	0.0363567	-0.779141	0.4742	1.56543	0.0240274
7	si:ch73-380l3.1	NA	0.285495	0.801912	-4.5082	5.87609e-14	-1.38882	0.0394961	0.477473	0.516987	1.02841	0.619942	-4.38781	4.38886e-11	-1.08135	0.50289	1.56533	0.219607
7	mmp14a	MMP14	2.72599	0.0132098	-4.30741	1.14862e-06	-1.97749	0.0425416	2.31216	0.0119183	2.88305	0.167716	-6.0352	1.83125e-07	-3.68162	0.0296727	1.56442	0.422626
6	tmem98	TMEM98	-1.71864	0.50111	-5.74543	0.00581577	-1.13677	0.574368	0.398995	0.851372	-1.27283	0.695536	-5.55537	0.00311881	-0.701928	0.812202	1.56425	0.45678
5	cluhb	NA	3.29042	0.0139627	3.53913	0.0012744	2.89239	0.0136864	4.84198	6.20349e-06	-0.650779	0.719089	-0.402143	0.725321	-1.17457	0.332066	1.56383	0.0937617
7	si:ch211-24o10.6	NA	3.29698	0.0259388	2.03603	0.102781	2.56784	0.0457576	4.24015	0.000298171	0.0555513	0.981988	-1.46553	0.186148	-0.853861	0.598062	1.56343	0.187698
7	si:dkey-261h17.1	NA	0.681383	0.338999	-4.04914	1.46535e-18	-0.802159	0.139378	0.895246	0.0813889	0.996693	0.618555	-4.3461	1e-13	-0.882749	0.590221	1.56286	0.198658
5	BX322530.1	NA	2.60308	0.0679686	2.80527	0.0116933	2.07077	0.0881555	3.93297	0.00029816	-0.400639	0.863466	-0.182565	0.896128	-1.07669	0.469787	1.56239	0.180711
7	efs	EFS	1.95141	0.000763306	-2.43347	8.27097e-06	1.39788	0.00784454	2.5384	1.22701e-07	0.499616	0.821776	-4.37698	7.64877e-15	-0.20504	0.919595	1.56232	0.179786
4	hsc70	HSPA8	-2.25097	0.190972	-7.22486	1.74614e-08	1.4167	0.331125	1.59013	0.24831	-3.0825	0.257826	-8.24426	3.51881e-11	1.23513	0.64136	1.56065	0.478119
[truncated: 8,624 more rows]

## Sheet: Table of 500 genes
Angiosarcomas vs. All other cancers					Leukemias vs. All other cancers					MPNSTs vs. All other cancers					ERMS vs. All other cancers					Germ Cell Tumor vs. All other cancers
Zebrafish GeneID	Human GeneID	log2FC	Adusted p-value		Zebrafish GeneID	Human GeneID	log2FC	Adusted p-value		Zebrafish GeneID	Human GeneID	log2FC	Adusted p-value		Zebrafish GeneID	Human GeneID	log2FC	Adusted p-value		Zebrafish GeneID	Human GeneID	log2FC
si:dkey-202l22.6	URGCP	12.3778	1.69935e-10		pyyb	PYY	9.39871	9.38845e-22		rbp4l	RBP4	10.8833	5.62358e-11		cdh15	CDH15	10.966	7.45e-100		CR388156.1	NA	10.3725
ponzr3	PLAC8L1	11.7466	3.00656e-07		atoh1a	ATOH1	7.72768	1.39896e-07		rho	RHO	10.014	1.44841e-20		myhz1.3	NA	10.8632	1.14e-30		si:dkey-223p19.2	NA	10.3363
ponzr4	NA	10.7882	7.57854e-09		CABZ01083502.1	NA	7.70937	1.76152e-13		prph2b	PRPH2	9.86972	1.39136e-06		myf5	MYF5	10.8294	2.67e-35		nipsnap1	NIPSNAP1	10.2966
agtr1a	AGTR1	10.191	6.55599e-17		BX465864.1	NA	7.29821	6.40417e-05		gnat1	GNAT1	9.79599	1.07346e-15		myhz2	MYH4	10.4669	8.61e-44		pld6	PLD6	10.1914
CABZ01030107.1	NA	9.8482	4.05534e-153		QDPR (1 of many)	NA	7.02707	4.85259e-11		opn1mw1	RHO	9.67341	1.0067e-05		tnni2a.4	TNNI2	10.1648	1.36e-22		dnaaf3l	DNAAF3	10.0322
kdr	KDR	9.58758	8.49587e-157		AL831768.1	NA	7.01087	4.50741e-15		oxgr1b	NA	9.28852	1.39137e-08		ttn.1	NA	10.0441	3.41e-23		rbm46	RBM46	9.8765
cxcl12b	CXCL12	9.46793	6.25156e-11		5S_rRNA	NA	6.99058	9.7456e-09		guca1b	GUCA1B	9.27684	8.44263e-07		myha	MYH4	10.0024	NA		eif4e1b	EIF4E1B	9.84866
kcnj8	KCNJ8	9.37689	3.20619e-27		FO904861.1	NA	6.96891	1.97934e-21		sox8a	SOX8	9.25211	2.91801e-24		cx39.9	GJA3	9.92776	4.17e-05		si:dkey-48j7.3	TMEM81	9.79923
nmu	NMU	9.37002	6.29563e-18		oxgr1a.3	OXGR1	6.88729	5.5588e-18		opn1sw1	OPN1SW	9.2459	1.5174e-10		klhl38b	KLHL38	9.86275	3.18e-15		si:ch211-242f23.3	NA	9.79238
zgc:165423	PRSS27	9.18393	3.79858e-05		adgrl1a	ADGRL1	6.88659	1.75345e-12		CU280645.1	NA	9.24123	1.37553e-09		myog	MYOG	9.76648	6.88e-12		cngk	NA	9.75324
AL845369.2	NA	9.16376	0.00141706		si:ch211-277c7.6	NA	6.87514	7.27653e-36		opn1lw1	OPN1LW	9.19014	NA		rapsn	RAPSN	9.5899	1.45e-21		BX950217.1	NA	9.68957
pax1b	PAX1	9.15578	2.72958e-05		BX927317.1	NA	6.86101	2.12011e-10		IFI30 (1 of many)	NA	9.16284	3.58688e-33		vgll2a	VGLL2	9.54906	1.35e-06		ccdc73	CCDC73	9.6409
si:dkey-11o15.7	NA	9.13608	0.0699485		CR855389.2	NA	6.85402	5.92931e-06		defbl1	NA	9.0874	1.27354e-39		trim63a	TRIM63	9.38357	1.52e-30		si:ch211-171b20.3	C8orf89	9.54165
scpp7	NA	9.13299	0.00141775		si:dkey-78l4.8	NA	6.64813	7.16837e-11		alx1	ALX1	9.05605	9.83595e-30		chrne	CHRNG	9.32773	2.35e-29		ccdc170	CCDC170	9.44842
micall2a	MICALL2	9.09124	6.77947e-12		FO818743.1	NA	6.56315	1.03466e-20		unm_sa821	PRTFDC1	9.03919	3.15974e-17		myhc4	MYH4	9.26739	2.95e-15		zswim2	ZSWIM2	9.41469
si:dkey-151j17.4	LGALS4	9.08539	1.29431e-21		si:dkey-21e2.3	NA	6.55439	8.92397e-28		arr3a	ARR3	9.01505	2.23121e-06		asb2a.1	ASB2	9.23928	6.96e-05		ankef1b	ANKEF1	9.40323
her4.2	HES5	8.9998	9.83775e-24		si:ch73-113g13.1	NA	6.53225	1.41892e-06		rhol	RHO	8.98987	5.15041e-05		chrnb1	CHRNB1	9.18535	1.45e-21		si:dkey-22i16.10	NA	9.38989
si:ch211-134a4.1	NA	8.91123	0.184537		nfil3-4	NFIL3	6.51673	1.20447e-34		saga	SAG	8.94692	3.21201e-09		trim109	NA	9.18049	1.13e-09		dnai1.1	DNAI1	9.37471
cyp8b2	CYP8B1	8.88252	3.81387e-10		CABZ01059912.1	NA	6.50321	6.55321e-11		si:ch211-38m6.6	MFSD8	8.88985	4.60489e-23		myhz1.1	MYH1	9.14167	1.23e-17		rnf32	RNF32	9.28177
BX088653.1	NA	8.83456	4.81019e-11		BX927317.2	NA	6.49225	2.72547e-31		gngt1	GNGT1	8.88652	2.46277e-13		klhl41b	KLHL41	9.0167	2.28e-22		CABZ01022569.2	NA	9.25942
kcnk3b	KCNK3	8.80073	0.000707538		si:ch211-157j23.3	NA	6.48868	9.20647e-18		guca1c	GUCA1C	8.8752	3.20594e-09		ampd1	AMPD1	8.99283	6.98e-15		senp6b	NA	9.25208
tmem176l.2	NA	8.73112	8.81026e-24		tbkbp1	TBKBP1	6.42757	7.90191e-26		tmem179b	TMEM179B	8.84265	1.58372e-12		zgc:92518	METTL21EP	8.95702	3.43e-40		BX004768.1	NA	9.24549
rasip1	RASIP1	8.6973	5.33539e-18		tnxba	TNXB	6.39434	2.61669e-29		pdcb	PDC	8.8254	1.54972e-11		xirp2b	XIRP2	8.91388	7.47e-05		si:dkeyp-7a3.1	NA	9.17435
notchl	NOTCH1	8.67567	2.0321e-34		AL831768.2	NA	6.35425	3.20398e-30		si:dkey-30c15.17	ACHE	8.74164	8.09896e-21		actn3a	ACTN3	8.88729	3.05e-11		CCDC89	NA	9.17055
she	SHE	8.65602	1.46319e-14		eomesa	EOMES	6.33048	1.71371e-25		rcvrn2	RCVRN	8.65452	1.39725e-07		stac3	STAC3	8.86764	7.92e-31		si:dkeyp-97a10.1	NA	9.14726
si:dkey-112a7.5	NA	8.64678	0.00208519		edaradd	EDARADD	6.28921	2.88692e-18		si:dkey-17e16.15	NA	8.64534	8.89457e-19		TCF15 (1 of many)	NA	8.81848	1.84e-10		lrriq3	NA	9.126
her4.2	HES5	8.61509	8.32384e-09		oxgr1a.2	OXGR1	6.26846	1.09542e-15		gnb3b	GNB3	8.62828	1.48046e-08		CABZ01016547.1	NA	8.80628	4.06e-19		hormad1	HORMAD1	9.12222
ceacam1	CEACAM5	8.45313	9.99344e-06		creb5b	CREB5	6.21341	4.8367e-33		lim2.1	LIM2	8.56609	4.47186e-06		desma	DES	8.79837	5.03e-28		zgc:162324	C3orf67	9.09475
her4.1	NA	8.44179	3.85509e-14		BX908804.1	NA	6.14207	3.12104e-11		zgc:193593	NA	8.56598	0.00360424		si:ch211-89o9.4	NA	8.7932	1.72e-08		TMEM27	NA	9.08729
ptgdsb.1	PTGDS	8.41734	1.09621e-16		si:ch211-260p9.3	NA	6.12871	3.80795e-06		birc5b	BIRC5	8.46102	3.50954e-18		myhz1.2	MYH4	8.75019	7.04e-07		spag16	SPAG16	9.08342
FP016234.1	NA	8.41226	8.74884e-05		CR925728.2	NA	6.07299	2.75883e-10		tgfa	TGFA	8.45923	8.96263e-14		hsp90aa1.1	HSP90AA1	8.74948	2.75e-31		si:ch211-173m16.2	NA	9.07575
tmem88b	TMEM88	8.35126	1.07534e-14		cyp21a2	CYP21A2	6.07027	5.42997e-07		opn1lw2	OPN1LW	8.43865	4.43363e-07		mybphb	MYBPH	8.6717	4.66e-19		si:ch211-189e2.2	NA	9.06094
si:dkey-33i11.4	NA	8.35023	9.35071e-06		si:ch73-343l4.6	NA	6.06902	5.47397e-14		sox10	SOX10	8.43253	7.71631e-27		obsl1b	OBSL1	8.66629	1.66e-11		si:ch211-9n13.3	NA	9.03224
rasl12	RASL12	8.23123	8.11225e-10		si:ch211-137j23.7	NA	6.06016	2.46459e-12		tmem125b	TMEM125	8.33509	2.35244e-28		tnnt3a	TNNT3	8.64262	3.94e-13		eno4	ENO4	9.02899
tmem108	TMEM108	8.15578	5.33977e-20		insl5b	NA	6.05088	1.19642e-14		grk7a	GRK7	8.3064	4.733e-05		atp1a2a	ATP1A2	8.6147	2.35e-24		si:dkey-27d5.10	RBBP6	9.02436
her4.4	HES5	8.10164	3.55988e-08		gabrb1	GABRB1	6.04374	1.20354e-15		si:ch1073-155h21.2	C2orf71	8.19773	2.37145e-05		AL929304.1	NA	8.60952	NA		dnaaf3	DNAAF3	9.00162
cd81b	CD81	8.04906	1.05328e-06		irf4b	IRF4	5.99934	2.29749e-23		zgc:158785	2017-03-03	8.1763	8.69516e-22		trim101	NA	8.55825	3.06e-24		tuba7l	TUBA8	8.9899
zic1	ZIC1	8.03813	5.25555e-08		si:dkey-172o19.2	NA	5.98738	4.87233e-15		apoda.1	APOD	8.13956	1.49008e-13		cacng1a	CACNG1	8.54778	3.76e-28		ppp1r32	PPP1R32	8.98139
ecscr	ECSCR	8.02337	1.03408e-07		si:dkey-78l4.4	PRSS57	5.96786	1.42576e-30		pnp4a	PNP	8.09348	9.02506e-20		six2b	NA	8.54022	7.24e-13		si:dkeyp-50b9.1	NA	8.98035
atp1b1b	ATP1B1	7.99991	0.000113189		si:ch211-173d10.4	NA	5.92578	4.51574e-13		irbp	RBP3	8.07558	5.09407e-12		atp2a1l	ATP2A1	8.53214	3.68e-14		zgc:162239	NA	8.97969
igsf5b	NA	7.99239	5.98246e-15		si:dkey-94e7.1	GPR141	5.92478	9.3367e-12		CNGA1 (1 of many)	NA	8.06166	0.00296346		chrnd	CHRND	8.48263	NA		btbd16	BTBD16	8.9786
slc51a	SLC51A	7.95516	1.89075e-35		fyba	NA	5.90826	4.41502e-18		opn1mw4	RHO	8.03056	0.00178598		myl1	MYL1	8.43611	NA		si:zfos-405g10.4	NA	8.97024
cdh5	CDH5	7.94894	2.41947e-14		FO904861.2	NA	5.90821	3.22888e-12		pvalb5	NA	8.01203	0.000875301		tnnt3b	TNNT3	8.42357	4.78e-24		si:dkey-40g16.5	NA	8.96726
rhcga	RHCG	7.93814	1.5316e-06		dre-mir-1388	NA	5.89433	4.64278e-12		alx4a	ALX4	7.99806	1.45907e-19		cav3	CAV3	8.37265	4.97e-08		ddx43	DDX43	8.95382
esm1	ESM1	7.90188	5.84686e-09		zgc:152891	ALOX12B	5.89422	1.80505e-18		lrit1b	LRIT1	7.93079	3.05124e-05		SRL (1 of many)	NA	8.33938	4.74e-23		si:dkey-9p24.5	NA	8.9455
cx39.4	NA	7.86793	4.77992e-41		BX120005.1	NA	5.8069	4.22587e-19		trpm1b	NA	7.86698	9.18434e-24		klhl40b	KLHL40	8.33832	3.89e-23		CR759887.2	NA	8.93219
gig2j	NA	7.86741	1.13681e-13		GBGT1 (1 of many)	NA	5.80019	3.53131e-23		dlx5a	DLX5	7.8318	1.00239e-13		klhl40a	KLHL40	8.28629	9.04e-16		si:ch211-156l18.4	NA	8.93013
si:ch211-155m12.1	NA	7.80201	3.57206e-13		CABZ01088229.1	NA	5.79963	1.65922e-18		CU467822.1	NA	7.67299	0.000129415		CABZ01078594.1	NA	8.24188	3.89e-23		CR936408.1	NA	8.92678
mecom	MECOM	7.71053	1.10217e-06		zmp:0000000997	ART4	5.78283	1.05339e-13		neurod4	NEUROD4	7.64951	2.57961e-05		tmem41ab	TMEM41A	8.23614	8.15e-14		CR391995.1	NA	8.91555
aspn	ASPN	7.61553	1.04834e-06		kcnq3	KCNQ3	5.76824	5.19155e-12		tmem121a	TMEM121	7.61157	6.36348e-08		zgc:91999	NA	8.22187	1.3e-14		stpg1	STPG1	8.90944
fgd5a	FGD5	7.58136	6.9931e-26		gfi1ab	GFI1	5.76542	8.51359e-24		chodl	CHODL	7.59089	NA		actc1a	ACTC1	8.22171	2.04e-28		si:dkey-27d5.14	RBBP6	8.90173
gcm2	GCM2	7.57443	0.00291271		ifng1-2	IFNG	5.74671	3.65477e-23		si:ch211-108c6.2	NA	7.57833	2.9557e-12		tmem38a	TMEM38A	8.17622	1.18e-17		si:dkey-74k8.4	NA	8.89583
si:dkey-11o15.5	NA	7.5588	0.00273059		si:ch211-137j23.8	NA	5.70951	3.7235e-06		BX323588.1	NA	7.56687	3.03192e-08		si:ch211-266g18.10	NA	8.13387	6.01e-10		cfap161	CFAP161	8.88368
wu:fk65c09	NA	7.55287	2.7543e-05		lingo3a	LINGO3	5.69169	2.42149e-10		rlbp1a	RLBP1	7.56368	2.57239e-10		flnca	FLNC	8.11794	1.98e-24		tex11	TEX11	8.87916
gja5b	GJA5	7.53806	4.05032e-13		nkl.3	NA	5.68734	2.65003e-09		ednrba	EDNRB	7.53511	6.33927e-09		si:ch73-334d15.4	NA	8.10668	1.54e-11		ighv2-2	NA	8.87521
si:dkey-201i2.4	NA	7.53301	0.000507031		si:ch211-152f2.4	NA	5.64957	3.36874e-21		HEPACAM (1 of many)	NA	7.50525	1.72392e-15		YIPF7	NA	8.10146	8.78e-05		cfap52	CFAP52	8.87264
ano1	ANO1	7.49807	1.36838e-08		dicp1.1	NA	5.64279	6.6853e-12		col9a2	COL9A2	7.47897	4.84969e-07		nrap	NA	8.08198	2.08e-14		ccdc105	CCDC105	8.87092
kcnj1a.6	KCNJ1	7.48518	0.00672628		CR626884.2	NA	5.61759	5.23167e-27		egf	EGF	7.46136	3.11452e-06		cacna1sb	CACNA1S	8.06898	1.01e-16		si:dkey-34o23.3	NA	8.87057
kcnj1a.3	KCNJ1	7.46587	0.000423699		cacng2a	CACNG2	5.58496	9.47212e-14		pcdh10b	PCDH10	7.4605	1.67561e-18		cavin4a	CAVIN4	8.06663	1.58e-35		dnai2a	DNAI2	8.86807
calb1	CALB1	7.43408	1.39533e-05		sgsm1b	SGSM1	5.56765	1.17594e-12		si:ch211-175f12.2	NA	7.4403	7.23916e-07		megf10	MEGF10	8.05373	8.43e-23		pimr132	NA	8.8659
si:dkey-22i16.3	NA	7.42296	NA		zmp:0000000971	NA	5.56139	1.30775e-15		rs1a	RS1	7.32135	0.00188901		synpo2b	SYNPO2	8.05176	5.07e-06		alg13	ALG13	8.86383
BX682557.1	NA	7.40947	0.00612873		SLA (1 of many)	NA	5.55232	4.21258e-20		elovl4b	ELOVL4	7.22866	2.04969e-05		fbxl22	FBXL22	8.04306	1.63e-14		si:dkey-96g2.1	NA	8.85406
avpr1aa	AVPR1A	7.40871	9.65175e-14		hoxc12b	HOXC12	5.53242	1.03818e-08		gngt2b	NA	7.2119	2.77124e-07		dre-mir-133c	NA	7.97434	7.51e-14		si:ch1073-272j17.3	NA	8.8462
egfl7	EGFL7	7.40866	2.47194e-14		si:ch73-113g13.3	NA	5.51269	4.88628e-12		si:ch211-243a20.3	NA	7.17671	1.27874e-12		spegb	SPEG	7.93859	NA		si:ch211-156l18.6	RBBP6	8.83169
ptgdsb.2	PTGDS	7.39494	4.55829e-10		slc16a8	SLC16A8	5.50141	3.87339e-19		crp1	CRP	7.1467	2.87392e-05		jam2b	JAM2	7.93609	2.6e-07		dnaaf4	DNAAF4	8.82064
cyldb	CYLD	7.39081	6.04839e-08		U1	NA	5.48439	3.57413e-13		si:ch73-28h20.1	NA	7.14387	0.000576779		chrna1	CHRNA1	7.89391	6.1e-25		fbxo36b	FBXO36	8.81471
slc22a7b.1	SLC22A7	7.38762	5.49289e-09		METTL21C (1 of many)	NA	5.48115	2.53947e-08		prph2a	PRPH2	7.13692	1.39725e-07		myoz1a	MYOZ1	7.87858	9.55e-09		DUPD1 (1 of many)	NA	8.80902
zgc:153311	NA	7.36229	1.01487e-08		ccl33.3	CCL24	5.45195	7.81185e-20		otx5	OTX2	7.08452	0.000118706		tnni2a.3	TNNI2	7.86363	7.2e-11		si:ch211-226m16.3	NA	8.79894
fat2	FAT2	7.36014	5.6811e-11		si:ch73-94k4.5	NA	5.44771	1.68885e-10		si:dkey-163f14.6	NA	7.05247	4.65668e-11		BX323076.2	NA	7.85664	0.000121935		si:dkey-34o23.2	NA	8.79875
si:ch211-95j8.3	NA	7.34869	1.50794e-10		rxfp3.3a1	RXFP3	5.43152	2.41765e-09		alx4b	ALX4	7.04312	2.06149e-09		ldb3b	LDB3	7.85109	2.45e-10		fhdc3	FHDC1	8.79589
si:dkey-91i10.3	CYP27B1	7.33059	1.1088e-22		prkcha	PRKCH	5.38849	1.43406e-20		gpnmb	GPNMB	7.03106	3.65238e-12		trdn	TRDN	7.82969	1.22e-09		piwil1	PIWIL1	8.78998
cldn1	CLDN19	7.29376	4.57813e-09		slc15a1a	SLC15A1	5.37912	1.02205e-11		cyp2k19	NA	7.02634	9.79616e-10		fgfr4	FGFR4	7.78473	1.97e-09		ttc25	TTC25	8.78455
scpp6	NA	7.28925	0.00234981		prf1.8	NA	5.35089	2.10302e-12		pde6g	PDE6G	7.01758	9.3749e-09		pitx3	PITX3	7.78203	1.41e-18		si:ch211-241j8.2	NA	8.77314
npas4a	NPAS4	7.27984	0.000713733		si:ch73-21d24.1	NA	5.29462	2.94521e-07		guk1b	GUK1	7.00775	2.70613e-05		dlb	DLL1	7.75167	4.7e-16		pimr54	NA	8.7694
kita	KIT	7.25838	1.62095e-22		si:dkey-15f23.1	NA	5.28126	7.68106e-06		gpr143	GPR143	6.97912	3.42116e-19		capn3b	CAPN3	7.73423	1.39e-19		BBOF1 (1 of many)	NA	8.76708
nptxrb	NPTXR	7.24841	NA		SGMS2 (1 of many)	NA	5.27768	1.80124e-13		slc2a15a	SLC2A9	6.94375	5.30441e-06		thbs3b	THBS3	7.72981	1.06e-14		dmc1	DMC1	8.76487
oxtrl	OXTR	7.24728	9.6432e-07		ahsg2	NA	5.26594	1.05585e-06		grm8b	GRM8	6.94366	1.67886e-05		Metazoa_SRP	NA	7.70264	NA		daw1	DAW1	8.7558
anxa3a	ANXA3	7.22972	0.000177962		il6	NA	5.24358	1.87457e-12		es1	C21orf33	6.93489	0.00209617		rbfox1l	RBFOX3	7.69319	8.47e-17		BX649398.1	NA	8.75216
si:dkeyp-97a10.2	NA	7.22248	3.74613e-17		mctp1b	MCTP1	5.24273	4.19931e-11		f13a1a.1	F13A1	6.92296	5.21199e-08		si:ch1073-398f15.1	NA	7.69289	3.66e-16		si:ch73-167f10.1	NA	8.74973
CLDN20 (1 of many)	NA	7.19838	1.1362e-08		si:ch73-113g13.2	NA	5.22639	0.00594453		SYNPR (1 of many)	NA	6.92108	4.17952e-07		si:dkey-269i1.4	CTSL	7.68356	3.87e-06		si:ch211-214c7.5	C19orf67	8.74135
prf1.6	PRF1	7.19032	6.44307e-07		gpr132b	GPR132	5.22187	2.37529e-21		pcdh7a	NA	6.90564	8.61759e-09		mylk4a	MYLK4	7.63404	NA		CABZ01022569.1	NA	8.741
si:dkeyp-51b9.3	NA	7.16753	4.26085e-09		qdprb2	QDPR	5.21921	2.52497e-06		uraha	URAHP	6.8939	5.36321e-10		scxa	SCX	7.63183	1.19e-08		dnah1	DNAH1	8.73686
CT033796.2	NA	7.15236	7.76482e-07		dpep1	DPEP1	5.20854	5.92008e-07		si:ch211-256m1.8	NA	6.89072	1.06672e-12		si:dkeyp-69b9.3	MKL2	7.60553	7.92e-31		ccdc65	CCDC65	8.73449
dmrt2b	DMRT2	7.15003	0.000143597		CABZ01058865.3	NA	5.19925	4.69985e-13		pcbp4	PCBP4	6.86268	3.32859e-13		nexn	NEXN	7.60003	2.58e-11		CNTD1	NA	8.7337
slc12a10.2	SLC12A3	7.14893	0.00203657		sh2d1aa	SH2D1A	5.19567	2.43429e-14		serinc4	SERINC4	6.84957	5.34926e-05		smyd1a	SMYD1	7.58551	2.05e-08		si:ch211-198o12.4	NA	8.73163
pkhd1l1	PKHD1L1	7.14558	8.55852e-06		BX324123.2	NA	5.19486	4.67207e-22		cldn19	CLDN19	6.8492	5.96106e-07		txnipb	TXNIP	7.55418	3.91e-08		dnah5l	DNAH5	8.71842
BX682557.2	NA	7.14102	0.00293366		FP016142.6	NA	5.19454	NA		pax3a	PAX3	6.84693	7.33978e-17		nmrk2	NMRK2	7.52963	3.26e-09		ttc16	NA	8.71577
ccdc3b	CCDC3	7.12985	1.05222e-21		nars2	NARS2	5.18972	9.70142e-18		BX510923.1	NA	6.8312	7.08473e-08		dusp27	DUSP27	7.49534	9.66e-08		spata17	SPATA17	8.70869
gpr31	NA	7.12781	0.00139876		ptprjb.1	NA	5.18398	6.22347e-13		RAPGEF4 (1 of many)	NA	6.82354	3.76921e-23		ckma	CKM	7.49239	2.94e-11		si:dkey-27d5.3	NA	8.70141
mmp20a	MMP20	7.12255	6.66297e-11		nkl.4	NA	5.18236	2.86577e-15		sox1a	SOX1	6.82051	0.00364087		casq1b	CASQ1	7.415	4.01e-15		ccdc83	CCDC83	8.69098
si:ch211-217k17.9	NA	7.11872	2.4808e-07		zmp:0000000960	NA	5.17583	2.32695e-11		hdr	TNFRSF10A	6.80443	3.97007e-10		plaub	PLAU	7.38749	4.47e-09		CR382322.2	NA	8.68117
si:dkey-237i9.8	PECAM1	7.10738	3.69657e-23		RNF208	NA	5.14835	4.55638e-21		ppef1	PPEF1	6.79233	1.46987e-06		gls2a	GLS2	7.38542	NA		ddx4	DDX4	8.68059
ca15a	CA4	7.0775	6.01718e-05		wipf1a	WIPF1	5.11285	1.50173e-12		opn1mw3	RHO	6.77807	0.0329166		adrb2b	ADRB2	7.36321	2.28e-22		si:ch211-57h10.1	C4orf22	8.66275
angpt4	ANGPT1	7.06361	1.63113e-15		si:dkey-269i1.4	CTSL	5.10188	0.00468113		bhlhe22	BHLHE22	6.76807	0.00241411		ttn.2	TTN	7.35844	2.06e-07		si:dkey-189g17.2	RBM44	8.64363
esama	ESAM	7.0445	0.000366573		prrt1	PRRT1	5.08428	1.29871e-05		mab21l1	MAB21L1	6.71533	0.000174429		hoxb6b	HOXB6	7.33751	4.06e-27		maats1	MAATS1	8.64267
msx2b	MSX2	7.03828	5.84686e-09		BX001026.1	NA	5.08393	1.1662e-12		crx	OTX2	6.70665	0.000503317		tmem121b	TMEM121	7.33649	3.35e-08		CU138512.1	NA	8.64072
myct1a	MYCT1	7.03254	1.05222e-21		gig2i	NA	5.07746	3.58865e-09		slc25a38a	SLC25A38	6.66874	7.76147e-19		tnnc2	TNNC2	7.33299	1.38e-09		iqcg	IQCG	8.63659
vwf	VWF	7.03206	2.6248e-15		mef2b	MEF2B	5.06202	1.05543e-06		mlphb	MLPH	6.66593	1.13019e-12		mybpc3	MYBPC3	7.31663	6.55e-13		CFAP221	NA	8.63332
vsg1	PLVAP	7.02157	2.73489e-36		si:ch211-232p21.6	NA	5.0606	8.3065e-06		sagb	SAG	6.64348	9.79616e-10		atp2a1	ATP2A1	7.30247	2.85e-07		ribc1	RIBC1	8.62541
pax1a	PAX1	7.00983	0.000278712		si:dkey-21o19.2	NA	5.01797	1.76152e-13		syt5a	SYT1	6.63347	0.00108934		tnni2b.1	TNNI2	7.28457	1.06e-12		ppp1r42	PPP1R42	8.61871
foxe1	FOXE1	7.00117	0.00244898		U1	NA	5.01471	9.83807e-09		BX004774.2	NA	6.6245	0.000122053		zgc:91999	NA	7.27832	6.27e-19		tekt4	TEKT4	8.61434
acta2	ACTA2	6.99912	3.34902e-10		batf	BATF	4.92954	1.72475e-35		cbln1	CBLN1	6.6155	2.29822e-07		BX649294.1	NA	7.27334	5.64e-29		si:dkey-194e6.2	NA	8.6134
si:ch73-193i22.1	NA	6.97856	3.12472e-08		myo7bb	MYO7A	4.92668	1.10361e-11		CU651662.1	NA	6.5318	2.29041e-16		cilp	CILP	7.26333	9.99e-09		si:ch73-111k22.3	NA	8.61325
jam3a	JAM3	6.97463	NA		gpr34b	GPR34	4.92657	0.000274802		si:dkey-58b18.10	NA	6.53161	7.35901e-05		asb10	ASB10	7.26274	8.22e-06		zgc:174354	RBBP6	8.60607
si:dkey-183i3.5	NA	6.97397	4.20757e-08		CR790369.1	NA	4.92557	5.78103e-10		comtd1	COMTD1	6.52309	NA		ankrd9	ANKRD9	7.25039	8.78e-13		si:dkey-234d14.2	NA	8.59334
ihha	IHH	6.96901	0.00385842		BX005105.1	NA	4.92527	8.94606e-12		cdk5r2b	CDK5R2	6.51297	0.0144091		mymk	NA	7.23072	9.68e-12		ttc29	TTC29	8.5913
si:dkey-165a24.9	NA	6.96394	0.000453738		txk	TXK	4.92483	1.65801e-18		prom1b	PROM1	6.5046	2.01669e-05		vwde	VWDE	7.22672	1.18e-07		pimr69	NA	8.58857
sox18	SOX18	6.95938	3.43551e-12		scgn	SCGN	4.92076	1.6805e-14		TSTA3 (1 of many)	NA	6.50133	0.0104277		smyd2b	SMYD2	7.22188	1.17e-24		CACNA1I (1 of many)	NA	8.58305
si:dkeyp-11e3.1	NA	6.93859	1.61339e-05		zgc:194908	NA	4.90991	3.0901e-13		si:ch73-89b15.3	NA	6.45161	2.04494e-13		cyr61l1	CYR61	7.21907	1.8e-13		AL831745.3	NA	8.57059
si:ch211-145b13.6	NA	6.93784	1.00266e-08		BX677667.3	NA	4.90841	2.041e-07		apodb	APOD	6.43597	1.86935e-06		si:ch211-56a11.2	NA	7.21556	7.31e-10		si:dkey-61p9.11	FASN	8.54473
dtnbp1b	DTNBP1	6.93728	1.07453e-06		fam81b	FAM81B	4.90675	2.46359e-09		ntrk3b	NTRK3	6.40585	4.12239e-05		pdlim7	PDLIM7	7.20944	7.61e-16		gdnfb	NA	8.54357
adgrl4	ADGRL4	6.93055	9.21127e-12		trim66	TRIM66	4.90153	2.49756e-15		F13A1 (1 of many)	NA	6.3993	0.000318339		tpma	TPM1	7.19108	1.05e-08		ak7b	AK7	8.54179
tnni1b	TNNI1	6.91813	0.000736894		gcnt7	GCNT7	4.90057	2.28072e-17		CYSTM1	NA	6.39333	2.40058e-16		actc1b	ACTA1	7.18933	8e-10		si:ch211-1o7.2	ANKRD53	8.53754
zgc:171226	NA	6.89512	0.00012088		tespa1	TESPA1	4.90037	1.28754e-12		grk1b	GRK1	6.35751	1.03302e-05		tmem182a	TMEM182	7.17315	2.4e-07		pih1d2	PIH1D2	8.52674
si:dkeyp-92c9.4	NA	6.88051	1.44719e-10		CR759887.3	NA	4.88849	1.57515e-09		rgs16	RGS16	6.35713	5.90975e-18		klhl43	NA	7.16333	3.69e-13		tbx20	TBX20	8.52253
anxa1c	ANXA1	6.87154	3.41306e-06		ungb	UNG	4.87728	1.20238e-19		CU929240.1	NA	6.30918	NA		klhl31	KLHL31	7.16274	2.36e-08		wdr95	EFCAB8	8.51948
zgc:66473	NA	6.86615	4.73434e-07		si:dkey-283b1.6	NA	4.87539	0.000125041		emp3b	EMP3	6.29175	8.6577e-11		abrab	ABRA	7.14143	9.1e-11		dmrt1	DMRT1	8.50054
si:rp71-1i20.2	NA	6.85481	2.36459e-06		si:ch211-212d10.1	NA	4.85625	2.38349e-11		slc24a1	SLC24A1	6.27025	3.5836e-06		qrfpra	QRFPR	7.12161	6e-06		BX539313.2	NA	8.49979
cyp7a1	CYP7A1	6.84936	8.1888e-09		CU570889.1	NA	4.8531	4.97069e-24		calb2a	CALB2	6.2593	NA		synpo2la	SYNPO2L	7.12084	2.8e-09		NA	NA	8.49748
ptk2bb	PTK2B	6.84392	1.11865e-14		CR392341.4	NA	4.8504	1.37635e-07		cplx4a	CPLX4	6.2573	4.24373e-07		casq1a	CASQ1	7.1203	8.97e-10		dnah9	DNAH9	8.48706
FP102888.1	NA	6.81948	1.07971e-19		si:ch211-180m24.1	NA	4.83763	3.57487e-10		CDH19	NA	6.21717	2.94665e-07		ppp1r27a	PPP1R27	7.1132	7.28e-07		tekt1	TEKT1	8.48642
avpr1ab	AVPR1A	6.81389	1.30061e-08		mtp	MTTP	4.81895	8.51379e-13		rx3	RAX	6.2076	4.76948e-07		coro6	CORO6	7.10153	6.23e-18		pimr52	NA	8.48415
si:dkey-183j2.10	NA	6.80561	3.48789e-05		il17a/f1	NA	4.81641	2.42057e-05		pde6h	PDE6H	6.20734	1.36393e-08		palmda	PALMD	7.0724	0.000298651		pimr188	NA	8.47443
col17a1b	COL17A1	6.799	NA		CR388008.1	NA	4.80111	3.93223e-09		si:ch1073-469d17.2	NA	6.20224	1.06191e-06		zgc:66479	NA	7.00912	1.34e-10		tmem232	TMEM232	8.46054
trim35-31	TRIM35	6.79751	3.69314e-08		si:ch211-246i5.5	NA	4.79608	2.48809e-08		PLEKHB1	NA	6.19762	0.000353552		mylpfa	MYLPF	6.98967	2.1e-08		pimr51	NA	8.44897
mettl11b	METTL11B	6.78995	0.00413137		si:ch211-157j23.3	NA	4.7907	1.63212e-07		opn7c	OPN5	6.11612	2.44086e-07		si:ch211-131k2.3	PTGES3L	6.95623	3.97e-15		msnb	MSN	8.44792
ccm2l	CCM2L	6.78765	4.16939e-27		mctp1a	NA	4.78846	1.30235e-12		si:ch211-137a8.4	NA	6.07766	1.88526e-10		plcd4a	PLCD4	6.9311	3.28e-37		si:ch211-130h14.4	NA	8.4436
si:busm1-160c18.1	NA	6.78659	0.000146769		CT027759.1	NA	4.78717	8.70367e-05		BX511023.1	NA	6.04398	9.50467e-06		popdc2	POPDC2	6.91019	4.08e-08		nptx2a	NPTX2	8.4316
aqp8a.1	AQP8	6.77519	7.89886e-06		BX000438.2	NA	4.78069	0.00136562		opn7d	OPN5	6.04188	5.8175e-08		six1b	SIX1	6.88964	8.37e-09		si:dkey-23f9.11	RBBP6	8.42173
si:dkey-162h11.2	NA	6.77176	8.20207e-05		abo	GBGT1	4.76953	1.30828e-11		gpr37a	GPR37	6.03915	5.09407e-12		asb14b	NA	6.8847	7.34e-05		lrrc3cb	LRRC3B	8.4216
si:zfos-2070c2.3	HLA-DRB1	6.76207	0.00373558		morc3b	NA	4.76801	5.77874e-11		stx12l	STX12	6.03611	3.02471e-06		tnni2b.2	TNNI2	6.8701	6.72e-06		dcst2	DCST2	8.42092
mmrn2a	MMRN2	6.75209	1.96729e-08		CR450698.1	NA	4.76609	0.0126376		elovl1a	ELOVL1	5.99333	1.86081e-05		myoz1b	MYOZ1	6.84142	0.000220458		si:dkeyp-7a3.1	NA	8.41635
CABZ01113061.1	NA	6.74914	1.38077e-42		ARAP2	NA	4.7632	4.95768e-07		inaa	INA	5.98734	0.000646062		gh1	GH1	6.81686	1.29e-07		zgc:66024	NA	8.41524
rgs5a	RGS5	6.72992	1.2051e-05		zgc:77112	NA	4.7629	6.65265e-16		lrit3a	LRIT3	5.97543	3.50942e-06		jph1b	JPH1	6.8127	1.22e-10		spag8	SPAG8	8.41402
dapk2b	DAPK2	6.72022	4.21953e-10		si:dkey-88n24.5	NA	4.75513	7.94559e-14		camk1gb	CAMK1G	5.94168	1.33899e-05		nmur1b	NMUR2	6.80456	0.000189327		BX571955.1	NA	8.41381
slc6a11a	SLC6A11	6.70032	6.84731e-24		BX511123.2	NA	4.75476	6.42214e-06		gnat2	GNAT2	5.9254	2.99269e-05		ankrd1a	ANKRD1	6.79822	1.4e-23		rsph14	RSPH14	8.40893
chst12b	NA	6.69756	3.80926e-05		pak1	PAK1	4.75054	7.86784e-31		RAB19	NA	5.92207	1.44365e-14		zgc:172270	CAV2	6.79746	2.06e-06		si:dkey-1h6.8	NA	8.40538
si:dkey-189h5.6	NA	6.67225	0.00138536		si:dkey-228l14.1	NA	4.74334	0.00352862		chl1b	NA	5.89951	0.000289947		pygma	PYGM	6.79297	9.44e-08		fam183a	FAM183A	8.4024
prrx1b	PRRX1	6.66607	3.22508e-08		si:dkey-240h12.4	DAPK2	4.73721	2.0489e-19		fstl5	FSTL5	5.89104	0.00318423		txlnbb	NA	6.7898	1.19e-08		ccnd3	CCND2	8.39603
shank3b	SHANK3	6.64972	4.45685e-08		CR788254.1	NA	4.73647	0.000483668		slc1a2a	SLC1A2	5.83887	0.0203314		col19a1	COL19A1	6.77983	3.66e-09		CABZ01028711.1	NA	8.38429
si:dkey-85n7.8	NA	6.63946	0.00192611		il4	IL4	4.73358	3.532e-08		clul1	CLUL1	5.83008	2.22285e-05		ghrh	GHRH	6.7767	9.28e-05		si:ch211-209a2.2	NA	8.38292
agr1	NA	6.63421	0.00083369		adam19b	ADAM19	4.73151	6.19353e-11		cyp4t8	CYP4B1	5.82041	0.000149735		filip1a	FILIP1	6.77591	3.72e-11		pias4b	PIAS4	8.38095
si:ch73-329n5.2	NA	6.62585	0.000754438		BX323793.2	NA	4.72058	1.62084e-06		grk1a	GRK1	5.81726	3.5836e-06		ryr3	RYR3	6.75043	1.38e-09		dzip1l	DZIP1L	8.37985
fgfbp1b	FGFBP1	6.60528	0.00069965		cmasb	CMAS	4.71738	0.000291232		akap12a	NA	5.8031	4.51103e-13		slc22a16	SLC22A16	6.74875	2.67e-07		si:dkey-68l7.2	NA	8.37957
sh3d21	SH3D21	6.60469	3.09417e-19		CT573494.1	NA	4.71704	0.00544935		rnd1b	RND1	5.79072	0.000677415		ms4a17a.14	NA	6.74099	1.17e-14		pm20d1.1	PM20D1	8.37584
zgc:194948	UPK2	6.58434	0.00815207		def6c	NA	4.68744	2.71872e-16		zgc:109982	RDH8	5.78487	0.00582673		musk	MUSK	6.73972	7.08e-07		si:ch211-139a5.9	NA	8.36616
hsd11b1lb	HSD11B1L	6.58061	3.0383e-10		si:dkey-237j11.3	NA	4.68307	1.11584e-07		rab27b	RAB27B	5.7843	5.54132e-11		asb5a	ASB5	6.69553	2.93e-06		CU928063.3	NA	8.36488
cx44.2	GJC1	6.57905	7.30252e-07		si:dkey-53k12.1	NA	4.67645	0.000387462		pnoca	PNOC	5.77583	0.000136195		hrh1	HRH1	6.68428	7.07e-13		spaca9	SPACA9	8.36362
wnt7ab	NA	6.57717	2.50155e-18		zgc:112146	NA	4.67556	0.00268867		six7	NA	5.77496	0.0625339		tmod1	TMOD1	6.65872	1.09e-06		dnajb13	DNAJB13	8.35757
si:ch211-251f6.6	TECPR1	6.56798	3.85509e-14		zgc:152774	MORC4	4.67089	1.52206e-13		pde6b	PDE6B	5.77105	0.000173882		unc45b	UNC45B	6.6501	1.47e-07		kif17	KIF17	8.34981
si:dkey-204a24.10	URGCP	6.56541	0.00386071		zgc:175248	PRKD3	4.65331	2.11431e-28		acmsd	ACMSD	5.75681	1.26157e-05		si:dkey-88j15.3	NA	6.64301	3.28e-06		MARCH4 (1 of many)	NA	8.34645
ntng2b	NA	6.56484	0.000141934		GSE1	NA	4.64926	2.60676e-12		cyp2k21	CYP2J2	5.7403	7.06156e-06		asb2b	ASB2	6.63517	1.28e-11		lrp2bp	LRP2BP	8.34115
si:dkey-220o5.5	NA	6.56254	0.00618		BX649490.1	NA	4.63126	4.79722e-08		layna	LAYN	5.73481	0.00656391		dok7	DOK7	6.61956	9.95e-30		zgc:174354	RBBP6	8.33883
si:dkey-30j22.1	NA	6.55802	0.000174551		si:ch1073-100f3.2	SLC25A10	4.62937	0.000246185		tcirg1a	TCIRG1	5.73014	1.50184e-27		sync	SYNC	6.61483	6.27e-17		CU638693.3	NA	8.33706
si:ch73-347e22.8	NA	6.55665	0.000313929		BX005462.1	NA	4.62404	3.55154e-08		faimb	FAIM	5.72928	0.00239405		pbld2	PBLD	6.61084	2.75e-06		si:ch211-122l24.6	NA	8.33458
gdpd2	GDPD2	6.54396	4.21314e-06		BX511195.1	NA	4.61551	0.000293966		lgi2b	NA	5.72852	1.73399e-08		kbtbd12	KBTBD12	6.60141	1.36e-09		BX088713.2	NA	8.33423
ca15c	NA	6.54243	3.67798e-05		ovch2	NA	4.60967	6.55097e-10		lypc	NA	5.7251	7.89382e-11		kcnj12b	KCNJ18	6.59199	0.00379605		si:dkey-58j15.10	NA	8.32149
prss60.3	PRSS27	6.53854	1.09679e-08		pdia2	PDIA2	4.6083	0.000389084		KLK1	NA	5.72391	1.76372e-12		ckmb	CKM	6.58332	3.99e-08		ccdc166	CCDC166	8.31819
pdlim3b	PDLIM3	6.52594	2.94194e-05		BX324206.1	NA	4.59646	0.0163391		si:dkey-97a13.12	NA	5.71485	0.000390085		CABZ01085069.1	NA	6.5808	2.45e-09		si:dkey-23f9.9	RBBP6	8.31678
si:ch211-76l23.4	NA	6.51246	0.000202803		CLSTN2 (1 of many)	NA	4.58617	3.58792e-11		ninj2	NINJ2	5.69901	5.86966e-05		pvalb2	NA	6.57676	2.18e-07		rad9b	RAD9B	8.3164
cyr61l2	CYR61	6.50855	9.34293e-08		SLA2 (1 of many)	NA	4.58138	3.54756e-12		zgc:110789	NA	5.69898	5.90973e-10		fitm1	FITM1,FITM1	6.57629	2.86e-12		armc4	ARMC4	8.31568
rca2.2	CR1	6.50093	1.69676e-07		esyt1a	ESYT1	4.57073	5.76886e-15		ephb3a	EPHB3	5.69765	7.53134e-06		alpk2	ALPK2	6.55678	2.48e-05		si:ch211-165a10.5	NA	8.3127
dre-mir-145	NA	6.49839	1.74151e-05		zgc:112970	NA	4.56762	0.0148738		basp1	BASP1	5.69755	0.000268651		mylz3	MYL6B	6.54971	2.51e-10		sycp3	SYCP3	8.31211
ccl25a	CCL25	6.49475	1.6407e-09		ftr25	NA	4.56219	1.37473e-10		si:dkeyp-72h1.1	LBH	5.69446	2.63212e-07		BX649448.2	NA	6.5331	9.1e-25		cfap77	CFAP77	8.30973
s100v1	S100A13	6.49316	3.82931e-05		tmtops2b	NA	4.56188	NA		nxnl1	NXNL1	5.66846	0.000688086		myh7ba	MYH7	6.52357	1.12e-08		dab1b	DAB1	8.30798
agtr2	AGTR2	6.48269	7.73502e-08		CABZ01046425.1	NA	4.55362	3.44327e-06		slc25a3a	SLC25A3	5.6609	2.07775e-05		ppp1r27b	PPP1R27	6.50324	3.22e-08		efhc1	EFHC1	8.30511
adamts9	ADAMTS9	6.48234	5.4296e-09		BX323064.2	NA	4.54877	0.00385831		nat16	NAT16	5.64249	9.68544e-05		wfs1a	WFS1	6.49426	6.62e-06		ropn1l	ROPN1L	8.29917
mmp11a	MMP11	6.47862	4.3493e-08		si:ch211-114c12.5	TRIM39	4.54826	1.33351e-05		rab38c	RAB38	5.62741	0.00118902		ITGB1BP2	NA	6.4905	1.62e-29		odf3b	ODF3	8.29844
si:ch73-211l2.3	NA	6.47259	3.43291e-07		si:ch211-157j23.2	NA	4.54118	7.74382e-18		zgc:162144	RD3	5.62741	4.16472e-08		tcap	TCAP	6.47695	8.17e-08		CU638693.1	NA	8.29641
si:ch211-229n2.6	RARRES3	6.47172	0.000121034		zmp:0000001139	NA	4.5165	1.29185e-12		si:dkey-65b13.13	NA	5.61523	0.00332095		abraa	NA	6.4645	4.54e-08		ribc2	RIBC2	8.28435
si:ch1073-15f12.3	NA	6.46412	8.66564e-07		CABZ01019905.2	NA	4.49941	7.95478e-11		cabp5a	CABP5	5.61426	0.000350464		six4b	SIX4	6.43906	3.94e-08		si:dkeyp-27c8.1	NA	8.28084
rassf9	RASSF9	6.45593	3.96514e-10		angptl5	ANGPTL5	4.49634	5.84586e-22		prelp	PRELP	5.60877	1.01804e-06		CR457445.1	NA	6.38319	1.11e-08		si:ch73-46n24.1	NA	8.28023
vwa10.2	VWA7	6.4555	0.00115678		SPTBN4	NA	4.48735	3.67501e-11		sntg1	SNTG1	5.59851	9.53787e-07		chrng	CHRNG	6.38155	0.000143631		DYNLRB2	NA	8.26174
zgc:162941	LYG2	6.45456	4.37035e-05		CU041376.1	NA	4.48534	3.11942e-06		s100b	S100B	5.57351	0.00204651		pvalb4	NA	6.38008	1.79e-06		dcst1	DCST1	8.26091
si:ch211-226h7.6	NA	6.44532	0.00267547		si:busm1-105l16.2	NA	4.47707	7.75495e-14		sall3a	SALL3	5.56118	1.06253e-05		ryr1b	RYR2	6.3691	3.83e-08		BX005124.1	NA	8.26084
cxl34b.11	NA	6.42362	1.98314e-09		mkl1a	MKL1	4.47322	3.43833e-36		znf516	ZNF516	5.55456	7.41752e-07		adamtsl7	THSD4	6.36322	1.52e-10		pimr200	NA	8.25743
esrp1	ESRP1	6.41255	0.000566001		foxl2	FOXL2	4.46459	0.014055		slc2a11a	SLC2A11	5.54796	1.2883e-05		zgc:136908	VCP	6.35915	1.58e-09		cfap57	CFAP57	8.24853
upk1a	UPK1A	6.40003	0.000260511		six3a	SIX3	4.45547	0.0017403		mmp24	MMP24	5.53613	1.59982e-06		si:dkey-46i9.6	TRIM39	6.35433	0.000215171		si:dkey-99n20.6	NA	8.24245
si:ch211-28p3.3	NA	6.39155	0.000178187		CR788255.1	NA	4.45099	4.19308e-07		rgs9b	RGS9	5.53138	0.0131427		hoxd12a	HOXD12	6.3384	1.99e-06		pvalb6	PVALB	8.24047
gstp2	GSTP1	6.38959	0.00825178		BX322587.1	NA	4.45069	1.94042e-13		fabp2	FABP2	5.5157	0.00307252		svilb	SVIL	6.32541	0.000990474		si:dkey-27d5.4	RBBP6	8.23323
PRDM16	NA	6.36832	6.62495e-06		BX927330.2	NA	4.44473	6.44643e-07		NA	NA	5.51464	5.8175e-08		myom2a	MYOM2	6.31228	7.71e-06		BX005321.1	NA	8.23209
ca16b	PTPRG	6.36323	3.02947e-05		zbtb32	NA	4.43106	3.9637e-19		si:ch1073-204b8.1	NA	5.50997	0.00265538		dtna	DTNA	6.30697	2.88e-07		pimr183	NA	8.23205
SGPP2	NA	6.35379	4.26909e-08		b3gnt5b	B3GNT5	4.4256	4.09416e-05		si:dkey-225f23.3	KNCN	5.49662	0.0138036		smtnl1	SMTN	6.2985	4.07e-05		si:ch211-57m13.3	NA	8.23176
si:ch211-33e4.2	NA	6.33952	0.000304153		vav3b	VAV3	4.42488	7.47313e-09		kirrel3a	KIRREL3	5.48294	3.5838e-05		mss51	MSS51	6.2888	0.000941291		si:dkeyp-81f3.4	NA	8.23121
zgc:66473	NA	6.33861	4.40608e-06		ccl39.6	NA	4.41724	2.51575e-09		CT737162.2	NA	5.48248	1.56056e-06		hspb3	HSPB3	6.28745	0.000252191		ppil6	PPIL6	8.22817
si:ch211-196h16.5	NLRP3	6.33729	4.69755e-05		ipcef1	IPCEF1	4.41375	9.53086e-12		kcnv2b	KCNV2	5.46984	0.109751		eve1	EVX1	6.28439	0.0179472		adad1	ADAD1	8.22781
capn9	CAPN9	6.33696	NA		CT990561.2	NA	4.41082	0.000999278		lcn15	PTGDS	5.46735	3.8844e-09		ERBB4 (1 of many)	NA	6.28008	9.38e-07		LRRC69	NA	8.22321
zgc:163079	KLKB1	6.31456	0.0248172		FP102192.2	NA	4.40909	4.6033e-19		ppfibp1a	NA	5.45603	3.40994e-05		si:ch211-255p10.3	NA	6.26897	0.000667202		CT997819.1	NA	8.21101
GRM7	NA	6.29923	1.65695e-05		BX677667.1	NA	4.3976	7.47991e-05		si:dkey-171o17.8	FAM163A	5.45416	0.000466678		si:ch211-171h4.3	SBK3	6.2326	3.89e-19		si:ch211-284k5.2	C17orf105	8.20701
CU469568.1	NA	6.29421	0.000796678		dner	DNER	4.38874	0.00298504		si:dkey-74h17.3	NA	5.44698	8.6577e-11		cacna1sa	CACNA1S	6.22423	1.58e-06		agbl2	AGBL2	8.2029
atp8b1	ATP8B1	6.29245	6.30999e-09		plcg2	PLCG2	4.38836	7.26949e-14		si:ch211-137i24.10	TM4SF1	5.42689	1.23375e-06		mxra8a	MXRA8	6.20662	1.37e-06		si:ch211-57m13.1	NA	8.20087
pcdh12	PCDH12	6.29222	3.86382e-08		si:ch211-220f21.2	NA	4.37418	1.80906e-05		ism2b	ISM1	5.37845	3.35748e-09		actn3b	ACTN3	6.19865	6e-09		si:ch211-135n15.3	NA	8.19638
tie1	TIE1	6.28752	3.85509e-14		myo1hb	MYO1H	4.36542	4.88382e-06		lim2.2	LIM2	5.37054	NA		zgc:174153	CTSV	6.18215	1.99e-05		si:ch211-57m13.5	NA	8.18871
vcam1a	VCAM1	6.28513	4.98441e-12		bmp10	BMP10	4.36357	1.63484e-05		si:dkey-58b18.6	NA	5.3621	6.69352e-06		si:dkey-38l22.2	LOC285556	6.16645	5.57e-05		armc3	ARMC3	8.17389
irg1l	ACOD1	6.26859	0.00626543		tlr20.3	NA	4.3624	0.00180992		CABZ01088308.1	NA	5.35167	2.59282e-05		slc16a6a	SLC16A6	6.13158	3.22e-09		si:ch211-160o17.3	NA	8.17386
clec14a	CLEC14A	6.26067	2.66662e-13		spam1	SPAM1	4.36077	0.00200234		grid1b	GRID1	5.34695	0.000363264		txlnba	TXLNB	6.11578	6.42e-05		ssx2ipb	NA	8.17373
edn2	NA	6.25309	3.85356e-05		FP102192.1	NA	4.35831	3.5145e-16		cnga1	CNGA1	5.34682	0.0581904		fam101b	RFLNB	6.11102	2.92e-13		si:ch1073-189o9.1	NA	8.17072
BX957258.1	NA	6.2391	4.21314e-06		si:ch73-368j24.17	NA	4.35201	1.30989e-09		pcolce2a	NA	5.34394	0.0048924		gja3	GJA3	6.10763	0.00146561		FP102073.1	NA	8.16459
ftr83	TRIM16	6.23811	7.4858e-06		si:ch211-152f2.3	NA	4.34557	4.05222e-09		wnt6a	WNT6	5.33597	0.000456842		trim63b	NA	6.10498	3.46e-17		efhb	EFHB	8.15745
CU571315.2	NA	6.23137	0.0317888		faslg	FASLG	4.34343	4.75395e-08		mdkb	MDK	5.328	0.000152005		kcnj11	KCNJ11	6.10459	1.15e-09		si:dkey-149i17.8	NA	8.15291
hpdb	HPD	6.23056	3.99942e-06		adam23a	ADAM23	4.3429	2.96967e-09		myo5b	MYO5B	5.31067	0.00127857		gpc6b	NA	6.09981	2.93e-06		pimr138	NA	8.14792
myct1b	MYCT1	6.22823	3.35579e-05		si:ch211-269k10.5	NA	4.33667	1.29185e-12		rpe65a	RPE65	5.30842	0.00623708		fgl1	FGL1	6.08423	4.4e-06		si:ch211-202c21.7	NA	8.14536
tgm1	TGM1	6.22697	0.000288806		kcnk10b	KCNK10	4.32817	0.000390523		rom1b	PRPH2	5.28605	1.10822e-05		bhmt	BHMT	6.03737	NA		mycbpap	MYCBPAP	8.13281
pdgfbb	PDGFB	6.22654	1.75371e-06		CR847906.2	NA	4.3199	7.07873e-10		BX640481.1	NA	5.28113	1.33088e-18		slc25a4	SLC25A4	6.03512	5.19e-05		rec8b	REC8	8.12117
mslna	MSLNL	6.22512	1.42997e-05		BX901920.1	NA	4.31974	3.69413e-18		slc17a7b	SLC17A7	5.25242	7.21236e-10		cacng6a	CACNG6	6.03429	8.11e-06		CFAP65	NA	8.10946
pkp3a	PKP3	6.21681	1.73008e-05		ptk2ba	NA	4.31293	6.66873e-13		CABZ01056321.1	NA	5.24438	0.0015427		aldoab	ALDOA	6.0324	5.02e-16		HABP4	NA	8.10718
elovl6l	ELOVL6	6.21031	0.00491841		si:dkey-10h3.7	NA	4.31025	0.00135241		fmn2a	NA	5.23549	5.62358e-11		myoz2b	MYOZ2	6.02532	1.4e-07		lrp13	LRP4	8.10384
ANXA9	NA	6.2091	0.00750363		si:ch211-220f21.1	NA	4.2918	0.00118958		hes2.2	HES2	5.23251	0.000378165		adamts15b	NA	6.01861	1.09e-06		rab36	RAB36	8.10294
plvap	PLVAP	6.20833	2.51652e-07		BX901883.2	NA	4.28648	0.000974589		nadl1.2	L1CAM	5.22534	0.0009257		plppr4a	PLPPR4	6.01033	1.5e-05		si:ch73-174h16.5	WDR97	8.09608
rbpms2a	RBPMS2	6.20818	1.87434e-10		CR391935.1	NA	4.28579	0.00894401		ptgdsa	PTGDS	5.21581	2.84192e-05		six2a	SIX2	6.00138	0.000102094		si:ch211-138g9.3	NA	8.09107
abcb5	ABCB1	6.20012	0.000543102		pim2	PIM3	4.27352	4.51794e-31		kera	KERA	5.20421	0.0197786		hmcn2	HMCN2	5.98832	3.54e-06		si:ch73-7i4.1	NA	8.09052
ncam3	NCAM1	6.19498	3.75807e-06		adora2aa	ADORA2A	4.26756	1.23466e-08		si:ch211-133l5.7	SMIM24	5.18942	0.00262603		si:ch73-27e22.3	NA	5.98231	7.98e-12		lhx2a	LHX2	8.08726
si:dkey-248g15.3	NA	6.19366	7.246e-05		crygm3	NA	4.26504	4.05388e-14		gabra6a	NA	5.18763	0.00643416		kcnn3	KCNN3	5.9717	3.38e-09		si:dkeyp-93d12.1	TDRD15	8.08613
si:ch73-329n5.3	NA	6.19304	0.00028927		slc5a3a	SLC5A3	4.26292	4.52917e-07		glmnb	GLMN	5.18566	0.000343908		sema3fb	SEMA3F	5.96277	0.000180678		si:dkey-27d5.9	NA	8.08501
si:ch1073-340i21.3	NA	6.18081	0.000234866		cntnap2b	CNTNAP2	4.26236	8.00337e-06		hspb15	NA	5.1818	0.00146174		olig3	OLIG3	5.96225	8.53e-08		efhc2	EFHC2	8.08314
hsd17b7	HSD17B7	6.17874	1.20986e-05		CST7	NA	4.26107	3.91091e-07		nwd2	NWD2	5.17329	0.000254379		BX004816.2	NA	5.95174	5.63e-05		si:dkeyp-27c8.1	NA	8.07702
cyp1b1	CYP1B1	6.17708	0.000177962		AL590151.3	NA	4.25756	1.43761e-07		rx1	RAX	5.16364	0.022641		neurl2	NEURL2	5.92424	2.51e-05		si:ch211-281k19.2	NA	8.07313
cfd	CFD	6.1708	1.03754e-10		CABZ01046427.2	NA	4.2503	0.000880027		atr	ATR	5.1636	6.93646e-33		si:dkey-211f22.5	NA	5.9149	7.52e-06		zgc:161973	FBXO15	8.06908
si:dkey-126g1.9	NA	6.16959	0.000598607		ttll7	TTLL7	4.24085	7.21905e-11		BX957317.1	NA	5.16096	3.92106e-30		fbxo40.1	FBXO40	5.90387	1.05e-07		iqch	IQCH	8.06797
krt1-19d	KRT17	6.16649	0.00181922		BX942846.1	NA	4.23696	3.01112e-06		si:ch211-117c9.1	NA	5.16092	1.10963e-05		alpk3a	ALPK3	5.89961	6.74e-07		rsph4a	RSPH4A	8.06659
si:dkeyp-32g11.8	NA	6.1662	0.000187092		si:dkey-10h3.2	NA	4.23323	0.00117448		vax2	VAX2	5.15549	0.0335017		CR376766.1	NA	5.89382	NA		tdrd1	TDRD1	8.06435
AL929185.2	NA	6.16343	8.43476e-05		CR847830.2	NA	4.23048	9.15353e-05		nrgna	HEPACAM	5.13336	0.0152821		CU633855.1	NA	5.82492	2.94e-05		si:cabz01021066.1	NA	8.06009
kcnj1a.2	KCNJ1	6.14621	0.00358134		si:ch211-207g17.3	CCR2	4.22739	1.20847e-10		nrn1b	NA	5.12697	1.21845e-07		fgf6a	FGF6	5.81388	2.01e-07		pimr198	NA	8.0278
golph3l	GOLPH3L	6.14303	1.71721e-07		si:ch211-133n4.10	NA	4.22641	2.817e-08		gpr85	GPR85	5.12657	0.00464679		ldb3a	LDB3	5.80049	0.000500362		si:dkey-23f9.13	RBBP6	8.02326
slc9a3.2	SLC9A3	6.14289	1.08464e-06		si:ch211-66k16.2	NA	4.21818	1.24222e-07		impg2b	IMPG2	5.09586	0.000274918		matn3b	MATN3	5.79404	NA		BX255920.1	NA	8.01943
klf5l	NA	6.14238	0.000787384		sept5b	2017-09-05	4.21575	1.6026e-18		stac	STAC	5.085	0.0163265		usp13	USP13	5.78636	9.81e-11		si:ch73-138i16.1	NA	8.01764
foxi2	FOXI1	6.13403	1.42483e-05		lrit3b	LRIT3	4.20494	0.00452467		hepacama	HEPACAM	5.08183	0.0296718		pkmb	PKM	5.78611	2.45e-10		pimr49	NA	8.0164
sox7	SOX7	6.12997	6.18416e-07		stx3a	STX3	4.18979	7.66765e-10		LRRC4C	NA	5.07596	0.0780363		c1ql3b	C1QL3	5.77799	2.9e-05		cyp2k22	CYP2E1	8.0138
btr12	TRIM39	6.12993	1.39729e-06		il1rapl2	IL1RAPL2	4.18748	1.8796e-07		emx1	EMX1	5.05504	0.0204233		si:dkeyp-57f11.2	SVIL	5.76699	1.37e-05		spata4	SPATA4	8.01052
si:ch211-116o3.3	NA	6.12227	0.00078377		si:ch73-208g10.1	NA	4.18593	1.21259e-09		BX511089.2	NA	5.04641	0.000274086		CU929145.2	NA	5.75941	0.00347575		si:dkey-36i7.3	NA	8.00861
abcc9	ABCC9	6.12083	NA		rasal3	DAB2IP	4.18248	4.39783e-09		si:dkey-58b18.10	NA	5.03664	1.89665e-10		usp28	USP28	5.72752	8.45e-05		slc12a10.1	SLC12A3	8.00595
si:dkeyp-86h10.3	NA	6.11775	0.00145778		si:ch211-167j9.5	NA	4.16395	9.8134e-15		slc38a3a	NA	5.03048	9.50467e-06		kif28	NA	5.72599	1.85e-06		si:ch211-57n23.4	IGDCC3	8.00294
CU571315.3	NA	6.11616	0.0232177		MYH7 (1 of many)	NA	4.16016	0.00233703		si:rp71-77l1.2	SYNDIG1L	5.02432	0.00916377		matn4	MATN2	5.72521	0.000130126		msh4	MSH4	7.98955
olfm2b	OLFM2	6.11499	0.00441929		CR790369.2	NA	4.15697	1.23093e-07		zgc:165423	PRSS27	5.02362	NA		prr33	NA	5.7223	2.49e-05		mapk15	MAPK15	7.98862
si:dkey-162h11.3	NA	6.10335	3.81755e-06		illr3	CLEC4E	4.1548	3.04159e-05		fabp1a	FABP1	5.0218	0.0894251		acta1a	ACTA1	5.72144	1.13e-05		erich3	ERICH3	7.98627
cacna1g	CACNA1G	6.10171	3.05579e-06		pstpip1a	PSTPIP1	4.15373	2.62033e-13		cdh7	CDH7	5.00569	0.004018		dmgdh	DMGDH	5.71972	6.85e-12		fibcd1	FIBCD1	7.98551
si:dkey-57k2.6	NA	6.10124	2.69201e-08		CNTD1	NA	4.14712	NA		syngr1a	SYNGR1	5.00216	1.15192e-06		myom2b	MYOM2	5.70007	4.34e-06		noxred1	NOXRED1	7.98491
smoc2	SMOC2	6.0989	8.55436e-06		slc9a3.1	SLC9A3	4.13872	0.000874581		proca1	PLA2G3	5.00149	0.00125378		tecra	TECR	5.69935	0.000969685		pimr201	NA	7.9772
etv2	ETS1	6.09871	1.74267e-10		si:dkey-19a16.13	NA	4.13842	5.09469e-17		dpyda.1	DPYD	4.98992	1.97101e-05		myod1	MYOD1	5.69336	2.31e-14		BX957346.2	NA	7.9769
vtg7	NA	6.08983	2.84253e-23		CT027772.1	NA	4.1369	0.00380964		raly	RALY	4.97409	0.00245309		CR354556.1	NA	5.66588	6.68e-06		si:dkey-23f9.12	RBBP6	7.9732
zgc:153932	GP2	6.0878	0.000262078		CT573433.1	NA	4.13584	2.61105e-09		si:ch73-380n15.2	NA	4.96441	1.38103e-08		CABZ01053588.1	NA	5.64038	3.57e-18		si:ch211-103e16.5	LRRC56	7.97149
epgn	EPGN	6.07989	4.20315e-19		si:ch211-186j3.6	FAT1	4.1078	9.91543e-05		mia	MIA	4.94611	0.031532		adamts16	NA	5.64017	0.00800229		iqub	IQUB	7.97085
tmem176l.3b	NA	6.07811	8.92255e-05		si:ch211-165f21.2	NA	4.10733	0.000653161		nsmfa	NSMF	4.94562	0.00604488		popdc3	POPDC3	5.63337	0.00221536		wdr78	WDR78	7.96867
cldna	CLDN4	6.06988	0.000165733		hbae5	NA	4.10711	0.000350959		pdca	PDC	4.94511	2.13965e-06		CT990625.1	NA	5.59244	0.000320348		ccdc175	NA	7.96137
zgc:100868	PRSS8	6.06917	0.00424183		BX005223.2	NA	4.10664	1.38573e-08		si:dkey-61n16.5	NA	4.94251	0.00400328		zgc:113276	NA	5.58743	1.09e-06		zbbx	ZBBX	7.95866
styk1	STYK1	6.06427	3.10382e-06		zgc:171470	NA	4.10529	1.09945e-07		stxbp1b	STXBP1	4.92415	1.00974e-06		rtn2a	RTN2	5.58085	0.00272452		smc1b	SMC1B	7.95497
s1pr3a	NA	6.06406	0.000524014		smpd3	SMPD3	4.10467	4.4508e-08		gngt2a	GNGT2	4.91605	0.0181719		col19a1	COL19A1	5.5761	3.8e-09		gas2l2	GAS2L2	7.94424
PLCB4	NA	6.06079	0.00472355		si:ch211-161c3.6	NA	4.10419	6.54491e-06		ltk	ALK	4.91585	0.000198168		CLDN22	NA	5.56836	0.0998017		dnaaf1	DNAAF1	7.94392
CABZ01051600.1	NA	6.06	8.95553e-05		si:dkey-10h3.3	NA	4.10237	1.18893e-05		oprd1b	OPRD1	4.89382	2.89609e-06		jph2	JPH2	5.5674	3.62e-07		BX247865.5	NA	7.93581
gpc1a	GPC1	6.05725	0.000950306		si:ch73-256j6.6	NA	4.0884	1.46481e-06		mef2ab	NA	4.89241	2.25728e-08		ank1a	ANK1	5.56148	7.19e-05		mmp19	MMP19	7.93076
sult2st3	SULT2B1	6.05595	1.61339e-05		CR555295.1	NA	4.08695	0.0150988		opcml	OPCML	4.89062	0.00238949		si:ch211-120k19.1	NA	5.53163	2.35e-05		CU499346.1	NA	7.92997
f2rl1.2	F2RL1	6.0536	3.9697e-06		si:dkey-11d18.4	NA	4.08665	1.8195e-05		CABZ01084447.1	NA	4.88384	0.0106992		pvalb1	PVALB	5.5198	0.000551686		zte38	HORMAD1	7.9257
soul2	HEBP2	6.05293	0.00985944		si:ch211-62a1.3	NA	4.0695	0.0107171		dscaml1	DSCAML1	4.88262	0.0551932		ucp3	UCP3	5.51955	0.00019262		si:ch211-209f23.3	NA	7.92272
cbln12	CBLN1	6.04537	0.0728785		dok6	DOK6	4.06744	1.90408e-07		jph3	JPH3	4.87396	4.5742e-07		chst1	CHST1	5.5111	0.000199981		pimr197	NA	7.9172
tmem88a	TMEM88	6.04293	7.08005e-06		cd40lg	NA	4.06733	7.90095e-08		rcvrn3	RCVRN	4.87216	0.00669914		eya1	EYA1	5.50232	4.49e-05		pimr169	NA	7.91523
sycp2l	SYCP2L	6.03207	0.0350593		si:dkey-53k12.5	NA	4.0646	1.75938e-10		tmem196b	NA	4.87067	0.000772254		si:ch211-161n3.5	NA	5.47876	7.71e-06		theg	THEG	7.91282
mmp11b	MMP11	6.02993	1.90741e-06		FP102887.1	NA	4.05432	0.0026953		antxr2b	ANTXR2	4.86771	0.000694489		lmod3	LMOD3	5.46262	0.00102511		BX247899.1	NA	7.91116
foxb1a	FOXB1	6.02818	0.00383278		tmem244	TMEM244	4.03813	0.0013151		BX571715.1	NA	4.86686	1.44097e-07		si:dkey-71d15.2	NA	5.46104	5.92e-08		BX927181.1	NA	7.91055
kera	KERA	6.02464	0.0093462		BX276102.1	NA	4.03354	0.00397932		pdha1b	PDHA1	4.85751	6.37162e-06		hoxb1b	HOXB1	5.45967	6.7e-06		si:dkey-149i17.11	NA	7.90336
fmodb	FMOD	6.01846	0.000421633		si:ch211-165f21.7	FCRL5	4.02221	9.31452e-05		RDH13 (1 of many)	NA	4.85149	0.00270964		fbxo32	FBXO32	5.44382	1.76e-09		nabp1b	NABP2	7.90115
si:ch211-202f3.3	CAPN1	6.01805	0.000101995		syk	SYK	4.01577	1.07577e-11		dpyda.3	NA	4.85086	6.6331e-14		hoxa9b	HOXA9	5.43289	3.1e-10		FO704710.1	NA	7.89442
cdh31	CDH1	6.01559	0.000130903		tbx21	TBX21	4.00092	1.11455e-06		ttc39a	TTC39A	4.8263	9.78343e-06		apobec2a	APOBEC2	5.42362	4.15e-06		zgc:194114	NA	7.88845
pak6b	PAK6	6.0083	2.01511e-06		CU467655.1	NA	3.9967	0.0524683		vsx1	VSX1	4.81065	0.00409319		meis1a	NA	5.40984	1.5e-05		si:dkey-31m5.7	NA	7.87362
sox19a	SOX2	6.0056	1.74803e-06		ikzf1	IKZF1	3.99632	3.67628e-10		CABZ01048402.2	NA	4.79433	0.000231677		CDHR1 (1 of many)	NA	5.38708	7.96e-10		pimr133	NA	7.86705
adgrf8	NA	5.99603	0.00258421		si:dkey-152b24.7	NA	3.98265	4.75711e-05		syt5b	SYT1	4.78699	0.0426		BX572620.1	NA	5.37524	6.53e-07		TGM1 (1 of many)	NA	7.8662
CABZ01088025.1	NA	5.98828	0.00617123		lcp2b	LCP2	3.9806	1.76736e-13		zgc:92658	RPRM	4.77991	3.3112e-19		mrc2	MRC2	5.37285	4.13e-06		slc12a10.3	SLC12A3	7.86187
chl1a	CHL1	5.98787	8.11564e-06		il12rb2	IL12RB2	3.97964	1.11433e-06		si:dkey-58b18.3	NA	4.77674	5.30874e-05		BX323544.1	NA	5.37171	4.79e-05		si:ch211-235f1.3	NA	7.86139
b4galnt3a	NA	5.98387	0.000229399		smyhc2	MYH7	3.97938	0.00149212		pcp4a	PCP4	4.77658	0.0038385		eya4	EYA4	5.36978	0.000144779		ccdc173	CCDC173	7.86014
si:ch211-282j17.13	NA	5.97463	0.00391551		si:ch211-133n4.12	NA	3.97825	1.0692e-07		pde6c	PDE6C	4.76432	3.24931e-05		CABZ01093428.1	NA	5.363	NA		fhad1	NA	7.85942
agtr1b	NA	5.97376	0.00217735		vwa3a	VWA3A	3.97644	6.57355e-12		sv2ba	SV2B	4.74657	0.000468314		cntn2	CNTN2	5.35356	4.8e-05		cfap53	CFAP53	7.85364
itgb4	ITGB4	5.97269	8.56188e-10		mgat4b	MGAT4B	3.96471	2.53535e-06		gipr	NA	4.72256	1.21597e-05		CR354556.3	NA	5.35155	1.37e-06		lrguk	LRGUK	7.84814
si:dkey-19b23.12	NA	5.96947	0.000561941		tex15	TEX15	3.95301	2.89522e-14		dlx6a	DLX6	4.71712	0.0074937		MYPN	NA	5.34524	NA		rsph9	RSPH9	7.84558
npr1b	NPR1	5.96592	0.0124917		si:ch211-215e19.6	NA	3.94624	0.00124673		pde6a	PDE6A	4.71639	1.15179e-05		P2RY6	NA	5.32935	8.78e-19		pimr202	NA	7.84474
cdh6	CDH6	5.96464	0.000397873		fam46ab	NA	3.94024	3.74641e-07		znf385b	ZNF385B	4.7155	8.24241e-06		celsr2	CELSR2	5.32833	1.47e-19		drc1	DRC1	7.84283
arhgef9b	ARHGEF9	5.9637	5.90896e-24		acyp2	NA	3.93947	0.00125601		lgi1b	LGI1	4.70318	0.000257172		nnt2	NA	5.30494	0.000291886		klhl10b.2	KLHL10	7.84087
serpinb1l4	SERPINB6	5.96243	4.5064e-05		dok2	DOK2	3.93675	2.93733e-10		guca1a	GUCA1A	4.70063	0.000152327		si:ch1073-221c23.2	NA	5.29819	9.62e-05		si:dkey-102f14.7	NA	7.83801
dmrt2a	DMRT2	5.95723	0.00378052		si:dkey-71l1.1	TOMM40L	3.93624	3.59093e-12		slc18b1	SLC18B1	4.68942	0.00130432		ppp1r3ca	NA	5.28925	1.18e-06		pimr203	NA	7.83799
tfap2c	TFAP2C	5.94306	3.82625e-08		heca	HECA	3.93463	1.36731e-19		rprma	RPRM	4.68215	0.000112718		lrrc3ca	LRRC3B	5.28094	5.11e-11		BX571825.10	NA	7.83512
dlx4a	DLX4	5.93617	7.4697e-07		nkl.2	NA	3.92233	1.78247e-15		CABZ01045212.1	NA	4.68012	NA		sstr2a	SSTR2	5.27933	0.000853659		oc90	OC90	7.83485
trip10b	NA	5.93551	0.000346701		en2b	NA	3.90275	0.00242374		atp6ap1lb	ATP6AP1L	4.6772	0.043107		si:ch211-63p21.8	KLHL33	5.2782	0.00828811		zgc:152968	NA	7.83285
ponzr2	NA	5.93149	0.0140966		chrna2a	CHRNA2	3.90086	0.00195735		BX248089.1	NA	4.65811	0.00997435		bves	BVES	5.27098	NA		pih1d3	PIH1D3	7.82902
coch	COCH	5.923	0.000729462		FUT7 (1 of many)	NA	3.90062	2.56733e-07		si:ch211-113d22.2	NA	4.63735	0.000350437		si:ch73-182a11.2	IPO13	5.26661	0.000221739		pimr202	NA	7.82461
cldni	NA	5.92093	1.36184e-08		panx2	PANX2	3.88516	3.92866e-07		si:ch211-122h15.4	NA	4.6366	4.17952e-07		lgi3	LGI3	5.26658	0.00278785		tbpl2	TBPL2	7.82263
CR735107.1	NA	5.91809	0.00385915		si:ch211-269k10.4	NA	3.88323	1.90311e-09		zdhhc23a	NA	4.62132	0.00614029		hoxc12a	HOXC12	5.26572	0.00348245		CU657980.1	NA	7.82148
CABZ01115881.1	NA	5.91432	8.95553e-05		tirap	TIRAP	3.88015	1.96218e-09		fbln5	FBLN5	4.60554	0.000160664		clcn1a	CLCN1	5.24484	0.00795089		asz1	ASZ1	7.81646
BX901957.1	NA	5.91235	0.000130993		matn1	MATN1	3.87762	7.26651e-08		dpp6a	DPP6	4.60434	0.000653193		six4a	SIX4	5.24463	0.000267552		kif6	KIF6	7.8137
dbnla	DBNL	5.91169	1.44757e-12		pik3r6b	NA	3.8752	1.94037e-05		mafaa	MAFA	4.60238	0.00855559		ptprz1b	PTPRZ1	5.23989	9.3e-07		si:dkey-100n19.2	C8orf74	7.81285
arid6	NA	5.90843	0.000918474		cyth4a	CYTH4	3.87195	6.57355e-12		stk32a	STK32B	4.58358	5.63795e-09		myom1b	MYOM1	5.23769	8.99e-05		si:cabz01021067.1	NA	7.80698
zgc:154054	NA	5.9006	0.000201434		cytip	CYTIP	3.87089	3.40719e-08		si:ch1073-174d20.1	DBNDD1	4.5784	0.00583999		SLC27A2 (1 of many)	NA	5.23178	0.00265671		bicc2	BICC1	7.80081
FP102783.1	NA	5.89801	4.09109e-05		rab11fip5a	NA	3.87026	1.47333e-10		zgc:110699	RERG	4.56152	4.24301e-08		fgfr1a	FGFR1	5.22081	8.76e-05		ntrk1	NTRK1	7.80011
ccl27b	NA	5.89504	4.55488e-07		htr1aa	HTR1A	3.86768	0.000190636		pde9al	PDE9A	4.55358	0.0720842		asb12b	ASB12	5.21721	0.00124607		pimr168	NA	7.79732
wnt7aa	WNT7A	5.89435	1.2604e-10		CABZ01088365.1	NA	3.86501	7.43713e-05		zgc:165604	NA	4.55286	0.00730452		tmsb	TMSB10	5.20162	3.9e-05		NA	NA	7.79548
fgfbp1b	FGFBP1	5.88977	6.95432e-07		zgc:174160	KIAA1524	3.85782	7.25297e-13		si:dkeyp-72e1.9	NA	4.54535	0.005393		foxd2	FOXD3	5.19747	2.25e-07		si:dkey-149i17.9	NA	7.78297
si:dkey-37g12.1	NA	5.88851	7.27583e-14		si:ch211-214j24.15	NA	3.84562	6.15308e-07		myo3b	MYO3B	4.53986	0.00415186		CR848841.1	NA	5.19106	4.54e-05		BX601648.1	NA	7.78288
clcn2c	NA	5.88765	0.000848854		il34	IL34	3.83953	1.2245e-26		opn1sw2	NA	4.53863	0.00396622		egfl6	EGFL6	5.17201	4.1e-05		pimr170	NA	7.77954
mkxa	MKX	5.88743	0.000143597		trim35-19	TRIM35	3.83846	1.35743e-17		cyp2k18	NA	4.5386	4.30881e-06		egfl6	EGFL6	5.16748	NA		BX511310.1	NA	7.77941
tmprss13b	TMPRSS13	5.88582	0.0170976		abcg4b	ABCG4	3.8337	0.00014774		si:ch211-237l4.6	NA	4.53195	0.0574864		scn4ab	SCN4A	5.15019	0.00104212		capsla	CAPSL	7.77928
si:dkeyp-82b4.2	NA	5.88342	0.000143102		si:ch211-214k5.3	CD209	3.83369	2.74995e-08		pacsin1b	PACSIN1	4.5296	0.00408265		foxf1	FOXF1	5.14456	0.00755627		pabpn1l	PABPN1	7.77526
zic5	ZIC5	5.88241	0.0104734		dre-mir-146b	NA	3.83291	0.000129469		plch2b	PLCH2	4.52907	0.0168893		cand2	CAND1	5.14455	0.00333575		si:dkey-23f9.8	RBBP6	7.7742
rassf7b	RASSF7	5.87976	5.08626e-05		stim1a	STIM1	3.82974	2.36392e-20		atp1b2b	ATP1B2	4.5177	0.0483687		neb	NEB	5.14288	0.0016881		ttc12	TTC12	7.77172
esrp2	ESRP2	5.87891	2.74813e-06		FP015823.2	NA	3.8285	2.98183e-07		rab38b	RAB38	4.50638	3.44643e-08		hoxb5b	HOXA5	5.14221	6.98e-05		morn5	MORN5	7.74584
si:zfos-367g9.1	NA	5.87879	0.000870161		BX547993.1	NA	3.82054	0.0026519		hs6st3b	HS6ST3	4.48601	0.0585852		hspb2	HSPB2	5.13823	0.00690553		efcab2	EFCAB2	7.74456
BX072532.1	NA	5.87341	0.00204759		ptchd4	PTCHD4	3.814	1.32156e-06		rom1a	PRPH2	4.47234	0.11011		hoxb1a	HOXB1	5.11788	0.00344278		CU638693.2	NA	7.74299
cldn5b	CLDN5	5.86465	2.21131e-07		s1pr3b	NA	3.81387	5.19653e-05		hmp19	HMP19	4.46441	0.00467786		cavin1a	CAVIN1	5.09657	1.29e-09		CCNB1IP1	NA	7.73969
si:dkey-187j14.8	NA	5.86295	1.03408e-07		si:ch211-1f22.7	NA	3.81048	0.00399709		si:rp71-39b20.4	NA	4.45761	0.0104277		myf6	MYF6	5.09648	0.0733807		zymnd12	ZMYND12	7.73095
abi3b	ABI1	5.85834	9.13356e-05		BX005223.1	NA	3.80953	7.6058e-07		tmem237a	TMEM237	4.45586	0.0603409		si:dkey-88l16.5	NA	5.09585	0.000313446		si:ch211-165a10.8	NA	7.71388
slc1a3b	SLC1A3	5.85825	0.0439879		wasa	WAS	3.80438	2.36572e-08		cecr1b	ADA2	4.45538	3.65238e-12		clcf1	CLCF1	5.09417	0.00459693		si:ch211-57m13.10	NA	7.70937
col10a1b	COL10A1	5.8463	4.99663e-05		prf1.2	NA	3.80288	2.50358e-10		b3gnt2a	B3GNT2	4.45277	0.00677489		klhl38a	KLHL38	5.0788	NA		tssk6	TSSK6	7.70826
col5a2b	COL5A2	5.84579	3.99942e-06		FP015823.1	NA	3.80284	5.9436e-09		cabp2a	CABP2	4.43108	0.0172541		atoh8	ATOH8	5.07702	0.00102099		si:ch211-163l21.7	C1orf194	7.70747
si:ch211-232i5.1	NA	5.83449	0.0177967		adgrb1a	ADGRB1	3.8003	1.54875e-05		zgc:195245	NA	4.42964	0.00094686		nhsl2	NHSL2	5.06247	3.42e-05		BX927082.2	NA	7.70137
adra2db	NA	5.83448	4.90836e-05		alox5a	ALOX5	3.80006	6.54128e-06		epha4b	EPHA4	4.42763	2.91236e-19		si:dkey-8k3.2	C4B	5.05604	1.19e-05		pimr145	NA	7.70119
jag2b	JAG2	5.83428	0.000151247		foxi3a	FOXI1	3.79268	0.00393148		ckmt2a	NA	4.42731	0.0174323		gmpr	GMPR	5.0541	0.000124015		tex36	TEX36	7.7002
atp1a1a.2	ATP1A1	5.83148	0.000740522		themis2	THEMIS2	3.78835	5.58173e-14		grm1a	GRM1	4.42049	1.71654e-09		dre-mir-146a	NA	5.05282	9.62e-05		pimr48	NA	7.69445
zgc:110333	CLDN8	5.82902	0.000745081		galnt6	GALNT6	3.78008	2.91992e-06		lin7a	LIN7A	4.41961	0.000893738		prkag3b	PRKAG3	5.04015	4.75e-05		ca4c	CA4	7.68959
zgc:153284	NA	5.82778	1.69502e-12		tyrobp	TYROBP	3.77725	0.000246637		tradv24.0.5	NA	4.4091	0.0056982		scn4ba	SCN4B	5.03864	0.0210674		zgc:174354	RBBP6	7.67687
scpp5	NA	5.8246	0.000305502		tbc1d10c	TBC1D10C	3.76937	6.55641e-11		cpne4a	CPNE4	4.40074	6.79554e-05		xirp1	XIRP1	5.0374	0.00251288		PIFO	NA	7.67554
zgc:111983	NA	5.82158	0.00399162		ccl34b.4	CCL21	3.76928	0.000293143		gc2	GUCY2F	4.39725	0.00625931		ankrd1b	ANKRD1	5.03622	1.53e-10		GTSF1 (1 of many)	NA	7.67437
zgc:174164	ADAM9	5.8197	0.00227117		hist1h4l	HIST1H4A	3.76915	0.00769936		sb:cb649	WIPF3	4.39628	8.61073e-06		pamr1	NA	5.03578	9.44e-08		fam228a	FAM228B	7.67305
grhl3	GRHL3	5.81932	3.49224e-05		si:ch211-139n6.3	GIMAP2	3.7644	0.067216		NA	NA	4.39206	0.00154716		igdcc4	IGDCC4	5.03573	7.65e-10		ttll9	TTLL9	7.66767
rbpms2b	RBPMS2	5.81567	1.82709e-06		BX248390.1	NA	3.76343	0.00353032		pttg1ipb	PTTG1IP	4.37744	0.000651368		si:ch211-266k2.1	NA	5.02735	1.7e-05		tcte1	TCTE1	7.6665
CU693494.2	NA	5.81502	0.00627656		smc6	NA	3.76258	6.78834e-11		MFN1	NA	4.37341	0.000403238		synpo2lb	SYNPO2L	5.02441	6.64e-44		npm2a	NPM2	7.66051
dnah11	DNAH11	5.81234	7.59359e-08		si:dkey-238d18.10	CD33	3.75189	0.00674533		alk	ALK	4.36683	0.0134629		TMEM233	NA	5.02425	0.0011537		CU633999.1	NA	7.65413
elovl7b	ELOVL7	5.80515	0.00126049		cacnb4b	NA	3.74541	0.000341427		ppp1r9bb	NA	4.36575	5.05584e-08		sh3bgr	SH3BGR	5.01747	0.000205804		pimr47	NA	7.65075
epas1b	EPAS1	5.80145	6.7765e-06		si:cabz01036006.1	FCRL5	3.73787	1.2679e-05		BX510657.1	NA	4.36443	0.0028039		pimr191	NA	5.01148	1.39e-11		znf541	NA	7.64831
si:dkey-239b22.1	NA	5.79921	0.000262078		si:dkeyp-74b6.3	NA	3.72825	0.00351232		celf4	CELF4	4.36265	0.00123319		smpdl3b	SMPDL3B	5.00374	7.96e-35		si:dkeyp-46h3.2	EVA1C	7.64202
casp6l1	CASP6	5.78398	3.93508e-09		Metazoa_SRP	NA	3.72734	0.00177823		nr2e3	NR2E3	4.36142	0.000118234		hspb9	HSPB7	5.00373	0.00106887		lrrc34	LRRC34	7.63589
si:ch73-334d15.2	NA	5.78202	1.63349e-05		hoxc11b	HOXC11	3.72495	0.02294		tac1	TAC1	4.35736	1.33899e-05		si:ch211-159i8.4	NA	4.99399	0.00111602		ccdc169	CCDC169	7.62949
anks1ab	ANKS1A	5.77647	0.00199855		omd	OMD	3.7208	0.0114662		bokb	BOK	4.3534	0.000149475		si:ch211-199o1.2	HSPA1L	4.99033	6.15e-09		pimr149	NA	7.61881
her15.1	HES5	5.77459	5.48026e-05		rassf2b	RASSF2	3.71658	1.26648e-05		myof	MYOF	4.35234	3.75195e-05		ppp1r3ab	PPP1R3A	4.98891	0.021639		si:dkey-26i13.8	KIF19	7.61862
ftr82	TRIM25	5.77224	5.76411e-07		si:ch1073-67j19.1	NA	3.71217	6.19694e-05		CABZ01067761.1	NA	4.34743	0.0497232		si:ch211-161n3.4	NA	4.98655	1.11e-05		CR847898.5	NA	7.61612
SLITRK5 (1 of many)	NA	5.77175	0.0472421		prkcda	PRKCD	3.71155	0.000723975		zgc:63972	CUTA	4.34269	0.000160608		anxa6	ANXA6	4.97735	7.41e-06		m1ap	M1AP	7.61488
si:ch73-70c5.1	EPS8L1	5.76362	2.54975e-07		arhgap20b	NA	3.70529	0.000121342		fam167b	FAM167A	4.34207	0.00430995		LRRC2	NA	4.97527	0.000102556		tsga10	TSGA10	7.61121
hey2	HEY2	5.76323	8.70743e-08		abi3a	ABI1	3.70258	2.0962e-08		abca4a	NA	4.33583	0.0148934		twist1b	TWIST1	4.95628	1.61e-05		si:dkey-13p1.3	HEATR4	7.60997
plek2	PLEK2	5.76153	0.000213792		si:ch211-145o7.3	NA	3.70024	6.49699e-06		kitlgb	KITLG	4.32939	0.00804127		BX005183.2	NA	4.95167	NA		CR936518.2	NA	7.60458
grhl1	GRHL1	5.76139	4.11371e-09		nlrc3	NLRC3	3.69514	4.39541e-41		kcnab1b	NA	4.32511	0.0161432		zgc:162612	FOXD2	4.9457	0.00424071		cfap74	CFAP74	7.59924
cdh27	NA	5.75678	0.108186		csf2rb	CSF2RB	3.69487	3.27918e-10		exoc3l1	EXOC3L1	4.32309	0.00139114		CR387989.1	NA	4.94487	0.0153804		EFCAB10	NA	7.59213
si:dkey-193p11.2	NA	5.75619	0.00272876		kif21b	KIF21B	3.68316	1.72157e-09		BX908395.1	NA	4.31883	8.68091e-05		sox11a	SOX11	4.94149	2.27e-07		fbxo36a	FBXO36	7.58875
BX324216.2	NA	5.74987	4.74184e-05		NA	NA	3.68041	6.46866e-05		gbx2	GBX2	4.31597	0.0594896		grm6a	GRM6	4.94051	7.62e-05		si:ch73-81k8.2	CCDC189	7.58468
selp	SELP	5.7468	0.000215422		chrna4b	CHRNA4	3.66482	0.0516938		il19l	IL20	4.31512	0.000438486		zgc:158296	CAV2	4.93656	0.00277814		pimr204	NA	7.58165
st14a	ST14	5.74021	1.47034e-07		sh3bp2	NA	3.65825	4.88628e-12		si:dkey-58b18.8	NA	4.31492	0.00135066		igf2bp1	IGF2BP1	4.93367	3.91e-05		si:ch211-202m22.1	NA	7.57986
CU914622.1	NA	5.73607	0.00111861		CR848665.1	NA	3.64619	0.0380741		sh3bp5b	SH3BP5	4.3129	1.48046e-08		thbs2b	THBS2	4.92643	0.00184081		gpat2	GPAT2	7.56992
si:ch73-338o16.4	NA	5.73223	4.93972e-07		FP102921.1	NA	3.64395	0.0709244		snx8b	SNX8	4.30124	0.0172045		casq2	CASQ2	4.92112	3.06e-07		foxj1a	FOXJ1	7.56909
fam83b	FAM83B	5.73157	0.000165975		BX000363.1	NA	3.64368	4.64798e-08		spon1b	SPON1	4.29977	0.00180939		amigo1	AMIGO1	4.91727	3.54e-07		pimr23	NA	7.56182
tfap2b	TFAP2B	5.72923	0.0213358		btk	BTK	3.64124	5.02543e-10		paqr8	PAQR8	4.2924	0.0117722		sdk1b	SDK1	4.91053	9.78e-05		pimr20	NA	7.56181
tmprss13a	TMPRSS13	5.72378	0.000280015		si:ch211-157j23.5	NA	3.6379	0.000128334		tfec	TFEC	4.28768	1.35315e-21		pdlim3a	NA	4.90446	7.34e-05		si:ch211-57m13.9	NA	7.56154
gig2l	NA	5.71943	3.58321e-06		zgc:174945	NA	3.62851	4.53963e-05		tmem163a	TMEM163	4.27521	0.000150448		loxl2a	LOXL2	4.87973	0.000224199		AL928920.3	NA	7.55497
CR394535.1	NA	5.71827	0.00144608		col4a3bpa	COL4A3BP	3.62602	5.48439e-07		tmeff2b	TMEFF2	4.26849	2.60885e-05		chrnb3a	CHRNB3	4.87636	6.91e-05		drd2l	DRD2	7.55324
zgc:136963	NA	5.71739	0.000292204		m17	NA	3.62411	5.194e-09		slc35f1	SLC35F1	4.26712	0.000376368		vmhc	MYH7	4.86246	0.000764607		zgc:193811	NA	7.54846
kdrl	KDR	5.71303	1.29565e-07		camk1db	CAMK1D	3.61835	2.02321e-06		PDE6H	NA	4.26535	0.0426858		fgfr3	FGFR3	4.85899	1.71e-05		fam166b	FAM166B	7.5384
ildr1a	ILDR1	5.7073	5.55141e-06		si:dkey-250k15.7	CEACAM20	3.61647	0.000194339		scn12aa	SCN5A	4.25461	0.00296875		mustn1b	MUSTN1	4.85241	2.35e-10		si:dkey-11m19.5	NA	7.53723
si:dkey-31i7.1	NA	5.70396	0.000203172		slc41a1	SLC41A1	3.6148	1.27718e-09		mfsd9	MFSD9	4.24405	1.24895e-13		si:dkeyp-44a8.4	COL23A1	4.85208	9.64e-06		CU655961.5	NA	7.53591
si:ch211-232i5.3	NA	5.70358	2.90807e-07		atp8b3	ATP8B1	3.60999	0.00150319		irbpl	RBP3	4.22432	0.0254207		trim55b	TRIM55	4.84461	0.0120747		zgc:174355	RBBP6	7.53161
VAMP1 (1 of many)	NA	5.70147	3.60436e-06		sla1	SLA	3.60686	7.3402e-06		pmelb	PMEL	4.22185	0.00690299		twf2a	NA	4.83867	0.000118189		si:dkey-27d5.6	NA	7.53128
adgrl3.1	ADGRL3	5.69829	5.72702e-06		zmp:0000000932	NA	3.60633	0.00351951		si:dkey-58b18.2	NA	4.22141	0.0660015		BX548044.8	NA	4.83001	0.0021827		si:ch211-272b8.7	NA	7.5311
ebf1b	EBF1	5.6943	0.00466689		kif19	KIF19	3.60237	0.0038224		col14a1a	COL14A1	4.21833	0.00244822		itga6a	ITGA6	4.82803	0.0110002		sycp2	SYCP2	7.53102
icn2	S100A4	5.692	0.00421305		atp1a1a.2	ATP1A1	3.59868	1.2418e-09		esrrd	ESRRG	4.21622	2.90657e-05		AL954327.1	NA	4.81756	0.000504156		CR759882.1	NA	7.52406
arhgef25b	ARHGEF25	5.69017	7.05447e-05		batf3	BATF3	3.5943	2.75292e-08		best1	BEST1	4.21588	1.05461e-07		wfdc2	WFDC3	4.81169	0.000847356		CU019647.1	NA	7.51917
podxl	PODXL	5.68959	0.000121909		evx1	EVX1	3.58929	0.000119394		lactbl1a	LACTBL1	4.21219	0.00145283		pabpc4	PABPC4	4.81114	0.000111302		pimr124	NA	7.51389
adgrf6	FBN3	5.68911	0.00652778		cblc	CBL	3.58425	2.42128e-05		MYADM (1 of many)	NA	4.19984	2.10386e-07		si:dkey-112e17.1	NA	4.80597	0.00197956		BX120006.3	NA	7.50745
gsnb	GSN	5.68207	3.73642e-08		TGM1 (1 of many)	NA	3.57961	0.0288957		abcc8b	NA	4.19667	0.000273057		gli2b	GLI2	4.80238	0.0027107		c3a.6	C3	7.50487
si:busm1-194e12.8	HLA-DPA1	5.68106	0.000168722		cnga5	CNGA2	3.57715	0.0382341		si:dkey-42i9.16	NA	4.19168	0.00868706		CR318588.3	NA	4.79606	NA		si:dkey-248f6.3	NA	7.50433
col11a1a	COL11A1	5.67994	1.43974e-06		acp5b	ACP5	3.56456	6.38621e-12		fmnl2b	FMNL2	4.19154	0.00125905		hist1h4l	HIST1H4A	4.78617	0.00965182		dnah7	DNAH7	7.5042
CABZ01071180.1	NA	5.67732	1.68288e-12		si:dkey-238d18.5	NA	3.56393	3.4553e-08		gpm6aa	GPM6A	4.17151	0.0386978		filip1l	FILIP1L	4.77516	5.93e-08		zmp:0000000611	NA	7.49961
ppl	PPL	5.67686	0.0032848		BX537303.1	NA	3.55765	3.76427e-10		atp7b	ATP7B	4.16731	0.00229807		pfkma	PFKM	4.76062	0.000725588		CR769772.4	NA	7.4957
kcnj1a.1	KCNJ1	5.67643	1.61831e-08		CABZ01079663.1	NA	3.55458	8.76735e-06		GPR45	NA	4.16686	0.00505611		arsj	NA	4.75067	0.000448335		lrrc23	LRRC23	7.4948
tmem79b	TMEM79	5.6719	3.06289e-06		si:dkey-216e24.9	NA	3.55044	6.38608e-05		rab34b	RAB34	4.16682	0.000470807		cyp2ad3	CYP2J2	4.74775	0.000818851		si:ch211-202h22.9	LITAF	7.48978
TMEM30B	NA	5.67048	0.000531888		ca2	CA2	3.54957	8.66372e-06		slc1a7a	SLC1A7	4.16262	2.2424e-10		sema3h	SEMA3A	4.7416	0.000102094		BX927398.2	NA	7.4871
irge6	NA	5.66722	1.00606e-05		rps6ka1	RPS6KA1	3.54765	2.90432e-11		si:ch1073-155h21.1	GPRC6A	4.1595	0.000127453		BX294110.1	NA	4.74156	0.0107206		AL929210.1	NA	7.4857
spg20a	SPG20	5.66226	1.78586e-06		ano6	ANO6	3.54127	2.84363e-12		INHBE	NA	4.15039	0.148916		trim54	TRIM54	4.73011	9.71e-09		tctex1d1	TCTEX1D1	7.48204
foxq1a	FOXQ1	5.64972	5.57099e-08		mfsd6b	MFSD6	3.53434	2.50657e-10		sytl2b	SYTL2	4.14461	0.0467868		hoxb10a	NA	4.72572	0.0299661		si:ch211-107e6.5	NA	7.47976
zgc:123217	PRSS8	5.64894	3.46047e-11		tmem145	TMEM145	3.52774	3.83045e-06		RGS9BP	NA	4.12521	0.0956408		SLC25A29 (1 of many)	NA	4.71719	NA		adgb	ADGB	7.47888
abca12	ABCA12	5.64541	2.1014e-05		prkcbb	PRKCB	3.5262	1.69679e-07		hsf5	HSF5	4.1101	NA		BX005461.2	NA	4.71648	2.86e-05		BX004999.1	NA	7.47062
ch25hl1.1	CH25H	5.64292	0.000103599		si:dkey-18a10.3	NA	3.52423	1.75412e-06		fam69ab	FAM69A	4.1078	0.00291964		col21a1	COL21A1	4.70917	0.0167		pimr212	NA	7.45489
adra1ba	ADRA1B	5.6427	1.50682e-06		illr1	CLEC4E	3.52402	3.13813e-07		si:ch211-222n22.1	NA	4.1073	0.104021		rag2	RAG2	4.69665	0.000633966		zgc:195212	C11orf80	7.45333
scel	SCEL	5.64264	0.000264947		BX511123.1	NA	3.52199	NA		mmel1	MMEL1	4.10434	0.000484607		cacng6b	CACNG6	4.69317	0.000264928		spata22	SPATA22	7.45121
cntn3b	CNTN3	5.63927	0.0114656		coro1a	CORO1A	3.51782	1.30417e-08		camkk1b	CAMKK1	4.08956	0.0253437		sema3aa	SEMA3A	4.67487	7.59e-07		si:dkey-201k7.1	NA	7.44638
si:dkey-33b17.3	HLA-DRB1	5.63598	0.0015948		ephx2	EPHX2	3.50976	3.36946e-09		afap1l1a	AFAP1L1	4.07965	0.000153549		BX897682.1	NA	4.67423	0.00156451		slc12a1	SLC12A1	7.43813
zgc:113279	NA	5.63587	0.00741889		crygm5	NA	3.50577	0.0344501		nrxn3a	NRXN3	4.07286	0.00721552		gamt	GAMT	4.6703	2.88e-08		gabrr2b	GABRR2	7.43378
myo1eb	MYO1F	5.63278	1.36208e-08		SH2D1B	NA	3.50337	9.31359e-08		mycn	MYCN	4.06617	0.0100858		tmx2a	TMX2	4.66992	0.00082063		col28a1a	COL28A1	7.43347
coro2bb	CORO2B	5.62837	0.00685955		vaspa	VASP	3.50111	9.60437e-06		BX005108.3	NA	4.0655	1.09231e-05		tns1a	TNS1	4.66748	0.0217591		cfap58	CFAP58	7.42916
si:ch211-285c6.2	NEK1	5.62745	0.0111334		fkbp11	FKBP11	3.5	1.62142e-09		aqp9b	AQP9	4.06362	0.031391		smyd1b	SMYD1	4.66336	5.45e-06		CU655961.4	NA	7.429
angptl3	ANGPTL3	5.62311	0.000820898		aqp10b	AQP10	3.49616	0.0172034		AL929309.1	NA	4.05963	0.0018132		apof	APOF	4.65531	0.000597488		BX629350.2	NA	7.41916
ecm2	ECM2	5.62059	0.00170818		si:dkey-202l22.6	URGCP	3.48789	0.016717		fat1b	FAT1	4.05105	0.00480439		wif1	WIF1	4.65174	0.000278652		cfap99	CFAP99	7.41881
cdh26.1	CDH26	5.61995	4.93972e-07		cd44b	CD44	3.48777	4.17815e-05		cdk15	CDK15	4.05	7.4761e-05		vwa2	VWA2	4.65008	0.00171639		zgc:194508	C10orf107	7.41814
si:ch211-157c3.4	NA	5.61964	0.0310837		mfsd4ab	MFSD4A	3.48743	0.0811742		si:dkey-58b18.10	NA	4.04063	0.0027972		srl	SRL	4.64873	0.0124665		pimr72	NA	7.41753
si:dkey-221j11.3	NA	5.6178	0.00715823		syne1b	SYNE1	3.48403	8.91843e-10		slc1a8b	SLC1A7	4.03893	0.00113003		frzb	FRZB	4.6423	0.000966902		si:ch211-93e11.8	NA	7.41159
spaca4l	NA	5.61749	1.48792e-05		si:dkey-234i14.6	NA	3.47463	3.39881e-09		sort1a	SORT1	4.02008	0.000146153		si:ch211-59p23.1	NA	4.63594	0.0299221		ccdc13	CCDC13	7.40931
CABZ01092156.1	NA	5.60801	0.00353684		HTR3C	NA	3.47342	0.0487521		CU138533.1	NA	4.01771	0.00386286		arpp21	ARPP21	4.62259	NA		si:dkey-65b13.8	NA	7.40761
oclnb	OCLN	5.60731	0.0264142		pls1	PLS1	3.46727	5.67462e-11		2017-03-01	2017-03-01	4.00888	0.00550823		robo2	ROBO2	4.61933	5.84e-05		si:ch211-277c7.7	NA	7.40074
col4a3	COL4A5	5.59802	0.0766016		zgc:56585	HPGD	3.46721	4.80487e-05		gulp1a	GULP1	3.99678	0.000300422		npnt	NPNT	4.60542	0.000253809		SH3GL2 (1 of many)	NA	7.39933
vsig8b	CXADR	5.59789	0.00129657		prf1.7	PRF1	3.46454	5.70011e-12		wscd1b	WSCD1	3.98901	0.0267796		MYADML2	NA	4.60485	0.0648752		si:ch211-165a10.9	NA	7.3919
si:dkey-11o15.7	NA	5.59773	0.0162808		erbb4b	ERBB4	3.45072	0.000230122		unc13ba	NA	3.98092	0.0170717		luzp2	LUZP2	4.60333	0.00419673		ak8	AK8	7.37915
MAL (1 of many)	NA	5.59764	0.00161905		si:dkey-42l23.9	NA	3.45012	5.1516e-06		hpcal1	HPCAL1	3.96614	1.04105e-12		si:ch211-198e20.10	NA	4.59907	1.84e-10		lrrc9	LRRC9	7.37567
cyp1a	CYP1A1	5.59576	0.000902503		si:ch211-136m16.8	NA	3.44789	1.14091e-07		unc119.2	UNC119	3.95951	0.0057867		ntn1a	NTN1	4.59385	3.3e-09		xgb	NA	7.36926
ponzr10	PLAC8	5.58811	0.0125615		arhgap25	ARHGAP25	3.44781	1.66851e-07		pth1ra	PTH1R	3.94986	0.00999227		hivep3a	HIVEP3	4.59343	3.58e-06		BX571681.2	NA	7.36442
BX004816.1	NA	5.57688	0.0364438		myhb	MYH4	3.44774	9.21418e-06		ugt1b6p	NA	3.93884	0.103323		TNC (1 of many)	NA	4.5902	7.59e-07		ankrd31	ANKRD11	7.36392
evpla	EVPL	5.5743	0.000318358		nbeaa	NBEA	3.44007	0.000844916		CU682777.2	NA	3.93789	0.0546894		hoxb7a	HOXB7	4.58214	0.0027639		si:ch211-125e6.5	NA	7.36206
si:ch211-127b16.1	NA	5.57257	0.010125		scin	SCIN	3.43514	0.00109076		dclk1b	NA	3.93185	0.000991416		arl14	ARL14	4.57259	1.46e-05		spag1b	SPAG1	7.36128
il20ra	IL20RA	5.5706	2.42625e-06		jak3	JAK3	3.43427	4.23409e-09		sstr3	SSTR3	3.92226	3.01951e-05		myom1a	MYOM1	4.56504	0.0119026		zgc:172053	NA	7.36113
lzts1	LZTS1	5.56542	4.51729e-11		iqsec2a	NA	3.43263	0.0144587		nrxn3b	NRXN3	3.91787	0.00136985		apobec2b	APOBEC2	4.56007	0.00478741		CU929144.1	NA	7.35648
zgc:64106	NA	5.55621	1.18466e-06		prickle3	PRICKLE3	3.43057	0.000205376		CABZ01089777.1	NA	3.91045	0.00302692		BX663516.2	NA	4.54876	9.71e-09		si:dkey-59p5.1	NA	7.35501
pgfb	PGF	5.55296	0.00265366		atoh1b	ATOH1	3.42789	0.0175083		aipl1	AIPL1	3.90703	0.00275588		map3k14b	NA	4.54859	0.000711963		BX294100.2	NA	7.34582
si:ch211-193l2.5	NA	5.55135	0.0161725		lcp2a	LCP2	3.4215	1.45451e-10		fam161a	FAM161A	3.90197	NA		lratb	LRAT	4.54278	1.11e-06		zc2hc1c	ZC2HC1C	7.34394
sema3gb	NA	5.54857	0.000263727		adgre5a	NA	3.42142	1.82965e-05		kif1aa	KIF1A	3.89965	0.0627828		nid2a	NA	4.53687	6.79e-07		elavl2	ELAVL2	7.3425
cldne	CLDN6	5.54334	0.00489047		rap1gap2b	RAP1GAP2	3.41926	0.000167935		jpt1a	JPT1	3.89483	1.19237e-05		lrrc4.1	LRRC4	4.51679	0.00353794		pimr57	NA	7.34209
pax9	PAX9	5.54021	7.0261e-06		elovl4a	ELOVL4	3.41247	6.02661e-05		atic	ATIC	3.88958	2.24503e-14		CT956093.1	NA	4.51529	0.000761269		morn3	MORN3	7.34178
zic4	ZIC4	5.54004	0.0192306		CABZ01077220.1	NA	3.40785	0.014392		BRSK2 (1 of many)	NA	3.8893	3.74986e-09		angptl2a	ANGPTL2	4.49428	0.000778031		si:dkey-145c18.2	NAMPT	7.34164
zgc:153920	PLEKHS1	5.52845	0.0213358		slco1f4	SLCO1C1	3.40062	0.00158877		chrm2a	CHRM2	3.87924	0.00278048		hoxd9a	HOXD9	4.49343	0.000137683		morn2	MORN2	7.34134
si:ch211-226h7.5	NA	5.52445	0.00657202		traf1	TRAF1	3.39599	1.59394e-07		npdc1b	NPDC1	3.87086	0.00131375		si:dkey-40h20.1	NA	4.48826	0.00267386		CR384085.1	NA	7.34132
pcdh20	PCDH20	5.52363	0.019886		il2rga	IL2RG	3.39002	4.82959e-10		FLRT2 (1 of many)	NA	3.8678	0.0109076		asic1c	ASIC1	4.48207	0.00042472		pimr2	NA	7.33856
krt17	KRT17	5.52252	0.00469671		si:dkey-276j7.2	NA	3.38535	5.52612e-07		si:ch211-195b15.7	NA	3.86057	0.00228278		jam2a	JAM2	4.48004	0.000176018		styxl1	STYXL1	7.33249
igfbp7	IGFBP7	5.51968	0.000885829		hyal3	HYAL3	3.38316	0.00200751		adra2b	ADRA2B	3.8605	0.00118902		zgc:112234	HIST1H2BD	4.47421	2.64e-07		AL954694.2	NA	7.33057
ADGRG2 (1 of many)	NA	5.49833	0.00147929		si:ch211-173m16.2	NA	3.38301	0.188561		id2b	ID2	3.8574	2.84192e-05		zgc:111976	MED1	4.47306	NA		ighv3-2	NA	7.32985
KRT18 (1 of many)	NA	5.49382	2.15868e-05		il16	IL16	3.38175	4.94929e-08		il1rapl1a	IL1RAPL1	3.85568	5.09407e-12		svep1	SVEP1	4.45438	0.000889097		slc22a7b.2	SLC22A7	7.32963
[truncated: 86 more rows]
