# Supplementary material for: tp53 deficiency causes a wide tumor spectrum and increases embryonal rhabdomyosarcoma metastasis in zebrafish
Source: eLife. 2018 Sep 7;7:e37202. doi: 10.7554/eLife.37202 (PMC6128690; doi:10.7554/eLife.37202)
Supplement: Figure 3—source data 3. [file elife-37202-fig3-data3.xlsx]

## Sheet: ClusterAssignments
GENE DESCRIPTION			COMPARISONS TO CONTROLS								COMPARISONS TO OTHER TUMORS
cluster (from top to bottom of heatmap)	gene_name	human_ortholog	DEseq_AvC_log2FC	DEseq_AvC_adjustedPvalue	DEseq_LvC_log2FC	DEseq_LvC_adjustedPvalue	DEseq_MvC_log2FC	DEseq_MvC_adjustedPvalue	DEseq_RvC_log2FC	DEseq_RvC_adjustedPvalue	DEseq_AvO_log2FC	DEseq_AvO_adjustedPvalue	DEseq_LvO_log2FC	DEseq_LvO_adjustedPvalue	DEseq_MvO_log2FC	DEseq_MvO_adjustedPvalue	DEseq_RvO_log2FC	DEseq_RvO_adjustedPvalue
5	cdh15	CDH15	0.118558	0.937571	-0.994311	0.339623	-0.493573	0.62556	10.7716	3.24387e-71	-8.91845	0.0058297	-10.0927	5.90019e-06	-9.73005	6.79554e-05	10.966	7.44687e-100
5	myhz1.3	NA	1.35857	0.558037	0.882605	0.639647	0.518257	0.803936	12.1941	2.83161e-21	-9.10102	0.0136275	-9.80551	0.000104227	-10.2671	0.000223146	10.8632	1.13728e-30
5	myf5	MYF5	-1.13807	0.57091	-1.86236	0.234107	-1.08677	0.463034	9.86283	1.83207e-23	-8.11762	0.0256669	-10.2498	3.23097e-05	-9.30733	0.000533573	10.8294	2.67432e-35
5	myhz2	MYH4	1.13806	0.39359	1.49146	0.113959	1.20451	0.239675	12.2021	3.60399e-52	-9.32968	0.00122093	-9.12836	8.47923e-06	-9.42706	2.50746e-05	10.4669	8.60878e-44
5	tnni2a.4	TNNI2	-1.75631	0.295837	-1.1274	0.384683	-3.22667	0.0206354	9.04946	2.03512e-20	-6.71979	0.0282639	-6.25383	0.00283592	-8.36029	0.000254165	10.1648	1.35604e-22
5	ttn.1	NA	1.09842	0.42825	-1.80971	0.0992157	-2.22281	0.0444984	9.83175	1.94213e-32	-6.99826	0.0360767	-10.0745	1.46137e-06	-10.4597	2.83711e-06	10.0441	3.40575e-23
5	myha	MYH4	-4.10298	0.0193052	-3.48286	0.0152088	-5.70317	0.000128885	6.78889	3.38548e-07	-4.10956	0.108356	-3.61916	0.0340521	-5.88169	0.000661712	10.0024	NA
5	cx39.9	GJA3	-1.43302	0.877241	-0.733432	0.910359	-1.45792	0.828609	9.83118	0.0451438	-5.6393	0.44093	-5.08978	0.263046	-5.81643	0.286172	9.92776	4.16839e-05
5	klhl38b	KLHL38	-0.279702	0.927414	-2.14362	0.283277	-1.12881	0.571542	8.65424	5.63488e-10	-4.08444	0.277893	-5.95595	0.0116597	-5.03571	0.0651852	9.86275	3.18201e-15
5	myog	MYOG	1.34139	0.429297	-0.389597	0.846943	-0.717615	0.70225	11.1694	1.27277e-30	-8.09535	0.0723426	-10.0402	0.000652677	-10.828	0.00101836	9.76648	6.8848e-12
5	rapsn	RAPSN	0.818955	0.683847	-0.498607	0.784675	-3.64756	0.0530473	9.36813	1.00044e-19	-6.81539	0.0910256	-8.23998	0.00163305	-11.436	6.09629e-05	9.5899	1.44896e-21
5	vgll2a	VGLL2	-2.31538	0.728386	-1.61569	0.729153	-2.34018	0.629682	8.94287	0.0144621	-21.799	9.9879e-06	-23.5492	3.01465e-08	-24.3207	1.50599e-10	9.54906	1.35499e-06
5	trim63a	TRIM63	-0.40182	0.822978	-1.46266	0.196732	-0.178695	0.896818	9.16718	2.80782e-26	-7.83737	0.00729052	-8.99795	5.12204e-06	-7.75051	0.000678826	9.38357	1.51554e-30
5	chrne	CHRNG	0.891777	0.612882	-1.06152	0.508703	-1.54838	0.322805	8.93488	2.25244e-21	-6.30712	0.0777075	-8.4983	0.000307011	-9.05033	0.000460499	9.32773	2.34791e-29
5	myhc4	MYH4	-2.96737	0.0559405	-4.50675	0.000173077	-6.11106	5.19365e-07	5.44316	3.01732e-06	-3.28905	0.277409	-5.00037	0.00367555	-6.63141	0.000173629	9.26739	2.95261e-15
5	asb2a.1	ASB2	-1.42065	0.822301	-2.16503	0.587969	-2.88952	0.486722	8.49715	0.00747611	-3.26497	0.581959	-4.18549	0.22325	-4.91755	0.217487	9.23928	6.96412e-05
5	chrnb1	CHRNB1	-2.20875	0.421191	0.086765	0.962166	-0.442936	0.804037	9.28865	2.32102e-19	-9.76905	0.00878999	-7.76955	0.00143301	-7.96666	0.00359161	9.18535	1.44896e-21
5	trim109	NA	-0.456934	0.880419	-2.199	0.276995	0.185872	0.931417	10.133	1.92937e-17	-8.86102	0.0439879	-25.2763	1.36738e-20	-8.58189	0.0102167	9.18049	1.13382e-09
5	myhz1.1	MYH1	3.7083	0.115304	2.16241	0.325638	3.97835	0.047557	12.7369	9.15401e-14	-4.93089	0.151363	-6.58304	0.00223022	-4.7977	0.0699321	9.14167	1.23375e-17
5	klhl41b	KLHL41	-2.01759	0.024129	-3.7006	9.57981e-06	-3.64067	3.16945e-06	6.86227	2.13951e-28	-7.14943	0.0176109	-8.90095	6.79979e-06	-8.98881	2.78264e-05	9.0167	2.28264e-22
5	ampd1	AMPD1	-1.46734	0.50989	-0.821749	0.623097	-1.95298	0.227684	7.94826	2.32977e-09	-2.90763	0.205569	-2.36178	0.120663	-3.54561	0.028796	8.99283	6.97754e-15
5	zgc:92518	METTL21EP	-1.86728	0.164575	0.210763	0.837421	-1.96281	0.0593222	8.434	1.4315e-41	-8.57236	0.00231496	-6.63864	0.00108117	-8.64909	6.21103e-05	8.95702	3.42992e-40
5	xirp2b	XIRP2	-1.23496	0.768788	-3.97779	0.1521	-3.80678	0.194333	8.61441	9.36028e-05	-4.17217	0.349725	-7.08162	0.00860886	-6.91727	0.0281337	8.91388	7.46999e-05
5	actn3a	ACTN3	-2.95326	0.0343453	-4.44829	9.21069e-05	-4.54558	7.23027e-05	6.63152	1.30003e-10	-4.34047	0.115584	-5.98117	0.000323757	-6.10574	0.000963862	8.88729	3.05004e-11
5	stac3	STAC3	-1.61962	0.206883	-2.76291	0.00975342	-1.38164	0.178293	7.42801	6.15837e-21	-7.31792	0.0113955	-8.64397	1.03311e-05	-7.29106	0.00114241	8.86764	7.92216e-31
5	TCF15 (1 of many)	NA	-3.30697	0.316526	-1.64535	0.520561	-3.33164	0.184538	6.14681	0.000478758	-5.35255	0.335472	-3.79672	0.302907	-5.53023	0.177361	8.81848	1.83831e-10
5	CABZ01016547.1	NA	0.250289	0.905352	-2.98934	0.0870888	-1.37609	0.338764	8.36564	3.69115e-19	-6.38429	0.082939	-9.77848	8.09573e-05	-8.37002	0.00151551	8.80628	4.06137e-19
5	desma	DES	1.16496	0.282215	0.104146	0.920966	-0.169777	0.875838	9.74495	5.49086e-46	-6.85031	0.0180079	-8.05108	1.87561e-05	-8.36856	4.43359e-05	8.79837	5.02778e-28
5	si:ch211-89o9.4	NA	-4.71975	0.0946977	-4.50039	0.0332826	-4.10793	0.0467187	5.57855	0.00034131	-5.34712	0.17428	-5.27305	0.0347301	-4.74958	0.0960387	8.7932	1.71971e-08
5	myhz1.2	MYH4	3.29116	0.246603	1.19015	0.681282	1.24802	0.674294	11.9703	2.32573e-10	-4.49894	0.35046	-6.75972	0.0217399	-6.67698	0.0522124	8.75019	7.03889e-07
5	hsp90aa1.1	HSP90AA1	-1.92577	0.00225875	-1.59917	0.00296927	-2.37828	1.04e-05	7.55576	4.0246e-65	-7.75337	0.00433657	-7.54482	7.01822e-05	-8.44058	2.89996e-05	8.74948	2.74578e-31
5	mybphb	MYBPH	-2.30699	0.0600439	-2.99956	0.00203787	-2.65717	0.00810192	6.88206	3.0371e-15	-4.6811	0.0689859	-5.52196	0.000674025	-5.18281	0.00633083	8.6717	4.65605e-19
5	obsl1b	OBSL1	0.167379	0.951199	-1.73268	0.297489	-3.08302	0.0850909	8.24917	6.08494e-12	-3.28505	0.322831	-5.34371	0.00768008	-6.75533	0.00299188	8.66629	1.66351e-11
5	tnnt3a	TNNT3	-0.416382	0.872574	-3.36619	0.0827478	-1.1765	0.498859	7.86402	1.36926e-10	-3.78446	0.280857	-6.90264	0.00243695	-4.78094	0.0582453	8.64262	3.94232e-13
5	atp1a2a	ATP1A2	1.11098	0.41259	-1.69908	0.142381	-0.436214	0.724947	8.68477	1.49261e-26	-5.84318	0.0727222	-8.89997	8.19603e-06	-7.55027	0.000919425	8.6147	2.34657e-24
5	AL929304.1	NA	0.00892099	0.998786	-0.733437	0.820281	-0.554062	0.874706	8.10623	0.000131162	-6.36206	0.274685	-7.25774	0.0350629	-7.754	0.0604917	8.60952	NA
5	trim101	NA	0.64249	0.691381	-0.496798	0.702472	-1.92189	0.136301	8.53536	3.13777e-24	-6.16311	0.045258	-7.36512	0.000244081	-8.94569	3.46534e-05	8.55825	3.06278e-24
5	cacng1a	CACNG1	0.444801	0.814266	0.670624	0.588077	-0.775012	0.572661	8.89836	2.6544e-22	-6.7258	0.0206914	-6.62446	0.000835905	-8.10621	0.000120991	8.54778	3.75911e-28
5	six2b	NA	0.281138	0.888665	-2.68149	0.0644749	-2.02862	0.122379	7.87599	6.92627e-17	-5.88702	0.11196	-9.07856	9.29667e-05	-8.33661	0.00104101	8.54022	7.23633e-13
5	atp2a1l	ATP2A1	-1.68529	0.202268	-3.2681	0.00055356	-3.6245	0.000178774	6.83551	1.56335e-14	-4.08762	0.146769	-5.83054	0.000377596	-6.18822	0.000646062	8.53214	3.68355e-14
5	chrnd	CHRND	-0.59119	0.822424	-1.15563	0.553229	-1.91572	0.32151	8.6783	1.00969e-14	-7.54246	0.0482428	-8.3574	0.00139479	-8.99715	0.00201399	8.48263	NA
5	myl1	MYL1	-1.52819	0.304133	-2.22084	0.0381135	-1.80666	0.11423	6.91378	4.74466e-13	-6.72527	0.0160907	-7.56595	3.87495e-05	-7.17621	0.000646062	8.43611	NA
5	tnnt3b	TNNT3	-1.66846	0.0948314	-3.35257	6.52054e-06	-3.5951	1.84704e-06	6.09341	4.73362e-18	-6.03971	0.0386757	-7.8765	1.22245e-05	-8.137	3.33715e-05	8.42357	4.77803e-24
5	cav3	CAV3	0.71537	0.761026	-3.52317	0.0688808	-1.43253	0.403601	8.33386	1.14837e-11	-5.88963	0.153691	-10.4644	5.97859e-05	-8.37799	0.0031968	8.37265	4.97312e-08
5	SRL (1 of many)	NA	-1.27889	0.441833	-3.00006	0.0351388	-1.69102	0.176213	6.54178	2.66168e-12	-6.09218	0.0880142	-8.06943	0.000556869	-6.78853	0.0102656	8.33938	4.7385e-23
5	klhl40b	KLHL40	0.506308	0.796445	-1.04603	0.484676	-0.963758	0.514115	8.28536	6.02676e-18	-6.05098	0.0487398	-7.66804	0.000167354	-7.78568	0.000458143	8.33832	3.89305e-23
5	klhl40a	KLHL40	2.41854	0.013464	-1.41123	0.305698	-1.00289	0.417382	9.3117	2.38697e-36	-5.16124	0.134977	-9.27691	1.47652e-05	-8.7413	0.000110501	8.28629	9.03658e-16
5	CABZ01078594.1	NA	-1.35377	0.335614	-2.45264	0.0213762	-1.13447	0.305285	7.07826	1.0591e-16	-6.70655	0.0183007	-7.91236	2.6031e-05	-6.67817	0.00242324	8.24188	3.89305e-23
5	tmem41ab	TMEM41A	1.01208	0.669502	-0.604219	0.772566	-1.59624	0.444952	8.23952	1.33096e-10	-5.49733	0.185324	-7.39044	0.00454706	-8.50819	0.00408879	8.23614	8.15037e-14
5	zgc:91999	NA	-1.15309	0.610235	-1.28632	0.414816	-1.95455	0.221969	6.95248	3.3316e-08	-3.91177	0.198837	-4.14013	0.0319283	-4.90119	0.0248453	8.22187	1.3041e-14
5	actc1a	ACTC1	-1.28631	0.254389	-1.33824	0.118633	-0.632279	0.512368	7.68785	9.50348e-28	-7.24964	0.00633185	-7.44467	4.22884e-05	-6.77698	0.00133962	8.22171	2.04328e-28
5	tmem38a	TMEM38A	-0.85401	0.623551	-0.256383	0.84967	-2.53884	0.0309538	7.36052	1.40734e-14	-6.48934	0.0350539	-6.03203	0.00385098	-8.45037	7.4761e-05	8.17622	1.1794e-17
5	si:ch211-266g18.10	NA	-0.449926	0.854088	-2.61438	0.139223	-1.47652	0.359498	7.89772	8.20437e-12	-3.95314	0.226627	-6.20281	0.00336437	-5.17339	0.0265289	8.13387	6.01291e-10
5	flnca	FLNC	0.958843	0.441221	-1.41449	0.182168	-0.0580406	0.962077	8.40431	1.83622e-30	-5.71865	0.0575622	-8.28262	9.7306e-06	-6.89747	0.00142548	8.11794	1.97585e-24
5	si:ch73-334d15.4	NA	-3.25928	0.306158	-2.55945	0.276305	-2.26374	0.361225	5.80967	0.000518766	-7.34433	0.133335	-6.79545	0.0307227	-6.39651	0.0920953	8.10668	1.54182e-11
5	YIPF7	NA	2.59283	0.47561	-0.733437	0.831563	-1.45793	0.674428	8.69075	0.000159117	-1.45231	0.849222	-5.02997	0.182635	-5.75772	0.193061	8.10146	8.77916e-05
5	nrap	NA	1.66405	0.430755	2.10146	0.167066	-0.203211	0.927541	9.67776	5.3001e-14	-3.8584	0.221171	-3.53646	0.0817442	-5.9997	0.0051984	8.08198	2.07568e-14
5	cacna1sb	CACNA1S	-0.987218	0.599788	-0.484488	0.730093	-0.107886	0.947217	8.25254	2.89929e-16	-4.49719	0.0558254	-4.13435	0.00908762	-3.76666	0.0482104	8.06898	1.00872e-16
5	cavin4a	CAVIN4	0.581296	0.585181	-0.922754	0.252446	0.245982	0.78229	8.45326	3.675e-49	-6.14675	0.0278469	-7.81133	1.01481e-05	-6.64841	0.00139924	8.06663	1.58378e-35
5	megf10	MEGF10	1.4429	0.107424	-0.609553	0.475634	-1.46542	0.0779682	8.16087	1.87615e-40	-4.98809	0.108665	-7.10003	0.00013748	-8.14549	3.60008e-05	8.05373	8.42904e-23
5	synpo2b	SYNPO2	-2.0894	0.514526	-4.83119	0.0429464	-4.65497	0.0622892	4.8128	0.013255	-1.65863	0.715416	-4.63388	0.0704611	-4.46544	0.14234	8.05176	5.06892e-06
5	fbxl22	FBXL22	-0.877687	0.654402	2.37715	0.0100281	-1.27933	0.369846	9.01275	4.41457e-30	-8.167	0.00978436	-5.04977	0.0277479	-8.90329	0.000237103	8.04306	1.63034e-14
5	dre-mir-133c	NA	-1.43327	0.755621	0.228357	0.948786	-1.45793	0.661911	7.17501	0.00127441	-6.87958	0.249876	-5.35921	0.168979	-7.05655	0.108322	7.97434	7.50521e-14
5	spegb	SPEG	3.34257	0.0310885	-2.30629	0.203249	-0.00396607	0.99837	8.54325	3.0224e-13	-3.47471	0.373238	-9.21534	2.36555e-05	-7.06917	0.00311418	7.93859	NA
5	jam2b	JAM2	-2.80698	0.0149175	-5.1718	0.000582018	-3.19225	0.00113211	6.18902	1.23768e-19	-7.27592	0.0528866	-9.79279	0.000138779	-8.07485	0.00384032	7.93609	2.60436e-07
5	chrna1	CHRNA1	-1.78424	0.00470391	-2.0922	0.000180956	-2.51558	4.18638e-06	6.55814	2.27076e-53	-6.62097	0.013884	-7.13894	7.50911e-05	-7.51016	0.000136012	7.89391	6.09629e-25
5	myoz1a	MYOZ1	-1.81349	0.302369	-5.37307	0.000315171	-4.20039	0.00160057	5.42783	2.67551e-06	-2.5655	0.425624	-6.28587	0.000587281	-5.12406	0.0116602	7.87858	9.55229e-09
5	tnni2a.3	TNNI2	-2.6826	0.0424272	-6.05968	2.54744e-08	-3.97139	0.000183491	4.78851	1.63929e-06	-5.75915	0.0616619	-9.29037	3.35003e-07	-7.22976	0.000887169	7.86363	7.19555e-11
5	BX323076.2	NA	-0.471421	0.950291	0.228356	0.962908	0.612906	0.904863	8.02343	0.02103	-6.76629	0.333279	-6.21769	0.148346	-5.78916	0.28788	7.85664	0.000121935
5	ldb3b	LDB3	-0.666706	0.75651	-3.37495	0.00820243	-2.5976	0.0518208	6.51646	1.56387e-08	-2.64896	0.382413	-5.52459	0.000581389	-4.78333	0.0129905	7.85109	2.45256e-10
5	trdn	TRDN	-0.988261	0.677967	-4.53978	0.01622	0.139108	0.943173	6.91594	2.67929e-08	-3.67636	0.285292	-7.40046	0.000723975	-2.7082	0.335235	7.82969	1.21714e-09
5	fgfr4	FGFR4	1.36211	0.156535	-4.45985	7.95245e-09	-2.35433	0.00153065	7.3844	5.64346e-30	-4.2901	0.219724	-10.2726	7.37852e-09	-8.20549	9.35009e-05	7.78473	1.96747e-09
5	pitx3	PITX3	-0.183534	0.916717	0.696599	0.494044	-0.732906	0.51879	8.37052	1.9534e-27	-6.83409	0.0168565	-6.12406	0.00205557	-7.63611	0.000291719	7.78203	1.41122e-18
5	dlb	DLL1	2.09796	0.0782481	-0.981537	0.487861	0.0721541	0.960972	8.77831	2.52338e-25	-4.95397	0.136886	-8.26571	5.08906e-05	-7.3239	0.00112323	7.75167	4.70136e-16
5	capn3b	CAPN3	-2.21053	0.127998	-1.76592	0.125181	-2.67251	0.0250117	6.40461	3.55404e-17	-6.89549	0.0164438	-6.52666	0.00105903	-7.53313	0.000598672	7.73423	1.39192e-19
5	thbs3b	THBS3	-0.369357	0.870188	-1.55848	0.246571	-0.403654	0.800774	7.38673	1.80833e-11	-2.87277	0.250436	-4.24366	0.00350211	-3.03585	0.104653	7.72981	1.05982e-14
5	Metazoa_SRP	NA	-12.6263	0.00364796	2.95077	0.451858	1.58036	0.731638	9.7914	0.00421063	-4.23454	0.310739	0.29428	0.928666	-1.40863	NA	7.70264	NA
5	rbfox1l	RBFOX3	-0.590879	0.702942	1.3642	0.120424	-1.28571	0.24304	8.33989	3.80568e-31	-7.2137	0.0112037	-5.40441	0.00856836	-8.13946	0.000114069	7.69319	8.46619e-17
5	si:ch1073-398f15.1	NA	-1.53485	0.371068	-0.677367	0.605886	1.71668	0.100153	8.3063	1.38501e-22	-8.12315	0.00391621	-7.44744	0.000166202	-5.00063	0.0458749	7.69289	3.65502e-16
5	si:dkey-269i1.4	CTSL	-0.471433	0.948307	0.228357	0.961292	0.391364	0.938194	7.83739	0.0177708	-6.5743	0.340699	-6.02559	0.156413	-5.86808	0.269752	7.68356	3.86849e-06
5	mylk4a	MYLK4	1.08637	0.5618	-1.45023	0.327971	-1.05573	0.486767	7.84764	2.76222e-13	-5.03679	0.149954	-7.80794	0.000209557	-7.4458	0.00156685	7.63404	NA
5	scxa	SCX	2.21753	0.199516	-1.7685	0.267939	-0.512163	0.769244	8.19111	3.06853e-12	-2.10615	0.58177	-6.35146	0.00126628	-5.12422	0.027587	7.63183	1.18783e-08
5	si:dkeyp-69b9.3	MKL2	-1.12569	0.406662	-1.67192	0.11202	-0.686033	0.524085	6.78919	1.11925e-19	-6.19528	0.0225477	-6.93569	0.000147707	-5.92465	0.00522108	7.60553	7.92216e-31
5	nexn	NEXN	0.408366	0.85416	-0.333176	0.836292	2.74523	0.0256974	9.30964	1.85351e-18	-7.18417	0.0130888	-8.01302	3.61431e-05	-4.99701	0.0507663	7.60003	2.57691e-11
5	smyd1a	SMYD1	-1.78907	0.301369	-4.74072	0.000186385	-2.7036	0.0375013	5.92449	2.09899e-07	-2.7289	0.324296	-5.87434	5.51437e-05	-3.81383	0.0448176	7.58551	2.05188e-08
5	txnipb	TXNIP	-3.81063	0.00825487	-7.39717	1.27842e-05	-5.74789	1.29769e-05	3.48077	0.00206843	-2.90403	0.365452	-6.67448	0.00120581	-4.9994	0.0200261	7.55418	3.90633e-08
5	nmrk2	NMRK2	-1.142	0.342815	-4.08301	0.00284636	-1.65459	0.0732286	7.1466	1.65234e-25	-6.57204	0.033926	-9.72866	6.23622e-06	-7.30572	0.00145569	7.52963	3.26453e-09
5	dusp27	DUSP27	0.575411	0.823701	-1.41142	0.399956	2.15449	0.169093	9.0482	4.01173e-12	-4.05177	0.153286	-6.17604	0.000220089	-2.55899	0.302631	7.49534	9.66086e-08
5	ckma	CKM	-0.952924	0.457767	-3.81071	2.44292e-06	-4.07467	6.82485e-07	5.64673	4.71255e-13	-4.87674	0.117812	-7.89268	7.89456e-06	-8.1621	2.09219e-05	7.49239	2.94127e-11
5	casq1b	CASQ1	-1.37189	0.293063	-2.22232	0.0214228	-3.15841	0.00139517	5.86999	1.37634e-12	-5.52372	0.0555077	-6.52329	0.000390757	-7.54252	0.000118706	7.415	4.01306e-15
5	plaub	PLAU	2.6419	0.202481	0.501183	0.803401	0.162673	0.943173	8.76027	7.76729e-10	-2.71653	0.42961	-4.98757	0.0102377	-5.3366	0.0161598	7.38749	4.46784e-09
5	gls2a	GLS2	-1.78738	0.553949	-3.63465	0.10491	-0.836079	0.729828	5.82165	0.00121133	-2.59552	0.391721	-4.61472	0.0186255	-1.71061	0.502771	7.38542	NA
5	adrb2b	ADRB2	3.46833	0.0731854	2.14396	0.258937	2.03944	0.294259	9.83502	1.50413e-11	-4.64296	0.206662	-6.01572	0.00792927	-6.24582	0.0157804	7.36321	2.28264e-22
5	ttn.2	TTN	0.708108	0.593572	-2.38338	0.00412796	-3.19229	0.000149351	7.76374	1.45624e-25	-5.33774	0.0963641	-8.59698	3.20819e-06	-9.43702	1.06191e-06	7.35844	2.05812e-07
5	hoxb6b	HOXB6	-1.19719	0.595874	-0.536393	0.7469	-2.73362	0.122723	6.19481	9.46743e-12	-5.67829	0.0995585	-5.14811	0.0240125	-7.40771	0.00400768	7.33751	4.05959e-27
5	tmem121b	TMEM121	-0.856311	0.819261	-2.59764	0.286055	-1.81758	0.486863	5.76658	0.00117532	-4.89832	0.298094	-6.799	0.0171629	-6.10538	0.0762855	7.33649	3.35183e-08
5	tnnc2	TNNC2	-2.50563	0.0838637	-4.19754	0.000128905	-3.00141	0.0102676	5.21881	9.95073e-07	-3.64073	0.171702	-5.49749	0.000262273	-4.29249	NA	7.33299	1.37537e-09
5	mybpc3	MYBPC3	-2.47373	0.0536079	-1.31886	0.193816	-1.03045	0.326445	6.95546	5.79203e-19	-7.71788	0.00283285	-6.72238	0.000272446	-6.4469	0.00220238	7.31663	6.54674e-13
5	atp2a1	ATP2A1	-0.350742	0.875712	-1.8528	0.142007	-2.42832	0.0611899	7.40732	2.72457e-11	-3.12456	0.262598	-4.79007	0.00227867	-5.38298	0.00174655	7.30247	2.84839e-07
5	tnni2b.1	TNNI2	1.76582	0.214693	0.346181	0.795538	1.04434	0.396937	9.05115	8.2189e-22	-5.56982	0.0530777	-7.12755	6.62886e-05	-6.47037	0.00190835	7.28457	1.05764e-12
5	zgc:91999	NA	-0.511645	0.806403	-0.347031	0.816023	-1.43452	0.306369	6.64532	4.6838e-11	-5.44136	0.0573707	-5.3853	0.00480545	-6.57853	0.00160261	7.27832	6.27287e-19
5	BX649294.1	NA	0.342588	0.788655	1.99993	0.00364491	0.0149779	0.988834	8.37963	1.59448e-44	-6.32464	0.0132889	-4.81031	0.00950964	-6.82339	0.000332137	7.27334	5.64184e-29
5	cilp	CILP	-0.590094	0.754932	-2.82737	0.00949619	-3.21319	0.00417476	6.30437	4.14745e-10	-3.34141	0.273709	-5.74033	0.000620884	-6.14623	0.000914497	7.26333	9.99136e-09
5	asb10	ASB10	-1.11036	0.705294	-3.21214	0.14441	-1.54478	0.464196	6.93463	6.83208e-06	-2.42883	0.425546	-4.71253	0.0221354	-2.97393	0.185985	7.26274	8.22357e-06
5	ankrd9	ANKRD9	-1.60156	0.301558	-4.7977	0.000145534	-3.32493	0.00401726	4.37133	2.0659e-05	-1.32053	0.647058	-4.76463	0.00130098	-3.26791	0.0654509	7.25039	8.78161e-13
5	mymk	NA	-2.70401	0.00307701	-3.31125	0.000114156	-1.85179	0.0143974	5.95181	1.55144e-22	-6.94534	0.00946862	-7.68564	2.56481e-05	-6.36425	0.00278948	7.23072	9.68383e-12
5	vwde	VWDE	0.746446	0.604193	-3.85331	0.00652082	-1.41988	0.181801	7.29188	5.7961e-20	-4.82741	0.173153	-9.32795	1.14826e-05	-7.24318	0.00209617	7.22672	1.17767e-07
5	smyd2b	SMYD2	-1.33414	0.321144	-0.825459	0.430948	0.67229	0.491621	7.3476	8.21893e-26	-6.97105	0.00585964	-6.5308	0.000224415	-5.10169	0.018136	7.22188	1.17051e-24
5	cyr61l1	CYR61	1.80632	0.00925287	-2.00779	0.0790772	-1.14257	0.193328	7.50329	5.05487e-48	-3.96974	0.262443	-7.75537	0.000155529	-7.13725	0.00150101	7.21907	1.80405e-13
5	si:ch211-56a11.2	NA	0.733464	0.833795	-0.634029	0.821952	-0.10034	0.972447	7.38046	1.74274e-05	-4.9293	0.217751	-6.45052	0.0133833	-5.95476	0.0453549	7.21556	7.30841e-10
5	pdlim7	PDLIM7	-0.610143	0.700922	-4.52302	0.00369625	-0.704578	0.541332	6.50659	5.51811e-18	-5.39984	0.109243	-9.47125	2.16185e-05	-5.7543	0.0227181	7.20944	7.61219e-16
5	tpma	TPM1	-2.57738	0.00925101	-3.55838	8.19251e-06	-4.60619	8.34108e-09	5.30488	4.44608e-12	-6.17061	0.0308735	-7.30307	5.99842e-05	-8.35455	1.17098e-05	7.19108	1.0465e-08
5	actc1b	ACTA1	-2.9721	0.0022456	-4.2944	5.23588e-08	-4.36235	5.30242e-08	4.73578	1.32235e-09	-5.99575	0.0335897	-7.47186	2.1961e-05	-7.54437	0.000110666	7.18933	8.00404e-10
5	tmem182a	TMEM182	-0.258216	0.927561	-1.01895	0.580323	4.83753	0.000347803	9.19086	1.85311e-13	-7.78446	0.00799413	-8.70921	1.89113e-05	-2.77733	0.370251	7.17315	2.39614e-07
5	klhl43	NA	-1.35234	0.4803	0.807404	0.553661	-0.224657	0.893667	7.52587	2.17299e-12	-3.94094	0.0421932	-1.82002	0.226001	-2.91241	0.0716303	7.16333	3.69264e-13
5	klhl31	KLHL31	-1.29821	0.521652	1.41869	0.303078	-2.26971	0.117925	7.41595	3.42832e-10	-4.26555	0.0758037	-1.56314	0.410419	-5.39398	0.00119711	7.16274	2.35832e-08
5	abrab	ABRA	-1.60112	0.512772	-2.96757	0.135233	-2.21785	0.232726	5.24901	4.93269e-05	-2.33219	0.440888	-3.85328	0.0621773	-3.04683	0.176662	7.14143	9.09531e-11
5	qrfpra	QRFPR	0.00876165	0.998898	-0.733436	0.857502	-1.45793	0.726454	6.32326	0.0343472	-4.57477	0.476259	-5.47897	0.14286	-6.20583	0.157819	7.12161	6.00469e-06
5	synpo2la	SYNPO2L	-1.05999	0.641046	-0.423417	0.805039	-3.21879	0.0476165	6.12229	1.28885e-06	-2.25827	0.394407	-1.70204	0.32743	-4.65243	0.00646804	7.12084	2.7952e-09
5	casq1a	CASQ1	-2.81208	0.0945802	-4.6264	0.00172435	-2.59384	0.0598858	4.58092	0.000130791	-2.14221	0.355682	-4.15328	0.00350211	-2.01898	0.258484	7.1203	8.97258e-10
5	ppp1r27a	PPP1R27	1.00938	0.807151	-0.733437	0.816449	1.89404	0.48252	8.2107	6.4797e-05	-2.3033	0.561424	-4.24282	0.0726499	-1.41388	0.671024	7.1132	7.28031e-07
5	coro6	CORO6	0.754781	0.64202	-1.24153	0.367912	-1.89702	0.167479	6.76116	7.99046e-15	-4.28443	0.181099	-6.42314	0.00127584	-7.25195	0.000941473	7.10153	6.22612e-18
5	palmda	PALMD	-0.00062356	0.99979	-1.52158	0.510159	3.66045	0.039284	9.56554	7.94046e-10	-7.85955	0.0382036	-9.54897	0.00018538	-4.3361	0.213436	7.0724	0.000298651
5	zgc:66479	NA	-0.795786	0.693205	-2.56878	0.0437779	-3.65613	0.0054504	5.05227	7.74398e-06	-1.75308	0.562112	-3.69822	0.0227512	-4.87762	0.00521213	7.00912	1.34092e-10
5	mylpfa	MYLPF	-1.19992	0.428708	-3.69776	0.000166873	-3.29273	0.00131905	5.54995	4.82648e-09	-5.03782	0.0951276	-7.69454	1.01381e-05	-7.29374	0.000242382	6.98967	2.09525e-08
5	si:ch211-131k2.3	PTGES3L	0.69324	0.68371	-0.389633	0.802836	1.00531	0.400942	8.39118	7.43779e-23	-5.99126	0.028665	-7.20601	0.000112982	-5.86992	0.00534593	6.95623	3.97345e-15
5	plcd4a	PLCD4	1.77738	0.116631	1.49566	0.117363	1.73279	0.0711685	8.77568	8.82687e-30	-5.2895	0.0415535	-5.72053	0.000765204	-5.43317	0.00592156	6.9311	3.27962e-37
5	popdc2	POPDC2	0.552966	0.853632	1.40022	0.439954	3.89643	0.0132104	9.57835	5.00232e-12	-7.3225	0.0146017	-6.64383	0.00130585	-4.08549	0.133072	6.91019	4.07766e-08
5	six1b	SIX1	2.83922	0.035329	-1.27891	0.369893	1.25509	0.331218	8.3914	6.59531e-17	-3.83067	0.282435	-8.17646	2.24067e-05	-5.61323	0.019554	6.88964	8.37316e-09
5	asb14b	NA	-0.0716954	0.98635	-2.43911	0.352182	-3.22443	0.226452	5.574	0.00465694	0.00871533	0.998086	-2.7099	0.240128	-3.55719	0.161834	6.8847	7.34458e-05
5	tnni2b.2	TNNI2	-1.89516	0.208598	-4.26062	0.000160834	-5.34767	4.24671e-06	5.09362	8.23788e-07	-2.92299	0.337676	-5.45325	0.00110983	-6.62057	0.000178662	6.8701	6.72172e-06
5	myoz1b	MYOZ1	-1.99985	0.476598	-4.10158	0.066754	-3.87987	0.0835439	5.26193	0.00189499	-1.75619	0.609914	-4.04807	0.062511	-3.89129	0.113437	6.84142	0.000220458
5	gh1	GH1	1.00937	0.797331	-0.733437	0.809172	-1.45793	0.633913	6.99082	0.000419228	-4.26562	0.392261	-6.17338	0.0366639	-6.90036	0.0408815	6.81686	1.28647e-07
5	jph1b	JPH1	0.381997	0.849467	-1.65832	0.161902	-0.0569542	0.970317	7.0633	1.38042e-12	-4.973	0.0822358	-7.16182	2.59265e-05	-5.58344	0.00788915	6.8127	1.21818e-10
5	nmur1b	NMUR2	-2.99062	0.476997	-1.32903	0.680104	-1.17424	0.730715	5.17604	0.031114	-3.65764	NA	-2.05489	NA	-1.96821	NA	6.80456	0.000189327
5	ankrd1a	ANKRD1	1.17713	0.27099	-0.161714	0.883695	-0.303325	0.78054	7.34313	1.9534e-27	-4.45444	0.113039	-5.8953	0.000603867	-6.24551	0.000986312	6.79822	1.40238e-23
5	zgc:172270	CAV2	-0.0556468	0.986857	-1.88021	0.393444	-0.838093	0.706897	6.682	1.20282e-05	-2.2112	0.512691	-4.25186	0.0443749	-3.25322	0.173181	6.79746	2.05504e-06
5	pygma	PYGM	-1.13734	0.623036	-2.06701	0.175212	-2.18602	0.168688	5.69332	2.01319e-05	-0.858041	0.686613	-1.97081	0.0825999	-2.10564	0.104879	6.79297	9.44169e-08
5	txlnbb	NA	-1.04696	0.608691	1.58559	0.231111	-0.682312	0.666524	7.6243	3.55075e-11	-4.64498	0.0380728	-2.0642	0.245636	-4.4245	0.0109877	6.7898	1.18547e-08
5	col19a1	COL19A1	-1.44632	0.518433	-4.50933	0.0156335	-3.49771	0.06082	3.80398	0.00297764	-3.5232	0.422392	-6.7601	0.00961993	-5.71214	0.0683553	6.77983	3.66366e-09
5	ghrh	GHRH	-1.4318	0.753153	-0.477061	0.882335	-1.84543	0.553629	5.8769	0.00736183	-2.11037	NA	-1.18649	NA	-2.64904	NA	6.7767	9.28308e-05
5	filip1a	FILIP1	1.59292	0.260465	0.0119408	0.993589	-0.267716	0.866807	7.97868	2.02085e-18	-4.67767	0.150078	-6.42034	0.00133381	-6.83642	0.00202285	6.77591	3.71508e-11
5	ryr3	RYR3	-2.19705	0.0828647	-2.89814	0.0029238	-3.69637	0.000185631	4.86696	1.43412e-07	-2.66035	0.260575	-3.51217	0.0105288	-4.33625	0.0029013	6.75043	1.37537e-09
5	slc22a16	SLC22A16	-1.56065	0.429698	-3.17456	0.0308911	-3.99363	0.00891026	4.83977	8.41168e-05	-2.11553	0.479238	-3.86075	0.026439	-4.76657	0.0134177	6.74875	2.66639e-07
5	ms4a17a.14	NA	1.81266	0.052061	0.0698294	0.945948	-1.22337	0.15279	7.36838	4.3275e-28	-3.83855	0.198429	-5.74229	0.000808658	-7.09306	6.17116e-05	6.74099	1.16716e-14
5	musk	MUSK	3.39446	1.64483e-06	-0.744734	0.418947	-1.47124	0.103755	8.23544	7.04055e-44	-3.11054	0.396804	-7.42051	9.99899e-05	-8.47597	2.96068e-05	6.73972	7.07722e-07
5	asb5a	ASB5	-1.10136	0.684493	-4.8431	0.0180386	-1.71994	0.370465	5.12407	0.000648531	-0.99762	0.750755	-5.01283	0.00602694	-1.80625	0.413419	6.69553	2.93235e-06
5	hrh1	HRH1	-1.43326	0.690183	1.67112	0.431066	2.65137	0.16847	8.65275	2.59141e-08	-8.38867	0.0167666	-5.41211	0.0240276	-4.52206	0.11444	6.68428	7.0663e-13
5	tmod1	TMOD1	1.43676	0.203309	-3.3437	0.00125291	-2.54869	0.00706178	6.49202	7.90126e-18	-3.33215	0.354361	-8.23366	1.15228e-05	-7.53694	0.000304616	6.65872	1.09374e-06
5	unc45b	UNC45B	-0.718214	0.652245	-1.80349	0.0862246	0.884262	0.4308	7.72237	2.16707e-19	-6.74348	0.00990931	-8.00112	3.02755e-06	-5.29031	0.0178328	6.6501	1.46541e-07
5	si:dkey-88j15.3	NA	-1.43325	0.778267	-0.733437	0.840901	-0.561491	0.88841	6.13922	0.0175251	-5.86117	0.254885	-5.31048	0.104193	-5.14736	0.195047	6.64301	3.28431e-06
5	asb2b	ASB2	1.77923	0.264385	0.356887	0.809172	2.79169	0.0195447	8.67837	8.04244e-17	-2.64787	0.258359	-4.25086	0.00107226	-1.68585	0.406236	6.63517	1.27557e-11
5	dok7	DOK7	-2.09805	0.0100202	-3.33378	1.42306e-05	-3.09587	1.21356e-05	4.06227	2.07175e-12	-4.45241	0.0997745	-5.86699	0.000481081	-5.74035	0.00238949	6.61956	9.94955e-30
5	sync	SYNC	-1.30813	0.184648	-4.84305	1.51593e-05	-1.77003	0.022406	4.48848	2.3936e-12	-4.08475	0.180405	-7.64009	2.86833e-05	-4.73133	0.0336155	6.61483	6.27009e-17
5	pbld2	PBLD	0.727509	0.827375	-2.5982	0.279018	-1.11187	0.668959	6.01649	0.000497854	-3.56688	0.423386	-7.06705	0.00726865	-5.60222	0.076219	6.61084	2.74504e-06
5	kbtbd12	KBTBD12	-0.705603	0.72552	-1.83893	0.175996	-1.73896	0.204606	5.9552	1.67254e-08	-2.43989	0.355439	-3.74101	0.0174244	-3.63296	0.043659	6.60141	1.362e-09
5	kcnj12b	KCNJ18	0.984354	0.826263	-1.54666	0.625587	-1.90229	0.562485	5.9912	0.0149769	0.855663	0.857056	-2.17497	0.425397	-2.54234	0.42927	6.59199	0.00379605
5	ckmb	CKM	-1.31613	0.348074	-3.51861	0.000170269	-4.40208	3.05498e-06	4.62222	4.39361e-07	-1.94955	0.490222	-4.35233	0.00234934	-5.25016	0.000456842	6.58332	3.98631e-08
5	CABZ01085069.1	NA	-1.35902	0.474132	-2.82637	0.0329318	-3.19678	0.0186049	4.47752	0.000146135	-1.98622	0.519975	-3.64254	0.0325834	-4.0808	0.035381	6.5808	2.45228e-09
5	pvalb2	NA	-3.22626	0.000133909	-4.0767	9.22405e-09	-5.67962	9.9361e-16	3.97855	1.50219e-08	-5.50615	0.0495623	-6.50926	0.000233121	-8.13277	5.29082e-06	6.57676	2.17736e-07
5	fitm1	FITM1,FITM1	-0.447107	0.893615	1.25905	0.492128	1.36957	0.464098	7.70128	3.11933e-08	-6.45498	0.0345297	-4.86204	0.0172428	-4.68487	0.0500479	6.57629	2.86152e-12
5	alpk2	ALPK2	1.17224	0.466594	-3.96573	0.0111882	-2.01382	0.110355	6.54614	1.90889e-11	-1.83483	0.637865	-8.98979	4.82473e-05	-7.05439	0.00336006	6.55678	2.48351e-05
5	mylz3	MYL6B	-2.18034	0.0479056	-2.81153	0.00105134	-3.25682	0.000198017	4.78865	5.42915e-09	-5.27004	0.0481378	-6.05345	0.000341492	-6.50746	0.000458143	6.54971	2.51062e-10
5	BX649448.2	NA	-1.75325	0.305429	-1.22698	0.348827	-2.65425	0.0668505	4.67769	1.39683e-08	-4.73231	0.146088	-4.25396	0.0471033	-6.10719	0.014158	6.5331	9.09532e-25
5	myh7ba	MYH7	-1.24557	0.455742	-1.58154	0.205276	-0.593587	0.658524	6.39748	7.306e-12	-5.94794	0.0375045	-6.48881	0.000639969	-5.47267	0.0149627	6.52357	1.11755e-08
5	ppp1r27b	PPP1R27	-1.0152	0.66907	-0.499649	0.775674	-2.00217	0.220226	5.63303	2.64628e-05	-1.84588	0.4396	-1.37976	0.376862	-3.01507	0.0557546	6.50324	3.21585e-08
5	wfs1a	WFS1	-1.85069	0.406132	-2.28098	0.205041	-1.42662	0.39117	6.5529	2.57243e-08	-4.30172	0.126515	-4.81396	0.0140078	-3.95742	0.0634516	6.49426	6.62024e-06
5	ITGB1BP2	NA	-0.00366105	0.998786	-0.624069	0.529146	-1.01013	0.303268	5.94396	1.74045e-16	-4.24164	0.111791	-5.02365	0.0026482	-5.48119	0.00309177	6.4905	1.62237e-29
5	tcap	TCAP	5.82504	6.26221e-09	0.332621	0.792584	1.40784	0.194871	9.29835	4.61695e-27	-1.75184	0.646189	-7.47664	8.82787e-06	-6.43405	0.00121324	6.47695	8.17461e-08
5	abraa	NA	4.11276	1.40155e-07	-1.04599	0.36379	0.708214	0.466474	8.81835	2.35509e-39	-2.98045	0.37514	-8.26143	2.08814e-06	-6.55022	0.000952587	6.4645	4.53663e-08
5	six4b	SIX4	0.979882	0.642899	1.06932	0.456985	-1.38769	0.359983	6.97372	6.0091e-09	-4.2913	0.166634	-4.34319	0.0275031	-6.83621	0.000518267	6.43906	3.93834e-08
5	CR457445.1	NA	0.633089	0.801337	-2.46943	0.225632	-1.05669	0.583279	5.76286	8.65089e-06	-3.41334	0.375389	-6.68697	0.00533256	-5.4857	0.0396382	6.38319	1.10867e-08
5	chrng	CHRNG	4.95123	5.94325e-16	-2.14114	0.00793271	-1.14052	0.121814	9.29153	3.73887e-68	-2.60768	0.498561	-9.86122	4.11325e-08	-9.01335	4.68991e-06	6.38155	0.000143631
5	pvalb4	NA	-1.84163	0.16689	-5.17824	6.82961e-08	-4.49754	3.79754e-06	3.99121	2.54331e-05	-4.13052	0.184817	-7.62161	6.31511e-06	-6.97038	0.000336147	6.38008	1.7868e-06
5	ryr1b	RYR2	1.17107	0.615656	0.294192	0.87371	0.652632	0.724732	7.05601	1.68951e-07	-4.18343	0.160354	-5.21634	0.00387895	-4.85905	0.0254483	6.3691	3.82554e-08
5	adamtsl7	THSD4	3.79281	0.00403397	2.05646	0.0781849	4.13208	0.000238719	9.78789	1.86e-21	-2.41319	0.365479	-4.32852	0.00225403	-2.17527	NA	6.36322	1.51965e-10
5	zgc:136908	VCP	0.710888	0.725342	-1.53649	0.253698	1.06117	0.451211	6.74175	7.76729e-10	-1.75357	0.485866	-4.21885	0.0010346	-1.48722	0.463904	6.35915	1.57542e-09
5	si:dkey-46i9.6	TRIM39	4.76253	0.0542303	-0.733437	0.809373	2.74949	0.247392	9.7102	4.60706e-07	-0.569003	0.905455	-6.39609	0.00297632	-2.90865	0.290173	6.35433	0.000215171
5	hoxd12a	HOXD12	-3.19593	0.261176	-3.93842	0.0470431	-2.92407	0.147594	4.12175	0.00329321	-5.62778	0.165821	-6.52541	0.0085435	-5.47796	0.0635128	6.3384	1.98694e-06
5	svilb	SVIL	-2.37258	0.579152	-1.67278	0.583409	1.6975	0.55411	6.77519	0.00249238	-4.73087	0.282768	-4.17294	0.14153	-0.550613	0.909413	6.32541	0.000990474
5	myom2a	MYOM2	-1.65497	0.466989	-0.632394	0.724014	1.39711	0.426238	6.95441	7.57267e-07	-4.37045	0.0447131	-3.47218	0.0231148	-1.30242	NA	6.31228	7.70678e-06
5	dtna	DTNA	-2.21647	0.251729	-4.34666	0.00830944	-2.41441	0.11214	3.8962	0.00304004	-4.41447	0.1966	-6.76614	0.00160495	-4.80763	0.0585042	6.30697	2.88122e-07
5	smtnl1	SMTN	2.59116	0.168081	0.00368614	0.998307	-2.81937	0.185268	7.20003	5.82202e-08	-1.23193	0.780304	-4.1383	0.0663994	-6.93142	0.00622464	6.2985	4.07033e-05
5	mss51	MSS51	-3.21671	0.224287	-3.83184	0.0755231	0.57485	0.803371	5.8119	0.000541372	-5.0949	0.0957365	-5.88148	0.00502811	-1.27099	0.698329	6.2888	0.000941291
5	hspb3	HSPB3	-0.928145	0.845808	-1.6705	0.571791	0.898747	0.765377	6.71443	0.00174169	-3.5452	0.408567	-4.45421	0.0771269	-1.85663	0.595449	6.28745	0.000252191
5	eve1	EVX1	-2.25873	0.558126	-1.55895	0.57425	1.74346	0.48221	8.97659	2.07555e-06	-21.6098	1.48414e-08	-9.00475	0.00323658	-5.62643	0.153605	6.28439	0.0179472
5	ERBB4 (1 of many)	NA	0.148771	0.971968	-1.59267	0.549413	1.03286	0.688359	6.60105	0.000330232	-4.74921	0.247973	-6.65046	0.00902056	-4.10169	0.191888	6.28008	9.38117e-07
5	si:ch211-255p10.3	NA	-2.42913	0.297895	-6.20896	0.0025369	-6.39006	0.00167143	2.99961	0.0716255	-0.28423	0.945246	-4.41307	0.0297211	-4.62265	0.0369558	6.26897	0.000667202
5	si:ch211-171h4.3	SBK3	0.629788	0.721001	-0.740509	0.603548	-0.725244	0.608873	6.05153	3.55329e-11	-3.71945	0.190631	-5.20117	0.00351951	-5.29758	0.0074937	6.2326	3.89101e-19
5	cacna1sa	CACNA1S	1.76848	0.127342	-2.65758	0.0746384	-1.71871	0.154553	6.86447	9.82011e-18	-3.38801	0.322667	-7.91782	0.000105039	-7.05834	0.000861844	6.22423	1.58224e-06
5	mxra8a	MXRA8	-0.0216604	0.992178	-4.35311	1.62232e-05	-3.33642	0.00151337	4.54	3.86965e-06	-1.24511	0.717429	-5.82166	8.4408e-05	-4.82224	0.00817554	6.20662	1.36862e-06
5	actn3b	ACTN3	-1.55321	0.24148	-2.65034	0.00587893	0.120357	0.929509	5.81967	3.82213e-11	-3.47924	0.100531	-4.73442	0.000106298	-1.85405	0.350434	6.19865	6.00371e-09
5	zgc:174153	CTSV	-0.471464	0.924568	0.228357	0.946712	2.85133	0.268455	7.91283	0.000149532	-5.3224	0.276464	-6.15033	0.0304266	-3.47734	0.352159	6.18215	1.98788e-05
5	si:dkey-38l22.2	LOC285556	0.401977	0.890296	0.630362	0.739658	-4.38681	0.0399805	6.07724	1.9972e-05	-3.97774	0.324588	-3.93877	0.116382	-8.93672	0.000696203	6.16645	5.57055e-05
5	slc16a6a	SLC16A6	-0.282107	0.869077	-2.47249	0.0422816	-1.19268	0.274912	5.73292	5.83103e-13	-4.32472	0.146046	-6.69805	0.000310447	-5.35651	0.0116257	6.13158	3.21507e-09
5	txlnba	TXLNB	-0.855644	0.615848	3.85488	6.5858e-05	-1.76705	0.136909	8.52074	1.29122e-20	-7.69939	0.0023365	-3.08461	0.154254	-8.82455	1.39425e-06	6.11578	6.42427e-05
5	fam101b	RFLNB	-0.886865	0.236073	-4.09376	9.30773e-15	-3.03972	5.79216e-09	3.94737	1.55726e-15	-3.12581	0.282588	-6.51771	1.00802e-05	-5.47184	0.00229277	6.11102	2.92051e-13
5	gja3	GJA3	2.81442	0.439782	0.228357	0.951279	-0.559349	0.884265	7.2627	0.00251541	-0.561661	0.933537	-5.4918	0.0756701	-6.30426	0.074217	6.10763	0.00146561
5	trim63b	NA	-0.235782	0.889628	1.34141	0.146548	-0.0476306	0.969666	6.71293	3.41303e-17	-5.26622	0.0247684	-3.80765	0.0256766	-5.22751	0.00355515	6.10498	3.45743e-17
5	kcnj11	KCNJ11	1.03348	0.612614	-0.366716	0.834281	1.59677	0.262256	6.98939	1.17314e-09	-4.26192	0.148043	-5.83882	0.00135137	-3.87709	0.0943542	6.10459	1.15378e-09
5	gpc6b	NA	1.81665	0.386449	-2.28673	0.278942	-0.674628	0.744589	6.46514	1.64842e-06	-0.996	0.800774	-5.37792	0.0121823	-3.66967	0.120074	6.09981	2.93235e-06
5	fgl1	FGL1	2.52791	0.135102	0.361217	0.824992	-1.5644	0.3047	7.04613	4.15764e-09	-1.21481	0.731974	-3.62169	0.0391889	-5.59986	0.00182164	6.08423	4.39675e-06
5	bhmt	BHMT	-1.21015	0.352149	-3.3664	0.000102489	-3.51129	7.73089e-05	3.88054	5.40996e-06	-3.40751	0.232914	-5.73067	0.000233866	-5.87731	0.000740697	6.03737	NA
5	slc25a4	SLC25A4	-1.57226	0.441833	-3.63998	0.00872887	-4.29898	0.00254801	4.17213	0.00165568	-0.6387	0.821776	-2.96613	0.0233669	-3.66272	0.00881269	6.03512	5.18937e-05
5	cacng6a	CACNG6	2.45383	0.232958	-1.6484	0.466497	-0.778437	0.732983	6.86998	1.43614e-06	0.053993	0.988771	-4.43947	0.0263746	-3.62043	0.0886449	6.03429	8.10827e-06
5	aldoab	ALDOA	-3.46963	0.000216905	-4.31403	4.31241e-08	-2.96939	0.000333647	2.79915	0.000507678	-4.5843	0.0612911	-5.58125	0.000207611	-4.2276	0.0297096	6.0324	5.02278e-16
5	myoz2b	MYOZ2	0.65039	0.781869	-3.7917	0.0453896	-0.630644	0.731638	5.47475	9.11854e-06	-1.87639	0.626965	-6.54397	0.00279308	-3.43208	0.190103	6.02532	1.3969e-07
5	adamts15b	NA	-1.25541	0.303571	-6.30719	1.90506e-07	-2.85746	0.0012911	3.78793	2.61544e-06	-3.34358	0.307442	-8.56541	2.02743e-06	-5.15889	0.0176129	6.01861	1.08883e-06
5	plppr4a	PLPPR4	0.979361	0.651538	-0.707067	0.674394	-0.415582	0.820503	7.00642	8.47692e-09	-4.34169	0.171727	-6.21169	0.00118223	-5.94547	0.00665134	6.01033	1.49912e-05
5	six2a	SIX2	2.43632	0.0137675	-3.86051	0.005423	-0.165524	0.891146	6.74163	3.46755e-19	-2.5867	0.516502	-8.82451	1.39506e-05	-5.40708	0.0290595	6.00138	0.000102094
5	hmcn2	HMCN2	0.550802	0.608478	-5.3446	1.19619e-06	-2.72183	0.000152159	5.0171	6.69203e-17	-2.75412	0.411232	-8.80336	6.44497e-07	-6.23652	0.00157544	5.98832	3.5371e-06
5	si:ch73-27e22.3	NA	3.29339	0.153265	1.19015	0.641093	2.82874	0.166234	8.90953	2.91441e-08	-3.92849	0.3052	-6.19214	0.0106153	-4.5271	0.104314	5.98231	7.97629e-12
5	kcnn3	KCNN3	2.65996	0.084279	1.29986	0.341694	1.96582	0.144877	7.82595	2.34588e-12	-3.46932	0.282768	-5.03208	0.00660639	-4.32217	0.0599192	5.9717	3.37851e-09
5	sema3fb	SEMA3F	3.34252	0.0113347	-4.07317	0.00196172	-0.832849	0.543981	5.86407	1.57719e-08	-0.806002	0.868821	-8.36585	7.4024e-06	-5.29768	0.0291365	5.96277	0.000180678
5	olig3	OLIG3	-1.43327	0.745324	-0.733437	0.817688	1.51919	0.593857	6.06791	0.00465473	-5.8219	0.185567	-5.26992	0.0631915	-2.89797	0.441934	5.96225	8.52896e-08
7	BX004816.2	NA	6.68037	0.0373403	-1.57543	0.651422	-0.477861	0.906192	5.31406	0.0508844	3.08584	0.532143	-6.75565	0.0213605	-5.7101	0.114915	5.95174	5.62591e-05
5	neurl2	NEURL2	2.08099	0.471924	-0.700006	0.809116	-0.642395	0.832103	6.63641	0.000315853	0.261255	0.943561	-2.9	0.154172	-2.87692	0.199825	5.92424	2.50581e-05
5	si:dkey-211f22.5	NA	-1.54655	0.441624	-2.74399	0.0892911	-1.28712	0.403116	5.24786	6.81878e-06	-3.33493	0.247973	-4.73046	0.0116329	-3.28733	0.134098	5.9149	7.5203e-06
5	fbxo40.1	FBXO40	-2.58518	0.213	-3.58943	0.0475203	-2.06422	0.201493	3.17442	0.0183776	-2.11474	0.476651	-3.31496	0.0953111	-1.64789	0.488769	5.90387	1.04506e-07
5	alpk3a	ALPK3	1.43522	0.354621	-3.05796	0.0189185	1.1653	0.347356	6.54712	3.44857e-11	-1.42069	0.628538	-8.09461	9.1326e-07	-3.84808	0.0878911	5.89961	6.74402e-07
5	CR376766.1	NA	-1.01773	0.730228	0.840816	0.663203	-2.28234	0.288016	5.63927	0.000209902	-4.98263	0.137633	-3.24281	0.157517	-6.43786	0.0104904	5.89382	NA
5	CU633855.1	NA	-2.27869	0.331749	-2.20826	0.217343	-3.54312	0.0659316	3.93642	0.00696816	-4.90156	0.145142	-4.9773	0.0236964	-6.36003	0.0114839	5.82492	2.94395e-05
5	fgf6a	FGF6	-1.01741	0.667507	-4.56674	0.0154757	-1.52029	0.369123	3.92548	0.00270576	-0.681425	0.821776	-4.52529	0.0108655	-1.32009	0.540455	5.81388	2.00902e-07
5	ldb3a	LDB3	-1.99014	0.238823	-4.09993	0.00212887	-2.09184	0.116837	5.01211	1.05744e-05	-5.3338	0.092728	-7.56772	9.8236e-05	-5.62304	0.0183389	5.80049	0.000500362
5	matn3b	MATN3	-3.33378	0.135578	-1.4319	0.375642	-1.72566	0.294259	4.11357	0.00168516	-3.94662	0.104429	-2.0973	0.194316	-2.43486	0.189202	5.79404	NA
5	usp13	USP13	1.14615	0.290673	-1.76987	0.0334972	-0.894487	0.322457	5.81569	1.00223e-16	-2.97205	0.30107	-6.06006	4.87244e-05	-5.19815	0.00355515	5.78636	9.81144e-11
5	pkmb	PKM	-2.60388	0.0570568	-1.9687	0.075187	-0.839489	0.512079	4.41797	1.04416e-05	-5.3534	0.0224042	-4.86694	0.00254574	-3.7262	0.0713287	5.78611	2.45063e-10
5	c1ql3b	C1QL3	2.81471	0.299708	-0.733438	0.802774	1.28424	0.627294	7.74993	2.809e-05	-3.24256	0.467983	-6.97064	0.00632354	-4.92589	0.112361	5.77799	2.90244e-05
5	si:dkeyp-57f11.2	SVIL	2.13401	0.13329	-2.0834	0.080269	-1.44969	0.248555	6.28383	3.62005e-10	-0.11765	0.974256	-4.69676	0.000583112	-4.07206	0.012026	5.76699	1.36875e-05
5	CU929145.2	NA	-2.85834	0.392129	-2.15853	0.376649	-0.126603	0.963694	6.60546	0.000105746	-5.52618	0.127812	-4.97069	0.0369764	-2.86661	0.336595	5.75941	0.00347575
5	usp28	USP28	-2.81515	0.0714937	0.399251	0.780591	-1.96746	0.132056	6.22283	9.35434e-09	-7.37884	0.00220976	-4.29918	0.0243365	-6.66112	0.000540481	5.72752	8.45163e-05
5	kif28	NA	0.951559	0.713912	-0.646957	0.758012	-0.593989	0.783472	6.01928	2.68256e-05	-1.67971	0.615608	-5.19205	0.0128007	-5.04244	0.0342781	5.72599	1.85442e-06
5	matn4	MATN2	3.4938	0.114315	0.983692	0.625232	2.19458	0.255416	8.04831	5.43171e-07	0.235048	0.946318	-2.65472	0.0710516	-1.34716	NA	5.72521	0.000130126
5	prr33	NA	-1.64496	0.296553	-4.06625	0.000578114	0.650704	0.636496	5.21066	4.98529e-07	-2.56195	0.247582	-5.18208	3.0224e-06	-0.0691325	0.980882	5.7223	2.49468e-05
5	acta1a	ACTA1	4.21823	3.43785e-05	-0.784708	0.459262	1.0953	0.299726	8.14076	2.17417e-22	-2.20394	0.514565	-7.39951	1.52544e-06	-5.53821	0.00451976	5.72144	1.12648e-05
5	dmgdh	DMGDH	-0.0100993	0.994194	-2.35954	0.000683275	-2.21871	0.00117502	4.78431	6.59531e-17	-3.10327	0.265198	-5.62319	0.000192974	-5.47828	0.00133477	5.71972	6.85055e-12
5	myom2b	MYOM2	-2.87616	0.0363008	-4.4881	0.000321873	-0.133592	0.929509	4.41944	9.90222e-06	-3.60837	0.100236	-5.38663	0.000108762	-0.776984	0.758957	5.70007	4.34321e-06
5	tecra	TECR	-3.58066	0.306502	-1.1282	0.682507	-0.849474	0.765476	5.0676	0.0113224	-3.99283	0.19313	-1.52149	0.495161	-1.21164	NA	5.69935	0.000969685
5	myod1	MYOD1	3.13674	0.0239571	3.07206	0.00933481	2.28584	0.0766336	8.41921	3.21317e-15	-3.60112	0.178691	-3.83865	0.0227732	-4.647	0.0128821	5.69336	2.30762e-14
5	CR354556.1	NA	3.46698	0.189184	2.98123	0.172791	3.51643	0.112665	8.84438	2.97228e-06	-1.03922	0.717429	-1.67138	0.318093	-1.08006	0.633425	5.66588	6.67668e-06
5	CABZ01053588.1	NA	-0.897879	0.581159	1.50523	0.0908264	0.693578	0.51005	6.35937	3.42297e-18	-5.60026	0.0205117	-3.29837	0.0641752	-4.1238	0.0394123	5.64038	3.56944e-18
5	adamts16	NA	-1.58692	0.60895	-3.32974	0.129106	-2.53646	0.268147	5.27669	0.000876259	-5.2044	0.253897	-7.10567	0.0106344	-6.41058	0.055276	5.64017	0.00800229
5	popdc3	POPDC3	-3.34791	0.299789	-0.885503	0.72936	2.40944	0.231392	7.04473	3.08384e-05	-7.01276	0.0386757	-6.45111	0.00955454	-1.25055	0.725898	5.63337	0.00221536
5	CT990625.1	NA	2.3309	0.438345	-0.733437	0.805783	-1.45793	0.62767	6.73888	0.000504842	-2.71476	0.587553	-5.97092	0.0318524	-6.69819	0.0330487	5.59244	0.000320348
5	zgc:113276	NA	0.975826	0.702063	-0.213526	0.92179	0.578141	0.775333	6.38084	5.98156e-06	-1.27927	0.619604	-2.64048	0.0789191	-1.83503	0.320518	5.58743	1.08896e-06
5	rtn2a	RTN2	0.16311	0.976022	-1.57785	0.635363	1.02089	0.764812	5.62457	0.0272554	-1.01337	NA	-3.02281	NA	-0.0443984	NA	5.58085	0.00272452
5	col19a1	COL19A1	1.21605	0.473601	-1.48694	0.322194	0.266797	0.867137	5.75128	2.40616e-08	-2.84281	0.362162	-5.74271	0.00146896	-4.00751	0.0636281	5.5761	3.79791e-09
5	CLDN22	NA	4.29047	0.438368	0.228356	0.96522	-0.496134	0.930078	7.73801	0.0416746	-1.70908	0.842637	-6.00782	0.140726	-6.73367	0.164439	5.56836	0.0998017
5	jph2	JPH2	-0.316249	0.885772	2.62036	0.0229761	2.18985	0.077706	7.51687	1.38843e-12	-3.56104	0.0123766	-0.492831	0.734293	-1.0093	0.561631	5.5674	3.6153e-07
5	ank1a	ANK1	-0.713362	0.70838	-4.65232	0.00125723	-2.36865	0.0568504	4.39564	3.46272e-05	-1.30856	0.667313	-7.59553	5.51877e-05	-5.26838	0.0144686	5.56148	7.19013e-05
5	si:ch211-120k19.1	NA	-0.865681	0.818766	-2.60699	0.286979	-1.22496	0.646235	4.42658	0.0167989	-3.62347	0.374581	-5.53473	0.0258582	-3.99472	0.188968	5.53163	2.35218e-05
5	pvalb1	PVALB	-3.2116	0.0111252	-4.76257	2.61764e-06	-6.39296	3.63807e-10	2.91003	0.00548644	-4.46301	0.137151	-6.17215	0.000532571	-7.849	1.38517e-05	5.5198	0.000551686
5	ucp3	UCP3	2.57921	0.0894607	-2.55863	0.0436496	-1.09559	0.440331	6.37729	7.87713e-09	0.486428	0.886017	-5.13868	9.0231e-05	-3.65413	0.0309475	5.51955	0.00019262
5	chst1	CHST1	1.09089	0.632011	-4.04617	0.0381195	0.473147	0.799254	5.66909	1.73308e-05	-2.89258	0.431901	-8.21804	0.000133953	-3.69539	0.162994	5.5111	0.000199981
5	eya1	EYA1	2.22003	0.0289328	-3.18755	0.00112717	-0.773206	0.443692	6.11527	7.92862e-16	-2.18846	0.519013	-7.84994	7.58667e-07	-5.4279	0.00609121	5.50232	4.48686e-05
5	si:ch211-161n3.5	NA	-1.77863	0.392526	-3.68074	0.0253021	-0.890086	0.604438	3.8755	0.00388325	-1.8042	0.476962	-3.87681	0.0121496	-0.935871	0.685942	5.47876	7.70678e-06
5	lmod3	LMOD3	-1.41274	0.548433	3.48938	0.00914789	-1.2297	0.483568	7.48962	2.73082e-09	-4.83067	0.0375045	0.448637	0.831671	-4.85584	0.00489819	5.46262	0.00102511
5	si:dkey-71d15.2	NA	0.695544	0.755774	-0.718794	0.672415	-1.48596	0.375771	5.23798	1.2156e-05	-2.85662	0.396355	-4.48687	0.0230924	-5.40336	0.0143962	5.46104	5.92463e-08
5	hoxb1b	HOXB1	0.221404	0.905359	1.61394	0.102282	-2.49531	0.0473428	6.25822	3.18178e-13	-4.38122	0.131882	-3.10695	0.121224	-7.5232	6.68632e-05	5.45967	6.70458e-06
5	fbxo32	FBXO32	-1.49981	0.186853	-4.30996	1.17953e-07	-2.28572	0.00838465	3.20471	6.76966e-05	-1.14267	0.6387	-4.21076	3.68488e-05	-2.09973	0.191929	5.44382	1.7578e-09
5	hoxa9b	HOXA9	2.40561	0.0216487	0.728887	0.457738	-2.58899	0.00965685	5.5306	4.11452e-12	-1.45559	0.645307	-3.33682	0.0420723	-6.6136	6.05904e-06	5.43289	3.10056e-10
5	apobec2a	APOBEC2	0.348304	0.863601	-1.2079	0.371266	-1.72503	0.203207	5.53286	2.1293e-08	-3.51947	0.240616	-5.28267	0.00323273	-5.79687	0.0033356	5.42362	4.14892e-06
5	meis1a	NA	1.35277	0.107506	-3.23872	4.32531e-06	-1.83096	0.00794841	5.48482	9.41495e-21	-2.44103	0.438473	-7.18797	1.26137e-06	-5.86751	0.00099697	5.40984	1.49624e-05
5	CDHR1 (1 of many)	NA	0.983298	0.546609	0.324425	0.806461	3.20767	0.00198406	6.75698	7.89234e-13	-4.17288	0.0779966	-4.9833	0.000698452	-2.00635	0.377249	5.38708	7.95708e-10
5	BX572620.1	NA	1.94703	0.168191	-2.4769	0.168105	-0.755366	0.629056	5.78538	4.10076e-09	-2.13625	0.539652	-6.76806	0.00114528	-5.12364	0.0181427	5.37524	6.52565e-07
5	mrc2	MRC2	2.39205	6.46101e-05	-2.60746	0.000492625	-0.857469	0.191353	6.00885	2.88443e-35	-1.90603	0.56025	-7.08311	2.59529e-06	-5.425	0.00272032	5.37285	4.13196e-06
5	BX323544.1	NA	-2.88283	0.375049	-2.18299	0.359112	0.970511	0.67095	4.88637	0.00406354	-6.12182	0.124591	-5.56994	0.0317582	-2.29439	0.523021	5.37171	4.7918e-05
5	eya4	EYA4	-0.00953784	0.997356	-3.07299	0.0179669	-1.51805	0.25717	4.93642	6.53588e-06	-3.28031	0.321044	-6.55753	0.000241116	-4.98722	0.0231887	5.36978	0.000144779
5	CABZ01093428.1	NA	-1.39804	0.776386	-2.14032	0.492356	-1.79755	0.595169	5.14814	0.0372393	-1.82257	NA	-2.77819	NA	-2.33786	NA	5.363	NA
5	cntn2	CNTN2	2.95202	0.094552	-1.63467	0.450234	1.16758	0.511001	7.04874	7.18517e-08	-2.40522	0.52977	-7.1937	0.00101894	-4.35681	0.0815321	5.35356	4.80303e-05
5	CR354556.3	NA	2.56793	0.227327	3.67596	0.0195928	3.28976	0.049824	8.54483	4.56194e-09	-1.87501	0.362105	-0.732356	0.623962	-1.18357	0.504786	5.35155	1.37089e-06
5	MYPN	NA	-0.822266	0.738056	0.328898	0.852259	-0.518332	0.779082	5.25124	2.89107e-05	-2.33593	0.298317	-3.42721	0.0627719	-4.26701	0.0395866	5.34524	NA
5	P2RY6	NA	-0.0674872	0.970522	-1.60477	0.176327	-0.554391	0.636554	4.64579	4.02975e-09	-3.03603	0.307083	-4.80134	0.00693881	-3.73885	0.0787091	5.32935	8.77994e-19
5	celsr2	CELSR2	1.13562	0.233669	0.535147	0.524389	2.1519	0.00202544	6.72781	3.17221e-28	-3.94016	0.086803	-4.69225	0.000979464	-3.01171	0.119175	5.32833	1.47245e-19
5	nnt2	NA	-2.52543	0.0524003	-2.69524	0.00961055	-2.03504	0.0642668	4.96331	1.71939e-07	-5.85236	0.0196025	-6.15715	0.000225696	-5.49411	0.00550823	5.30494	0.000291886
5	si:ch1073-221c23.2	NA	-1.2987	0.458413	-2.16379	0.102167	-1.59644	0.223227	5.03042	7.54508e-07	-4.68686	0.0980628	-5.75727	0.00163624	-5.15305	0.014168	5.29819	9.61896e-05
5	ppp1r3ca	NA	-1.00036	0.473504	-4.77909	5.18602e-05	-1.56323	0.121597	3.6654	1.93413e-05	-2.99802	0.318249	-6.97722	2.57918e-05	-3.75734	0.0787984	5.28925	1.18238e-06
5	lrrc3ca	LRRC3B	-0.69467	0.650275	-3.4715	0.00691238	-1.07899	0.318411	3.84585	4.91137e-06	-2.86502	0.305226	-5.79355	0.000671522	-3.48165	0.084305	5.28094	5.1057e-11
5	sstr2a	SSTR2	1.74365	0.632432	-0.622309	0.849753	0.829819	0.787835	6.16804	0.00486862	0.169981	0.963106	-2.53431	0.212106	-0.969266	NA	5.27933	0.000853659
5	si:ch211-63p21.8	KLHL33	-1.97492	0.618009	0.305076	0.918757	1.67905	0.534271	6.0218	0.00606671	-3.7095	0.243168	-1.43703	0.513826	0.261215	0.942018	5.2782	0.00828811
5	bves	BVES	-2.60828	0.196905	-2.82405	0.070108	0.349809	0.858584	4.76826	0.000556932	-5.95031	0.0238984	-6.32156	0.000337137	-3.10005	0.214415	5.27098	NA
5	si:ch73-182a11.2	IPO13	-0.309656	0.860941	-3.60015	0.0150149	-0.593986	0.620708	5.59658	2.03159e-11	-4.26231	0.160512	-7.79555	7.69476e-05	-4.66453	0.0381619	5.26661	0.000221739
5	lgi3	LGI3	1.64075	0.39214	-3.75271	0.0483932	-1.00756	0.553935	6.35678	2.04212e-07	-3.05307	0.40558	-8.63119	7.34394e-05	-5.83921	0.0125274	5.26658	0.00278785
5	hoxc12a	HOXC12	1.06121	0.639699	4.34332	0.000933018	-2.8715	0.161038	8.19107	4.57719e-11	-5.49456	0.0877155	2.0467	0.209458	-9.51284	3.33715e-05	5.26572	0.00348245
5	clcn1a	CLCN1	-1.40487	0.665635	-2.77145	0.245102	-2.96096	0.219579	4.99174	0.00461389	-1.8594	0.590925	-3.40879	0.126812	-3.64456	0.148265	5.24484	0.0079509
5	six4a	SIX4	3.02294	0.00612437	-2.38019	0.0857614	0.0141491	0.992089	6.51358	6.30493e-14	-1.78041	0.636179	-7.4051	6.86302e-05	-5.00855	0.0224168	5.24463	0.000267552
5	ptprz1b	PTPRZ1	2.5124	0.00496615	-1.81379	0.0244455	1.2706	0.129014	6.43203	1.78141e-20	-2.23269	0.454451	-6.77002	5.5574e-07	-3.65275	0.0666847	5.23989	9.29944e-07
5	myom1b	MYOM1	-2.78952	0.168409	-0.175474	0.928555	-2.0775	0.210998	4.10751	0.00442079	-2.43208	0.168138	0.554233	0.696234	-1.78939	0.221256	5.23769	8.99409e-05
5	SLC27A2 (1 of many)	NA	-1.42396	0.298393	-3.07153	0.00425433	3.5733	0.000100013	7.29116	8.34377e-18	-7.08658	0.00646215	-8.94888	1.28776e-07	-2.14083	0.468018	5.23178	0.00265671
5	fgfr1a	FGFR1	0.934227	0.452563	-4.90846	6.43901e-08	-1.28574	0.160628	4.77275	4.51703e-10	-2.20941	0.487855	-8.26904	3.52766e-09	-4.63909	0.0180052	5.22081	8.76417e-05
5	asb12b	ASB12	-0.885631	0.778962	-0.157324	0.947304	-3.35178	0.130135	5.44119	0.000179928	-4.69448	0.214089	-4.05299	0.0967956	-7.32329	0.00541292	5.21721	0.00124607
5	tmsb	TMSB10	-0.586178	0.746074	-1.90504	0.0827655	4.59582	4.83468e-06	6.38374	2.9513e-11	-5.60652	0.013573	-7.07622	4.37786e-07	-0.218712	0.950791	5.20162	3.90132e-05
5	foxd2	FOXD3	-0.491005	0.749879	-3.90199	4.26173e-05	-0.580685	0.597103	4.0534	1.13181e-06	-2.88074	0.298849	-6.47657	4.32362e-06	-3.12262	0.131205	5.19747	2.24835e-07
5	CR848841.1	NA	3.66802	0.000198748	-0.860336	0.410378	4.18037	8.79033e-07	8.41638	4.64813e-26	-3.09159	0.289752	-7.80909	1.39198e-08	-2.69469	0.24587	5.19106	4.5423e-05
5	egfl6	EGFL6	1.57802	0.427182	-1.25303	0.409274	-0.540033	0.758815	5.35318	2.56008e-05	1.19185	0.512387	-2.23872	0.0270254	-1.45985	NA	5.17201	4.10215e-05
5	egfl6	EGFL6	0.740589	0.826611	-1.85357	0.428277	-0.664489	0.793577	4.69595	0.0110906	1.03927	0.653221	-2.05706	0.199695	-0.73709	0.733235	5.16748	NA
5	scn4ab	SCN4A	4.1851	2.47404e-05	-0.0148329	0.990079	6.58562	2.28614e-15	10.3445	1.86025e-37	-4.52695	0.109075	-8.89993	7.04716e-10	-2.1888	0.413949	5.15019	0.00104212
5	foxf1	FOXF1	5.35387	0.00349941	-2.23314	0.325827	3.74092	0.026284	8.9717	1.72774e-09	-1.92353	0.653872	-9.73573	6.74029e-06	-3.74019	0.186003	5.14456	0.00755627
5	cand2	CAND1	-0.673562	0.782384	-2.75035	0.103253	0.765743	0.652445	6.39147	3.87735e-07	-3.50913	0.205442	-5.72944	0.0008885	-2.13917	0.375093	5.14455	0.00333575
5	neb	NEB	-2.07187	0.153956	-0.117184	0.935719	-3.28791	0.00318684	5.85617	7.52291e-09	-6.30504	0.0123636	-4.48449	0.0168248	-7.68303	1.10535e-05	5.14288	0.0016881
5	hoxb5b	HOXA5	-3.28045	0.0579777	-0.778954	0.577141	-4.71267	0.00362828	3.32026	0.00380797	-4.97891	0.0855395	-2.50026	0.230146	-6.74307	0.00248568	5.14221	6.98373e-05
5	hspb2	HSPB2	1.46969	0.696746	-1.89426	0.521123	0.420789	0.895673	5.47125	0.0146081	0.94263	0.778189	-2.98519	0.161497	-0.410435	0.897582	5.13823	0.00690553
5	hoxb1a	HOXB1	3.55389	0.293382	2.13117	0.474171	-0.496135	0.897072	7.38315	0.00173173	-2.14614	0.674243	-3.71019	0.206482	-6.41267	0.0379469	5.11788	0.00344278
5	cavin1a	CAVIN1	0.444765	0.808588	2.70378	0.0054615	1.54079	0.162286	6.90522	8.14478e-15	-4.83581	0.0291746	-2.64942	0.116705	-3.89659	0.03333	5.09657	1.29099e-09
5	myf6	MYF6	-2.86554	0.356407	-1.20393	0.621662	-2.89022	0.218955	6.76001	9.36067e-06	-8.0092	0.0903153	-6.4944	0.0396158	-8.18606	0.0188523	5.09648	0.0733807
5	si:dkey-88l16.5	NA	-3.56242	0.0940243	-6.62522	0.000768901	-6.44103	0.00133285	0.241033	0.904723	-0.548535	0.892391	-3.92856	0.062162	-3.75682	0.123584	5.09585	0.000313446
5	clcf1	CLCF1	2.07374	0.173942	-6.91856	4.42082e-05	0.906786	0.509611	5.81071	4.83262e-08	-0.216791	0.961553	-9.58851	4.30159e-08	-1.61246	0.563943	5.09417	0.00459693
5	klhl38a	KLHL38	-0.593121	0.788594	1.05955	0.419421	2.56126	0.0319201	6.63866	1.68414e-10	-5.60999	0.0139731	-4.10623	0.0121542	-2.52703	0.254132	5.0788	NA
5	atoh8	ATOH8	1.8312	0.0171677	-5.22331	1.68157e-06	-2.09745	0.00260278	5.24472	1.37666e-19	-1.71382	0.635279	-8.96657	1.39266e-07	-5.97774	0.0020272	5.07702	0.00102099
5	nhsl2	NHSL2	1.06371	0.394862	-3.91393	0.000280501	-0.75788	0.463926	4.64449	4.29704e-09	-1.89057	0.570632	-7.00072	8.70594e-06	-3.95116	0.0584639	5.06247	3.42104e-05
5	si:dkey-8k3.2	C4B	1.20655	0.216883	-2.08172	0.0030454	-2.82306	6.64136e-05	4.71084	7.8818e-13	-1.81196	0.563324	-5.31919	0.000313576	-6.07574	8.95274e-05	5.05604	1.1875e-05
5	gmpr	GMPR	0.558098	0.786221	-0.16045	0.918328	3.63905	0.0017741	7.39066	3.78128e-12	-2.64333	0.124192	-3.51507	0.000363366	0.964479	0.588318	5.0541	0.000124015
5	dre-mir-146a	NA	0.366815	0.913401	0.084022	0.972283	0.726624	0.747984	5.49206	0.000913917	-1.18602	0.647058	-1.58168	0.319278	-0.850264	0.699765	5.05282	9.61896e-05
5	prkag3b	PRKAG3	1.07313	0.502562	-3.20065	0.0426514	-2.26506	0.0882501	4.68642	1.44996e-06	-1.92463	0.567024	-6.45689	0.000814125	-5.39516	0.00677489	5.04015	4.74546e-05
5	scn4ba	SCN4B	2.58723	0.376948	-2.24257	0.402443	-2.96706	0.282544	5.64051	0.00483318	1.04876	0.824738	-4.43242	0.0816811	-5.17064	0.0677047	5.03864	0.0210674
5	xirp1	XIRP1	-1.25232	0.605834	-2.83825	0.10876	2.23056	0.158067	5.92163	1.39162e-05	-5.5551	0.0511833	-7.26889	0.000147089	-2.13327	0.454758	5.0374	0.00251288
5	ankrd1b	ANKRD1	-0.510738	0.750815	0.0915274	0.941468	0.0567288	0.96391	5.50842	3.28152e-13	-4.39786	0.0583798	-3.89681	0.0135712	-3.95912	0.0302694	5.03622	1.52577e-10
5	pamr1	NA	-2.09336	0.00314405	-4.2719	1.59906e-12	-1.04374	0.11214	3.45732	5.78437e-10	-3.9207	0.0969086	-6.28201	1.04066e-06	-2.9831	0.134978	5.03578	9.44169e-08
5	igdcc4	IGDCC4	1.17942	0.191603	-1.20524	0.132659	-0.996289	0.21818	4.95931	2.16935e-16	-2.10063	0.476148	-4.7856	0.00159857	-4.4718	0.0116801	5.03573	7.64695e-10
5	si:ch211-266k2.1	NA	1.02826	0.652608	-1.06306	0.581736	-1.15269	0.548534	4.69185	0.000373278	-1.97018	0.59973	-4.30786	0.045622	-4.37227	0.0733732	5.02735	1.69622e-05
5	synpo2lb	SYNPO2L	1.55726	0.00144364	0.298668	0.592823	1.01111	0.0304971	5.96314	1.57937e-57	-2.75156	0.244434	-4.13382	0.00178747	-3.43014	0.0388565	5.02441	6.63559e-44
1	TMEM233	NA	-7.42976	0.0079191	-6.72996	0.00252018	-5.70311	0.011593	-1.17831	0.591741	-4.62115	0.249829	-4.05997	0.116382	-2.9754	0.365895	5.02425	0.0011537
5	sh3bgr	SH3BGR	0.130221	0.956954	-2.08514	0.117076	2.32597	0.0577273	6.21271	6.27299e-09	-2.64748	0.268198	-5.03552	9.39007e-05	-0.300267	0.916739	5.01747	0.000205804
5	pimr191	NA	-1.10863	0.362703	-1.68913	0.0585374	-1.18631	0.205033	4.08648	6.75994e-08	-3.73969	0.101514	-4.40925	0.00190364	-3.98274	0.0188523	5.01148	1.38575e-11
5	smpdl3b	SMPDL3B	-0.933402	0.314073	-0.451058	0.547712	-0.187296	0.822125	4.64255	1.10939e-18	-3.95073	0.0571953	-3.56629	0.0110892	-3.31529	0.0495648	5.00374	7.96335e-35
5	hspb9	HSPB7	5.36438	0.00369743	0.228357	0.936879	1.90168	0.397126	8.55489	4.65407e-08	-1.47765	0.74485	-6.86304	0.0030857	-5.05325	0.0636281	5.00373	0.00106887
5	si:ch211-159i8.4	NA	2.55262	0.0652675	-2.30569	0.0698943	-1.21387	0.358004	5.98695	4.93749e-09	-1.74287	0.631432	-6.83285	5.78359e-05	-5.80991	0.0032028	4.99399	0.00111602
5	si:ch211-199o1.2	HSPA1L	1.36349	0.173885	1.92031	0.0118249	-0.996055	0.339597	6.39693	3.86365e-22	-3.39831	0.189949	-2.97193	0.0805874	-5.87478	0.000249341	4.99033	6.15289e-09
5	ppp1r3ab	PPP1R3A	2.23767	0.426329	-2.20432	0.388406	4.86509	0.0133249	8.44507	2.45727e-06	-4.58663	0.242125	-9.1921	9.79718e-05	-2.01847	0.588921	4.98891	0.021639
5	si:ch211-161n3.4	NA	-3.04988	0.0819724	-3.78296	0.00725285	-2.36669	0.106827	2.24005	0.105971	-1.65715	0.446487	-2.53932	0.0498656	-1.00809	NA	4.98655	1.11269e-05
5	anxa6	ANXA6	0.158537	0.950726	2.30039	0.0715804	1.45153	0.310505	6.57219	2.02602e-08	-4.79751	0.0342531	-2.74943	0.111307	-3.62745	0.0621508	4.97735	7.40887e-06
5	LRRC2	NA	-1.0128	0.68137	0.532193	0.764698	-1.57066	0.362261	4.64503	0.00100124	-1.17095	0.520176	0.740489	0.531852	-1.86965	0.125012	4.97527	0.000102556
5	twist1b	TWIST1	0.922612	0.298531	-3.90771	1.24268e-06	-0.594297	0.432417	4.67044	2.8471e-16	-2.07634	0.507851	-7.04703	8.96577e-07	-3.75301	0.0647927	4.95628	1.61068e-05
5	BX005183.2	NA	-1.73885	0.475526	-0.701405	0.701597	-2.36303	0.205729	3.60264	0.00870897	-1.39035	0.525678	-0.234119	0.882143	-2.21372	0.172531	4.95167	NA
5	zgc:162612	FOXD2	-1.08275	0.574648	-7.1471	3.45046e-05	-5.03093	0.000531986	2.41475	0.0476612	0.529891	0.884394	-6.04554	0.000788519	-3.96909	0.0401417	4.9457	0.00424071
5	CR387989.1	NA	2.59351	0.541794	-0.733437	0.848503	-1.45793	0.706897	5.53928	0.0463241	-1.20339	0.847224	-4.79866	0.117966	-5.52944	0.112728	4.94487	0.0153804
5	sox11a	SOX11	0.588756	0.401745	-3.50224	2.23029e-06	0.230736	0.709946	4.7538	8.82687e-30	-2.51135	0.382303	-6.73944	1.59599e-06	-3.03298	0.145528	4.94149	2.27172e-07
5	grm6a	GRM6	-2.82396	0.182041	-0.483009	0.758579	-1.36992	0.367505	4.5367	6.19071e-05	-5.75224	0.0441402	-3.55151	0.0664731	-4.60401	0.0334208	4.94051	7.62482e-05
5	zgc:158296	CAV2	0.70528	0.832121	4.64584	0.00602886	-0.610228	0.826629	8.16853	3.66188e-07	-3.73999	0.151376	0.626793	0.759943	-5.20704	0.00804127	4.93656	0.00277814
5	igf2bp1	IGF2BP1	0.473879	0.763197	-2.61829	0.00550793	-3.49188	0.00028703	3.93964	3.9806e-06	0.127492	0.968779	-5.05953	0.00104663	-5.99565	0.00022682	4.93367	3.90686e-05
5	thbs2b	THBS2	2.8237	0.000383812	-2.22627	0.00396926	-3.08006	9.14493e-05	6.0686	2.51393e-21	-1.54827	0.672625	-6.78531	2.85326e-05	-7.78787	3.38024e-06	4.92643	0.00184081
5	casq2	CASQ2	0.468809	0.836926	-0.495427	0.752675	0.385269	0.818381	5.07646	1.50912e-05	-1.0497	0.64419	-2.18358	0.0789649	-1.24359	0.466863	4.92112	3.06176e-07
5	amigo1	AMIGO1	2.5339	0.00698803	-1.1271	0.326525	0.853106	0.388206	6.06682	1.46412e-16	-1.85228	0.551989	-5.80307	0.000193411	-3.69894	0.0602252	4.91727	3.53565e-07
5	sdk1b	SDK1	1.14711	0.543182	-1.87738	0.22016	1.39864	0.310396	5.94675	1.02559e-07	-3.16695	0.299458	-6.32478	0.000226932	-3.05418	0.193609	4.91053	9.78056e-05
5	pdlim3a	NA	-3.29861	0.228487	-4.04113	0.0352014	-0.671672	0.718745	3.5144	0.00910926	-5.20606	0.139372	-6.10338	0.00480173	-2.58789	0.338484	4.90446	7.34458e-05
5	loxl2a	LOXL2	2.82079	0.0298375	-1.81541	0.105122	0.522418	0.70039	6.33082	1.14261e-10	-1.83422	0.570632	-6.67933	2.56201e-06	-4.34569	0.0248453	4.87973	0.000224199
5	chrnb3a	CHRNB3	2.93011	0.0001201	-2.20162	0.043339	0.520723	0.564327	6.11832	1.75364e-22	-1.48904	0.66414	-6.82519	2.29201e-05	-4.13106	0.0402026	4.87636	6.90935e-05
5	vmhc	MYH7	-1.15019	0.637622	-3.93506	0.0236094	-0.308345	0.879561	3.6377	0.0129008	-3.15625	0.323193	-6.09473	0.00120581	1.16002	NA	4.86246	0.000764607
7	fgfr3	FGFR3	2.98232	2.19895e-05	-3.58939	2.65765e-06	-0.00368547	0.996914	4.88023	5.79172e-17	-0.226477	0.954431	-7.21684	1.53016e-08	-3.53617	0.0644203	4.85899	1.70585e-05
5	mustn1b	MUSTN1	1.91165	0.0941494	0.192051	0.87099	0.60792	0.586035	5.94235	3.02568e-13	-2.3804	0.35994	-4.28524	0.00207833	-3.88664	0.0202593	4.85241	2.34528e-10
5	si:dkeyp-44a8.4	COL23A1	2.51382	0.0137765	-0.644467	0.558462	-0.859842	0.436634	5.73614	3.31763e-13	-1.52862	0.6277	-4.89331	0.0014159	-5.2425	0.00184945	4.85208	9.63659e-06
5	trim55b	TRIM55	-2.47805	0.143978	-3.55602	0.00969353	-4.23001	0.00266678	4.77526	4.23845e-05	-5.65406	0.0571834	-6.85932	0.000421572	-7.62029	0.000327578	4.84461	0.0120747
5	twf2a	NA	-1.70221	0.43093	-0.722439	0.670925	-0.115859	0.954284	4.46682	0.00134392	-2.11703	0.22159	-1.1501	0.3559	-0.42783	NA	4.83867	0.000118189
5	BX548044.8	NA	0.15125	0.971923	0.704321	0.79344	-2.31606	0.402173	5.58804	0.00349113	-2.00247	0.567141	-1.54671	0.497939	-4.68811	0.043107	4.83001	0.0021827
5	itga6a	ITGA6	2.5454	0.0022419	-6.56442	3.39627e-07	-2.77816	0.000241299	5.37829	3.00809e-16	-1.11315	0.798484	-10.3931	2.89416e-08	-6.68391	0.00136336	4.82803	0.0110002
5	AL954327.1	NA	3.43693	0.0014101	-1.17897	0.361208	0.0837264	0.953479	6.42402	1.96496e-13	-1.28116	0.726809	-6.25376	0.000224415	-4.92761	0.0131892	4.81756	0.000504156
5	wfdc2	WFDC3	3.00074	0.000928441	-2.93938	0.00103101	-0.549949	0.58229	6.1732	1.62664e-17	-1.4819	0.670609	-7.67458	1.15844e-07	-5.29986	0.00415186	4.81169	0.000847356
7	pabpc4	PABPC4	2.74169	0.000349373	-2.43322	0.000310495	2.73297	4.0332e-05	6.78443	1.61398e-28	-2.3985	0.4099	-7.78399	1.35375e-10	-2.53168	0.253569	4.81114	0.000111302
5	si:dkey-112e17.1	NA	-0.217009	0.933752	-2.97689	0.0434437	2.4844	0.0751755	6.04795	7.90714e-07	-4.66275	0.0839017	-7.56617	2.82485e-06	-0.47931	0.877495	4.80597	0.00197956
5	gli2b	GLI2	2.50099	2.42905e-05	-3.9429	0.000185671	-2.2956	0.000807701	5.43818	6.26931e-29	-1.22783	0.75	-7.77727	1.00909e-05	-6.46104	0.000702336	4.80238	0.0027107
5	CR318588.3	NA	-3.01768	0.00502926	-0.283442	0.794732	-1.12804	0.257877	3.86803	2.915e-06	-5.28934	0.00582176	-2.64277	0.0951807	-3.52089	0.0452204	4.79606	NA
5	hist1h4l	HIST1H4A	0.00886058	0.998786	2.3529	0.419619	0.298959	0.940071	6.31225	0.0128281	-3.01726	0.488022	-0.521293	0.862413	-2.84637	0.375762	4.78617	0.00965182
5	filip1l	FILIP1L	0.888796	0.2556	-2.53983	5.32754e-06	-0.796727	0.207644	4.48448	1.95242e-18	-1.93496	0.480102	-5.55167	7.98835e-06	-3.81321	0.0248441	4.77516	5.92654e-08
7	pfkma	PFKM	-1.74629	0.385995	-5.59706	3.76964e-05	-2.727	0.0639683	1.82719	0.215978	1.20373	0.516125	-3.28588	0.00013056	-0.0811731	0.970737	4.76062	0.000725588
5	arsj	NA	2.01011	0.0523562	-2.72202	0.00419799	-1.93777	0.0374988	5.10272	2.45614e-11	-1.40278	0.681359	-6.38332	2.63222e-05	-5.67719	0.00105111	4.75067	0.000448335
7	cyp2ad3	CYP2J2	-0.223067	0.91174	-6.28442	2.81952e-08	0.731308	0.567508	3.96207	7.43504e-05	-2.62811	0.382475	-8.91194	2.01431e-11	-1.73548	0.500776	4.74775	0.000818851
5	sema3h	SEMA3A	-0.245251	0.881714	-4.31565	5.10082e-06	-3.67035	5.55444e-05	2.77276	0.00118765	-1.32229	0.688526	-5.62365	0.000170496	-4.98638	0.00406871	4.7416	0.000102094
5	BX294110.1	NA	-1.78337	0.667533	-2.52572	0.343851	-1.06747	0.718947	4.28772	0.0413467	-4.47304	0.314802	-5.37531	0.0405306	-3.92007	0.229627	4.74156	0.0107206
5	trim54	TRIM54	-3.64483	0.0229379	-1.83077	0.118858	-2.41923	0.0428909	2.51962	0.0127516	-4.56465	0.0777362	-2.91425	0.100783	-3.50076	0.0827395	4.73011	9.71026e-09
5	hoxb10a	NA	1.20013	0.413571	-5.96667	0.000224439	-6.06457	6.38903e-05	4.22395	6.71387e-06	-1.33005	0.784157	-8.75827	0.000155714	-9.00124	0.000295237	4.72572	0.0299661
5	SLC25A29 (1 of many)	NA	0.312741	0.901888	1.0769	0.471173	0.899765	0.577699	5.57656	2.77351e-06	-3.65927	0.134474	-3.01618	0.0669987	-3.17198	0.0986439	4.71719	NA
5	BX005461.2	NA	-1.00345	0.633872	-3.36941	0.063025	-1.91933	0.212651	3.69982	0.00110178	-3.08695	0.299408	-5.62719	0.00564803	-4.10938	0.0551582	4.71648	2.85543e-05
5	col21a1	COL21A1	3.39668	0.00169929	-3.62012	0.0160735	-1.66189	0.15415	6.28166	5.41905e-13	-1.18288	0.795449	-8.52205	4.50021e-05	-6.73028	0.00260848	4.70917	0.0167
5	rag2	RAG2	-3.31853	0.0107534	-3.55815	0.000828741	-6.07055	2.4193e-08	1.75587	0.122112	-4.22919	0.126005	-4.61821	0.00805798	-7.17395	2.12235e-05	4.69665	0.000633966
5	cacng6b	CACNG6	-0.355344	0.904766	2.66368	0.0780131	1.49608	0.387588	6.43094	3.56945e-06	-2.5283	0.0761448	1.06015	0.313399	-0.58501	0.714061	4.69317	0.000264928
5	sema3aa	SEMA3A	-0.729702	0.458459	-4.42203	2.01111e-12	-2.15392	0.0010146	2.79828	5.68528e-06	-1.8745	0.49827	-5.7963	2.25555e-06	-3.47805	0.0497232	4.67487	7.59119e-07
5	BX897682.1	NA	-3.28932	0.213662	-5.61649	0.0100129	-4.25563	0.0517608	0.520391	0.817198	-2.14114	0.57525	-4.67173	0.0415229	-3.19984	0.253384	4.67423	0.0015645
5	gamt	GAMT	-1.1773	0.216109	-3.12192	5.07106e-06	-1.71003	0.018714	3.263	5.52366e-07	-2.82338	0.24414	-4.95172	0.000100661	-3.5077	0.0398625	4.6703	2.88212e-08
5	tmx2a	TMX2	2.75373	0.0491736	2.41726	0.0390297	-3.40746	0.0642304	6.55666	4.58131e-10	-2.16295	0.519975	-2.63735	0.184924	-8.55727	2.01669e-05	4.66992	0.00082063
5	tns1a	TNS1	5.17819	1.95374e-05	-3.32807	0.0629832	1.38883	0.285213	7.84704	2.06622e-14	-0.950033	0.843718	-9.74983	4.59286e-06	-5.0681	0.0444941	4.66748	0.0217591
5	smyd1b	SMYD1	1.05646	0.421275	0.60967	0.549459	3.1878	0.00025943	6.70209	6.52802e-17	-4.05262	0.0697387	-4.64201	0.000840175	-1.97099	0.362612	4.66336	5.44673e-06
5	apof	APOF	2.72452	0.0144958	-3.11196	0.00484762	2.07314	0.0353399	6.25975	2.64755e-13	-1.88411	0.554052	-7.93725	1.24382e-08	-2.69684	0.227357	4.65531	0.000597488
5	wif1	WIF1	1.75456	0.0886285	-2.75017	0.00257564	-1.78204	0.0475418	4.83301	7.75492e-11	-1.39871	0.671597	-6.20302	2.176e-05	-5.1797	0.00260848	4.65174	0.000278652
5	vwa2	VWA2	2.29175	0.133778	-2.43479	0.0803306	-1.21918	0.390972	5.11438	3.43871e-06	0.515092	0.884967	-6.16617	0.000303629	-4.89993	0.0144562	4.65008	0.00171639
5	srl	SRL	-2.71519	0.0402873	-3.27853	0.00210403	-2.88408	0.00871766	5.10387	1.92136e-07	-6.2413	0.0183296	-6.93844	7.0318e-05	-6.55824	0.00101044	4.64873	0.0124665
7	frzb	FRZB	2.23803	0.151822	-2.76449	0.0230714	0.0717416	0.96513	5.32649	1.62216e-06	1.04297	0.67645	-4.58785	5.26269e-06	-1.62775	0.353363	4.6423	0.000966902
5	si:ch211-59p23.1	NA	3.77603	0.457392	0.228357	0.962194	5.65495	0.125194	6.92551	0.0445754	-1.91229	0.732019	-5.68471	0.0455771	0.208141	0.971886	4.63594	0.0299221
5	arpp21	ARPP21	1.18273	0.243191	1.89186	0.00906345	2.85975	7.16017e-05	6.71862	3.30479e-24	-3.94597	0.0516622	-3.36205	0.0156698	-2.34697	0.212502	4.62259	NA
5	robo2	ROBO2	2.50696	0.00197215	-3.36604	0.000127363	0.171925	0.861233	4.98414	1.06365e-14	-0.811949	0.812479	-6.94931	9.40226e-08	-3.43128	0.068588	4.61933	5.83662e-05
5	npnt	NPNT	2.2428	0.131228	-1.79529	0.139631	1.27241	0.327096	5.65039	9.86524e-08	-1.75466	0.570632	-6.02642	1.48328e-05	-2.90226	0.166177	4.60542	0.000253809
5	MYADML2	NA	5.05957	0.0738533	0.228357	0.948815	-0.496135	0.893471	7.67093	0.000539836	-0.886463	0.892687	-6.01619	0.0424912	-6.74342	0.0450983	4.60485	0.0648752
5	luzp2	LUZP2	3.55044	1.72215e-05	-3.82827	0.00539289	-0.0893765	0.937662	6.20791	2.22844e-19	-0.944963	0.813846	-8.66502	2.05587e-06	-4.9039	0.0177954	4.60333	0.00419673
5	si:ch211-198e20.10	NA	-2.01935	0.0741735	-1.59565	0.0815494	-1.31414	0.154296	3.45182	2.82548e-06	-4.21341	0.0481628	-3.92682	0.00645926	-3.63396	0.0327851	4.59907	1.83831e-10
5	ntn1a	NTN1	1.39496	0.201857	-0.890776	0.325677	0.67468	0.486023	5.09362	6.20823e-12	-2.06207	0.420835	-4.54798	0.000378947	-2.95096	0.0937436	4.59385	3.297e-09
5	hivep3a	HIVEP3	4.43163	4.84439e-06	0.854185	0.431787	3.14746	0.000585215	7.76489	4.34664e-21	-1.67708	0.562558	-5.45675	3.76441e-05	-3.15707	0.0905554	4.59343	3.58323e-06
5	TNC (1 of many)	NA	-0.180197	0.907897	0.411917	0.66753	2.70451	0.000663322	6.24536	5.31635e-18	-4.84716	0.0131911	-4.39289	0.00119539	-2.01593	0.329214	4.5902	7.59119e-07
5	hoxb7a	HOXB7	2.7926	0.000182967	-3.24208	0.000159397	-4.9747	1.15306e-06	4.19512	1.12012e-11	0.283273	0.94824	-6.22672	0.00015826	-7.75517	9.10481e-06	4.58214	0.0027639
5	arl14	ARL14	1.52745	0.279004	-2.72686	0.0826304	0.465992	0.729957	5.0152	9.56391e-08	-1.8374	0.551738	-6.27083	0.000358314	-3.11582	0.131032	4.57259	1.45609e-05
5	myom1a	MYOM1	2.78525	0.0782016	-3.76738	0.00369503	-1.90022	0.170225	5.80361	7.01755e-07	1.20524	0.6964	-8.1602	5.12806e-07	-6.29462	0.00135602	4.56504	0.0119026
5	apobec2b	APOBEC2	3.71067	0.195768	0.228357	0.946712	1.29101	0.659981	6.81045	0.0013099	0.813278	0.813628	-3.19196	0.129831	-2.0679	0.391243	4.56007	0.00478741
5	BX663516.2	NA	0.129363	0.967513	-1.23547	0.580691	0.28889	0.895373	4.91271	0.000296607	-3.18107	0.316453	-4.70748	0.0267323	-3.1986	0.176511	4.54876	9.71026e-09
5	map3k14b	NA	-0.0626814	0.977181	3.03336	0.00327206	-1.54223	0.231497	6.23776	1.44605e-10	-4.72652	0.0465	-1.65068	0.392281	-6.32831	7.71632e-05	4.54859	0.000711963
5	lratb	LRAT	1.54583	0.325169	0.620368	0.636389	-0.15387	0.923868	5.15512	6.03051e-07	-0.643036	0.814443	-1.76168	0.206652	-2.61474	0.085616	4.54278	1.11009e-06
5	nid2a	NA	-2.17816	0.115243	-2.484	0.018732	-1.19753	0.323234	2.81338	0.00744295	-3.4026	0.13056	-3.85215	0.0053915	-2.52179	0.186459	4.53687	6.79489e-07
5	lrrc4.1	LRRC4	2.26349	0.283057	-2.00911	0.243737	1.2891	0.473926	5.6312	9.67168e-05	0.223298	0.950074	-4.47598	0.00120733	-0.986004	0.6852	4.51679	0.00353794
5	CT956093.1	NA	2.67134	0.000493277	-4.9304	0.000835811	-1.42696	0.125957	4.47253	1.82475e-12	-0.124985	0.97784	-8.12014	1.67529e-05	-4.66439	0.0228209	4.51529	0.000761269
5	angptl2a	ANGPTL2	0.410041	0.805403	-4.08735	3.51829e-05	1.50191	0.138896	4.99454	7.7659e-09	-2.99202	0.276009	-7.66119	2.56333e-09	-1.96831	0.403112	4.49428	0.000778031
5	hoxd9a	HOXD9	2.30126	0.0825353	-2.14627	0.0603599	-4.20488	0.000779908	3.32598	0.00103286	0.621613	0.869777	-4.36767	0.00668437	-6.471	8.53897e-05	4.49343	0.000137683
5	si:dkey-40h20.1	NA	-4.06671	0.228124	-3.84723	0.117978	-5.53352	0.0267951	-0.0351497	0.989783	-2.31339	0.596873	-2.2144	0.412388	-3.99476	0.157268	4.48826	0.00267385
5	asic1c	ASIC1	0.767223	0.841277	1.62776	0.49302	0.695827	0.805935	5.55232	0.0047286	-3.19745	0.312035	-2.41582	0.242556	-3.36644	0.153861	4.48207	0.00042472
5	jam2a	JAM2	3.24707	3.66396e-08	-0.885291	0.130983	-0.605326	0.347169	5.89264	1.57408e-32	-0.948065	0.775348	-5.36304	7.22336e-05	-5.07726	0.00118552	4.48004	0.000176018
5	zgc:112234	HIST1H2BD	-1.09362	0.594162	-1.25534	0.397252	-1.36299	0.359755	3.44574	0.00262462	-3.43812	0.189921	-3.75008	0.0273006	-3.93333	0.0409092	4.47421	2.64317e-07
6	zgc:111976	MED1	-4.57238	0.0013495	-3.67572	0.00196933	-5.63333	8.59011e-06	0.534322	0.707535	-3.52802	0.175912	-2.74693	0.115495	-4.75196	0.00900693	4.47306	NA
5	svep1	SVEP1	1.0401	0.513517	1.96755	0.0593414	-2.95037	0.00638339	5.51507	9.38006e-09	-2.88458	0.296701	-2.0342	0.267298	-7.08735	2.47174e-07	4.45438	0.000889097
5	ahsa1a	AHSA1	-0.022162	0.994748	-0.876573	0.670033	0.674093	0.732789	4.83374	0.000714458	-3.27484	0.245601	-4.25747	0.0202524	-2.65398	0.234429	4.45421	7.77007e-05
5	myhz1.1	MYH1	1.44455	0.407779	-3.78475	0.0125788	-0.842781	0.571034	4.34862	0.000125007	-1.23344	0.741506	-6.75008	0.000147155	-3.80462	0.0845707	4.44365	0.00314016
7	CU984579.1	NA	1.23101	0.139623	-2.73021	1.85097e-05	3.08499	3.20898e-07	5.76052	5.17519e-24	-3.01554	0.229985	-7.14893	1.13173e-10	-1.14707	0.646945	4.41052	0.000232494
5	si:dkey-220k22.3	NA	1.68806	0.236318	0.221254	0.868705	-0.75345	0.560554	5.11862	1.36477e-07	-1.8036	0.514995	-3.44907	0.0195777	-4.46373	0.00421342	4.40901	1.45713e-05
5	lrrc14b	LRRC14B	1.85136	0.247583	-1.24613	0.430027	-0.8979	0.572447	4.69654	2.12466e-05	0.798268	0.743927	-4.51768	0.00833674	-4.21263	0.0274572	4.40529	0.000115787
5	BX296552.1	NA	-2.3364	0.606885	0.972494	0.757142	-2.3611	0.477696	5.0427	0.0430943	-5.83645	0.184464	-2.64456	0.392155	-6.01398	0.0603955	4.39723	0.0540911
5	CR759927.2	NA	-0.471456	0.93114	4.0219	0.118187	1.36412	0.690179	6.94441	0.00376413	-5.87332	0.148391	-1.35352	0.663784	-4.24059	0.197192	4.39634	0.0213043
5	tmed1a	TMED1	-1.95007	0.104454	-4.51068	2.40097e-06	-2.84963	0.00259446	1.61716	0.0894241	-1.94643	0.462952	-4.72637	0.000416812	-3.04839	0.0878911	4.39371	1.59966e-06
5	zgc:100920	NKAIN3	0.839204	0.552804	-0.359266	0.780828	2.43643	0.00652499	6.03955	1.52181e-14	-3.63272	0.14628	-5.11116	0.000690971	-2.08725	0.353264	4.39123	5.47931e-06
5	galnt14	GALNT14	1.11901	0.347172	-1.32958	0.1504	1.83949	0.0343791	5.41544	7.71142e-13	-1.45662	0.516965	-4.14519	4.7892e-05	-0.725829	0.727434	4.38825	3.38097e-06
5	dact1	DACT1	0.20216	0.921795	-5.01205	8.7915e-06	0.257775	0.85943	3.91568	0.000117764	-2.10352	0.506813	-7.49285	7.90095e-08	-2.16645	0.37285	4.3879	0.002574
5	si:ch211-13f8.1	NA	-1.38819	0.726599	-1.16991	0.664132	4.03036	0.0393604	7.12536	5.37669e-05	-6.96463	0.067599	-6.89733	0.00469572	-1.55041	0.69132	4.38376	0.0430315
5	lpin1	LPIN1	0.485951	0.789728	2.06097	0.0473829	1.2202	0.298058	5.80396	1.37308e-09	-3.75369	0.0709087	-2.25357	0.143323	-3.14012	0.0656614	4.38301	9.40821e-07
7	cyp26a1	CYP26A1	0.502216	0.843509	-5.35829	0.000100466	-2.76743	0.0629314	1.52782	0.317559	2.83158	0.126918	-4.43576	0.000160062	-1.73417	0.354862	4.38143	0.000672202
5	si:ch73-366l1.5	NA	1.66253	0.196335	-2.02021	0.0485266	1.73689	0.0909062	5.44429	6.46878e-10	-2.17558	0.425349	-6.06289	1.59599e-06	-2.22216	0.286774	4.37984	0.000115173
5	si:ch73-27e22.4	NA	-0.204276	0.910626	-1.68183	0.11202	0.646487	0.574368	4.21023	1.48978e-06	-2.82758	0.234457	-4.4974	0.000873553	-2.07398	0.294741	4.37844	6.41717e-07
5	cyp2ad6	CYP2J2	-0.877258	0.676041	-6.052	0.000273637	-1.50881	0.295337	2.90811	0.0212471	-0.489008	0.879705	-7.58613	2.7025e-05	-2.987	0.19099	4.376	0.00340783
5	pax7b	PAX7	2.82395	0.0261976	-4.13792	0.0151353	0.29941	0.838487	5.9877	7.4784e-10	-1.52527	0.682013	-8.7346	4.98609e-06	-4.23633	0.0530923	4.36453	0.00755829
7	tmtc2a	TMTC2	2.55875	0.0410484	-1.05245	0.347509	1.80547	0.0996632	5.88859	3.39986e-10	-0.11934	0.968642	-4.09932	3.54498e-05	-1.0532	0.580788	4.35696	0.000112361
5	si:dkey-191g9.5	RAP1GDS1	3.10646	0.367264	2.45727	0.360314	6.21968	0.0124121	8.02588	0.00058246	-3.57506	0.308944	-4.38369	0.0362665	-0.291478	0.945168	4.35027	NA
5	CU457819.2	NA	-2.19698	0.275771	-2.1466	0.188365	-1.54455	0.279088	3.72698	0.000150624	-4.37952	0.126476	-4.51455	0.02218	-3.77993	0.0757259	4.34702	0.000207053
5	cyp27c1	CYP27C1	3.72914	0.000191907	-3.25219	0.00490402	-0.799701	0.472027	6.1189	1.06052e-13	-0.681265	0.873025	-8.04547	1.26634e-06	-5.53272	0.00553227	4.34682	0.0126792
5	unc13c	NA	1.34445	0.666199	-0.346613	0.896251	1.20973	0.608614	5.05815	0.006207	-1.09848	0.772818	-4.00833	0.0571291	-1.36924	0.639365	4.34283	0.00469075
5	fgf11a	FGF11	0.288182	0.875679	-4.97992	0.00210403	-0.142503	0.920916	3.64185	7.94316e-05	-1.71865	0.608664	-7.22072	0.00013884	-2.31133	0.338762	4.34262	0.000186915
5	ablim2	ABLIM2	0.431516	0.848272	-2.13094	0.103569	1.62731	0.234773	4.98853	1.73228e-05	-0.47629	0.813817	-3.31039	1.06638e-06	1.19222	0.336834	4.33861	NA
5	zgc:154006	NA	1.98456	0.0216724	-2.25392	0.0137657	-2.12219	0.0145512	3.7929	1.44094e-08	-0.154427	0.966524	-4.72189	0.000871137	-4.77262	0.00202285	4.33294	1.33748e-05
5	calcoco1b	CALCOCO1	-2.72991	0.161909	0.0277771	0.988332	-1.05902	0.548838	3.95825	0.00562929	-2.94282	0.0603705	0.0557202	0.971484	-1.27505	NA	4.33184	0.00211364
5	dmd	DMD	1.21369	0.101677	-2.25279	7.86936e-05	-0.338844	0.637854	4.71403	1.29958e-19	-1.88793	0.479185	-5.56943	2.34264e-06	-3.63425	0.0290651	4.32934	1.9414e-05
5	dact2	DACT2	2.46569	0.0508962	-4.8464	0.00115924	-2.82011	0.0142252	4.82904	3.88967e-07	-0.655423	0.887431	-8.2009	3.52333e-05	-6.40381	0.0025781	4.32188	0.0265971
5	hist1h4l	HIST1H4A	-2.20011	0.452563	-1.4956	0.484497	-0.458469	0.846175	3.39368	0.0451586	-1.69827	0.454615	-0.98678	0.521749	0.283603	0.88829	4.31805	0.00146561
5	plxna1a	PLXNA1	0.440299	0.696213	-2.3453	0.000742133	-0.621555	0.43774	4.40412	8.22444e-13	-2.37448	0.355359	-5.37502	1.57469e-05	-3.62643	0.0327899	4.31567	3.94058e-05
5	arl4ca	ARL4C	1.61327	0.0442803	-1.77012	0.0222256	1.65265	0.0142204	5.28623	1.39839e-19	-2.07024	0.418769	-5.67153	2.30053e-06	-2.16554	0.265235	4.30928	2.6126e-06
5	klhl30	KLHL30	-0.654271	0.805309	3.31576	0.0116134	-2.38776	0.224921	6.09989	8.60806e-07	-5.21333	0.0747466	1.12455	0.552259	-7.08166	0.00156842	4.29852	0.0137235
5	ampd3a	AMPD3	4.79533	0.00531437	-1.90544	0.327286	1.86078	0.271544	7.26322	1.76252e-07	-0.775392	0.868526	-7.84292	5.67411e-05	-4.01128	0.112621	4.29737	0.0271934
6	spo11	SPO11	-6.09284	0.000786765	-4.47056	0.000844579	-6.82621	2.99384e-05	-0.127995	0.936328	-4.4199	0.179387	-2.93169	0.175037	-5.28626	0.0322476	4.29717	0.00620628
5	hoxb8a	HOXB8	0.592928	0.593198	-4.58341	1.00569e-06	-6.75256	9.8338e-08	3.03051	3.12101e-06	-0.819441	0.850633	-6.07729	0.000968562	-8.14084	6.62275e-05	4.28988	0.0189806
5	NA	NA	-3.57849	0.00473686	-0.875632	0.408108	-1.48876	0.158803	2.84728	0.00173306	-4.88498	0.0118292	-2.25165	0.14451	-2.89481	0.0980704	4.28604	6.74402e-07
5	colq	NA	-0.613339	0.789096	-1.10604	0.475443	-2.31199	0.145091	3.17101	0.00998774	-2.19029	0.428641	-2.84687	0.0955509	-3.96358	0.0361671	4.283	1.35257e-05
5	slc7a1	SLC7A1	1.61286	0.229083	-1.70774	0.118865	1.20841	0.277051	5.05654	3.05719e-08	-1.83444	0.505886	-5.40775	3.16938e-05	-2.3751	0.231877	4.2758	NA
1	s100a1	S100A1	-6.55116	8.84969e-08	-8.72915	1.6393e-09	-7.63956	1.60436e-11	-2.64273	0.0118256	-1.10984	0.672882	-3.47459	0.0323748	-2.48202	0.148097	4.27432	NA
5	rbp7b	RBP7	-4.62831	8.5127e-07	-5.07418	4.28782e-09	-4.34744	7.68619e-08	0.792669	0.373236	-3.87248	0.092024	-4.4957	0.00208436	-3.70046	0.0374079	4.27207	0.000171185
5	fgfr1b	FGFR2	1.36239	0.259762	-1.30281	0.169775	1.39393	0.144256	5.02121	4.61695e-10	-2.06259	0.453215	-4.93032	0.000185678	-2.1447	0.304371	4.26843	3.42104e-05
5	mxra5b	MXRA5	1.28584	0.431236	-1.55126	0.219429	-2.50777	0.0521553	4.33591	3.23067e-05	-1.41826	0.673769	-4.4104	0.00767585	-5.51648	0.00179841	4.26296	0.00222903
5	CABZ01051013.1	NA	-1.64176	0.521758	-4.9682	0.0149474	0.184565	0.934265	3.56567	0.0223801	-4.16472	0.209708	-7.65716	0.000309274	-2.44309	0.39633	4.26067	0.0121672
5	hmga2	HMGA2	3.64795	0.00865883	-0.96486	0.502257	2.98738	0.0148464	6.79404	5.40739e-10	-1.52156	0.647058	-6.40861	1.07678e-05	-2.33494	0.317593	4.25832	0.0030081
5	cyp24a1	CYP24A1	2.1805	0.166752	0.814832	0.548031	-0.461992	0.767739	5.34538	1.62491e-06	-0.0879168	0.977118	-1.70855	0.207633	-3.06928	0.0244267	4.25193	0.000151308
7	fzd7a	FZD1	3.45918	1.11412e-13	-4.27725	2.65066e-11	0.281885	0.620549	5.21392	2.04563e-38	-0.0920362	0.981272	-8.20176	5.0737e-12	-3.64204	0.0551932	4.24942	0.00193589
5	cmya5	CMYA5	3.44294	1.63793e-07	-3.04775	0.000202934	-0.894921	0.222074	5.82779	1.10881e-25	-0.690398	0.857236	-7.4807	1.72185e-07	-5.35772	0.00221826	4.24382	0.00525141
5	zgc:165481	RNF182	0.227517	0.913073	-4.21586	0.0123542	-1.44492	0.298311	3.81813	0.000117798	-1.99891	0.561114	-6.65808	0.000786623	-3.87453	0.0834038	4.24051	0.000876847
5	smad9	SMAD9	1.8172	0.00541147	-2.01536	0.0010587	-1.40129	0.0229622	4.55906	2.01567e-19	-1.08651	0.722139	-5.1459	6.40533e-05	-4.60772	0.00239514	4.23799	0.000111069
5	nrg1	NRG1	1.61364	0.26522	-4.07277	0.000583205	-0.408472	0.765377	5.30796	4.93228e-08	-2.10479	0.537277	-8.04039	1.78192e-07	-4.33373	0.0419304	4.23711	0.0129066
5	tnni4a	NA	-0.00760691	0.998786	-2.78652	0.197465	-1.1168	0.593832	3.60169	0.0209682	-2.00387	0.565721	-4.98688	0.0202359	-3.36424	0.161421	4.23295	0.00106597
5	gapdh	GAPDH	-2.36473	0.027557	-3.74035	7.22809e-06	-5.35469	8.54989e-11	1.82039	0.04198	-0.956128	0.696855	-4.16309	0.00539146	-5.7973	7.13994e-05	4.22555	0.00138108
7	wu:fj16a03	NA	3.28698	3.75346e-05	-1.88355	0.00917581	-0.0965179	0.925247	5.18669	3.87448e-15	-0.231986	0.949908	-5.76437	1.82921e-06	-3.9671	0.0169501	4.22166	0.000410337
1	tmprss4b	TMPRSS4	-4.62485	0.0300444	-7.57405	0.000253586	-6.76638	0.000402561	-1.19676	0.537414	0.367182	0.902574	-3.00626	0.0985738	-2.21515	0.244838	4.20435	NA
5	Metazoa_SRP	NA	-2.08471	0.459784	3.41231	0.0716223	0.201285	0.939373	4.14717	0.0276546	-4.03702	NA	3.72734	0.00177823	-1.78749	NA	4.19867	NA
5	zgc:114046	HIST2H2BE	-0.249232	0.899669	0.204641	0.879187	-0.21076	0.883473	5.14691	2.1784e-08	-3.85928	0.0953412	-3.51908	0.0224787	-3.94716	0.0236355	4.19563	0.000273857
5	tubb6	NA	2.3075	0.00226676	-2.10137	0.00414281	2.0066	0.0025382	5.61989	2.83161e-21	-1.70774	0.53959	-6.2952	5.16071e-08	-2.1434	0.28788	4.19537	0.000133725
1	zgc:55888	OVCH1	-9.87003	6.83789e-08	-8.2084	3.66553e-08	-8.96874	5.62587e-10	-4.41831	6.18686e-07	-3.87177	0.216215	-2.26688	0.300498	-3.12535	0.196685	4.18723	0.000123678
5	abcc6b.1	NA	2.94881	0.0297377	-1.15028	0.374469	3.61414	0.00119908	6.77398	4.11289e-11	-2.24882	0.442527	-6.54581	2.03871e-06	-1.64713	0.501573	4.1849	0.00347741
7	lrrn1	LRRN1	3.62697	0.00276136	-3.4502	0.00253613	1.06711	0.380204	5.02277	3.33312e-07	0.239553	0.954224	-7.23842	1.02007e-07	-2.71156	0.22228	4.17613	0.00438012
5	mhc1zca	HLA-A	1.59828	0.392417	3.37284	0.00722445	2.13065	0.129226	6.67817	1.46745e-08	-3.53961	0.129849	-1.82057	0.288678	-3.11099	0.0924015	4.1698	NA
5	klhl41a	KLHL41	0.485508	0.829493	1.5939	0.226334	-0.607363	0.719862	5.32565	3.14669e-06	-3.29731	0.17655	-2.28604	0.172271	-4.59774	0.00587612	4.16331	0.000179557
5	tinagl1	TINAGL1	-2.32396	0.0134307	-3.70048	6.77967e-07	-3.21312	2.96422e-05	1.0502	0.21208	-1.779	0.454858	-3.33852	0.00712532	-2.83192	0.0713287	4.15997	7.71576e-10
5	sox9a	SOX9	2.01702	0.0456752	3.78906	7.00767e-07	0.286333	0.791872	6.73577	5.47375e-20	-3.17616	0.17205	-1.41968	0.411039	-5.0868	0.000274365	4.14459	0.00021299
5	si:ch211-246m6.5	VWDE	0.2985	0.916323	-5.36424	0.00637414	-2.21381	0.192007	2.97101	0.0479872	1.11351	0.701327	-5.20874	0.00307215	-1.98818	0.325208	4.13531	0.0153217
5	asb18	ASB18	1.03078	0.601547	-1.59421	0.333626	3.61934	0.00303577	6.40146	1.16896e-08	-3.83963	0.151981	-6.55755	8.33154e-05	1.1102	0.588521	4.13411	0.00596765
5	hacd1	HACD1	-0.425098	0.788802	-0.274927	0.805776	1.11663	0.267998	4.47665	7.87246e-08	-3.36427	0.0951265	-3.35599	0.00972663	-1.87961	0.314901	4.12744	2.77015e-07
5	gatm	GATM	-1.91138	0.24281	-1.19967	0.35035	1.33862	0.314321	4.41545	7.67633e-05	-4.80801	0.019886	-4.23376	0.00316175	-1.57007	0.492049	4.12173	0.000966902
5	si:dkey-201l21.2	NA	-0.699978	0.776341	-1.86948	0.311356	-3.49545	0.0706002	3.03026	0.0187395	-2.16603	0.494767	-3.42888	0.094569	-5.11176	0.0239631	4.12152	0.000581303
7	mllt3	MLLT3	-0.982055	0.555338	-5.00689	4.69108e-06	-2.36305	0.0342849	2.02979	0.0597711	0.574623	0.801226	-3.9394	3.47201e-06	-1.1356	0.464848	4.12086	0.000695618
5	ppp1r3aa	NA	0.69875	0.825537	-0.0388234	0.987667	-0.316278	0.90301	4.20487	0.0133113	-1.91267	0.549689	-2.74608	0.164054	-3.19416	0.155031	4.11795	0.00024313
5	si:dkey-23a13.9	HIST1H1A	-2.88998	0.409378	0.416193	0.876793	0.0761059	0.979324	4.73758	0.0126965	-6.11975	0.066654	-2.83952	0.217322	-3.32126	0.213491	4.11616	0.0109029
5	hoxc6a	HOXC6	0.15596	0.887271	1.28699	0.0265514	-5.69639	2.7728e-07	4.22664	4.79438e-16	-2.51327	0.421599	-1.41936	0.500671	-8.83781	3.9217e-07	4.11126	0.0080798
5	zbtb42	NA	0.235916	0.851364	0.479421	0.555747	0.914752	0.219569	4.63787	6.93332e-16	-2.84693	0.160354	-2.74791	0.0369518	-2.28719	0.166617	4.10859	7.13692e-24
5	si:ch211-246m6.5	VWDE	-0.0696454	0.984465	-4.65799	0.0330166	-1.36791	0.517731	3.60359	0.0379113	-2.09991	0.590339	-6.90039	0.00171588	-3.62085	0.168047	4.10825	0.0323982
5	plxna2	PLXNA2	-0.178525	0.856555	-3.61356	5.21944e-10	-1.17164	0.040196	2.81737	1.21765e-08	-1.38438	0.599533	-5.01348	1.03994e-05	-2.53987	0.142029	4.10123	1.20656e-06
5	5S_rRNA	NA	-1.00972	0.659231	-4.5596	0.0139336	-4.2853	0.0240981	2.72761	0.0389249	-2.17448	0.570952	-5.93219	0.00765042	-5.5866	0.0287432	4.10054	0.0161205
5	rspo3	RSPO3	1.85268	0.0188725	-3.4146	0.000383402	-0.757384	0.343696	4.3637	4.03438e-13	-0.852967	0.797547	-6.44254	4.45952e-06	-3.74393	0.0357264	4.09446	0.000848966
5	thbs4b	THBS4	3.8016	0.0379613	1.69235	0.288226	0.157893	0.94063	6.35311	6.4406e-06	-0.901209	0.803315	-3.26056	0.0583078	-4.83087	0.00709598	4.09304	0.00762051
5	cyp2p7	CYP2J2	-0.274983	0.890091	-4.2935	0.000103726	-2.32347	0.0394169	2.67756	0.0107612	-1.33884	0.67827	-5.56485	9.45877e-05	-3.62976	0.0566203	4.09033	0.0021367
5	BX005254.4	NA	2.43854	0.192005	4.42509	0.00142263	-1.42358	0.539673	7.24014	3.84614e-08	-3.2757	0.260653	-1.25682	0.554735	-7.33943	0.00026848	4.08921	0.00291821
5	pimr190	NA	-1.22241	0.413931	-2.21098	0.050446	-1.84293	0.100534	2.69393	0.00428765	-2.87674	0.230053	-4.01522	0.00599433	-3.60499	0.0337587	4.08289	1.19585e-06
5	PTPRD	NA	1.60273	0.222094	-3.15046	0.00104001	-0.888875	0.433503	4.03238	9.5462e-06	-0.767244	0.820501	-5.81955	6.90982e-06	-3.53655	0.0542465	4.08257	0.00183326
1	nr5a1a	NR5A2	-10.0395	9.77813e-08	-9.82038	1.18251e-10	-9.60854	1.32942e-12	-2.992	0.00103559	-5.53775	0.123303	-5.45922	0.016955	-4.96526	0.0534692	4.07433	0.0265374
7	sulf1	SULF1	3.2435	4.61714e-05	-1.76775	0.0165006	2.44317	0.000673536	6.20288	1.87606e-21	-1.35024	0.646494	-6.60566	1.85802e-09	-2.31692	0.248371	4.07149	0.000711963
5	CT476811.1	NA	1.7144	0.160988	-1.36639	0.399792	1.65569	0.11191	5.23329	5.59885e-10	-1.92434	0.463734	-5.16601	0.00176325	-2.13997	0.274788	4.07133	3.48395e-10
5	rgmb	RGMB	1.84466	0.00430399	-0.89689	0.135324	1.67974	0.0027881	5.15302	6.00846e-25	-1.72295	0.489146	-4.69603	3.28092e-05	-2.01169	0.274602	4.07016	2.15147e-06
5	sspn	SSPN	1.51777	0.310693	-1.6017	0.190389	1.93261	0.0904688	5.11779	2.25484e-07	-0.156072	0.952614	-3.62494	0.000117112	0.394064	0.844777	4.06531	0.000723926
5	NA	NA	0.760601	0.650508	-4.66538	0.00498442	-1.0079	0.423872	3.33708	0.000700856	-0.930181	0.791626	-6.64448	0.000360826	-2.89302	0.171379	4.0606	0.00127403
5	tcf15	TCF15	5.12243	1.47352e-07	-2.47419	0.0512094	-0.888242	0.45368	7.07785	2.89454e-17	-0.230466	0.964021	-8.28554	1.34191e-05	-6.77921	0.00146174	4.05776	0.0557828
5	dhrs7ca	DHRS7C	-1.80921	0.413194	-1.2979	0.431705	-1.80313	0.27622	2.66089	0.0375061	-2.92832	0.285182	-2.50755	0.165245	-3.14383	0.120627	4.05092	3.57496e-06
5	slc8a3	SLC8A3	0.314629	0.872046	-0.447254	0.74644	-0.260954	0.861084	4.14076	1.77256e-05	-2.26507	0.341709	-3.21662	0.0245832	-3.00356	0.0718298	4.04946	4.29993e-08
5	ckmt2b	CKMT2	-1.67786	0.465587	-4.61326	0.00516031	1.85077	0.276044	4.50303	0.00220914	-2.59455	0.29951	-5.71966	3.86685e-05	-1.10064	0.727379	4.04267	0.0291021
5	col12a1a	COL12A1	2.0133	0.00151898	-0.606775	0.307949	-0.856517	0.15858	4.5593	9.45775e-20	-0.903899	0.747529	-3.7884	0.00212276	-4.04468	0.00328962	4.04204	4.79294e-06
5	tdgf1	CFC1B	-4.7746	0.00439221	-5.5548	0.00059558	-7.24108	8.43488e-06	1.88046	0.0622966	-5.15435	0.203489	-6.08658	0.0200501	-7.77966	0.00553462	4.04181	0.0980791
2	pax1a	PAX1	6.32159	0.0292279	-2.90638	0.328606	0.0451541	0.989786	3.50199	0.170421	7.00983	0.000278712	-5.06025	0.0353038	-1.9939	0.533726	4.02537	NA
7	efhd1	EFHD1	1.41137	0.15788	-5.68296	1.02765e-11	-0.0254785	0.98087	3.94185	1.89782e-08	-0.8897	0.81348	-8.35503	1.31303e-10	-2.55073	0.274618	4.02381	0.01198
7	si:ch73-86n18.1	CLEC4E	1.98176	0.00925101	-2.53	0.000116773	0.699004	0.345939	4.70323	1.15287e-15	-1.10044	0.70805	-5.86044	1.4168e-07	-2.59035	0.160525	4.02041	0.000228984
5	lamb2	LAMB2	1.52018	0.212892	-2.53158	0.0119039	4.8668	8.38009e-09	7.41437	5.92672e-20	-4.38938	0.0973675	-8.54911	6.21287e-10	-0.982987	0.746472	4.01243	0.0194383
5	dusp14	DUSP14	0.667388	0.638949	-2.2986	0.0772833	0.997629	0.315689	4.68981	2.00347e-09	-2.47981	0.3098	-5.61055	0.000138158	-2.30819	0.222721	4.00619	1.99003e-05
5	camta1	NA	2.33089	0.472811	-0.733437	0.814837	1.00129	0.739682	5.99218	0.00440396	-2.10313	0.587391	-5.37496	0.0168254	-3.57484	0.186671	3.99405	0.0140848
5	ccdc141	CCDC141	-0.0522624	0.979354	-1.99112	0.0729665	-0.356068	0.787073	5.15911	1.7064e-08	-3.70194	0.151376	-5.82955	9.42899e-05	-4.14729	0.0287432	3.99085	0.00857407
5	gria2b	GRIA2	1.91189	0.49156	-3.72725	0.0784787	-1.21873	0.592951	4.24822	0.0201094	-0.974375	0.829322	-6.91777	0.000691035	-4.37473	0.0794286	3.98803	NA
5	hist1h4l	HIST1H4A	-3.88144	0.16689	2.04447	0.211396	-1.69763	0.431511	4.46475	0.00268272	-6.87264	0.0327901	-0.811794	0.750389	-4.86464	0.0515274	3.9768	0.0239434
7	cebpd	CEBPD	3.69768	4.79235e-10	-2.91717	5.93749e-08	0.835241	0.179197	4.65073	8.32624e-20	0.66309	0.83616	-6.49185	1.31375e-10	-2.67455	0.14356	3.97335	0.00050404
7	sema6dl	SEMA6D	4.19479	3.56195e-08	-2.36683	0.00516031	2.75198	0.000101904	6.67218	6.52243e-25	-0.839836	0.819694	-7.59124	6.6639e-09	-2.50257	0.273517	3.97095	0.0104987
5	zgc:123181	NA	5.495	0.0134084	0.228357	0.942482	6.06806	0.00196418	9.0032	7.86179e-07	-1.94894	0.655045	-7.43801	0.000654334	-0.408331	0.922017	3.96735	0.0451464
5	si:dkey-65j6.2	PLEKHG4B	4.44713	0.000977183	-2.3065	0.179577	3.02613	0.015399	7.06899	1.82377e-10	-0.999598	0.792146	-7.92668	2.004e-06	-2.62701	0.26859	3.96683	0.013809
5	CU929119.1	NA	2.14395	0.399114	-1.59834	0.520297	0.724934	0.770323	5.00959	0.00356599	-1.23508	0.735338	-5.23383	0.00980665	-2.94824	0.218359	3.96663	0.000240122
5	BX663516.1	NA	-0.814321	0.858784	-1.55671	0.580657	0.494467	0.871419	4.44856	0.0336429	-3.74884	0.352721	-4.65406	0.0485006	-2.59752	0.389461	3.96518	0.00666251
5	ebf3a	EBF3	2.31598	0.0408361	-4.30637	0.000126897	-1.09269	0.304621	4.4742	1.92074e-07	-0.481087	0.906679	-7.39	1.11433e-06	-4.23679	0.0349408	3.9647	0.0151355
5	nr2f5	NR2F2	-1.51737	0.253048	-5.70182	7.97017e-05	-1.7112	0.0998868	2.54694	0.0057248	-2.53058	0.386682	-6.96379	5.99338e-05	-2.88957	0.178537	3.96317	0.00456515
5	jph1a	JPH1	-0.973186	0.713024	1.04779	0.537073	0.194975	0.927568	4.29417	0.00274882	-3.76145	0.117574	-0.18147	0.916661	-2.72162	0.167193	3.95335	0.000979236
5	si:dkey-208k22.6	MARVELD2	2.96836	6.64159e-06	-3.03257	0.00128188	-3.67994	7.41094e-05	4.88729	1.10939e-18	-0.206795	0.965063	-6.68113	0.000226848	-7.45616	0.000122222	3.94768	0.0369409
5	sgcg	SGCG	-1.50492	0.232363	-3.67853	6.04662e-05	-3.25189	0.000465434	1.26975	0.191581	0.164857	0.947891	-2.34835	0.0186648	-1.9072	0.131194	3.93992	9.89079e-06
5	phkg1b	PHKG1	1.63231	0.363324	-0.94292	0.537073	0.883005	0.565869	4.95963	2.59704e-05	-0.0606309	0.981645	-4.52871	0.00131499	-2.68938	0.153958	3.93649	0.000667411
5	sh3d19	SH3D19	1.90714	0.0654874	-3.26841	0.000100038	-2.85415	0.000756122	4.02937	1.62566e-07	-0.44591	0.910053	-6.00927	2.95847e-05	-5.55241	0.000798047	3.93272	0.011527
5	hist1h4l	HIST1H4A	-0.182739	0.943003	0.474209	0.758486	0.1058	0.952639	4.21141	0.000260659	-2.88029	0.202796	-2.27781	0.13302	-2.70648	0.118188	3.9324	2.68441e-06
7	igfn1.1	IGFN1	3.33966	0.0987837	-5.61526	0.00590247	-4.31249	0.0190222	5.13911	0.000757877	4.18418	0.0923773	-7.13424	0.000784776	-5.83294	0.00830996	3.9322	0.117341
5	and2	NA	4.65523	0.0823583	2.96504	0.212475	-1.45793	0.64914	7.59567	0.000283733	0.258184	0.956045	-3.27683	0.169598	-7.72666	0.00160956	3.93167	0.0554332
5	zgc:112234	HIST1H2BD	-0.905601	0.528305	0.785138	0.431787	-0.448014	0.700619	4.25213	3.68171e-07	-3.65948	0.05491	-2.01511	0.164611	-3.32455	0.0268004	3.93113	3.33525e-06
5	hoxa13b	HOXA13	4.60076	0.00158646	-0.796517	0.660735	-1.88703	0.303033	6.53296	6.60172e-08	0.857125	0.833594	-6.00693	0.00204653	-7.00601	0.00110479	3.9282	0.043048
5	mfge8b	MFGE8	1.13252	0.300455	-1.41744	0.0759855	-0.372446	0.707355	3.89226	8.10237e-08	-1.15923	0.659268	-3.95953	0.000686276	-2.87591	0.0668759	3.92268	3.65877e-06
5	zeb2b	ZEB2	-1.30535	0.4803	-3.04869	0.013713	-2.95774	0.0212316	2.05674	0.101532	-0.372871	0.893351	-3.74397	0.012335	-3.67654	0.0379219	3.92086	0.00147959
7	cfl2	CFL1	0.534449	0.491189	-3.80043	1.98422e-11	0.19299	0.771914	3.88794	2.99158e-17	-1.79574	0.489946	-6.33902	1.47099e-09	-2.27215	0.227357	3.91986	0.000307212
5	robo2	ROBO2	2.30274	0.208815	-3.56884	0.0670232	0.654439	0.717809	4.68793	0.000344694	-0.738054	0.862529	-6.92029	0.000559133	-2.66018	0.294683	3.91978	0.0133477
5	zgc:112234	HIST1H2BD	-1.98468	0.53259	0.187165	0.939989	-1.47529	0.530368	4.3419	0.0143417	-2.8191	0.308924	-0.516009	0.792051	-2.41554	0.238889	3.91694	0.0263895
5	bmp3	BMP3	1.94735	0.0346441	-4.94078	2.24319e-05	-1.56304	0.062668	3.95244	1.67254e-08	-0.314182	0.94075	-7.55993	2.55885e-06	-4.15845	0.0356207	3.91404	0.0138547
5	plpp7	PLPP7,PLPP7	1.2249	0.270307	1.17043	0.165407	1.14672	0.198285	5.12028	2.2123e-12	-2.36673	0.240379	-2.54476	0.0399378	-2.56838	0.0828735	3.90378	2.71079e-12
5	limch1a	LIMCH1	3.78522	1.5324e-05	-2.84855	0.00248574	-0.24431	0.823986	5.94248	4.05149e-16	-0.492082	0.904779	-7.39782	2.98183e-07	-4.86836	0.0101728	3.90082	0.0196804
5	exo5	EXO5	-1.63281	0.000342809	-1.03841	0.00909462	-0.920363	0.0289989	2.83407	9.47979e-15	-2.95777	0.0842246	-2.46851	0.0342091	-2.34043	0.102199	3.8992	9.64947e-34
5	soga3b	SOGA3	2.97466	0.360754	-1.67261	0.582463	2.66461	0.311427	6.19249	0.00606671	0.433528	0.906834	-4.70654	0.0120014	0.0521004	0.987107	3.89511	0.0401961
5	zgc:195050	EMC7	0.14764	0.972763	0.668234	0.803069	-0.358485	0.906482	4.28835	0.0455258	-2.61925	0.455569	-2.1997	0.326662	-3.30552	0.190882	3.89431	0.0154393
5	CU927934.1	NA	4.26659	0.00420387	1.37039	0.344228	-1.58918	0.355346	4.62698	0.00021267	1.20523	0.682744	-2.31775	0.153893	-5.35789	0.000732734	3.88167	0.000237554
5	nr1h5	NR1H4	-3.35474	0.0290535	-1.02366	0.407395	-3.60476	0.00488641	2.71673	0.0111426	-4.59159	0.0481827	-2.32123	0.175219	-5.04671	0.00328135	3.87956	0.00347575
5	si:dkeyp-80d11.1	NA	-0.674666	0.48444	-1.30462	0.0677509	-1.06338	0.132223	2.89389	1.4043e-07	-2.02386	0.332979	-2.81906	0.0216731	-2.57671	0.0786902	3.87934	5.46914e-24
5	fgf16	FGF16	0.296579	0.916052	-0.277316	0.884913	-2.06353	0.238522	3.20318	0.0283932	0.404268	0.888592	-0.308043	0.86021	-3.93912	0.0542196	3.87855	0.00539091
5	smtnl	SMTNL2	3.22379	2.83958e-07	-2.10414	0.00180801	-0.0211375	0.980237	5.30428	1.72322e-23	-0.408184	0.910642	-5.99329	2.04427e-06	-3.98493	0.0194177	3.87784	0.00348027
5	CR356233.1	NA	0.528634	0.805309	-4.85846	0.00588886	-1.24561	0.404643	2.79553	0.0188351	-0.607617	0.889477	-6.31883	0.00198363	-2.71658	0.289836	3.87679	0.0108858
5	pcdh18b	PCDH18	0.609691	0.709894	-2.90537	0.00473873	0.582722	0.629953	3.87172	2.70154e-05	-1.70588	0.53169	-5.38953	1.28533e-05	-1.85109	0.368954	3.87563	0.000805698
5	hoxa5a	HOXA5	2.41326	0.161964	-4.18547	0.025922	-0.0289693	0.988276	4.67984	0.000187825	-0.61732	0.88004	-7.54289	9.28389e-05	-3.28686	0.151476	3.86831	0.0153874
5	hoxc10a	HOXC10	2.37666	0.0753632	1.8065	0.0981918	-3.72731	0.00760019	5.29405	8.21816e-08	-1.34041	0.674443	-2.05202	0.250948	-7.68686	4.20529e-07	3.86658	0.00717908
5	AIMP1 (1 of many)	NA	-0.362683	0.850368	5.63725	2.51242e-09	-0.504298	0.706282	7.97329	7.10406e-18	-6.86676	0.00164963	1.31751	0.463182	-7.14788	9.50467e-06	3.86439	0.0291791
5	hist1h4l	HIST1H4A	-4.12352	0.172365	0.953267	0.646919	-0.509777	0.837361	4.03947	0.019535	-6.69882	0.0285104	-1.61274	0.469078	-3.1539	0.19678	3.85492	0.0154631
5	si:dkeyp-100a5.4	NA	0.138684	0.937909	-0.428955	0.727274	-0.383794	0.753629	3.60932	3.78013e-06	-1.91026	0.398128	-2.60826	0.0633546	-2.65962	0.0934488	3.85438	1.50504e-17
5	en1b	NA	2.22653	0.0819549	-0.484245	0.69997	3.42531	0.000636813	6.28	1.17701e-11	-2.53937	0.305237	-5.45379	7.5427e-06	-1.3634	0.544404	3.85292	0.00125921
5	clec11a	CLEC11A	0.956607	0.535601	-3.77827	0.00121468	-1.22693	0.28416	3.26802	0.000645481	-0.673636	0.844793	-5.7294	5.605e-05	-3.17447	0.0902466	3.85243	0.00303264
5	lama2	LAMA2	1.44047	0.445785	-2.23283	0.160909	6.40947	7.82925e-08	7.74249	2.13854e-11	-5.05016	0.0684991	-8.93467	9.81721e-08	0.236725	0.951652	3.85016	0.0460623
5	tgfbr3	TGFBR3	1.50079	0.00018126	-3.95822	1.37838e-11	-2.01202	3.8787e-07	3.48207	3.81581e-27	-0.300724	0.935361	-5.99475	4.34656e-06	-4.16221	0.0125177	3.8501	0.00348783
1	hapln1a	HAPLN1	-1.12174	0.594961	-8.53596	1.57777e-10	-4.41177	0.000796531	1.13309	0.44561	1.39909	0.628472	-8.35351	2.99962e-08	-4.21272	0.0483432	3.84693	0.0352512
7	sorcs2	SORCS2	0.833167	0.560696	-2.92407	0.00134018	-0.486094	0.670604	3.33988	0.000120107	-0.895336	0.770026	-4.95996	6.5658e-05	-2.42537	0.202191	3.84552	0.00102173
5	tnni4b.2	NA	0.453543	0.85416	-2.31909	0.211863	-0.656798	0.715244	3.27414	0.012306	0.133216	0.964367	-4.25145	0.0206559	-2.58757	0.20484	3.8337	0.000306363
5	nrg2a	NRG2	2.56597	6.9125e-05	-3.18193	0.000225615	-1.25773	0.0688841	4.81304	1.11591e-19	-0.607121	0.86702	-6.65455	1.84876e-06	-4.72848	0.00462707	3.83165	0.00740819
5	5_8S_rRNA	NA	-1.43323	0.781758	3.29672	0.244947	1.76724	0.598062	5.91559	0.0253266	-5.88873	0.121682	-1.09002	0.709908	-2.74811	0.395851	3.83112	0.0673189
7	rmdn1	RMDN1	2.66708	0.0102494	-1.74265	0.0565582	-1.97375	0.0366506	3.47051	3.29266e-05	2.54193	0.109839	-4.13768	0.00116398	-4.38006	0.00187754	3.82958	0.000371284
5	gjd2b	GJD2	3.55537	0.303571	1.19015	0.721913	7.61951	0.00200392	8.08892	0.000664038	-3.58976	0.370505	-6.12008	0.0118295	1.06047	0.797845	3.82863	0.0746078
5	BX927404.1	NA	3.03459	0.0653095	-0.652759	0.781404	3.7527	0.00812981	6.57831	2.63629e-07	-2.00764	0.52304	-5.90432	0.00185295	-1.31198	0.629828	3.82442	0.000966902
5	si:dkey-108k21.10	HIST1H1E	-1.88973	0.392417	2.24523	0.0517572	0.216226	0.896818	5.18334	7.20206e-07	-5.61403	0.0162848	-1.44405	0.423292	-3.63824	0.0432751	3.82095	0.00116282
5	myl4	MYL4	2.27419	0.304133	-2.16722	0.335874	1.53292	0.429322	5.09736	0.00093456	-1.23094	0.726173	-5.93473	0.00212685	-2.11752	0.38355	3.81656	0.00145252
5	lmod1a	LMOD1	0.390019	0.795053	1.81721	0.0311266	-1.38947	0.159508	4.61751	2.56695e-09	-2.72608	0.216451	-1.31455	0.410453	-4.71343	0.000279957	3.8137	9.53925e-05
5	foxf2a	FOXF2	3.68088	0.158107	-1.62181	0.554218	1.46855	0.554106	6.22602	0.0013099	1.3786	0.644347	-6.53458	0.00293179	-3.42866	0.190176	3.8112	0.0520554
5	hoxa9a	HOXB9	5.26306	1.09718e-05	3.56761	0.00229983	-0.0403219	0.984051	7.51835	2.60021e-12	-0.619384	0.871781	-2.5769	0.155621	-5.94066	0.000560778	3.8102	0.00900248
5	si:ch1073-280e3.1	C2	-2.61453	0.0416453	-2.05507	0.0482783	-3.01718	0.00467242	1.96836	0.045097	-3.09331	0.156681	-2.64941	0.0691756	-3.64489	0.0198962	3.80703	0.000141643
5	ANKRD28 (1 of many)	NA	0.707604	0.480714	-1.39703	0.0490685	-0.691345	0.374616	3.3854	3.2514e-08	-1.08696	0.666918	-3.44961	0.00325621	-2.71889	0.0707873	3.80583	6.98295e-08
5	si:dkey-280e8.1	NA	1.89609	0.25987	1.36452	0.342191	3.70157	0.0026473	6.48696	8.17355e-09	-3.09815	0.172176	-3.76816	0.00774219	-1.26753	0.567322	3.80564	7.00367e-05
7	col6a3	COL6A3	1.93414	0.00569608	-4.44534	2.99223e-15	0.661614	0.332881	4.43641	3.3418e-16	-0.899358	0.780521	-7.56695	4.76856e-14	-2.38153	0.239692	3.80247	0.0048566
7	col2a1b	NA	3.13585	0.000227006	-4.37463	6.23541e-07	2.48267	0.00111013	5.79214	5.35367e-17	-1.06917	0.752665	-8.89525	4.52498e-14	-1.88248	0.428824	3.80013	0.015101
5	FP236812.7	NA	-0.51545	0.764705	-0.787621	0.500804	0.427673	0.730715	4.36713	7.23412e-07	-3.40201	0.106318	-3.75858	0.00534077	-2.52955	0.152598	3.79866	0.000181561
5	BX537274.1	NA	-0.89262	0.72813	1.3444	0.360672	-3.02523	0.127034	4.04449	0.00124657	-3.46418	0.230872	-1.19819	0.563633	-5.78352	0.00661537	3.79851	0.00325139
5	lrp1ab	LRP1	-1.28774	0.133673	-3.88596	1.32999e-10	-2.31746	0.000347087	1.45107	0.0278642	-1.1608	0.642033	-4.00525	0.00019563	-2.37686	0.136179	3.79324	1.17434e-06
5	slc6a8	SLC6A8	-1.82787	0.0574503	-2.57447	0.000605256	0.855502	0.323799	3.34365	3.04918e-06	-3.69477	0.0794468	-4.60261	0.000247593	-0.9553	0.692739	3.79309	0.00135658
7	ccl19a.1	CCL19	0.854703	0.685999	-0.489942	0.748969	2.66067	0.0472068	5.45072	5.58148e-06	-1.12873	0.545622	-2.6774	0.00183751	1.23452	0.368036	3.793	0.00414308
5	KYAT3 (1 of many)	NA	1.50418	0.609212	-1.27681	0.625135	3.46441	0.074076	5.98455	0.000591796	-2.98072	0.401634	-5.93752	0.00720379	-1.0021	0.779151	3.79135	0.0412307
5	htra3a	HTRA3	2.70893	0.0322326	-2.19477	0.042293	-2.56222	0.0212009	4.58742	2.55565e-06	-0.191575	0.96326	-5.48898	0.000289165	-5.87997	0.000358076	3.78884	0.020142
5	pgam2	PGAM2	-1.6168	0.286432	0.503328	0.690204	-0.619702	0.642868	3.52269	0.000619627	-1.99507	0.0779347	0.443009	0.663467	-0.997992	0.373928	3.78408	0.000103201
5	slit2	SLIT2	-0.631476	0.673282	-2.36095	0.0085728	-0.870815	0.410452	2.67342	0.00250149	-1.76914	0.446538	-3.70062	0.00142408	-2.14204	0.205245	3.78344	6.70458e-06
5	capn1a	CAPN1	-0.186472	0.868202	-3.86568	8.88311e-09	1.24011	0.051579	3.94635	7.15102e-13	-2.63466	0.277287	-6.53651	1.78408e-09	-1.21744	0.595869	3.78106	0.00165593
5	fzd8a	FZD8	3.20452	0.00559723	-2.93475	0.0244515	3.1237	0.00177778	6.20512	1.10891e-11	-1.44518	0.656576	-7.8664	2.18319e-08	-1.64033	0.506605	3.78046	0.0120823
5	si:ch73-52p7.1	NA	0.998895	0.178236	-1.70889	0.00419328	0.772928	0.212065	4.13093	1.74045e-16	-1.58605	0.495482	-4.52872	1.11907e-05	-1.94966	0.251222	3.77906	5.88028e-07
5	tns2b	TNS2	-2.86821	0.000405326	-5.81794	6.5956e-14	-2.93515	2.77404e-05	1.38479	0.0550431	-2.759	0.259108	-5.89387	1.84339e-06	-2.94989	0.105107	3.7765	0.00262632
5	corin	CORIN	-0.0113873	0.994748	-0.93908	0.28121	-0.779138	0.406709	3.13566	3.23358e-05	-1.60113	0.471465	-2.70252	0.0256766	-2.5419	0.0849747	3.77413	1.90075e-09
5	CU639468.1	NA	0.339086	0.901317	-0.738818	0.66796	-0.017657	0.993266	4.11532	0.00322241	-0.214379	0.926877	-1.50931	0.158451	-0.675385	0.673622	3.76783	0.0037214
5	spega	SPEG	-1.39765	0.618537	-3.86584	0.0383326	-3.52209	0.0650637	1.04863	0.604177	-0.839653	0.829141	-3.55678	0.0624497	-3.21757	0.15948	3.76757	0.0178888
7	ncam1a	NCAM1	0.286181	0.841702	-5.40398	6.13642e-10	-0.268677	0.794395	3.09584	3.26918e-05	-1.24339	0.680293	-5.98334	2.15255e-13	-1.9496	0.354827	3.76499	0.00407311
5	megf11	MEGF11	-2.17781	0.0628072	-2.74184	0.00701564	-2.93088	0.00297362	2.32654	0.00426902	-3.02032	0.191976	-3.72095	0.0115974	-3.92405	0.016275	3.75969	0.000698536
5	CU914487.1	NA	-1.57593	0.21196	-4.55015	5.38531e-06	-3.72026	9.22674e-05	1.19222	0.226932	-1.19657	0.694218	-4.34175	0.00237312	-3.62281	0.0363886	3.75946	0.00162956
5	hoxc3a	NA	0.830008	0.345529	0.764891	0.240725	-3.84235	3.88459e-09	3.85148	7.0797e-12	-1.47384	0.594391	-1.64892	0.315966	-6.49775	5.23546e-09	3.75027	0.00167269
5	CU929150.2	NA	1.37115	0.336637	-3.80205	0.0232959	-3.88867	0.0148022	3.54371	0.000208473	-0.537288	0.903638	-6.04061	0.00402006	-6.25784	0.0056754	3.74965	0.0297362
5	tmcc2	TMCC2	1.23729	0.585618	-3.67098	0.0648487	0.875565	0.623014	4.52604	0.000975378	-1.75681	0.592047	-6.8949	0.00029965	-2.27408	0.34022	3.74419	0.0155857
5	hspb7	HSPB7	0.72619	0.596467	-3.86223	0.000846014	-0.258516	0.823986	3.35251	3.39783e-05	-1.04347	0.735198	-5.92267	2.63352e-05	-2.24686	0.263508	3.74031	0.00148084
5	BX294189.1	NA	0.0817522	0.981324	2.73918	0.0806096	4.26667	0.00443547	6.98916	3.65831e-07	-5.44841	0.0212896	-2.9411	0.0721301	-1.22326	0.621009	3.7403	0.00102173
5	abcc6b.2	NA	2.97774	0.0162306	-0.761809	0.577485	3.74235	0.000295063	6.45295	1.75616e-11	-1.95799	0.470085	-5.88722	6.83602e-06	-1.21971	0.6078	3.73747	0.00399126
5	gprc5ba	GPRC5B	1.97096	0.245412	1.86971	0.149699	2.10818	0.117735	5.68964	9.08205e-07	-2.21126	0.335335	-2.44461	0.0806712	-2.19241	0.211142	3.73368	6.24091e-05
5	BX927308.2	NA	0.461562	0.818994	0.468029	0.72746	-1.53061	0.235668	3.66591	0.000628853	-1.67156	0.510655	-1.77035	0.2516	-3.91065	0.00780509	3.7336	0.000224924
5	BX088529.1	NA	1.18541	0.205766	0.712243	0.369038	-1.17419	0.177002	4.06068	1.23231e-10	-1.31728	0.598302	-1.91917	0.180327	-4.06479	0.00229277	3.73074	5.89537e-07
5	c6	C6	-0.540905	0.712933	-3.57405	2.65455e-05	0.588313	0.581673	3.48388	2.52187e-05	-2.53382	0.290839	-5.74977	1.61637e-07	-1.43683	0.502391	3.72482	0.00170062
5	prx	NA	3.69273	0.00458633	-2.31634	0.113307	5.22356	1.32783e-06	7.68286	8.49297e-14	-2.49817	0.432435	-8.76072	1.09187e-08	-0.937996	0.764497	3.72162	0.0369595
7	FAM13C	NA	3.35151	4.45938e-05	-0.440509	0.648614	4.14039	4.91607e-09	6.817	6.86428e-24	-1.95149	0.46132	-5.88375	5.23754e-07	-1.19135	0.610207	3.7196	0.00313382
5	grik4	GRIK4	-1.57879	0.347557	-1.75255	0.172201	-1.64559	0.20338	3.27748	0.00171976	-3.38856	0.161278	-3.73608	0.0171348	-3.64488	0.0425292	3.7176	0.00365047
5	si:dkey-10b15.8	NA	1.48455	0.726524	-0.617052	0.86218	-2.30334	0.493541	5.23169	0.0372211	-2.24933	0.634503	-4.54145	0.102431	-6.25033	0.0369136	3.71531	0.133335
5	hist1h4l	HIST1H4A	-1.15912	0.754465	1.82555	0.389925	-1.87719	0.480113	4.32402	0.0238852	-4.04013	0.224783	-0.965863	0.692515	-4.90485	0.0479734	3.70719	0.0336538
5	CR786571.3	NA	2.00935	0.635031	2.49652	0.390893	-1.45793	0.691748	5.25227	0.0449675	-1.73411	0.68773	-1.25435	0.648285	-5.43519	0.039655	3.70273	0.0428845
5	adamts14	NA	3.3792	0.000725371	0.63411	0.560939	2.29804	0.0139641	6.31504	9.89914e-15	-1.39234	0.611663	-4.42449	0.000359935	-2.65692	0.132881	3.69223	0.000343881
5	CR749163.1	NA	0.38895	0.856122	-0.591004	0.730908	2.89284	0.00832665	5.62476	8.71612e-09	-3.76993	0.104784	-4.99777	0.00178993	-1.26347	0.594237	3.68913	0.000576227
7	gas1a	GAS1	1.83253	0.000113759	-5.80349	1.41254e-11	1.11954	0.0115363	4.37495	3.37595e-30	-0.967008	0.782877	-8.73195	3.41525e-12	-1.85152	0.438902	3.68292	0.0174205
5	AL929435.1	NA	4.5952	0.0117808	4.66509	0.00395849	3.87206	0.0256689	7.95119	1.83447e-07	-1.84514	0.450083	-1.82925	0.228992	-2.76526	0.0929146	3.68246	4.94771e-08
7	ptch2	PTCH2	2.89098	0.0547124	-3.43238	0.0158063	3.03426	0.0149518	5.86326	2.05331e-07	0.400645	0.901365	-8.04392	3.78828e-08	0.666303	0.787263	3.68239	0.0291791
5	six1a	SIX2	1.7835	0.42473	-4.16642	0.0407182	0.419546	0.841579	4.16482	0.0050569	-0.781652	0.849966	-7.03938	0.00033651	-2.39408	0.348924	3.67735	0.0252772
5	THBS1 (1 of many)	NA	4.61642	6.7272e-05	2.54557	0.0137327	0.400743	0.769082	6.81	1.26985e-12	-0.579869	0.862277	-2.92203	0.0487543	-5.11762	0.000153549	3.67447	0.00403943
5	mcama	MCAM	4.31327	0.000101531	-5.14197	0.00178113	4.08032	3.44239e-05	7.0515	1.96314e-14	-1.18412	0.76803	-10.9125	4.163e-10	-1.53064	0.615636	3.6738	0.0554839
5	si:dkey-157g16.6	FIGNL2	1.17842	0.329494	-5.07769	0.00105576	1.43947	0.11836	4.28292	5.0043e-08	-1.57419	0.614243	-8.07374	1.98025e-06	-1.39821	0.580392	3.67325	0.0086659
5	hoxc8a	HOXC8	2.05755	0.0218271	-0.205327	0.829651	-7.26399	3.50124e-07	3.24905	3.75707e-06	0.360204	0.929375	-2.28555	0.211457	-9.40196	1.10369e-08	3.66853	0.0144673
5	si:dkey-61l1.4	NA	0.38856	0.914604	-4.6742	0.0442769	-3.19636	0.176794	2.3765	0.240626	-0.330285	0.947276	-5.75366	0.0114759	-4.27109	0.113735	3.66758	0.0630054
5	dre-mir-2184	NA	2.5923	0.384978	1.14524	0.679735	1.52009	0.572261	5.4846	0.00723022	-1.32821	0.700376	-2.9417	0.157125	-2.59679	0.267661	3.66504	0.000790628
5	CR382337.4	NA	0.120001	0.976677	1.45669	0.512792	2.58159	0.214731	5.42498	0.00249994	-3.84093	0.180395	-2.60908	0.169083	-1.38066	0.596316	3.65436	0.00254219
5	si:ch211-155o21.3	NA	-0.956945	0.328355	-1.19578	0.123724	-0.6773	0.378213	2.90772	2.37699e-07	-2.38467	0.210559	-2.78086	0.0202209	-2.16765	0.142707	3.6534	1.65616e-19
5	fgf2	FGF2	0.804939	0.270557	-2.38048	0.000187501	0.239823	0.726826	3.49817	2.16325e-13	-1.13901	0.659268	-4.65704	2.43188e-05	-1.8708	0.289999	3.65103	1.81667e-05
5	myoz2a	MYOZ2	-3.07731	0.0984566	-3.89744	0.0133937	0.799052	0.631867	3.05576	0.02313	-4.69306	0.0616619	-5.69696	0.00081829	1.45283	0.454958	3.65028	0.0244055
5	klf5a	KLF5	3.11995	1.46284e-05	-2.98114	2.62927e-05	-1.68425	0.0171736	4.77343	1.87224e-15	0.044369	0.991939	-6.43787	2.01368e-06	-5.18782	0.00170186	3.64576	0.0212846
5	CABZ01061502.1	NA	0.0910436	0.970903	-0.637531	0.69418	1.34815	0.328646	4.15247	0.000259725	-2.56824	0.282946	-3.47381	0.0200729	-1.36358	0.522801	3.6434	0.000191548
7	epha2a	EPHA2	4.50249	6.51399e-14	-1.12358	0.0752055	0.821836	0.208653	6.22863	6.5474e-33	-0.0436697	0.991325	-6.07459	6.87965e-07	-4.09971	0.0149228	3.64245	0.0104689
5	figf	VEGFD	0.484141	0.817788	-3.65613	0.00398071	-3.20377	0.0111766	2.57923	0.0274712	0.50483	0.881285	-4.93014	0.00147497	-4.48754	0.011979	3.63982	0.015682
5	fgf4	FGF4	-0.167966	0.960288	-0.299984	0.889	-4.80445	0.0271174	2.50887	0.13231	-1.12853	0.773483	-1.31955	0.570233	-6.04689	0.00846581	3.62872	0.0224718
5	lims2	LIMS4	-1.04099	0.439903	-0.235694	0.83456	0.151613	0.902243	3.39821	5.15132e-05	-1.58786	0.14403	-2.27171	0.072312	-1.84318	0.25921	3.62831	2.69901e-07
5	si:ch211-274j7.1	NA	2.05776	0.0186163	-0.139053	0.883818	-0.822874	0.335074	4.20286	4.25299e-10	-0.534281	0.857977	-3.01108	0.0183583	-3.72886	0.00613899	3.62732	0.000150406
5	grapb	GRAP	-0.315596	0.915613	-2.74802	0.137913	-3.16031	0.0928741	4.45831	0.00271042	-3.32344	0.337265	-5.90068	0.00444619	-6.40655	0.00534251	3.62409	0.0903094
5	lrrc4ba	LRRC4B	-0.376141	0.855205	-4.21237	0.00759765	-3.75246	0.00647952	1.66356	0.152825	1.15918	0.605628	-4.57892	0.0125949	-4.11838	0.0316168	3.61846	0.00525141
5	epn3b	EPN3	-0.958254	0.611712	-3.20801	0.0464044	1.41307	0.251749	4.95851	1.16365e-06	-4.48197	0.0862786	-6.90229	0.000129704	-2.1592	0.380039	3.61796	0.0304586
7	tagln	TAGLN	2.46533	0.0101461	-3.7195	1.54727e-06	-3.59017	5.32059e-06	4.0449	9.02065e-08	0.125998	0.976273	-6.48341	6.89863e-06	-6.37358	7.33457e-05	3.61346	0.0381904
5	zgc:66156	MYH4	2.54618	0.245935	-2.6539	0.233533	-1.17164	0.621957	4.36814	0.00625791	-0.146145	0.974049	-5.73389	0.00608733	-4.26691	0.0768888	3.60514	0.0304554
5	kcna1a	KCNA1	5.05121	0.113599	1.42092	0.657221	2.216	0.473292	7.07563	0.00441917	1.21305	0.748899	-4.31957	0.0638425	-3.57382	0.198177	3.60359	0.0846717
1	cpeb1b	CPEB1	-5.25477	1.18149e-15	-9.87994	1.83103e-16	-7.22073	4.87746e-30	-2.17634	0.000194176	-1.56376	0.599935	-6.34063	0.000114607	-3.77425	0.0357657	3.60046	0.0083649
5	gramd1ba	NA	0.0591953	0.950381	-1.81983	0.00014003	-0.650094	0.217109	2.90824	9.20771e-12	-1.31714	0.548613	-3.40949	0.000796144	-2.20057	0.127501	3.59866	1.65669e-11
7	tshz3a	TSHZ3	3.18331	1.89564e-12	-2.60614	1.73626e-05	2.54575	8.47607e-10	5.64797	1.50636e-47	-0.899741	0.7689	-6.97605	4.59713e-11	-1.70386	0.416701	3.59813	0.00498638
5	zgc:153405	HIST1H1E	0.740285	0.853243	0.504574	0.863892	2.06254	0.404643	5.228	0.0113247	-3.02126	0.313838	-1.72674	0.301359	0.213026	0.927666	3.59747	0.0127774
5	clic5a	CLIC5	0.109154	0.963332	1.52547	0.204334	1.44813	0.259696	4.78299	9.29594e-06	-1.49147	0.162572	0.121515	0.901702	0.0195359	0.988978	3.59609	0.000246057
7	cdc42ep3	CDC42EP3	2.91185	0.00175506	-2.49081	0.00675056	1.31958	0.138918	5.08251	1.05659e-11	-0.571033	0.864222	-6.25245	5.82817e-08	-2.42143	0.20367	3.59386	0.00504082
5	pak7	PAK5	0.264323	0.910209	-1.82873	0.197138	2.01035	0.126211	5.02124	1.0788e-05	-3.31022	0.172176	-5.54846	7.63623e-05	-1.60222	0.479593	3.5919	0.010737
5	tmem125a	NA	1.0034	0.659231	-4.26183	0.0267919	-1.90648	0.283399	2.87348	0.0404205	-0.203697	0.964503	-5.84786	0.00436256	-3.61676	0.131001	3.58889	0.0235448
7	c6	C6	-0.855582	0.343842	-5.30004	5.07994e-19	-1.81643	0.00450601	2.00406	0.00104137	-1.33417	0.622366	-6.02638	1.51314e-09	-2.47143	0.166986	3.58701	0.00231727
7	gli1	GLI1	1.00805	0.59821	-4.8628	0.000462575	-1.70242	0.204581	3.01811	0.0108386	1.80395	0.376805	-6.57631	1.28195e-05	-3.42589	0.0803784	3.5863	0.0210195
5	asb5b	ASB5	0.443021	0.755063	1.70566	0.0370061	1.05921	0.247692	4.86417	4.13777e-11	-2.97105	0.0910256	-1.75762	0.176796	-2.44592	0.0883136	3.58616	7.19447e-09
7	tgfbr2b	TGFBR2	1.46139	0.00143521	-4.76427	4.15583e-30	-2.00064	2.51005e-07	3.30881	6.79243e-20	-0.201871	0.957232	-6.80492	9.34349e-10	-4.02643	0.0159436	3.58103	0.0113268
5	bricd5	BRICD5	5.42817	0.0268872	3.58799	0.111919	1.97355	0.468712	7.56882	0.000159117	-0.528258	0.897336	-2.63844	0.187708	-4.2708	0.0551121	3.57761	0.0216255
5	si:ch211-225p5.8	NA	0.832111	0.653869	1.28837	0.290402	-1.40678	0.300479	4.03328	0.000183984	-1.70109	0.506441	-1.29883	0.428197	-4.19976	0.00415217	3.57472	NA
5	hoxd10a	HOXD10	1.68818	0.269142	-2.56049	0.0456307	-3.67325	0.00666395	3.40108	0.00151127	-0.0404077	0.992479	-4.5933	0.0061762	-5.83536	0.0012593	3.57132	0.0281078
5	SLC4A5 (1 of many)	NA	-0.739904	0.754661	-1.02764	0.526393	-0.464694	0.793939	3.12127	0.0161625	-2.39055	0.318118	-2.81621	0.0636355	-2.23993	0.223477	3.56879	0.000425845
5	hist1h4l	HIST1H4A	-0.541405	0.902953	3.07212	0.168909	-0.53296	0.867279	5.18608	0.0144774	-4.30755	0.217727	-0.55053	0.838447	-4.42498	0.0881911	3.56428	0.0791565
5	fam184b	FAM184B	1.7986	0.139919	-0.448439	0.684684	-0.631464	0.581148	4.04856	3.59742e-06	0.602702	0.787979	-3.18851	0.0105734	-3.38193	0.018136	3.56146	0.000323229
5	si:ch211-213o11.11	GPR61	2.32992	0.592126	-0.733437	0.847582	3.96856	0.186244	6.26705	0.0210239	-0.417278	0.925306	-3.82565	0.0794102	-0.780689	0.858262	3.55722	0.132554
7	lmo7a	LMO7	4.14666	1.69488e-05	-1.32531	0.154404	0.59439	0.583215	5.85009	4.06261e-13	-0.0378197	0.992479	-5.91743	2.14093e-06	-3.96903	0.02132	3.55321	0.0153521
5	fhod3b	FHOD3	1.36672	0.296596	-3.28865	0.00217569	0.970665	0.367299	4.12538	2.55595e-06	-1.22992	0.666775	-6.14857	2.57975e-07	-1.77184	0.383898	3.5531	0.00407496
5	si:dkey-27m7.4	NA	2.4877	0.305083	3.30885	0.0637984	1.79862	0.385913	6.19547	0.00020244	-2.23253	0.40558	-1.47367	0.411025	-3.08505	0.0981064	3.55223	0.00322227
5	mthfsd	MTHFSD	0.246585	0.90624	0.383481	0.777118	0.127491	0.935083	3.93379	0.000133078	-2.21203	0.331322	-2.20477	0.120816	-2.48707	0.133946	3.55186	4.55813e-06
5	si:dkey-85n7.7	NA	-5.876	0.0400597	-2.76565	0.192483	-2.08222	0.332518	0.546413	0.811741	-4.99348	0.123028	-1.90783	0.399485	-1.11905	0.715081	3.54538	0.0237244
5	BX649431.3	NA	1.00938	0.795021	2.08061	0.383909	0.0606717	0.985485	5.13535	0.0115861	-2.6748	0.385632	-1.64479	0.418706	-3.82416	0.0934471	3.54475	0.00525141
5	lft2	LEFTY2	1.40831	0.632432	0.255482	0.926741	1.10167	0.63887	4.63853	0.00855516	-1.71376	0.533614	-3.00119	0.100782	-2.12821	0.292422	3.54108	0.000935073
5	CCK (1 of many)	NA	4.32538	0.000245893	-2.62735	0.145213	-0.324831	0.844719	5.8938	4.78031e-09	0.1261	0.977352	-7.25993	0.000213102	-4.96456	0.0137964	3.53913	0.0464695
5	rgma	RGMA	1.00144	0.56023	0.146847	0.917853	-0.608391	0.655894	3.67087	0.000481149	-1.13883	0.661156	-2.16613	0.117712	-2.97115	0.0504601	3.53447	0.000353271
5	chd	CHRD	-1.01595	0.494323	-3.84058	0.000688197	-0.865943	0.449452	3.34277	0.000260205	-2.91625	0.25403	-5.92406	3.04635e-05	-2.92357	0.133987	3.53039	0.0150487
6	nme2b.2	NME2	-2.42161	0.132372	-4.59788	8.85842e-05	-5.49199	3.61934e-06	0.862648	0.542308	-1.79976	0.548929	-4.18225	0.0057312	-5.09178	0.00155796	3.53012	0.0242621
7	ppp1r13ba	PPP1R13B	1.46304	0.00151411	-2.95404	5.85601e-14	0.650821	0.138808	3.8636	1.20473e-26	-0.844117	0.759948	-5.55855	2.40667e-09	-1.83418	0.312708	3.52923	0.000725588
5	prp	COL22A1	2.92627	0.0305094	-0.419746	0.773769	0.113466	0.944558	4.92206	2.83134e-06	-0.385106	0.910642	-4.01149	0.00384907	-3.55101	0.0325027	3.52286	0.00484456
5	si:dkey-178o16.4	NA	0.450932	0.774649	2.13039	0.0155947	0.955201	0.355016	4.81182	3.43708e-09	-2.91854	0.126569	-1.24575	0.395116	-2.53419	0.0956157	3.52224	2.0959e-05
5	KYAT3 (1 of many)	NA	1.5818	0.422494	-1.66095	0.350513	2.88783	0.0392638	5.24928	3.14111e-05	-2.19723	0.466146	-5.63802	0.000856318	-0.875721	0.764814	3.52216	0.0230095
7	bnc2	BNC2	1.37091	0.140981	-5.98933	3.79404e-06	-0.223122	0.814475	3.42595	2.25994e-07	-0.456042	0.907085	-8.17134	1.63144e-07	-2.3286	0.301033	3.52149	0.0228675
7	myo18aa	MYO18A	3.86508	0.000326538	-2.08944	0.0464157	1.15217	0.291554	5.61861	2.39654e-10	-0.105652	0.978131	-6.44786	2.56733e-07	-3.16882	0.0939474	3.51735	0.0176093
5	si:dkey-121n8.4	NLRP3	0.0831896	0.962761	2.51945	0.00199099	0.574228	0.583134	5.02988	6.32967e-11	-3.52142	0.0460734	-1.04291	0.490338	-3.14735	0.0248453	3.51722	8.02526e-05
1	5_8S_rRNA	NA	-9.10732	0.00334842	-4.93722	0.0329692	-6.98285	0.00543884	-2.57075	0.292685	-5.12478	0.183123	-0.855955	0.762077	-3.06887	0.328206	3.51573	0.112592
7	tmem176	NA	3.06022	1.36677e-10	-4.15432	1.22083e-14	0.397744	0.464596	4.86553	6.79688e-33	-0.168371	0.96461	-7.73039	6.21134e-13	-3.17596	0.0911234	3.51388	0.0172005
5	lpar1	LPAR1	2.06631	0.0436196	-3.17206	0.000154276	-1.99807	0.0224042	3.71041	1.92734e-06	0.0236071	0.994685	-5.62208	1.53568e-05	-4.46836	0.00599141	3.51295	0.0168941
5	malrd1	MALRD1	0.387591	0.867763	-0.649908	0.671643	0.41423	0.802472	4.05569	0.000730341	-2.20452	0.378173	-3.43155	0.0152564	-2.30807	0.219944	3.5105	0.0021536
5	METRNL (1 of many)	NA	0.620148	0.714345	-3.27771	0.00293398	-1.00164	0.397923	3.07458	0.00164473	-0.907033	0.761235	-5.1191	5.8e-05	-2.76685	0.120193	3.50621	0.00444772
7	bzw2	BZW2	0.243042	0.910481	-2.05174	0.0750532	-0.0711808	0.963936	3.02871	0.00661561	0.316212	0.881754	-2.36077	0.00383919	-0.0742393	0.970585	3.49885	0.00146769
5	hoxb8b	HOXB8	-0.832545	0.768032	2.65885	0.0782261	0.76361	0.691024	5.36662	0.000132597	-4.79056	0.0360501	-1.27807	0.490348	-3.29863	0.0784417	3.49868	0.0113627
5	pappaa	PAPPA	2.68063	0.00283762	-1.51316	0.150561	-1.16571	0.249788	4.31201	3.65049e-09	0.0439625	0.990611	-4.59992	0.00156224	-4.22278	0.00951695	3.49618	0.00819889
5	slc38a3b	NA	0.75246	0.702015	-1.93419	0.166484	4.00604	0.000498144	6.1332	1.29989e-08	-3.96528	0.101733	-6.80314	1.59439e-06	-0.591681	0.844641	3.49534	0.0275974
7	agrn	AGRN	1.42657	0.0305516	-5.58143	1.36809e-17	-0.460994	0.474442	3.38023	9.71756e-12	-0.346214	0.924844	-7.75294	6.23346e-13	-2.52301	0.206189	3.49487	0.0154046
7	htra1b	HTRA1	0.634732	0.642899	-5.92917	1.27491e-13	-1.57416	0.0795525	2.54645	0.00182006	-0.297792	0.936878	-7.21298	5.02144e-11	-2.81094	0.151738	3.49389	0.018104
5	enox1	ENOX1	0.84837	0.586721	-1.10174	0.3163	-0.346369	0.789703	3.94948	1.87906e-05	-1.6144	0.545401	-3.80786	0.00386634	-2.98662	0.0778026	3.48597	0.00235729
5	CABZ01080372.1	NA	-0.736762	0.491122	-3.48258	1.72076e-06	-0.778926	0.331599	2.35759	0.000440054	-1.60663	0.484351	-4.54158	1.10317e-05	-1.75793	0.309292	3.48233	0.000103175
5	BX248497.1	NA	1.09395	0.383985	-0.22679	0.849472	-0.781329	0.483972	3.59397	8.71644e-06	-0.95738	0.7004	-2.4462	0.059129	-3.08443	0.0279027	3.48221	1.50405e-06
5	hoxa1a	HOXA1	0.751923	0.77281	-3.04536	0.0975238	-5.05498	0.0126179	2.57539	0.0956948	-0.966412	0.82793	-5.09117	0.0185343	-7.01563	0.00347006	3.47194	0.074102
5	pcdh1g14	NA	1.91603	0.555654	-1.6338	0.5608	1.11782	0.682638	4.25672	0.0437855	-0.729189	0.861232	-4.57925	0.0302718	-1.73903	0.536915	3.47156	0.0176278
5	cntn3a.1	CNTN3	0.783922	0.62552	-4.05171	0.00745386	0.150482	0.915245	3.62708	0.000112775	-1.3369	0.662022	-6.46709	7.01822e-05	-2.16	0.304222	3.46944	0.00852563
5	CABZ01012147.1	NA	-0.222833	0.799286	-0.809297	0.15381	-1.00995	0.0702431	2.84148	3.30117e-11	-1.57599	0.423019	-2.27595	0.0437095	-2.57395	0.04213	3.46907	2.42677e-27
5	nsmfb	NSMF	0.565121	0.758795	-0.0424187	0.975269	-0.531957	0.696127	3.57845	0.000463157	-1.52313	0.516125	-2.29021	0.0834491	-2.81407	0.0583598	3.46905	9.91101e-05
5	hephl1b	HEPHL1	2.01923	0.439903	-4.09914	0.0687371	0.846176	0.706993	4.58284	0.00843105	-1.03669	0.803293	-7.43693	0.000286207	-2.42303	0.37019	3.46768	0.0813334
7	CABZ01103941.1	NA	1.80848	0.0147858	-4.19025	1.64421e-06	3.06501	2.31329e-07	5.36909	1.00017e-21	-2.1035	0.453536	-8.34117	1.29185e-12	-0.817773	0.764876	3.46743	0.0211251
7	ror1	ROR1	-0.121462	0.933659	-5.48924	2.08654e-07	-1.35272	0.0933281	2.14573	0.00277618	-0.710436	0.834522	-6.47249	2.1367e-06	-2.17475	0.295572	3.46219	0.00873582
7	edil3a	EDIL3	1.82088	0.2551	-4.66539	0.000109171	-2.07159	0.100633	3.47826	0.00209159	1.9102	0.440173	-6.86449	1.62747e-06	-4.29954	0.024414	3.46202	0.0438289
5	pvalb3	NA	-2.54299	0.0815627	-6.71987	2.87942e-09	-5.57233	5.96559e-07	0.297252	0.840433	-1.34108	0.686039	-5.77146	8.62864e-05	-4.64457	0.00972359	3.46032	0.0376361
5	tradv30.0.6	NA	1.62948	0.592142	-2.92065	0.23545	-0.332064	0.905937	3.83423	0.0472902	-0.623717	0.889977	-5.49683	0.0101931	-2.92906	0.268528	3.46003	0.0420852
5	ndst1a	NDST1	-0.888048	0.572476	-0.238879	0.848503	0.908409	0.429781	3.92052	2.37481e-05	-3.3922	0.0616619	-2.86551	0.0214745	-1.62299	0.364512	3.45892	0.000250402
7	adamts15b	NA	0.819181	0.641048	-6.17947	5.56943e-05	-2.28735	0.0501403	2.49893	0.0205329	1.2787	0.671718	-7.48082	2.06513e-05	-3.54727	0.0924015	3.45657	0.0436871
7	gli2a	GLI2	2.1646	1.92738e-06	-3.51084	9.17376e-10	-0.593295	0.227577	3.43003	2.92501e-19	0.315211	0.923654	-5.87913	1.78513e-08	-2.83231	0.0842557	3.45324	0.00244451
7	fstl3	FSTL3	2.21214	0.242438	-4.07361	0.00440862	-1.0897	0.511633	4.05752	0.00258079	-0.230596	0.958169	-6.86822	6.78514e-06	-3.88413	0.0686038	3.45173	0.0625089
5	si:dkey-26g8.5	NA	1.97116	0.601763	0.228357	0.946927	4.29238	0.0712121	6.42939	0.00284945	-3.00316	0.418769	-4.92121	0.0275268	-0.591414	0.879317	3.45126	0.0475646
5	col18a1b	NA	5.85097	1.88007e-09	-3.42373	0.00134318	-3.64294	0.000520154	7.14762	1.66453e-17	0.435873	0.931901	-9.34299	4.31596e-07	-9.68969	6.72117e-07	3.4504	0.154846
5	hoxb9a	HOXB9	1.47925	0.385255	0.488032	0.726825	-5.85491	7.78288e-06	3.71364	0.0010586	-0.677496	0.862529	-1.85976	0.343912	-8.25155	9.72669e-09	3.44911	0.0476359
5	zgc:92287	TMPO	-4.76956	0.00033942	-1.28821	0.286241	-2.54103	0.0326346	2.87097	0.0101876	-6.25154	0.00159625	-2.8665	0.0894704	-4.15474	0.0219132	3.44212	0.0323403
5	tmem255a	TMEM255A	1.15204	0.419308	1.13525	0.272591	1.25462	0.246426	4.95438	3.15872e-08	-2.36191	0.241132	-2.50118	0.043962	-2.38147	0.117572	3.44091	5.33381e-05
7	ache	ACHE	1.43948	0.248721	-2.04579	0.0297672	2.23551	0.0170437	4.75303	1.68206e-08	-1.85025	0.458816	-5.55809	1.82406e-07	0.528602	0.779613	3.44077	0.00435366
7	bmp7b	BMP7	0.249509	0.866835	-5.65628	2.42498e-05	-0.617328	0.527395	2.72495	0.000385295	-0.945099	0.761339	-7.08815	2.27576e-06	-1.98464	0.33745	3.43855	0.00832637
5	slc22a2	SLC22A2	-1.55766	0.0507291	-1.32925	0.0385337	-2.03654	0.00156538	3.09898	1.53954e-07	-3.24199	0.109109	-3.13902	0.0166194	-3.88312	0.00553462	3.43847	0.00262632
7	pmp22a	PMP22	0.848402	0.590957	-7.55829	7.95823e-14	-2.77173	0.00585406	2.49851	0.0108007	-0.00360905	0.999162	-8.80278	1.34936e-11	-4.0146	0.0481562	3.43586	0.0568917
5	CU459186.4	NA	-2.88475	0.307002	-0.17715	0.929657	-0.18021	0.930645	3.42156	0.0118256	-4.90766	0.0843489	-2.24984	0.181025	-2.25527	0.254306	3.43477	0.00434967
7	ifitm1	IFITM3	3.93802	3.38918e-11	-1.1404	0.0520584	1.30094	0.0289677	5.7906	6.9259e-30	-0.244729	0.944011	-5.67795	4.92378e-08	-3.20856	0.0482459	3.43057	0.00571908
5	pax7a	PAX7	2.63037	0.035329	1.16154	0.310105	4.45476	6.90941e-06	6.7162	8.31058e-13	-2.65816	0.230152	-4.30151	0.000346143	-0.769949	0.742738	3.42757	0.00301486
7	ndrg4	NDRG4	1.82364	0.315198	-4.50371	0.00034136	0.823517	0.601599	3.92877	0.00164322	-0.537123	0.888181	-7.19428	3.27704e-08	-1.73885	0.47739	3.425	0.0433826
7	ppp2r3a	PPP2R3A	1.95528	0.00108916	-3.33739	3.52408e-08	1.59354	0.00273095	4.39929	2.12437e-20	-0.916428	0.753809	-6.5303	8.47104e-11	-1.40413	0.50855	3.42398	0.00647763
7	c1qtnf7	C1QTNF7	1.38815	0.45215	-3.63549	0.0141817	-0.540458	0.737241	3.32222	0.00625407	0.664844	0.83011	-5.7359	0.000160373	-2.53905	0.214071	3.42151	0.0185032
5	cobl	COBL	-2.83499	0.000253989	-4.50891	1.6606e-11	-1.71963	0.0151725	1.60362	0.0188776	-3.0224	0.148318	-4.86069	1.14932e-05	-1.97935	0.280209	3.42106	0.00292774
5	rbm24b	RBM24	1.95795	0.170009	4.83763	1.55652e-06	2.6158	0.0198784	7.07434	4.67994e-13	-3.71451	0.0595468	-0.747023	0.667772	-3.15776	0.0483687	3.41983	0.00347575
7	asap3	ASAP3	0.948467	0.181741	-3.20208	8.74776e-10	-0.515268	0.406067	3.05769	4.07122e-10	-0.543234	0.851882	-5.01593	1.87081e-07	-2.24004	0.174361	3.4173	0.000697051
5	znf521	ZNF521	3.74298	2.78592e-07	-0.970008	0.192571	-0.0825593	0.932726	5.24741	2.28816e-17	0.168274	0.963106	-4.98132	6.71534e-05	-4.0752	0.00925129	3.41676	0.0127064
7	sh3pxd2ab	SH3PXD2B	2.63412	0.0174904	-4.42974	2.0695e-05	-3.06774	0.00160914	3.02006	0.000746137	1.29202	0.703964	-6.46875	1.62657e-05	-5.20827	0.00313907	3.41622	0.0438511
5	si:dkey-52l18.4	NA	-0.353001	0.62552	-3.11932	9.62098e-12	-1.93911	1.19744e-05	2.07557	5.70174e-07	-0.902998	0.714846	-3.95807	8.28811e-05	-2.72878	0.0502931	3.41368	2.14945e-05
5	hoxc13a	HOXC13	2.81527	0.31235	6.35914	0.000925537	-1.45793	0.625446	8.48487	6.05491e-06	-4.27607	0.203034	2.7901	0.0705999	-8.71633	9.4037e-05	3.41125	0.117969
5	LGR4	NA	1.71581	0.0383213	-1.25067	0.0748646	-0.141063	0.879536	3.89993	3.549e-10	-0.633151	0.815075	-3.88339	0.000210057	-2.7423	0.0573843	3.3994	0.000158557
5	IGLON5	NA	4.59206	0.0981546	2.00904	0.446852	3.20914	0.202494	6.78376	0.00181559	-0.629153	0.87416	-3.45432	0.0741283	-2.23443	0.363184	3.3993	0.0340062
5	ftr12	NA	2.95138	0.0168389	-0.3214	0.81267	1.59048	0.165067	5.16299	9.32978e-08	-0.66141	0.830637	-4.26467	0.000579796	-2.25967	0.217489	3.39905	0.00296016
5	AMIGO3 (1 of many)	NA	-0.234098	0.950381	-2.56134	0.267199	5.47989	0.00114329	7.31148	4.2208e-06	-6.16481	0.0797258	-8.64713	0.000180971	-0.256636	0.957545	3.39673	0.191459
5	si:dkey-74k8.3	NA	2.86706	1.60993e-07	-5.2446	1.77458e-05	-1.20161	0.0437526	4.34412	1.22865e-20	0.195492	0.964251	-8.44979	6.31779e-07	-4.32274	0.0305553	3.3953	0.058361
5	SNORD15	NA	0.464916	0.890406	3.86267	0.0242316	1.02173	0.646208	5.90681	0.000341076	-2.2183	0.313784	2.44222	0.019012	-1.74028	0.314036	3.39109	0.0406771
5	SNORA62	NA	-0.472132	0.892143	1.82072	0.311831	0.149783	0.951919	4.38641	0.0053686	-3.44381	0.201117	-1.14653	0.544206	-3.04737	0.123401	3.39076	0.00131805
7	ecrg4a	C2orf40	2.4102	0.00074191	-3.90039	1.68074e-07	0.796693	0.264558	4.28421	1.16708e-13	-0.280538	0.938844	-6.8522	8.59963e-10	-2.16501	0.281831	3.38943	0.0155562
5	BX005254.2	NA	0.942334	0.352764	0.96265	0.207061	0.102728	0.920847	4.31921	1.18196e-11	-1.92695	0.327004	-2.0245	0.0951587	-3.00338	0.0158158	3.38828	1.58882e-08
5	hoxb2a	HOXB2	2.51166	0.0621279	1.81678	0.112031	-3.29382	0.052766	4.70307	4.16066e-06	-0.643013	0.862529	-1.49558	0.437289	-6.85188	0.000248149	3.37841	0.0259245
6	rnf212b	RNF212B	-4.67903	0.0176424	-3.98222	0.011819	-5.05208	0.00252013	-0.864934	0.605484	-2.37959	NA	-1.77951	NA	-2.82387	NA	3.37084	NA
5	stx1a	STX1A	1.8466	0.161187	-0.603213	0.693853	1.67475	0.135476	4.75604	3.22541e-07	-1.43014	0.541235	-4.10201	0.00191508	-1.65831	0.338274	3.36933	3.58323e-06
5	slc2a11l	SLC2A9	-1.1878	0.561523	-3.66232	0.0195476	-0.761776	0.633125	3.07316	0.0142599	-2.85278	0.277944	-5.49183	0.000775101	-2.56938	0.212291	3.36441	0.0259681
5	flncb	FLNC	2.06296	0.0373752	-0.459751	0.626068	2.77424	0.000522109	5.24259	1.26058e-12	-1.72705	0.453875	-4.46567	1.32132e-05	-1.03627	0.611954	3.362	0.00102099
5	zgc:112966	NA	2.81698	0.288088	-0.733438	0.800334	3.27073	0.124537	5.69813	0.00245322	-1.38858	0.69855	-5.18324	0.00868385	-0.928928	0.764497	3.36039	0.0100762
5	gcgrb	GCGR	0.895253	0.73207	-3.54713	0.0864778	-0.190409	0.933087	4.21749	0.00449119	-1.87933	0.588854	-6.54229	0.00108427	-3.15282	0.182948	3.35943	NA
5	hoxd3a	HOXD3	2.69927	0.0110931	-1.73801	0.11581	-4.59859	0.0018566	4.06724	1.72403e-06	0.324968	0.942222	-4.66761	0.00959523	-7.41859	0.000262044	3.35747	0.0735763
5	hist1h4l	HIST1H4A	-1.886	0.401809	1.45832	0.303208	0.468315	0.78834	3.86389	0.00217542	-4.37051	0.0597731	-0.966625	0.598833	-2.03998	0.31664	3.35314	0.00883953
5	prss12	PRSS12	0.0840136	0.963619	-4.12822	0.000445192	0.660189	0.53901	3.39265	5.38697e-05	-1.86456	0.482535	-6.30911	1.59673e-06	-1.35436	0.545771	3.35121	0.00921941
5	hoxa11b	HOXA11	1.57402	0.202743	2.85094	0.00128056	-2.63812	0.0207144	5.09643	1.55802e-09	-2.09213	0.416556	-0.765877	0.678387	-6.49926	3.48481e-07	3.35063	0.0130367
5	tmprss3a	TMPRSS3	2.08772	0.116113	-1.0118	0.481144	1.57258	0.17518	4.54429	2.83656e-06	-0.939977	0.746641	-4.37677	0.00179607	-1.58861	0.436141	3.35044	0.000930418
5	spry1	SPRY1	1.65281	0.0575537	1.40462	0.045859	1.29254	0.0844609	4.63902	2.92195e-13	-1.52428	0.460564	-1.89402	0.11713	-2.01419	0.1669	3.34849	6.08094e-07
5	knca7	KCNA7	3.45599	0.0569612	-0.870426	0.677292	-3.94044	0.0654476	4.95535	0.000504416	1.93031	0.526767	-4.62866	0.0280626	-7.6788	0.00068199	3.34793	0.0966278
5	prkar2ab	PRKAR2A	0.407747	0.826143	-1.39981	0.252007	-0.136188	0.927245	4.00412	3.06249e-05	-2.16915	0.371007	-4.14867	0.00200378	-2.89382	0.0872148	3.3443	0.00571908
5	hist1h4l	HIST1H4A	-2.00648	0.37609	1.14431	0.465164	-1.16692	0.509355	3.46062	0.0122681	-4.0923	0.0779032	-0.846347	0.652647	-3.41943	0.0569598	3.33993	0.0118581
7	si:dkey-9i23.16	NA	2.41935	1.3488e-09	-3.64986	2.17239e-08	0.645202	0.132735	4.26965	4.53488e-36	-0.264766	0.939518	-6.59342	1.1637e-09	-2.3132	0.21148	3.33826	0.00896221
7	ackr4b	ACKR4	1.42223	0.297834	-6.62732	7.80265e-09	-3.95497	5.27761e-05	2.72302	0.00436127	3.49122	0.0686965	-8.15671	2.03208e-07	-5.48945	0.00351633	3.33075	0.0833296
5	tcf12	TCF12	1.41435	0.00244393	-0.374156	0.401205	0.90157	0.0337874	3.96079	1.12094e-27	-1.05658	0.619783	-3.07025	0.0012505	-1.71357	0.236538	3.31686	2.02808e-09
5	abcg5	ABCG5	-3.69203	0.207511	-4.43446	0.032751	-4.13858	0.0545072	0.465541	0.822536	-2.77349	0.463813	-3.68753	0.0961518	-3.33383	0.200851	3.30603	0.036215
7	arhgap32b	ARHGAP32	-0.464645	0.551387	-3.91493	3.67773e-16	0.174087	0.788784	2.80219	9.82862e-10	-1.83341	0.419937	-5.49716	2.91275e-10	-1.23637	0.525502	3.30568	0.00170078
5	COLQ (1 of many)	NA	-1.98999	0.309643	-5.94041	0.00134267	-0.726487	0.670021	1.73935	0.229419	-0.54342	0.807445	-4.82083	0.000967935	1.23904	0.351207	3.30439	0.0283921
7	bicc1b	BICC1	0.644524	0.562328	-5.35492	3.31064e-10	0.0318015	0.974136	3.00314	6.45449e-06	-0.85455	0.778747	-7.14861	1.52866e-11	-1.61653	0.436568	3.29782	0.0134316
5	KCNB2 (1 of many)	NA	2.5539	0.63091	4.57609	0.176356	3.32711	0.377475	6.95428	0.0324677	-1.21556	0.806925	1.48806	0.589865	-0.384147	NA	3.29659	NA
5	si:dkeyp-80d11.1	NA	0.707247	0.550423	-0.774251	0.440852	-0.330512	0.752693	3.07756	9.90819e-06	-0.83974	0.738848	-2.50573	0.0559009	-2.09727	0.185107	3.29473	1.22839e-07
5	cbsa	CBS	-1.19831	0.244571	-1.62949	0.0304187	0.0521776	0.960263	2.6349	0.000217214	-2.4284	0.177808	-3.01157	0.00409559	-1.18085	0.491531	3.29384	6.82006e-06
7	lrp5	LRP5	0.817209	0.421191	-2.01351	0.0027616	0.257578	0.773177	3.18881	7.37588e-07	-0.86974	0.726173	-3.97524	4.66125e-05	-1.57919	0.347098	3.29369	0.000185787
5	runx2b	RUNX2	2.52433	0.0352837	-0.734924	0.513597	-0.19652	0.885641	4.1704	6.54531e-06	-0.0369638	0.992024	-3.68073	0.00385831	-3.10339	0.0526393	3.29038	0.00718225
5	palld	PALLD	1.62583	0.0132568	-1.36659	0.0128416	0.112626	0.882266	3.5939	1.09919e-12	-0.414959	0.879917	-3.72342	0.00019563	-2.18286	0.146464	3.29025	0.000130938
5	robo3	ROBO3	4.82332	3.79872e-07	1.36101	0.141812	2.52441	0.00524763	6.59037	3.3967e-16	-0.182783	0.95549	-4.00271	0.000439434	-2.8003	0.0729002	3.28516	0.00341251
7	col6a3	COL6A3	4.52687	2.20854e-05	-4.43943	0.00724445	2.47367	0.0170612	6.11439	1.93593e-11	1.17763	0.725819	-9.35496	1.23629e-07	-2.34275	0.350113	3.28382	0.0761067
5	chrna5	CHRNA5	0.710104	0.670221	1.173	0.282379	1.40273	0.209659	4.34898	3.43e-06	-2.2261	0.252803	-1.83993	0.152047	-1.59946	0.327618	3.28154	1.63023e-05
7	il15	IL15	1.305	0.116066	-2.94725	5.95973e-06	-1.76806	0.00816225	2.91552	1.24452e-06	0.00156648	0.999682	-4.62994	3.79204e-05	-3.47368	0.0184885	3.27808	0.00565699
5	zgc:86709	ACTC1	6.90529	4.3138e-07	-0.220162	0.899325	1.17944	0.44143	8.07613	7.39413e-12	0.547365	0.900767	-7.09756	1.96676e-05	-5.71806	0.00430995	3.27705	0.117
7	si:dkey-34d22.1	NA	-1.5737	0.168327	-4.76698	5.90436e-09	-0.870959	0.377392	1.49683	0.0905925	-1.63193	0.50001	-5.0456	7.86225e-07	-0.943114	0.664811	3.27532	0.00420991
5	col27a1a	COL27A1	2.00959	0.0147673	1.62669	0.0184272	1.49847	0.0404144	4.85421	1.36822e-14	-1.39055	0.486627	-1.91288	0.0937236	-2.04693	0.132444	3.27137	1.24237e-08
5	hs6st1a	HS6ST1	0.593153	0.659375	-5.07456	0.000214178	-1.38052	0.137679	2.30975	0.00399216	-0.122474	0.973909	-6.18521	0.000113848	-2.46543	0.212887	3.26696	0.0155918
7	laynb	LAYN	1.25844	0.107633	-5.19937	3.36558e-05	2.52109	1.70753e-05	4.60178	4.00997e-17	-1.92574	0.513465	-8.57081	7.26693e-09	-0.597573	0.842413	3.26035	0.0393824
7	si:ch211-196i2.1	NA	1.25402	0.581138	-4.84905	0.00366979	-2.30187	0.14838	2.80291	0.0539348	1.42743	0.648581	-6.43371	0.000266579	-3.91685	0.0705562	3.25568	0.0872783
7	si:dkey-211g8.8	NA	2.14331	0.206638	0.0827892	0.959936	1.34194	0.350134	4.66178	9.91067e-05	-1.04223	0.702083	-3.34225	0.00818752	-2.01526	0.262913	3.25376	0.00648956
5	adprhl1	ADPRHL1	-1.72417	0.131791	2.57528	0.00162243	-1.4674	0.118203	4.42604	1.72457e-08	-4.79824	0.00996491	-0.319709	0.869773	-4.71068	0.000802771	3.24976	0.0181878
5	hoxc11a	HOXC11	2.00215	0.0359426	4.07119	1.96746e-08	-4.3281	0.00081165	5.97806	2.44863e-17	-2.58901	0.400389	-0.391641	0.868622	-9.31728	1.292e-08	3.24166	0.0766288
5	SNORD35	NA	-1.43326	NA	1.83799	0.48131	1.90029	0.480885	4.46403	0.0445778	-4.55867	0.136253	-1.19794	0.595414	-1.17384	0.681879	3.23861	0.0113951
5	zgc:171759	NA	-1.96608	0.274421	-2.52553	0.090198	-1.03209	0.46955	2.7155	0.0159814	-3.31896	0.167716	-3.95581	0.0150434	-2.42957	0.210121	3.23239	0.0139165
5	podxl2	PODXL2	-0.0919191	0.94117	-2.85897	1.43441e-05	-0.131375	0.878185	2.92219	4.63745e-07	-1.58397	0.48128	-4.60325	2.46994e-06	-1.74204	0.302366	3.23047	0.000798505
7	igfbp6b	IGFBP6	6.77511	6.75813e-08	2.0619	0.0904662	2.52758	0.0436043	8.07219	9.05646e-14	1.56234	0.563626	-4.81198	0.000703411	-4.33354	0.0114552	3.22989	0.0453535
5	si:dkey-286h21.1	NA	0.970741	0.831701	1.19015	0.690132	3.70703	0.119572	5.73305	0.00722265	-3.37475	0.35114	-3.2827	0.147167	-0.49212	0.890383	3.2298	0.0186217
7	bnip3	BNIP3	1.69693	0.0491736	-2.18622	0.00165817	0.39	0.653289	3.62708	1.93572e-08	-0.388969	0.895147	-4.61499	2.90759e-06	-1.93022	0.253384	3.22441	0.00207973
7	tshz3b	TSHZ3	2.46375	1.05408e-07	-1.5991	0.00108139	1.80029	2.50425e-05	4.62184	2.03983e-32	-0.648533	0.81348	-5.05468	3.4379e-08	-1.47895	0.412527	3.22265	0.00157099
5	si:ch73-352p4.8	SLC7A11	-1.09121	0.146036	-2.93671	5.11675e-05	-0.975503	0.108668	2.14312	1.60328e-05	-1.81705	0.372634	-3.86335	0.000403514	-1.84387	0.232424	3.21725	9.21099e-06
5	lingo4b	LINGO1	0.743874	0.61307	-1.05729	0.328271	2.67633	0.0032902	4.68232	2.23523e-08	-2.55462	0.246433	-4.56042	0.000119952	0.791253	0.663538	3.21271	0.00648956
5	zgc:112234	HIST1H2BD	-3.65464	0.200389	2.40679	0.135451	0.0663594	0.977039	4.40643	0.00336076	-6.73248	0.0137347	-0.507806	0.816367	-3.07937	0.145247	3.21228	0.035342
7	adgra2	ADGRA2	2.58805	0.0099885	-4.16121	6.78953e-05	-0.302298	0.788993	3.97483	6.48134e-07	0.254577	0.946888	-6.96094	1.11584e-07	-3.05874	0.109485	3.20794	0.0389646
5	MFRP	NA	1.25923	0.622051	0.354795	0.865819	1.43207	0.444479	4.27044	0.00566764	-1.5757	0.572574	-2.67042	0.0918474	-1.48778	0.495885	3.20683	0.00453986
5	atp6v1c2	NA	3.96956	0.132219	3.56583	0.106435	3.39592	0.141925	7.05374	0.0003436	-1.66802	0.553045	-2.2125	0.199172	-2.37302	0.233214	3.20248	0.00801238
5	pcdh1a6	PCDHA8	1.77613	0.258001	-1.42132	0.429673	5.37659	6.17876e-07	7.09874	6.79408e-12	-3.97472	0.121193	-7.37135	1.90376e-05	-0.161847	0.963591	3.19875	0.0648681
5	cacna1aa	CACNA1A	1.28852	0.481297	1.6871	0.179219	-0.567432	0.712627	4.32315	0.000181293	-1.61462	0.507159	-1.27355	0.40995	-3.67717	0.00794797	3.19674	0.00667408
5	mlip	MLIP	-0.659988	0.834919	0.564644	0.792269	0.736426	0.743627	3.54339	0.0459558	-2.83512	0.278705	-1.65752	0.358392	-1.46687	0.540262	3.19495	0.0468298
5	tbx15	TBX15	0.540995	0.620764	-1.55867	0.0320011	1.75373	0.0111662	4.18972	9.93973e-12	-2.26073	0.27446	-4.55275	3.68858e-06	-1.0446	0.595449	3.19331	0.00140571
5	tspan9a	TSPAN9	3.23401	0.149213	4.70079	0.00474164	-0.212033	0.932533	5.15068	0.00197055	-1.0301	0.749888	0.815506	0.681234	-4.7496	0.00300232	3.19224	0.0136563
5	micu3b	MICU3	0.920924	0.645276	-0.400756	0.803646	3.06972	0.0142204	5.05811	1.01044e-05	-2.76451	0.248744	-4.28899	0.00170358	-0.507966	0.853793	3.19024	0.017705
5	si:ch211-212k18.5	NA	-0.0404538	0.986092	-4.09712	0.00955462	0.204104	0.895673	3.36523	0.00180921	-2.00856	0.464632	-6.25395	0.000116418	-1.85551	0.389903	3.18935	0.0273789
5	p2rx5	P2RX5	-0.841479	0.682331	-1.03457	0.473762	-1.46041	0.314201	2.76312	0.0181386	-2.21588	0.353774	-2.57503	0.0861741	-2.9893	0.0742379	3.18771	0.00452185
5	zgc:154164	NA	-0.426005	0.854114	0.87983	0.5277	-1.17684	0.444733	4.1289	0.000335373	-3.20173	0.159525	-1.9286	0.229343	-4.10577	0.0100416	3.18465	0.0167556
5	bcl2l16	BCL2L1	-0.903964	0.739342	0.954357	0.593729	-0.370333	0.86301	3.75171	0.0149604	-3.30553	0.158441	-1.45159	0.402871	-2.89037	0.118269	3.18111	NA
7	tmod4	TMOD4	-0.883694	0.639594	-6.4304	8.02205e-09	-2.0488	0.100594	1.0807	0.402528	1.39887	0.490266	-4.87578	6.70962e-13	-0.150786	0.948674	3.17922	0.0354289
5	zgc:194887	NA	-1.47168	0.685861	-2.21417	0.338419	1.0339	0.634257	4.29483	0.0094638	-4.42716	0.191361	-5.32518	0.00947014	-2.03506	0.430759	3.16649	0.0629724
5	gas7a	GAS7	2.64781	0.222817	-3.18028	0.144273	2.16841	0.232448	4.75929	0.00246373	-0.605059	0.876554	-6.76101	0.000360916	-1.21198	0.665103	3.16628	0.0595767
7	fzd9a	FZD9	3.05434	0.0681394	-5.74686	0.00185793	-2.65146	0.0767139	1.59381	0.271191	3.08629	0.333703	-7.29865	0.000544954	-4.27204	0.0767133	3.16314	0.0672557
5	trim55a	TRIM55	3.72828	0.0219361	0.426238	0.803559	-2.71125	0.105801	5.581	1.36116e-05	-0.317114	0.944391	-3.96595	0.0301358	-7.08487	7.71632e-05	3.16264	0.109427
5	SNORA36	NA	1.59574	0.611177	3.53217	0.0689807	2.29753	0.298196	5.7146	0.00165293	-2.76656	0.296752	-0.728063	0.709605	-2.14855	0.294005	3.15959	0.00325885
5	cdh13	CDH13	0.204715	0.924336	-1.46581	0.235569	2.72949	0.0166726	4.62003	9.34831e-06	-3.06133	0.182446	-4.91131	0.000109305	-0.393991	0.888928	3.15942	0.0237271
5	tanc2b	TANC2	1.6034	0.00185524	-0.0994828	0.864968	-0.565559	0.277098	3.72251	4.53098e-20	-0.623693	0.792442	-2.57002	0.013486	-3.06678	0.00550823	3.15846	2.64932e-06
5	si:dkey-267n13.1	NA	2.66271	0.198841	-1.12998	0.61516	3.21456	0.0514741	5.51012	0.000212799	-1.42117	0.650118	-5.4609	0.00164503	-0.87514	0.752277	3.15627	0.0329899
5	BX323555.2	NA	4.04634	0.0337432	1.144	0.58716	-0.595071	0.823986	5.45345	0.000549587	0.234296	0.952281	-3.12003	0.0888979	-4.83729	0.0198802	3.1532	0.0334357
7	snap91	SNAP91	0.362972	0.762983	-2.39523	0.000516403	-0.42195	0.625446	2.72965	3.56372e-05	-0.901186	0.706595	-3.91211	3.85163e-05	-1.8613	0.228409	3.15305	0.000300342
5	AL590146.1	NA	0.749215	0.87297	-0.617443	0.861201	2.72507	0.336956	5.29043	0.0331867	-3.19497	0.371007	-4.72644	0.0414595	1.07679	0.668375	3.14592	0.129038
7	dcbld2	DCBLD2	1.19207	0.0533608	-5.05254	1.50324e-16	1.16663	0.0234718	3.59813	1.22018e-15	-0.947562	0.747876	-7.51497	4.82392e-16	-1.04932	0.653316	3.14499	0.0229482
5	npbwr2a	NA	2.06649	0.424114	1.91882	0.33003	3.85497	0.0366506	6.4068	0.000126613	-2.99107	0.236356	-3.25076	0.0393639	-1.18536	0.63182	3.13995	0.0224725
5	cldn15la	CLDN10	-3.34058	0.0305805	-3.89817	0.00445301	-1.27931	0.327597	2.56561	0.0217932	-4.5822	0.0605273	-5.32454	0.00134982	-2.58305	0.234224	3.13416	0.06261
5	si:dkey-11f4.7	NA	0.378466	0.812503	-0.744554	0.498794	0.587091	0.592651	3.53053	1.74757e-05	-1.7547	0.38596	-3.01933	0.00788829	-1.62367	0.30227	3.13306	1.83311e-05
5	tmprss15	TMPRSS15	-0.424819	0.788201	-1.62154	0.121866	-2.60521	0.0163288	2.33652	0.00607472	-1.3402	0.582558	-2.70773	0.048274	-3.72531	0.00995239	3.13087	0.00225267
6	scara5	SCARA5	-2.6258	0.000119628	-4.22598	8.50533e-12	-2.83032	1.59287e-06	0.436605	0.525277	-2.18885	0.299262	-3.94458	0.000319463	-2.51013	0.0993582	3.12906	5.96794e-05
5	zgc:173552	HIST1H3H	-3.48174	0.170178	0.5875	0.694086	-0.160789	0.928734	3.21075	0.0069503	-5.38076	0.0391271	-1.24746	0.444529	-2.06911	0.258069	3.12777	0.00546163
7	GPT (1 of many)	NA	-1.27584	0.438006	-4.32768	0.000130728	-2.34773	0.0451554	0.832719	0.509317	0.8849	0.58685	-2.69111	0.000566193	-0.489666	0.745324	3.12443	0.00571908
5	npr2	NA	1.09782	0.433646	-2.69435	0.0062623	0.681633	0.553574	3.39273	0.00017294	-0.828785	0.761303	-4.89621	3.47699e-06	-1.38564	0.472435	3.12403	0.00714787
5	hist1h4l	HIST1H4A	0.736414	0.847022	3.48598	0.0880452	-0.118557	0.9695	5.18701	0.00818513	-3.11511	0.302374	-0.151561	0.949074	-4.14328	0.0653343	3.12399	0.0623043
5	gpr78a	GPR26	-0.0674305	0.966532	-3.31822	0.000813804	-3.91797	7.23027e-05	2.22915	0.00369121	-0.830392	0.788234	-4.29017	0.00303504	-4.90885	0.00139828	3.11972	0.0246078
7	kank1b	KANK1	0.259745	0.914181	-5.2525	0.000312989	-4.01485	0.00270024	1.50763	0.266808	2.64593	0.135718	-5.61627	0.000774759	-4.3773	0.0212699	3.11731	0.0740516
5	serpine3	SERPINE3	0.97328	0.467248	2.13595	0.014714	3.18486	0.000257363	5.54346	7.92725e-12	-3.23079	0.0420719	-2.14547	0.0709833	-0.980009	0.592222	3.11379	0.00027826
5	CABZ01030038.1	NA	2.56918	0.263983	-2.21043	0.342809	-0.273498	0.913313	3.97353	0.0180643	1.81224	0.470732	-5.00004	0.0153054	-3.07976	0.181174	3.11146	0.0699411
5	adgra1a	ADGRA1	0.95476	0.757354	-2.14593	0.374795	1.31676	0.545388	4.10038	0.0203234	-1.74796	0.605628	-5.06697	0.0113865	-1.46391	0.596565	3.10999	0.052142
5	rn7sk	NA	-0.832649	0.740181	3.65697	0.0107188	0.407347	0.836381	5.3918	0.000110592	-3.24233	0.0779347	2.78833	NA	-2.07471	0.210483	3.10591	0.066904
5	CABZ01038699.1	NA	0.797193	0.728374	-1.37106	0.450706	-2.50903	0.189006	2.73077	0.0446363	-0.412127	0.911649	-2.88523	0.119718	-3.94449	0.0548456	3.10424	0.0155967
5	fosaa	FOS	1.58058	0.458022	5.19118	9.47701e-05	4.26835	0.00240512	7.41521	8.94038e-09	-4.51786	0.0121959	-0.819854	0.63344	-1.86438	0.321137	3.10413	0.00727892
7	tnc	TNC	2.98014	0.000930699	-2.81431	0.00110915	-0.555245	0.573649	4.30581	5.2261e-09	0.297879	0.933854	-5.98783	6.0752e-07	-3.6895	0.0273009	3.10396	0.0360768
5	fam20ca	FAM20C	0.938695	0.449122	-3.054	0.000527457	-2.34492	0.00782715	2.41369	0.00289017	0.113516	0.973017	-4.30838	0.000417922	-3.58361	0.0160142	3.10266	0.0136563
5	cited2	CITED2	-1.42244	0.245034	-0.633651	0.525387	1.03744	0.294123	3.17782	0.00014142	-3.26467	0.0502158	-2.5744	0.0284281	-0.72128	0.723914	3.10256	0.000940559
5	nudt6	NUDT6	0.013305	0.987312	-1.31309	0.00287639	0.496894	0.295732	2.95215	5.57177e-15	-1.5385	0.407155	-3.08171	0.000633065	-1.08717	0.48844	3.10034	1.68668e-08
7	her6	HES1	3.67382	0.000168978	-1.9539	0.0363227	3.26226	0.000158164	5.75206	8.34239e-13	-0.595666	0.854993	-6.54561	2.5154e-10	-1.1331	0.624516	3.09645	0.0296314
5	cxxc4	CXXC4	3.46684	0.298482	2.19349	0.433001	2.38079	0.411673	5.72419	0.0181386	-0.782055	0.839121	-2.27575	0.26691	-2.0766	0.404678	3.095	0.0507949
5	arsg	ARSG	1.37215	0.332072	-2.3352	0.138406	-2.4078	0.0974477	3.1967	0.000876259	-0.301659	0.9377	-4.30082	0.0181048	-4.64359	0.0159344	3.09489	0.0304555
5	wfdc1	WFDC1	3.48175	0.0525373	-4.07179	0.0411126	-1.25875	0.488235	4.82744	0.000550694	0.269668	0.955971	-7.74485	0.000178092	-4.98863	0.0261152	3.09411	0.157567
5	dapk2a	DAPK3	-0.103977	0.965605	1.11222	0.388888	0.0443963	0.978937	3.52324	0.00221072	-2.265	0.273085	0.508212	NA	-2.23051	0.158325	3.0937	0.0033356
7	gdf10a	GDF10	0.379556	0.865357	-3.40707	0.00856983	-2.01599	0.133997	2.00463	0.111754	1.2849	0.544108	-4.22965	0.00167848	-2.82309	0.103164	3.09366	0.0209661
5	gls2b	GLS2	-3.71736	0.0714011	-3.62695	0.0292893	-5.04445	0.00514445	3.57842	0.016231	-4.3784	0.141593	-4.42925	0.0245316	-5.81745	0.0093652	3.09294	0.19869
5	cyp2aa11	NA	0.149661	0.932397	-3.55071	0.014198	-0.947875	0.386788	2.16133	0.0137496	-0.496087	0.865959	-4.53416	0.00364433	-1.82173	0.300119	3.08751	0.00065161
5	dre-mir-132-2	NA	1.30111	0.594163	-2.6105	0.220024	0.738144	0.716196	3.73235	0.0131575	-0.960409	0.762445	-5.15137	0.00425207	-1.72045	0.437748	3.08718	0.00666251
5	CU929426.1	NA	3.32911	0.102497	4.33538	0.00763277	1.48365	0.473429	6.35805	4.72436e-05	-1.64594	0.561453	-0.560447	0.775333	-3.75162	0.0289852	3.08704	0.0175206
7	sertad4	SERTAD4	2.8245	0.000125206	-3.20438	1.40027e-05	-1.34013	0.0661732	3.22182	2.19292e-07	1.21171	0.666243	-5.5505	1.815e-06	-3.65518	0.0202795	3.08349	0.0226081
5	zgc:110434	HIST2H2AB	0.00887608	0.998786	3.03131	0.271954	2.4244	0.424043	5.68768	0.0254553	-4.35626	0.21817	-1.30269	0.575059	-1.99685	0.466804	3.08278	0.0979403
7	rap1gap	RAP1GAP	2.79639	1.26399e-06	-2.94342	0.00087001	1.7901	0.00115868	4.84484	3.23956e-23	-0.56292	0.856148	-6.53207	2.33563e-09	-1.77517	0.35294	3.08111	0.0145941
5	si:dkey-22n8.3	ATP5J	-0.491998	0.694416	-2.41871	0.00313624	-0.369905	0.697024	2.24204	0.00176463	-1.31812	0.532126	-3.44265	0.000776983	-1.25703	0.444525	3.08111	2.94395e-05
5	ttpa	TTPA	1.61312	0.344622	-1.32708	0.343399	-0.143978	0.933322	3.37588	0.00390624	-0.229256	0.947891	-3.53916	0.0108076	-2.27995	0.218747	3.08092	0.0117924
5	si:dkey-54g2.2	NA	2.46869	0.370164	0.188471	0.947692	0.811976	0.755398	4.48215	0.0203686	-0.506714	0.891501	-3.07507	0.100783	-2.4542	0.261718	3.08003	0.027253
5	crb2a	CRB2	-2.75948	0.0197946	-3.36091	0.000759047	-0.334583	0.786244	0.985679	0.341599	-2.559	0.179112	-3.30221	0.00421241	0.0988389	0.969265	3.07913	0.000607768
5	lrrc75ba	NA	-0.158609	0.929531	-4.82648	9.51596e-05	-1.79538	0.0768294	1.64322	0.0829478	-0.278273	0.93745	-5.18073	0.000223443	-2.228	0.24458	3.07777	0.0167556
5	obscnb	OBSCN	-2.00338	0.339896	1.30044	0.411638	4.24776	0.00352782	6.15425	6.23367e-06	-6.85685	0.000285579	-3.67115	0.0226694	-0.443693	0.888167	3.07775	0.0769462
7	sgk2a	SGK2	-0.955751	0.489297	-6.41905	5.02683e-13	-2.10149	0.0263642	0.980862	0.324404	-0.440255	0.892687	-6.25994	8.58375e-10	-1.80547	0.360926	3.07441	0.0243765
7	phldb2a	PHLDB2	2.45464	8.87851e-06	-2.86887	1.88934e-07	-0.411579	0.506369	3.75609	4.195e-16	0.317065	0.923909	-5.49603	2.32108e-07	-2.94726	0.0720671	3.07377	0.0191972
5	retreg1	NA	1.20812	0.396705	1.6626	0.096938	0.749153	0.526728	4.61217	3.91096e-07	-2.03842	0.295428	-1.65932	0.191543	-2.64183	0.0473371	3.07352	0.000371284
7	CU459094.1	NA	2.70831	0.00375169	-2.34297	0.00776248	-1.27229	0.164643	3.04245	8.08321e-05	2.84364	0.0332246	-4.49929	0.000142432	-3.37984	0.0247978	3.07238	NA
7	plod2	PLOD2	2.16135	0.0016848	-4.89519	2.29265e-11	-0.292306	0.704307	3.53898	1.69803e-10	0.219422	0.951889	-7.21514	3.01002e-11	-2.62218	0.167456	3.06436	0.0404328
5	nhsa	NHS	1.02045	0.441833	-3.76806	0.000134492	-0.91733	0.377297	2.72008	0.00168083	-0.165614	0.960889	-5.31831	3.22477e-06	-2.42589	0.160269	3.06428	0.0153541
5	tspan13b	TSPAN13	3.92416	3.95972e-05	-3.37098	0.0185511	0.0599578	0.962924	5.04327	5.08555e-10	0.548721	0.889477	-7.08938	2.30377e-05	-3.84705	0.0556667	3.0632	0.0895889
5	hoxb6a	HOXB6	2.82626	0.0055911	0.279179	0.803238	-5.20731	0.000352811	4.24237	2.38088e-07	0.172469	0.966589	-2.74219	0.120971	-8.39257	8.77756e-07	3.06002	0.0772848
5	ppfibp2a	PPFIBP2	2.49445	0.11607	-1.09508	0.443103	-0.251938	0.88375	4.05514	0.000617984	2.01008	0.139631	-3.98923	0.00282575	-3.11917	0.0625536	3.0599	0.0240316
5	BX248521.2	NA	-1.12696	0.303262	-1.07833	0.211469	-0.72461	0.405311	2.1421	0.00139615	-1.89042	0.293008	-1.96126	0.0906523	-1.53742	0.282646	3.05862	8.11839e-14
5	myot	MYOT	0.872612	0.679518	4.16459	0.000584038	-0.809461	0.626389	5.87369	6.36389e-07	-3.68641	0.13017	-0.201389	0.927128	-5.59549	0.00026976	3.05511	0.0618562
5	si:ch211-214c7.4	PRR36	3.34601	1.33986e-15	0.562171	0.193178	1.13114	0.00678638	4.8862	2.0373e-41	0.0180585	0.994685	-3.12499	0.002833	-2.53291	0.0630694	3.05352	0.000818454
5	si:dkey-266m15.5	NA	0.358194	0.82413	0.270139	0.808477	-2.437	0.0139641	2.76031	0.00141372	-0.970872	0.693309	-1.14793	0.423605	-4.04269	0.000500186	3.04592	0.00205468
7	hoxa4a	HOXA4	2.91202	0.00236039	-2.26914	0.00934061	-0.533098	0.60834	4.11177	1.25434e-07	0.436567	0.896144	-5.23539	1.2227e-05	-3.44776	0.0361671	3.04585	0.0328144
5	ntrk3a	NTRK3	2.38446	0.411993	-0.382456	0.883695	-0.503902	0.854982	4.11147	0.0404019	-0.203656	0.964367	-3.28626	0.0918043	-3.43569	0.136286	3.04222	0.11478
7	hmcn1	HMCN1	0.59305	0.474906	-2.44344	8.51901e-06	1.6787	0.00228558	3.73329	8.13129e-14	-1.77064	0.41587	-5.01471	5.91307e-09	-0.638868	0.769241	3.03735	0.00400539
6	kcnf1a	KCNF1	-1.74485	0.400449	-5.80873	0.00171553	-5.61995	0.00288008	0.168158	0.925925	-0.408558	0.923295	-4.81867	0.0194864	-4.64758	0.0480776	3.02988	0.0703624
5	fut9d	NA	0.145593	0.971419	-1.59596	0.5319	1.17394	0.62385	4.01797	0.0299961	-2.53373	0.405181	-4.45259	0.020942	-1.51311	0.541198	3.02649	0.0195234
5	chmp2ba	CHMP2B	-0.215642	0.88063	-2.12365	0.029786	1.67039	0.0308138	3.58869	1.59222e-07	-2.4673	0.283792	-4.65259	0.000196003	-0.466771	0.858321	3.02169	0.00993825
5	hoxd4a	HOXD4	3.18358	0.0177957	0.521747	0.724785	-3.56956	0.0509463	4.53623	2.91376e-05	0.244151	0.949842	-2.80296	0.101533	-6.98052	0.000219954	3.02014	0.0557234
7	olfml3b	OLFML3	3.83709	8.1397e-05	-3.17544	0.000305679	-0.864464	0.400294	4.90535	1.73527e-09	0.595441	0.872535	-6.93661	4.77028e-08	-4.629	0.00766959	3.01915	0.0844417
5	rsad2	RSAD2	2.03289	0.334468	0.382783	0.835897	0.0174228	0.993375	4.21167	0.00356687	-0.732513	0.820089	-2.62336	0.0868786	-3.00527	0.092244	3.0169	0.0393425
7	si:ch211-183d5.2	NA	1.75435	0.357698	0.464862	0.772688	4.91253	0.000158267	4.51161	0.00039926	-2.28115	0.338722	-3.74631	0.00345013	1.75397	0.360926	3.01383	0.00719995
5	hist1h4l	HIST1H4A	-2.31969	0.574046	3.93351	0.0808808	0.850143	0.779222	5.7286	0.00859639	-6.77183	0.0332246	1.17894	0.588698	-3.68445	0.142476	3.01014	0.148596
5	grik5	GRIK5	2.34856	0.00186167	-1.64232	0.0556535	-0.746108	0.374971	3.88772	2.29453e-10	0.00524941	0.99845	-4.39952	0.000223167	-3.49759	0.0137303	3.00749	0.0105704
7	adamtsl5	NA	4.22263	2.49491e-06	-2.37759	0.0645144	2.05911	0.0207518	5.52643	8.8613e-13	0.293046	0.937958	-6.68411	2.38251e-06	-2.25878	0.272945	3.003	0.0523449
7	mxb	MX1	5.71219	1.18305e-06	-0.595497	0.665806	2.86923	0.0113379	7.33428	2.92195e-13	-0.0962022	0.980473	-6.82174	2.99962e-08	-3.28725	0.0833308	3.00269	0.0699018
5	cplx3a	CPLX3	-2.99596	0.0534759	0.444912	0.745848	-1.5334	0.239359	2.27966	0.0477645	-3.97826	0.0499153	-0.379917	0.839974	-2.65084	0.129483	3.00226	0.0201047
5	ajap1	AJAP1	1.90677	0.300116	-2.45824	0.216462	2.36801	0.0973726	4.57435	0.000285463	-1.26309	0.663281	-5.88089	0.000696096	-0.828592	0.741272	3.00112	0.0228364
5	hist1h4l	HIST1H4A	0.124054	0.981547	3.80926	0.14161	0.185896	0.960409	5.36608	0.03324	-2.13155	0.571864	3.76915	0.00769936	-2.18196	0.443329	2.99829	NA
5	LRRTM4 (1 of many)	NA	3.46689	0.253789	-0.733437	0.82195	3.70566	0.133878	6.01153	0.00685468	-1.13688	0.755199	-5.60893	0.00464418	-0.931198	0.762425	2.99783	0.0776237
5	dyrk4	DYRK4	-1.46207	0.396692	-2.51108	0.0390573	2.02165	0.107369	4.50998	4.49454e-05	-4.68432	0.030723	-5.88962	9.36616e-06	-1.16593	0.646944	2.99564	0.0721024
5	hoxd11a	HOXC11	1.10652	0.393933	2.44162	0.00483675	-3.26786	0.00486651	4.20946	3.49771e-07	-1.74171	0.556112	-0.291035	0.892183	-6.38715	2.12235e-05	2.99519	0.0626637
5	si:dkey-190g11.3	FAM173A	-0.0599531	0.968713	-1.72875	0.0436189	-0.0657645	0.950805	2.74431	0.000107468	-1.42162	0.478645	-3.28652	0.00129765	-1.50655	0.322164	2.98878	4.63073e-05
5	unc5c	UNC5C	3.78744	0.00233975	-1.25875	0.354898	-0.919697	0.514577	4.78334	3.38281e-06	0.684204	0.847496	-4.86702	0.0016631	-4.54996	0.00943734	2.9876	0.0758344
5	zgc:194989	HIST2H2BE	0.484515	0.826248	2.92542	0.0129783	1.06743	0.458197	4.92864	1.07688e-05	-3.14206	0.0935616	-0.582454	0.717326	-2.68933	0.0712758	2.98699	0.00485772
5	abl2	ABL2	2.40214	6.36437e-07	-0.654051	0.164307	-0.0372783	0.953128	3.82302	3.98408e-21	0.139441	0.961558	-3.30882	0.00103381	-2.66545	0.0433701	2.98369	0.0013553
5	si:ch211-113a14.12	NA	-0.816847	0.822292	2.91374	0.113236	-0.754341	0.772052	4.52233	0.0102213	-4.0581	0.162402	-0.0830161	0.971848	-4.16508	0.0518298	2.98365	0.0782922
5	SNORA70	NA	1.33621	0.628328	2.78115	0.112496	1.69716	0.396907	5.00607	0.00215841	-2.34515	0.312532	-0.831585	0.622787	-2.0839	0.245753	2.98279	0.00868005
5	si:dkey-6n6.1	ECM2	0.622977	0.796637	-1.01916	0.524367	-1.10029	0.513119	2.73837	0.0486216	0.909751	0.58852	-2.55384	0.07023	-2.63606	0.110176	2.97984	0.0149164
5	si:dkey-98j1.5	PERM1	1.01089	0.805861	0.228357	0.946223	1.00237	0.740711	4.94406	0.0230222	-2.61402	0.450014	-3.55208	0.113474	-2.72656	0.28788	2.97577	0.0822929
5	hist1h4l	HIST1H4A	-0.95587	0.730758	1.52128	0.367376	-0.40879	0.850846	3.40069	0.0278244	-3.05432	0.201813	1.45911	0.203377	-2.63005	0.158885	2.9747	0.0304188
7	smad1	SMAD1	4.46171	4.4737e-23	-3.87372	3.26789e-15	1.64761	0.000177654	4.59692	1.1211e-30	1.40449	0.618088	-7.67858	5.30428e-17	-2.06509	0.303924	2.97358	0.039671
5	ccdc85cb	CCDC85C	0.626405	0.640961	-3.33579	0.000313763	0.6884	0.48215	3.01656	0.000120493	-0.979509	0.7092	-5.16929	6.42046e-07	-0.975267	0.640613	2.97293	0.0104256
7	tead1b	TEAD1	2.9412	0.000103991	-2.74789	8.95119e-05	2.15559	0.00166494	4.72541	3.71239e-14	-0.297577	0.929375	-6.35119	6.99597e-12	-1.26792	0.548779	2.96903	0.0275675
5	tshz2	TSHZ2	1.9569	0.0830664	0.252866	0.819232	2.72971	0.00220894	4.80263	5.64609e-09	-1.47794	0.501563	-3.39126	0.00131961	-0.684795	0.740353	2.96391	0.00374416
7	foxp4	FOXP4	0.565138	0.361112	-2.14438	4.96364e-07	-0.0495683	0.935235	2.65162	1.53197e-11	-0.644237	0.7787	-3.62535	1.2637e-05	-1.4115	0.344708	2.96241	4.84524e-05
7	arhgap24	ARHGAP24	0.971393	0.293747	-2.19851	0.000731511	-0.0686747	0.941393	2.93638	2.24975e-06	-0.50778	0.845902	-3.99992	7.83532e-06	-1.75738	0.25352	2.96084	0.0013443
5	BX571762.2	NA	0.231166	0.911635	-5.93585	0.000364444	1.36128	0.260737	3.15523	0.0026155	-1.5589	0.63052	-7.97044	4.71983e-06	-0.338417	0.918759	2.95862	0.0833454
5	CU633984.1	NA	2.96482	0.177649	-1.68413	0.486006	2.95747	0.111667	5.1119	0.001977	-0.697684	0.863201	-5.65438	0.00281194	-0.779653	0.810114	2.95442	0.0624501
5	BX936305.1	NA	-1.46952	0.646194	0.603249	0.751134	2.99482	0.0367774	4.74752	0.000251349	-4.93041	0.067336	-2.94983	0.0614591	-0.240755	0.929732	2.95116	0.0124326
7	apbb2b	APBB2	3.37438	2.53567e-08	-0.959255	0.116006	-0.0715164	0.930814	4.47295	5.88056e-18	0.530238	0.861782	-4.31962	0.000128174	-3.39703	0.0203362	2.94428	0.0212772
1	zpcx	ZP3	-7.93579	4.90571e-13	-7.90439	3.36738e-15	-8.5476	8.63868e-18	-5.08019	7.45397e-09	-1.47104	0.52122	-1.54838	0.282743	-2.34916	0.142707	2.94383	0.000895441
7	ctdspla	CTDSPL	0.662549	0.326187	-2.9593	4.6174e-09	1.16466	0.0175242	3.31447	1.40734e-14	-1.27423	0.579553	-5.13237	2.94392e-10	-0.784515	0.699825	2.94247	0.00464462
5	nupr1	NA	-1.48091	0.027996	-2.85978	3.86236e-08	-1.76253	0.00148235	1.26292	0.0227187	-1.37595	0.467983	-2.95131	0.00104585	-1.78825	0.182227	2.93857	1.52873e-05
5	BX957252.3	NA	0.217001	0.829289	-0.69585	0.263238	1.05047	0.0772485	3.19707	3.50441e-10	-1.62632	0.377951	-2.72662	0.00499326	-0.768627	0.65892	2.93669	1.88189e-05
5	tnnc1b	TNNC1	-1.26277	0.292684	-2.52763	0.00476192	-0.683373	0.498862	1.64552	0.0536338	-1.54186	0.432435	-2.99482	0.00403496	-1.00436	0.554422	2.93608	0.000154191
7	c7a	C7	0.943918	0.247234	-4.30159	3.27982e-14	-2.68311	3.13925e-06	2.32757	3.65433e-05	0.167886	0.961553	-5.49312	3.51654e-07	-3.88362	0.00881269	2.93305	0.0366713
5	CU302436.4	NA	-0.859283	0.700838	1.20659	0.395206	-0.87396	0.594329	3.58711	0.00440705	-3.15825	0.133335	-1.04611	0.524437	-3.33592	0.0326425	2.93264	0.0218839
5	bmper	BMPER	1.34639	0.461153	0.623269	0.663745	-1.15515	0.426944	3.47388	0.00346649	-0.700094	0.801553	-1.59325	0.271605	-3.48371	0.0113505	2.93041	0.0124665
5	ptprt	PTPRT	-0.299108	0.915485	-1.36398	0.455083	0.235772	0.906687	3.81231	0.00562403	-2.81117	0.299049	-4.08201	0.0169067	-2.43415	0.251158	2.92834	0.0638099
7	postna	POSTN	3.81484	0.012402	-6.59719	2.52973e-07	-3.06428	0.0220119	4.60971	0.00017938	3.39383	0.241134	-10.0867	9.34454e-10	-6.56914	0.00209617	2.9274	0.229087
7	BX294160.1	NA	4.09759	0.00241739	-2.0522	0.24404	-0.648396	0.698415	4.99441	9.9571e-06	1.87034	0.53331	-5.86053	0.00178993	-4.60157	0.0225591	2.92737	0.12518
5	kctd12.1	KCTD12	-1.97412	0.130515	-2.94622	0.00312846	-2.04011	0.0531839	0.873715	0.430304	-1.4879	0.497815	-2.65376	0.023671	-1.66706	0.308003	2.92632	0.0011375
6	fgf1b	FGF1	-0.251208	0.890454	-3.35444	0.0390104	-1.80881	0.144094	1.67459	0.0775604	-1.22615	0.660876	-4.56864	0.0112351	-3.05115	0.0895724	2.92368	0.000142521
5	lrrc39	LRRC39	0.23898	0.854114	0.860439	0.254709	0.276017	0.764914	3.46308	6.87632e-08	-1.89368	0.241034	-1.3037	0.240128	-1.97558	0.0977043	2.92282	1.78993e-09
5	MYOZ3 (1 of many)	NA	0.84914	0.786918	1.65849	0.402629	2.42088	0.212614	4.75908	0.00504187	-2.5934	0.272377	-1.84025	0.246903	-1.01965	0.643911	2.92071	0.0155714
5	tgfb2	TGFB2	1.95022	0.0485652	-0.581415	0.545512	2.00654	0.015151	4.27464	7.61895e-09	-0.923022	0.69746	-3.71648	0.000191343	-0.924294	0.623296	2.91878	0.0021367
7	id1	ID1	1.31111	2.76129e-05	-3.26688	7.28993e-31	-0.296261	0.369307	2.87027	2.33537e-29	-0.049239	0.986664	-5.02672	4.01602e-10	-1.93949	0.221016	2.917	0.00605105
5	FQ312024.1	NA	-0.693786	0.776516	1.88269	0.161763	-0.394717	0.830748	4.28103	0.000445795	-3.70556	0.077532	-1.06404	0.518319	-3.55184	0.024414	2.91273	0.0220859
5	cnksr2a	CNKSR2	3.7682	0.00156152	1.62373	0.164429	-0.731607	0.635763	5.04959	4.70257e-07	0.29006	0.931908	-2.21043	0.149539	-4.7738	0.00106015	2.91199	0.0291791
5	nfe2l1a	NFE2L1	-0.367725	0.819688	0.545063	0.595821	-0.116464	0.927245	2.89076	0.000869815	-1.93183	0.307101	-1.02636	0.437782	-1.77079	0.230748	2.91153	0.00096887
5	SNORA68	NA	-1.07869	0.703202	2.4501	0.113186	-0.374943	0.864016	3.97103	0.0069885	-3.78643	0.143102	1.83861	0.175763	-3.24868	0.0974241	2.90384	0.0609899
5	trabd2a	TRABD2A	1.47953	0.448063	0.494567	0.757142	0.144713	0.93851	3.62965	0.00460459	-0.731603	0.782249	-1.91261	0.158308	-2.29668	0.142985	2.90378	0.00842389
5	duox	DUOX1	-0.423669	0.827779	-2.36724	0.0559077	0.772805	0.550535	3.18604	0.00197619	-2.29791	0.296539	-4.41874	0.000337048	-1.11582	0.585265	2.90187	0.0160294
5	SNORA73	NA	-0.291976	0.901282	2.67189	0.0253688	1.2914	0.351064	4.57209	6.09153e-05	-3.59214	0.0507987	-0.489703	0.770496	-2.07548	0.220263	2.90164	0.0155562
5	HIST4H4	NA	-0.049886	0.988147	1.21251	0.520561	-0.247529	0.917877	3.39943	0.0442474	-2.13355	0.413787	-0.834027	0.655186	-2.4713	0.196627	2.90133	0.0393376
7	zcchc24	ZCCHC24	0.382321	0.635756	-5.08015	1.59903e-25	-0.894261	0.0940179	1.98129	2.50282e-05	-0.102271	0.974349	-5.93765	6.95934e-13	-1.63392	0.370643	2.90131	0.0183801
7	cobll1b	COBLL1	3.2829	2.31931e-16	-4.40881	6.33398e-22	-0.825543	0.04885	2.16255	2.47034e-09	2.62277	0.218458	-6.35655	1.43685e-10	-2.73702	0.113628	2.90024	0.0105615
5	BX323557.1	NA	1.2043	0.535879	0.0395826	0.9818	-0.870908	0.608131	3.07034	0.0135549	-0.3849	0.899509	-1.81591	0.23065	-2.79711	0.0826155	2.89845	0.00330188
5	hist1h2ba	HIST2H2BE	-2.79625	0.261855	1.97516	0.205041	-1.61362	0.384303	3.97032	0.00627522	-5.5142	0.0387922	-0.603886	0.788694	-4.47497	0.0238958	2.89722	0.113075
7	BX572077.1	NA	2.03099	0.0356126	-3.75996	0.00711836	3.17592	3.86181e-05	4.94236	9.46743e-12	-1.56959	0.59578	-7.64426	2.75969e-07	-0.335728	0.912546	2.89691	0.0644439
7	mfap2	MFAP2	3.5966	3.37192e-26	-1.46333	3.55778e-05	1.41694	1.84568e-05	4.93166	4.5756e-61	0.212102	0.946539	-5.3053	7.55299e-10	-2.3254	0.142884	2.88937	0.0141054
5	ankrd52b	NA	0.389725	0.78313	1.00254	0.243624	-1.22578	0.186244	3.49597	3.6228e-06	-1.77814	0.371529	-1.21348	0.360694	-3.60096	0.000941473	2.88927	0.00168105
5	klf5b	KLF5	4.79228	0.0101601	-1.6223	0.498794	0.897179	0.695354	5.73951	0.000324989	0.720082	0.873025	-6.25554	0.0027006	-3.83489	0.121416	2.88868	0.171306
7	zgc:174895	APRT	0.778805	0.619669	-5.42845	0.0007544	0.906305	0.42658	3.00271	0.00139152	-0.818069	0.800227	-7.3288	7.18635e-06	-0.744609	0.779982	2.88256	0.0497453
6	si:ch211-163m17.4	NA	-3.60438	0.25402	-2.46292	0.294485	-5.01702	0.0483767	-0.424754	0.875329	-1.86682	NA	-0.664233	NA	-3.45465	NA	2.88255	NA
5	hrh2b	NA	-1.26089	0.62877	0.945849	0.569286	0.219483	0.914906	3.09823	0.0278916	-3.07509	0.18568	-0.827053	0.633665	-1.5976	0.411942	2.8815	0.00919287
5	CABZ01087448.1	NA	3.2512	0.135358	-0.615562	0.820708	6.8552	3.87867e-05	8.28028	2.22154e-07	-3.76442	0.215649	-7.80089	5.05538e-05	0.115178	0.977316	2.8801	0.16975
5	ryr1a	RYR2	-0.990541	0.589634	0.662111	0.610596	0.438781	0.764053	3.68665	0.000610316	-3.4077	0.0530668	-1.80066	0.18454	-2.03762	0.207398	2.87901	0.0102423
7	si:ch211-173d10.1	NA	3.79938	2.01987e-06	-1.10864	0.163329	-1.60648	0.0460059	2.31893	0.00132051	2.95385	0.0950765	-3.42079	0.00614823	-3.95011	0.00332095	2.87606	0.000579149
7	mxra8b	MXRA8	2.00277	0.0605674	-4.7151	1.90492e-07	-2.02672	0.0240038	3.01816	0.000219462	0.61243	0.863634	-6.61622	1.56517e-07	-3.94115	0.0254483	2.87586	0.0873663
5	acot14	NA	-0.157836	0.944692	1.67186	0.144273	0.268278	0.861652	3.65673	0.000489779	-2.52091	0.181651	-0.614184	0.685078	-2.17708	0.1446	2.87471	0.00283468
7	vldlr	VLDLR	-0.390309	0.740955	-4.19105	9.02248e-11	-0.993477	0.191208	1.44021	0.0390464	-0.382774	0.892034	-4.51968	5.09576e-07	-1.14272	0.536856	2.87269	0.00801238
7	si:ch211-51c14.1	NA	3.11616	2.25847e-13	-3.25008	1.99992e-08	3.1637	5.46634e-17	5.21182	7.22789e-46	-0.684552	0.825409	-7.36134	1.98782e-15	-0.690769	0.785601	2.87138	0.0464761
7	dlx4b	DLX4	4.79946	0.0119663	-4.55557	0.031004	-0.0461757	0.984427	5.59845	0.000326006	3.97633	0.0821829	-9.06347	2.19696e-05	-4.55467	0.0718167	2.87005	0.248027
5	fam46bb	FAM46B	2.3542	0.0269521	0.912432	0.337241	1.98535	0.0303322	4.57758	1.99677e-08	-0.828196	0.7092	-2.49208	0.0160469	-1.32066	0.393359	2.86964	0.00044108
5	zgc:174680	NA	3.77818	0.251423	6.92509	0.00308586	2.86381	0.314456	8.37315	0.000289906	-3.33193	0.361142	0.0757597	0.978992	-4.3857	0.0857541	2.86419	0.22726
7	pigr	CD300E	2.16185	0.205592	-3.15608	0.0147478	-1.70129	0.23126	3.20203	0.010696	2.44696	0.220324	-5.24861	0.000154762	-3.79199	0.0354794	2.864	0.0900523
7	fblim1	FBLIM1	2.12332	0.0314507	-1.37901	0.103893	-0.271585	0.799465	3.42542	7.39445e-06	0.24511	0.934992	-3.68372	0.000544892	-2.53267	0.0851919	2.8634	0.0101509
5	CABZ01045617.1	NA	-0.103901	0.973816	5.39089	0.000127981	4.72837	0.00136472	7.43937	6.17369e-08	-6.30073	0.000457565	-0.688518	0.715194	-1.45993	0.510838	2.86237	0.0621946
7	draxin	DRAXIN	4.98951	0.0373752	2.074	0.344441	2.70811	0.224806	5.08425	0.0100188	2.80128	0.0972928	-2.31894	0.155806	-0.621346	0.79627	2.86163	NA
7	htr4	HTR4	3.14647	0.0360177	-2.05928	0.147622	-2.71696	0.0625282	4.04711	0.000651402	1.94589	0.51446	-5.03124	0.00351951	-5.79674	0.00192558	2.86048	0.150128
5	si:ch211-140m22.7	ATP5J	1.78459	0.00686881	-0.578674	0.34876	0.717491	0.25754	3.6322	1.91426e-12	-0.406069	0.866108	-3.06776	0.000434677	-1.68788	0.21385	2.85929	6.21485e-05
7	arid3a	ARID3A	1.55046	0.0985886	-2.26284	0.00336895	-0.311109	0.744589	3.29725	1.64018e-06	-0.288934	0.923145	-4.41429	9.47574e-06	-2.42704	0.108277	2.85863	0.0107054
5	si:dkeyp-106c3.1	LOC400499	-0.935519	0.671225	-0.41371	0.80268	0.14747	0.936171	3.573	0.00419679	-3.24305	0.145187	-2.82087	0.0574166	-2.22583	0.237849	2.8558	0.0395126
2	ecscr	ECSCR	7.62237	9.77453e-15	-4.36268	0.000727421	-1.68662	0.120757	1.82363	0.0647842	8.02337	1.03408e-07	-5.00908	0.000444329	-2.36555	0.191401	2.85569	0.0322547
5	si:dkey-184p18.2	C18orf21	1.31731	0.0346777	1.46922	0.00304946	1.40255	0.00697093	4.17032	1.09241e-19	-1.51995	0.348469	-1.45102	0.150696	-1.52213	0.215468	2.85305	4.56062e-12
5	SNORA21	NA	1.89531	0.463118	2.91805	0.105933	2.72726	0.152784	5.40523	0.00115101	-2.21192	0.31572	-1.17726	0.445022	-1.41975	0.441952	2.85222	0.00258194
7	homer2	HOMER2	3.08428	0.000984844	-0.731475	0.448642	0.229849	0.840186	4.21227	4.72011e-08	1.71119	0.335528	-3.82537	0.000890476	-2.83911	0.0600703	2.85174	0.0194143
5	lrfn4b	LRFN4	3.93297	0.0468004	-1.2732	0.603338	2.91524	0.104282	5.4575	0.000580652	-0.0189793	0.996147	-5.62547	0.00438303	-1.28823	0.661479	2.85152	0.122497
5	pcdh1g26	PCDHB3	3.29174	0.377431	0.228357	0.952437	4.31186	0.12529	6.06142	0.0185455	-1.3892	0.734648	-4.69676	0.0351696	-0.28151	0.944354	2.84944	0.165817
7	brinp2	BRINP3	3.54798	0.187369	-3.9209	0.11636	0.77453	0.77078	4.51681	0.0259306	3.19709	0.247338	-7.35121	0.0013652	-2.59407	0.407346	2.84712	0.270339
5	hist1h4l	HIST1H4A	-2.16392	0.528021	2.66853	0.125998	-0.278845	0.912397	4.62882	0.00488834	-5.55458	0.0616619	-0.577574	0.786626	-3.81574	0.0580255	2.84624	0.0941631
5	si:ch211-124n19.2	NA	-0.697698	0.625224	-1.98652	0.068905	3.03304	0.000124105	4.53579	9.99857e-10	-3.97874	0.0623946	-5.28337	8.94462e-05	-0.00415175	0.998787	2.845	0.0571005
5	hist1h4l	HIST1H4A	0.743899	0.861465	3.73823	0.101764	0.874447	0.773272	5.38909	0.0146851	-1.78451	0.532079	2.40584	0.0830947	-1.76067	0.417449	2.8422	0.112592
5	rnf41l	RNF41	-0.821325	0.593198	-1.90381	0.106114	1.72017	0.066103	4.02737	7.64954e-07	-3.58956	0.0926999	-4.8461	0.000395107	-1.01209	0.665103	2.84195	0.0398393
5	ak1	AK1	-0.430543	0.752113	-0.896216	0.287476	-0.908229	0.31093	2.46187	0.00132373	-1.56562	0.407016	-2.17459	0.0404262	-2.18775	0.0867418	2.84116	0.000399039
5	ltbp1	LTBP1	2.98632	0.182242	-0.483254	0.853659	3.01122	0.105122	5.08688	0.00224698	-0.683419	0.844246	-4.46381	0.0138695	-0.720909	0.797459	2.83514	0.0627528
5	FP565432.1	NA	1.11309	0.671628	-2.21349	0.315571	1.15091	0.562041	3.42574	0.0300884	-0.858201	0.763265	-4.45762	0.0101862	-0.924436	0.6848	2.83474	0.0078547
7	antxr1a	ANTXR1	-0.088053	0.944692	-4.64415	3.42135e-07	-1.25386	0.0706195	1.57411	0.0119462	-0.200828	0.946925	-5.09169	3.79872e-06	-1.60459	0.345772	2.83395	0.00746221
5	lama5	LAMA5	0.345622	0.80648	0.457086	0.616876	-3.52115	5.02429e-06	2.48987	0.0012061	-0.752855	0.781983	-0.683602	0.672545	-4.91999	1.48488e-06	2.83162	0.0201996
7	bmp1b	BMP1	4.42242	0.0150103	-0.236107	0.906965	0.0589979	0.978552	5.33538	0.000277362	2.6016	0.2551	-4.47284	0.0048062	-4.18258	0.02719	2.83023	0.125859
5	tbx22	TBX22	-1.48611	0.401022	0.819204	0.524889	-1.19811	0.382105	2.71814	0.0156417	-2.94313	0.119368	0.719417	0.539165	-2.78383	0.0539816	2.82877	0.00809739
7	gli3	GLI3	2.68227	1.55711e-07	-3.89576	6.8942e-07	0.840791	0.114191	3.90038	4.05067e-19	0.331979	0.921975	-6.69622	1.82335e-09	-1.8646	0.338491	2.82421	0.0468471
3	si:ch1073-100f3.2	SLC25A10	0.894495	0.7091	7.2111	1.88779e-08	0.275763	0.893448	3.93603	0.00403372	-4.73433	0.0606795	4.62937	0.000246185	-5.505	0.00273367	2.82338	0.000529947
7	boc	BOC	0.59093	0.16475	-5.31888	3.20031e-36	0.043476	0.924008	2.46959	1.4495e-17	-0.453869	0.879917	-6.68517	4.90105e-18	-1.14713	0.575659	2.8226	0.0276736
7	bahcc1a	NA	4.49642	2.34067e-12	-2.33313	0.00103899	2.3152	0.000157796	5.66023	4.16463e-24	0.399563	0.905195	-6.90762	1.63325e-12	-2.16439	0.255622	2.81824	0.0557828
1	zp3c	ZP3	-6.39138	6.83789e-08	-6.73913	3.03339e-10	-2.6565	0.0137367	-1.20183	0.290665	-3.94511	0.0537783	-4.46479	0.000731429	0.0522035	0.986024	2.81641	0.0514958
5	myoz3a	MYOZ2	1.13208	0.71158	-1.38918	0.571591	0.787843	0.740783	3.98858	0.0280243	-1.53281	0.633289	-4.27686	0.0258181	-2.0437	0.383035	2.80893	0.0964973
7	fam46ba	FAM46A	0.0160667	0.992555	-1.87336	0.0224342	0.614124	0.534806	2.63312	0.000925108	-1.27968	0.546587	-3.39281	0.000343784	-0.675232	0.726821	2.80784	0.00271665
5	CU929133.1	NA	1.62132	0.358333	-0.421999	0.786276	0.1635	0.926268	3.37689	0.00513513	-0.312339	0.918471	-2.64013	0.0394824	-2.04648	0.216753	2.80259	0.0119399
5	hoxb3a	HOXB3	1.67988	0.0404653	0.917513	0.191446	-6.026	6.1636e-09	3.37182	5.55607e-08	-0.245689	0.947891	-1.19336	0.515089	-8.38583	1.14856e-11	2.80077	0.0815578
5	si:ch211-63p21.1	NA	1.28041	0.41278	1.46877	0.185989	1.87022	0.102083	4.49238	7.02666e-06	-1.91628	0.303585	-1.82679	0.118505	-1.38126	0.377203	2.79978	0.00164813
5	tacr1a	TACR1	-0.0855135	0.965423	-1.84871	0.0768574	3.55573	0.000154641	4.90787	3.60549e-08	-3.75254	0.0846884	-5.66513	3.74013e-06	0.178965	0.952752	2.79745	0.0742107
7	hpn	NA	1.31517	0.343343	-3.57752	0.0007379	-0.397619	0.752552	2.74838	0.00384607	0.0616224	0.984813	-5.26094	2.85581e-06	-1.97671	0.275033	2.79649	0.0350117
5	CABZ01021530.1	NA	-2.12391	0.00174066	-1.51355	0.00900202	-1.61037	0.00739999	1.67127	0.00359888	-2.52689	0.10171	-2.00557	0.0597035	-2.11052	0.094431	2.79597	0.000313095
5	tdp2a	NA	4.35042	4.05535e-05	0.242891	0.854532	1.79688	0.0920935	5.7015	2.52627e-10	0.16004	0.963106	-4.41467	0.000246583	-2.77285	0.0993584	2.79324	0.040406
5	ptprt	PTPRT	0.493722	0.819421	1.36635	0.287222	0.233646	0.889723	3.89979	0.000623958	-2.12426	0.292119	-1.27866	0.359451	-2.53469	0.0771167	2.79282	0.00654461
5	hivep2b	NA	0.992008	0.416819	-2.65065	0.00304014	-2.79927	0.0017606	2.30039	0.00468381	0.214324	0.947891	-3.84833	0.00194693	-4.00439	0.00333243	2.79242	0.0322547
5	myo16	MYO16	0.964797	0.182935	3.11111	3.13519e-10	0.307503	0.656978	4.7223	7.58106e-23	-2.49022	0.156681	-0.166793	0.916239	-3.31692	0.00317368	2.7922	0.00375543
5	zgc:153981	NA	2.68555	0.0699631	-1.5271	0.350115	3.13949	0.0101773	5.16644	3.77076e-06	-1.13414	0.686465	-5.58183	3.99527e-05	-0.679503	0.786017	2.79079	0.0391554
7	errfi1a	ERRFI1	2.41797	1.72547e-07	-1.02374	0.0270575	0.630349	0.194556	3.88316	3.33539e-23	0.0170541	0.994685	-3.81789	7.41905e-06	-2.069	0.131521	2.78482	0.00202493
5	rbfox3a	RBFOX3	3.72099	1.05873e-05	0.587611	0.532346	1.35913	0.118101	4.09938	2.31253e-08	0.999744	0.606293	-2.69435	0.00395357	-1.86895	0.140187	2.78466	1.42469e-11
5	FRMD7	NA	-0.364376	0.891982	-0.38182	0.837726	2.8987	0.0399887	4.34848	0.000789239	-3.46662	0.149617	-3.58543	0.0229104	1.90957	0.207437	2.78426	0.0734763
5	si:dkey-23n7.10	NA	2.6925	0.0310296	0.689228	0.586152	0.956104	0.448493	4.46649	4.90759e-06	-0.338512	0.900495	-2.61415	0.0243816	-2.39865	0.083269	2.78371	0.00265262
7	zmp:0000000912	URGCP	2.23253	0.0305756	-1.60813	0.0633926	1.45696	0.111566	3.99633	4.65076e-07	-0.336733	0.907872	-4.52721	8.47218e-07	-1.29194	0.475072	2.78214	0.0146874
5	kcna4	KCNA4	5.11392	4.93331e-06	-0.474003	0.786835	0.979285	0.479982	5.90563	4.09621e-09	0.881748	0.807035	-5.15775	0.00246229	-3.92732	0.0458749	2.77822	0.126914
7	pcolce2b	PCOLCE2	3.00796	0.0100943	-2.00326	0.0581321	-0.105388	0.94063	4.22364	6.39313e-06	0.3198	0.92467	-5.13997	1.07012e-05	-3.2149	0.0491285	2.778	0.0555595
5	FO704866.1	NA	-0.471457	0.919481	5.39641	0.00667656	3.147	0.17325	6.88522	0.000381359	-6.14349	0.0315694	-0.0149923	0.995264	-2.58676	0.261071	2.77691	0.104254
5	hoxb5a	HOXB5	1.51586	0.214337	-0.15686	0.894541	-4.66847	0.000120031	2.79737	0.00139289	0.239811	0.949253	-1.7305	0.316521	-6.53544	6.37162e-06	2.77299	0.0747968
5	tmtc1	TMTC1	0.877518	0.363159	0.682646	0.346368	-0.250234	0.775083	3.13842	5.35208e-07	-0.902969	0.643039	-1.19877	0.282233	-2.23638	0.0454382	2.771	9.81573e-06
7	angptl4	ANGPTL4	-1.73079	0.147185	-3.82332	7.60159e-06	-1.39152	0.159621	0.624037	0.550102	-1.00648	0.66414	-3.34186	0.000910849	-0.683951	0.732362	2.77094	0.00720465
5	CR354610.1	NA	-0.876504	0.702731	-3.82676	0.0421624	-1.88957	0.241702	0.998594	0.511733	-0.436616	0.883355	-3.67532	0.0406662	-1.64828	0.388769	2.76994	0.0139397
7	CABZ01114051.1	NA	2.53953	0.0113347	-3.17933	0.000157864	1.74797	0.0507514	4.13545	1.70939e-07	-0.145359	0.965909	-6.24961	1.89563e-11	-1.12382	0.605666	2.76775	0.048891
7	meox1	MEOX1	7.06835	8.67323e-16	-1.71418	0.132072	0.409944	0.723626	7.69565	7.58106e-23	1.09582	0.77997	-8.31772	2.65652e-07	-6.29268	0.000872586	2.76374	0.208197
5	hoxa10b	HOXA10	1.06214	0.286139	3.34454	4.61471e-07	-3.08051	0.000403827	4.75329	1.93533e-13	-2.42895	0.338135	0.0894383	0.965376	-6.90125	7.56447e-09	2.76373	0.0781867
7	cthrc1a	CTHRC1	5.98824	0.000223486	4.1662	0.00330028	4.54752	0.00186989	7.64983	1.68445e-08	-0.224067	0.946888	-2.33437	0.0985564	-1.92392	0.294397	2.76344	0.0424856
5	AL590151.2	NA	1.97264	0.58645	1.19015	0.687055	4.12874	0.0721931	5.90831	0.00468635	-2.67448	0.371119	-3.60682	0.0719234	-0.361971	0.908595	2.76231	0.0419091
7	si:ch211-260e23.9	NA	-1.04051	0.28268	-2.97865	5.92401e-06	-1.30201	0.079383	1.1949	0.0960022	-0.877786	0.673056	-3.06145	0.000372361	-1.25195	0.3971	2.76033	0.000262974
6	pdlim5a	PDLIM5	-1.46052	0.53705	-3.43602	0.0298772	-3.93762	0.0159149	1.4669	0.382042	-1.62937	0.612078	-3.7951	0.0257079	-4.36495	0.0225147	2.75869	0.136233
5	zgc:114120	NA	-2.08622	0.204292	-3.29972	0.0241743	-1.21122	0.358947	1.92523	0.0891013	-2.76675	0.259312	-4.18236	0.00979765	-1.95021	0.33299	2.7584	0.0512105
5	zgc:112234	HIST1H2BD	-3.2861	0.270392	1.86574	0.267161	-1.95774	0.335126	3.65043	0.019569	-5.728	0.0578832	-0.391727	0.862616	-4.57786	0.0249428	2.75825	0.128583
5	trpa1b	TRPA1	2.85849	0.147053	1.21372	0.489077	1.10376	0.559199	4.93537	0.000724612	-0.700629	0.813766	-2.57552	0.0759179	-2.71117	0.107722	2.75695	0.0356192
5	foxo3b	FOXO3	-0.358174	0.726599	-1.5777	0.00771687	0.161587	0.843356	2.24104	0.000101792	-1.27815	0.485143	-2.69264	0.00211803	-0.766658	0.638704	2.75522	5.34502e-05
2	zgc:171226	NA	9.12942	2.80061e-09	-1.56829	0.452809	1.29861	0.47167	3.61763	0.0153604	6.89512	0.00012088	-4.06159	0.00556324	-1.01424	0.576522	2.75463	0.000428818
7	ghrb	GHR	1.42771	0.183687	-4.338	3.74409e-07	0.84163	0.360625	3.16992	3.1034e-05	-0.321602	0.923024	-6.46945	1.05906e-11	-1.05988	0.63182	2.75226	0.0492813
5	adamts8a	ADAMTS8	1.81549	0.0486073	-1.61479	0.0579522	-0.770292	0.393301	2.99328	2.22104e-05	0.36524	0.896187	-3.49641	0.00164544	-2.68781	0.0554622	2.75087	0.0109579
5	si:dkey-23a13.22	HIST2H2BE	-1.19857	0.427804	0.281837	0.819921	-0.764465	0.527655	3.01836	0.00145513	-2.97674	0.0934317	-1.53468	0.252168	-2.63985	0.0595167	2.74983	0.0103207
7	map2k1	MAP2K1	4.04629	1.19025e-11	-1.33523	0.0294794	2.43647	1.24217e-05	5.29191	1.41684e-24	0.27113	0.931895	-5.56325	6.28287e-10	-1.66128	0.363614	2.7476	0.032813
7	lrp1aa	LRP1	-0.93916	0.433794	-4.79161	2.22479e-10	-2.12512	0.0103887	0.730523	0.419424	-0.240752	0.934995	-4.44864	7.91913e-07	-1.66196	0.314512	2.74397	0.0141418
5	fosab	FOS	1.97742	0.00313023	2.47539	5.59401e-06	0.371594	0.601728	4.4142	4.01142e-17	-1.10649	0.60317	-0.602009	0.667212	-2.93043	0.0105163	2.74116	0.00298081
7	ntrk2a	NTRK2	3.35831	0.0647197	-4.23367	0.0147961	-0.378402	0.848968	4.41602	0.00173955	2.95908	0.159848	-7.61457	7.41725e-06	-3.70589	0.0865975	2.73952	0.180392
5	hsp70.1	HSPA1L	-0.676691	0.6481	3.20701	7.28967e-05	2.7441	0.00121647	5.22386	1.70609e-11	-4.68813	0.000520494	-0.695972	0.639246	-1.23228	0.480734	2.73688	0.0100292
5	nog2	NOG	0.933337	0.657552	-4.61597	0.0119039	-2.20112	0.176238	2.0445	0.129521	0.46247	0.90198	-5.58662	0.00279778	-3.09534	0.140119	2.73541	0.0887273
5	hspb6	HSPB6	1.90645	0.26522	1.39883	0.293735	0.326416	0.847625	4.24738	0.000351187	-1.00398	0.683767	-1.65349	0.223016	-2.81163	0.0458749	2.73245	0.0159934
7	CU459094.3	NA	0.468673	0.788581	-2.96631	0.00301271	3.35733	0.000663882	4.66105	5.51116e-07	-2.95772	0.237862	-6.57272	1.96488e-08	0.214351	0.945168	2.72773	0.104721
5	zgc:194443	NA	3.90742	0.00177869	2.36055	0.0329727	1.92797	0.107506	5.61961	4.10977e-08	-0.295921	0.915584	-2.11172	0.0796608	-2.56707	0.0573588	2.72337	0.00778011
5	tbr1a	TBR1	0.333178	0.874013	1.97634	0.079721	2.29401	0.0449699	4.5022	8.51899e-06	-2.9282	0.0904013	-1.30509	0.331123	-0.920319	0.617507	2.72148	0.000966902
7	akap12b	AKAP12	1.24018	0.00258935	-4.47818	4.92212e-40	-0.921752	0.0123171	2.3355	8.88135e-13	0.44716	0.879917	-5.75083	6.16417e-12	-2.10655	0.213491	2.71657	0.0349014
5	si:dkey-16m19.1	NA	0.475553	0.793738	0.598032	0.615031	-2.52608	0.0206492	2.62119	0.0103055	-0.793251	0.757619	-0.714227	0.645029	-4.08746	0.000330839	2.71623	0.0205184
7	CH25H	NA	3.91565	0.00122032	-0.716996	0.582463	0.157262	0.919048	4.1082	5.57139e-05	1.3462	0.615376	-4.016	0.00181957	-3.12834	0.0563534	2.71503	0.0513173
7	CR847953.1	NA	-0.911994	0.0270547	-3.98891	3.37384e-31	-0.969841	0.00485176	1.22441	0.000147318	-0.781615	0.721551	-4.13616	6.84847e-09	-0.9126	0.586418	2.71502	0.00122491
5	si:dkeyp-77c8.2	NA	2.61259	0.0738533	-2.76843	0.105598	-2.82533	0.0803085	3.33379	0.00366823	0.955915	0.805726	-5.09452	0.011103	-5.29087	0.0143742	2.71427	0.175161
7	cxcl18b	CXCL11	1.87272	0.0227535	-1.84201	0.00635571	2.87065	1.28821e-05	4.5443	2.78752e-13	-1.37032	0.566259	-5.32898	2.37288e-10	-0.282022	0.909392	2.71412	0.0268788
5	twf2b	TWF2	2.32075	0.0214526	-0.281977	0.806164	-0.454997	0.691938	3.55788	8.65089e-06	0.279991	0.919319	-2.71561	0.0189311	-2.92324	0.0227727	2.70879	0.006548
7	ifit8	NA	2.99623	0.107604	1.05905	0.514016	1.79554	0.268985	5.02294	0.000292446	-0.662815	0.825948	-2.85972	0.0367843	-2.07733	0.258281	2.70858	0.0556834
7	mmp2	MMP2	2.36635	0.0728164	-4.96395	5.25368e-07	-0.0809547	0.956029	3.34468	0.000937842	0.593308	0.866883	-7.26339	2.49416e-11	-2.29199	0.2717	2.70583	0.114109
7	edar	EDAR	5.07865	8.77495e-09	-3.10809	0.0565295	-1.97647	0.127935	4.51646	2.3137e-08	2.26741	0.478006	-7.04292	0.000457382	-5.72466	0.00502132	2.70483	0.180928
5	zgc:153409	HIST1H4A	0.298072	0.892684	0.973828	0.459262	0.338317	0.832551	3.2893	0.0029391	-1.69755	0.370505	-1.02721	0.430528	-1.79539	0.20446	2.7023	0.000360355
5	SNORA42	NA	-1.45534	0.581029	1.54366	0.331201	0.411493	0.838203	3.24596	0.0256116	-3.49059	0.139388	-0.303345	0.876475	-1.64424	0.421231	2.70162	0.0456496
5	si:dkey-108k21.24	NA	-2.43906	0.427983	1.92	0.229835	-2.36454	0.268867	3.11496	0.0392565	-4.36878	0.164478	0.374653	0.863384	-4.49209	0.0391278	2.70136	0.0996412
5	CR936540.3	NA	3.88437	0.0640483	-1.25266	0.619892	0.271087	0.91832	4.64492	0.00623316	2.62654	0.258738	-4.82893	0.0219843	-3.34517	0.151956	2.69723	0.164521
5	si:dkey-84o3.2	HTRA2	2.00936	0.548264	2.70407	0.245832	-1.45793	0.638713	4.8116	0.0237565	-1.52853	0.640216	-0.818166	0.708659	-5.25235	0.0127465	2.69701	0.0898546
7	zfp36l2	ZFP36L2	2.05411	3.69858e-05	-1.3503	0.00228087	-0.585506	0.249368	3.13616	3.08068e-14	0.455144	0.861046	-3.40056	0.00035771	-2.60827	0.0423052	2.69455	0.00719545
7	mamdc2a	MAMDC2	-0.511779	0.593715	-4.51845	3.85166e-13	-2.93415	5.80116e-07	0.551319	0.409878	0.481038	0.860563	-3.9734	8.64092e-05	-2.37862	0.102683	2.6931	0.0155967
5	srpk2	SRPK2	0.11207	0.947545	-0.180418	0.865111	0.406514	0.703318	2.87723	0.000364316	-1.4772	0.398833	-1.89833	0.0591642	-1.24719	0.375504	2.69296	0.000112361
5	egr1	EGR1	1.20541	0.228396	1.57239	0.0311039	1.47388	0.0577273	3.99329	4.22444e-09	-1.50243	0.408254	-1.18886	0.310027	-1.30129	0.369778	2.6928	0.000606354
7	cd151	CD151	0.809145	0.481297	-2.85356	0.000154378	0.703684	0.427798	2.73415	0.000160333	-0.552841	0.835431	-4.53504	3.38456e-07	-0.73035	0.721927	2.69153	0.0161205
7	ntf3	NTF3	2.95664	0.153241	-2.41996	0.250072	0.269309	0.904518	3.84768	0.0144671	2.12015	0.408149	-5.23478	0.00660598	-2.46484	0.294705	2.68864	0.159359
7	si:ch211-158d24.4	NA	0.256706	0.88063	-4.31487	2.34072e-06	-3.09392	0.000877479	1.21662	0.21634	0.611293	0.841245	-4.49635	0.000143343	-3.24148	0.0384106	2.68828	0.0567173
7	calcoco1a	CALCOCO1	0.195086	0.876169	-1.96755	0.00288962	1.16871	0.10956	2.8768	6.54882e-06	-1.39073	0.499567	-3.77735	1.61597e-05	-0.336718	0.877328	2.68544	0.00669401
5	ulk2	ULK2	1.08881	0.0649336	0.678015	0.16477	1.22438	0.0110731	3.73227	1.3784e-18	-1.34994	0.383618	-1.89582	0.0259536	-1.29215	0.279403	2.68415	2.29957e-13
5	hist1h4l	HIST1H4A	0.00997742	0.998786	5.29531	0.00654203	2.89349	0.199349	6.69284	0.000456905	-5.49599	0.0558478	2.0667	0.0984462	-2.69943	0.1889	2.68336	0.100805
7	klf15	KLF15	1.93157	0.114673	-3.53185	0.000227575	1.11544	0.297232	3.42964	0.000149245	-0.0611426	0.985355	-5.90157	4.93022e-09	-1.0687	0.629828	2.68094	0.0617853
1	tp53	TP53	-11.7944	9.30378e-13	-4.85871	0.000300132	-3.80468	0.00793581	-2.1363	0.147938	-8.47428	1.88347e-05	-1.53382	0.437291	-0.288732	0.931618	2.68034	0.166685
5	si:dkeyp-118a3.2	NA	-1.2026	0.625968	-4.52973	0.0197762	0.283733	0.887355	2.65532	0.0682395	-2.62387	0.375584	-6.13927	0.00101813	-1.16973	0.672513	2.68011	0.12607
5	pcdh1gb9	PCDHB3	4.46898	0.0299396	-0.733438	0.788628	3.23885	0.0995829	5.80456	0.000770602	0.161696	0.965909	-5.46751	0.00174153	-1.35704	0.569091	2.67899	0.0537536
5	hist1h4l	HIST1H4A	-0.460067	0.866347	3.22128	0.0140394	1.45049	0.350714	4.82506	0.000126313	-4.08901	0.0303115	1.32911	0.196257	-2.24158	0.166821	2.67794	0.024293
7	sox9b	SOX9	3.1125	0.000370457	-1.46705	0.0752577	0.239692	0.818547	3.3554	5.243e-06	1.22822	0.583623	-4.02232	2.86013e-05	-2.25039	0.125254	2.67767	NA
7	col26a1	NA	4.96058	1.23809e-15	-3.78212	4.2841e-05	-1.15484	0.102087	4.38072	2.82676e-15	2.23586	0.459053	-7.6612	2.33492e-07	-4.92625	0.00725142	2.6725	0.156802
5	kitb	KIT	-1.08994	0.483171	-1.88133	0.0915122	1.28194	0.244973	3.07296	0.00126728	-2.9425	0.12002	-3.88687	0.000720323	-0.450458	0.847545	2.66883	0.0242141
5	hist1h4l	HIST1H4A	0.0729897	0.987312	3.41769	0.122025	-1.35402	0.662208	4.85179	0.0232744	-3.58497	0.265445	0.0233786	0.992765	-5.16154	0.027751	2.66842	0.174391
5	irx1b	IRX1	1.5296	0.197154	-4.06336	0.00426704	-1.40276	0.180239	2.41958	0.0054878	0.706082	0.830046	-5.37056	0.00101307	-2.81952	0.133862	2.66824	0.0839217
5	BX324164.2	NA	-2.52125	0.383752	0.598306	0.731331	0.605853	0.739649	3.34736	0.013255	-4.68508	0.0797752	-1.55954	0.327443	-1.51823	0.431901	2.66769	0.027253
5	si:dkey-103g5.4	NA	-1.35403	0.347051	-4.18666	0.00435027	-1.34334	0.227621	2.26496	0.0160848	-2.38742	0.375514	-5.42031	0.00153283	-2.5251	0.210984	2.66261	0.100386
7	adamts12	ADAMTS12	1.14973	0.318538	-3.7198	0.000104116	-1.86095	0.0365851	2.83152	0.000288903	-0.284762	0.934224	-5.50389	9.78649e-06	-3.67782	0.0198599	2.66253	0.0765603
5	adgrl2a	ADGRL2	0.589904	0.823552	-0.700577	0.686696	-1.36571	0.429184	2.94056	0.0493852	-1.04049	0.726809	-2.53513	0.0948266	-3.23414	0.0580255	2.65882	0.0880353
1	csad	CSAD	-3.40736	8.931e-14	-7.31841	8.19496e-31	-2.65323	4.28579e-11	-0.916655	0.0340249	-1.19129	0.612591	-5.41222	3.81396e-09	-0.37464	0.872963	2.65701	0.0189485
7	CR381618.1	NA	3.11319	3.24789e-07	-2.84978	3.99236e-05	1.38157	0.0210096	4.21243	5.70828e-16	0.418805	0.892494	-6.04495	4.76327e-10	-1.65448	0.381298	2.65248	0.0524803
7	MDFI	NA	2.15885	0.042016	-2.64933	0.00319683	0.020618	0.986703	3.17224	0.000116279	0.527697	0.864245	-4.81018	1.4274e-05	-2.0071	0.267363	2.65223	0.0550762
5	fign	FIGN	1.05664	0.628349	-2.18216	0.27929	1.862	0.211832	3.91427	0.00241949	-1.58008	0.556761	-5.03998	0.00334661	-0.765296	0.756921	2.64743	0.0367814
1	CABP7 (1 of many)	NA	-5.10169	0.139855	-5.84397	0.0211821	-6.56846	0.0126189	-2.9284	0.24181	-0.588343	0.892043	-1.62703	0.486489	-2.46052	0.332293	2.64491	0.13554
7	rasgef1bb	RASGEF1B	2.2667	2.82697e-07	-3.13982	1.20945e-14	0.465442	0.323578	3.43953	2.79934e-20	0.320585	0.914519	-5.5322	2.52856e-12	-1.82683	0.276986	2.6437	0.0314409
7	KIF1C	NA	1.99079	0.00524487	-3.28247	1.26043e-06	1.44008	0.024035	3.69253	5.459e-11	-0.314474	0.918357	-5.95929	4.91391e-13	-1.00849	0.620169	2.64296	0.0353855
5	CT737182.1	NA	-1.15397	0.437053	-1.35066	0.200445	-2.69255	0.0101567	0.964541	0.381014	-0.785131	0.72275	-1.0842	0.391155	-2.56835	0.0344539	2.64045	0.00289272
7	fgd1	FGD1	2.14496	0.044853	-1.30194	0.160488	0.725988	0.481235	3.48056	2.19255e-05	0.119893	0.967164	-3.70854	0.000167221	-1.59123	0.32512	2.64018	0.0151831
5	ypel2b	YPEL3	-0.177272	0.944986	-2.33496	0.18883	1.97025	0.139132	3.40943	0.00431985	-2.3504	0.333154	-4.71708	0.00416588	0.0161375	0.994961	2.63951	0.0511453
7	col5a1	COL5A1	3.13851	0.00426863	-3.98743	9.99397e-06	-1.43373	0.166671	3.80503	2.16225e-05	0.983389	0.768003	-6.76397	3.33521e-08	-4.19762	0.0174863	2.63717	0.144985
5	stambpl1	STAMBPL1	0.331368	0.702821	-1.97812	0.000398511	-1.11375	0.0495229	2.082	2.06054e-05	-0.372717	0.873975	-2.9586	0.000931132	-2.10221	0.0825676	2.63304	0.000537088
7	palmdb	PALMD	5.03558	0.0266198	-1.5095	0.524609	2.08753	0.334598	3.78703	0.0487758	2.50075	0.396925	-5.2737	0.00347948	-1.54185	0.576483	2.63268	0.101952
5	SNORD52	NA	1.14825	0.728357	1.81913	0.405971	2.30532	0.290845	4.39342	0.020871	-1.97292	0.438235	-1.33536	0.434921	-0.789572	0.736432	2.63219	0.0314785
5	creld1a	NA	1.06748	0.491886	-2.45604	0.0834025	1.50439	0.181514	3.67677	0.000145245	-1.32735	0.584576	-5.08455	0.000114548	-0.90878	0.663749	2.6318	0.028648
7	anos1b	ANOS1	3.20896	0.0187676	-2.33706	0.0634234	1.68401	0.180316	4.41655	4.65516e-05	0.273336	0.943153	-5.75741	2.6318e-06	-1.55909	0.495123	2.63159	0.110349
5	BX005254.1	NA	1.30125	0.56683	3.07088	0.0316719	-2.41794	0.260643	4.51396	0.000988039	-1.98602	0.453215	0.0121213	0.99547	-5.92681	0.00137168	2.63104	0.0688246
7	si:ch211-281g13.5	NA	2.69907	0.0737057	1.18976	0.357851	2.35877	0.0630402	4.77485	2.4914e-05	-0.746786	0.761842	-2.4881	0.0315014	-1.20684	0.491703	2.62813	0.0171245
7	gfra2a	GFRA2	4.52888	0.039443	-1.0971	0.663745	1.03537	0.656586	4.10905	0.0247851	4.19246	0.0011302	-4.60792	0.0214692	-2.45648	0.312693	2.62601	NA
1	A2ML1 (1 of many)	NA	-11.2636	1.47706e-07	-12.0061	7.43589e-12	-9.74799	1.50283e-11	-8.20692	1.62883e-09	-1.6896	0.655045	-2.62679	0.210014	0.0190058	0.994968	2.6244	0.151218
5	rph3aa	RPH3A	3.79826	0.000326602	0.165657	0.907575	3.71193	9.41816e-05	5.62592	2.72245e-10	-0.46468	0.871956	-4.4183	6.2162e-05	-0.607063	0.788194	2.62433	0.0308403
5	SNORA57	NA	1.28708	0.541681	4.84072	0.000128905	2.3683	0.103746	6.18482	5.97261e-07	-3.71495	0.0664268	1.79564	0.101448	-2.71981	0.109566	2.62257	0.0631015
6	cyp17a2	CYP17A1	-8.98566	3.12376e-06	-6.4958	6.25839e-06	-7.28296	4.15761e-07	-3.32374	0.000978739	-6.17442	0.0705586	-3.85198	0.100793	-4.57323	0.0891081	2.62198	0.0742732
5	fam131ba	FAM131B	1.41166	0.355416	0.867581	0.473419	-0.831712	0.540847	4.00359	7.34184e-05	-1.31622	0.586521	-2.01522	0.142049	-3.77957	0.00382912	2.61986	0.0348187
5	si:ch211-113a14.18	HIST1H1E	0.145305	0.970033	4.45423	0.0109455	1.07159	0.643559	5.70901	0.000896173	-4.38933	0.0812582	2.77426	0.00308144	-3.5837	0.0628999	2.61848	0.128039
5	tmigd1	TMIGD1	-1.06889	0.489849	-4.60848	0.00181034	-0.924327	0.436799	1.76413	0.0826774	-1.58039	0.526369	-5.32451	0.000475272	-1.49538	0.442389	2.61805	0.0459821
5	glrba	GLRB	3.68449	0.0130646	-0.295571	0.886893	3.52179	0.00818381	5.69248	2.90183e-06	-0.663823	0.820118	-4.97755	0.000281434	-0.937416	0.672121	2.61606	0.0349014
5	si:ch211-250c4.5	CCDC110	-0.483888	0.811657	0.290287	0.837726	-0.667842	0.637499	4.1476	7.33879e-05	-3.44459	0.119141	-2.76895	0.0656067	-3.78669	0.0191682	2.61575	0.0928382
1	hbbe1.1	HBE1	-2.49352	0.412982	-5.55953	0.0186824	-2.69197	0.244631	0.253484	0.922896	-1.48377	0.688237	-4.79163	0.0241756	-1.8212	0.511007	2.60801	0.188116
5	cadm2a	CADM2	2.51418	0.0444345	-3.90063	0.0210987	2.35119	0.0301516	4.33347	7.92491e-06	-0.461818	0.892337	-7.2146	5.02969e-06	-0.679941	0.798293	2.6075	0.0702395
6	ptprna	PTPRN	0.537742	0.835965	-6.80352	0.000331163	-0.609761	0.742951	1.93669	0.204635	-0.671447	0.868576	-8.33423	5.12204e-06	-2.03503	0.423315	2.60658	NA
5	rbms2b	RBMS2	1.39558	0.01292	0.259328	0.641344	1.84008	6.81424e-05	3.79095	6.38164e-19	-1.10822	0.53015	-2.43838	0.00353032	-0.666561	0.671311	2.60388	2.14832e-05
7	sema4c	SEMA4C	4.83828	2.72855e-19	-3.85905	7.24271e-06	4.63209	7.47215e-22	6.50578	6.08109e-43	-0.290802	0.942555	-9.24506	1.47641e-17	-0.574771	0.851179	2.60388	0.157254
5	CABZ01079721.1	NA	2.56285	0.0118228	1.18694	0.192434	1.64712	0.0745425	4.30698	8.21271e-08	-0.376242	0.873908	-1.99674	0.0542283	-1.49874	0.278696	2.60365	0.00124956
5	CABZ01052290.1	NA	0.689565	0.598958	-0.347728	0.721615	-1.54002	0.0798229	2.4096	0.00253449	-0.351736	0.884549	-1.60256	0.15529	-2.87748	0.00679894	2.60288	0.00280472
5	gabrb2	GABRB2	3.60597	0.0718254	1.45227	0.413667	0.166579	0.942484	3.50464	0.0297636	2.54232	0.0904509	-1.39299	0.370931	-2.78965	0.0830784	2.60006	NA
5	si:dkey-23a13.17	HIST1H1E	0.00990364	0.998786	1.73928	0.458548	3.75484	0.0678058	6.20062	0.000766318	-5.0244	0.0918566	-3.3839	0.0625807	-1.24094	0.631571	2.59908	0.120539
7	emx3	EMX1	4.23306	0.0579075	-0.960514	0.680141	1.92442	0.354355	5.17452	0.00331725	2.99526	0.0738251	-5.11014	0.00314108	-2.13262	0.380555	2.59906	0.185861
7	plekhn1	PLEKHN1	4.76233	3.21957e-11	-1.62262	0.0307102	2.76413	4.08772e-05	5.70784	5.56707e-20	0.591554	0.851503	-6.31081	1.54636e-10	-1.80479	0.358625	2.59873	0.0836752
7	pvrl1b	NECTIN1	3.50768	9.57601e-05	-2.3052	0.00543633	-0.86329	0.359188	2.07337	0.0102326	2.83061	0.122682	-4.41524	8.4408e-05	-2.91251	0.0630694	2.5949	0.00908892
7	ggt5a	GGT5	1.56221	0.127297	-1.71162	0.0409527	-1.0793	0.229349	2.7051	0.000343569	0.338981	0.901365	-3.35991	0.00130111	-2.72087	0.0397075	2.59465	0.0168427
7	bmp2b	BMP2	6.07468	3.75597e-12	-2.98246	0.0405408	0.322434	0.78635	6.56259	3.59819e-17	1.22001	0.744762	-8.48312	2.29102e-06	-5.2422	0.00836728	2.5941	0.234674
5	usp2a	USP2	0.588503	0.689587	-0.268863	0.805303	-0.7164	0.497852	3.42644	4.69593e-05	-1.59162	0.467718	-2.61698	0.0273554	-3.08765	0.0187622	2.58974	0.0288428
5	ank2a	ANK2	3.94514	0.00377456	0.236809	0.886742	2.96288	0.0171391	5.39121	1.591e-06	-0.029331	0.992646	-4.13308	0.00029915	-1.23731	0.513422	2.58877	0.0343245
5	BX005254.3	NA	1.22914	0.473797	2.47363	0.0292541	-4.76333	0.00838444	3.90688	0.000302492	-1.42341	0.647058	-0.0196077	0.993151	-7.67013	1.72837e-05	2.58235	0.125079
5	plch1	PLCH1	3.31174	0.0642117	-3.51122	0.0811275	2.1488	0.175302	4.68869	0.000722823	0.0484222	0.990356	-7.1945	4.17815e-05	-1.37419	0.583321	2.58006	0.144884
5	srgap1b	SRGAP1	-0.368814	0.866594	-0.412949	0.775008	1.3617	0.309193	2.97465	0.0111596	-2.12953	0.296081	-2.29602	0.06509	-0.259488	0.914015	2.57602	0.0297361
7	rasl11a	RASL11A	3.75186	1.84478e-10	-4.34226	5.7435e-09	-0.0507474	0.950111	3.72432	5.41905e-13	1.60511	0.582764	-7.40567	1.21451e-10	-2.99245	0.12013	2.5732	0.130045
7	spag9a	SPAG9	1.47916	0.062638	-2.94665	5.65775e-06	0.943943	0.175802	3.1614	8.62334e-08	-0.318519	0.910647	-5.07013	1.41923e-10	-0.996365	0.597111	2.57302	0.024642
5	C1GALT1 (1 of many)	NA	2.62556	0.0156335	-0.853121	0.470981	-0.366232	0.775259	4.10524	2.08564e-06	-0.0767946	0.981589	-3.94863	0.00219001	-3.47604	0.0205808	2.572	0.0622027
5	SNORD35	NA	1.59286	0.618537	2.10847	0.343399	2.17953	0.33866	4.4767	0.0199733	-1.58971	0.521747	-1.09064	0.520041	-1.0398	0.611801	2.572	0.00808987
7	cyr61	CYR61	3.11287	0.00037457	-2.13996	0.00559984	0.0896734	0.935273	3.90696	7.67096e-08	0.779294	0.783563	-5.03147	9.79012e-07	-2.75421	0.0864973	2.57177	0.0662991
5	dre-mir-92a-2	NA	-1.21007	0.650233	1.60355	0.269579	1.20767	0.447932	3.45317	0.00758842	-3.4745	0.110167	-0.532196	0.741183	-1.02164	0.593633	2.56965	0.0150514
5	BAALC	NA	2.88834	0.112949	2.26596	0.148183	1.74643	0.306994	5.01656	0.000314523	-0.827124	0.716809	-1.56894	0.222554	-2.15279	0.123584	2.56862	0.00325966
5	diras1a	DIRAS1	5.83245	0.00442615	0.286542	0.909605	4.25982	0.0225815	6.85203	6.12933e-05	0.484263	0.912641	-5.55873	0.00179893	-1.43183	0.631142	2.56691	0.239721
7	gpx7	GPX7	4.56403	4.33208e-08	-1.88811	0.0650811	1.99527	0.0162166	5.39838	1.02038e-13	0.723139	0.813781	-6.25005	4.59798e-08	-2.33081	0.205302	2.56425	0.0902612
7	CABZ01069287.1	NA	3.15769	0.000186177	-3.77362	1.26211e-05	0.880356	0.309117	4.07029	7.88978e-09	1.78322	0.407155	-6.84262	2.30226e-11	-2.09154	0.272788	2.56184	0.0944975
7	zgc:154058	NA	3.39863	1.42653e-07	-2.84935	0.00139142	3.74808	4.7249e-11	5.37635	1.79572e-22	-0.662159	0.830637	-7.24867	3.67842e-12	-0.284918	0.918638	2.56171	0.0884278
5	actr3b	ACTR3B	0.902415	0.668637	-0.990713	0.545164	2.36136	0.0822165	4.02218	0.00102342	-1.89743	0.405542	-3.99951	0.00191065	-0.315624	0.899908	2.56059	0.0409507
5	syt9b	SYT9	1.61354	0.30039	-2.4099	0.0656199	-1.73369	0.183711	2.45491	0.0285454	0.718577	0.819856	-3.88354	0.00778207	-3.21597	0.0621508	2.55771	0.0912591
5	vgll3	VGLL3	-4.93424	1.93524e-07	-2.78999	0.000596371	-3.30374	6.157e-05	0.648211	0.493508	-4.42688	0.00965527	-2.35415	0.0894221	-2.93044	0.0604917	2.55657	0.0645949
7	TRPM6	NA	3.70456	1.27756e-14	-1.89906	0.0013142	0.754914	0.156148	3.92856	4.33e-20	1.31141	0.583948	-5.05082	2.70309e-07	-2.26562	0.160252	2.5545	0.0426367
1	pgr	PGR	-5.97815	1.99629e-06	-9.11018	1.49427e-09	-9.03524	1.29043e-11	-4.35966	5.4756e-05	-0.238695	0.946888	-3.72987	0.0386529	-3.68923	0.0540687	2.55419	0.0894016
7	gdf6a	GDF6	2.53414	0.0817651	-3.78161	0.00637003	-1.45294	0.27622	3.16586	0.00510247	2.28297	0.341709	-5.93222	0.000101115	-3.58013	0.0585852	2.5535	0.157464
5	rhobtb1	RHOBTB1	3.22183	0.133263	-2.16301	0.354382	3.66615	0.0384615	5.43448	0.000823947	-0.917563	0.788028	-6.59476	0.00013884	-0.46349	0.881151	2.55168	0.124237
7	nudt4a	NUDT4	0.213543	0.872923	-3.10345	2.19094e-05	-0.657528	0.442048	1.7339	0.0163626	-0.135644	0.960693	-3.82104	8.10391e-06	-1.21281	0.447024	2.54932	0.00859376
6	pimr199	NA	-2.60788	0.49453	-3.48737	0.187767	-8.39956	0.00329747	-1.18129	0.696388	-0.0241236	NA	-1.10559	NA	-6.23028	NA	2.54852	NA
7	cbfa2t3	CBFA2T3	-1.28187	0.163077	-3.58992	3.70578e-08	-2.58206	0.000151841	0.325222	0.698301	-0.241334	0.922554	-2.86454	0.00104335	-1.7905	0.165073	2.54774	0.00199967
5	col28a1b	COL28A1	1.82338	0.109372	0.894984	0.357976	-0.979897	0.355953	3.8238	4.34933e-06	-0.692301	0.780304	-1.79517	0.154163	-3.80636	0.000458143	2.5459	0.020699
2	ecm2	ECM2	4.18852	2.51585e-05	-6.88051	9.19502e-06	-2.47687	0.0111419	0.664617	0.52749	5.62059	0.00170818	-9.11328	6.01538e-06	-4.77358	0.0372598	2.5449	0.0968553
5	NA	NA	-0.437283	0.861092	-0.528514	0.760056	0.545678	0.74421	2.57537	0.0442343	-1.74925	0.402867	-1.92054	0.163439	-0.786145	0.682412	2.54438	0.00564062
5	spry4	SPRY4	1.84663	0.0819575	2.05556	0.0123873	1.87831	0.0314294	4.32987	2.57243e-08	-1.22762	0.523995	-1.07687	0.369476	-1.28041	0.383282	2.54165	0.00348949
5	snoU2_19	NA	1.0339	0.55149	1.51081	0.197438	0.434493	0.767119	3.4414	0.00126072	-1.13855	0.598877	-0.662955	0.643375	-1.91573	0.188286	2.54109	0.0089622
7	slc7a2	SLC7A2	1.52731	0.189364	-5.83915	2.21127e-07	-2.95468	0.00100074	2.02823	0.0194365	2.21248	0.385986	-6.86614	3.71224e-06	-3.99225	0.0300237	2.5399	0.168576
7	spry2	SPRY2	1.68913	0.000476324	-2.58421	5.22476e-10	2.12457	1.97408e-07	3.76419	2.24638e-22	-0.779221	0.755572	-5.3541	1.6095e-13	-0.312678	0.894348	2.53987	0.0319922
7	efcc1	EFCC1	2.60365	0.012402	-4.28898	0.00715745	2.59684	0.00433777	4.54892	4.22205e-08	-0.636751	0.849519	-7.84637	2.66083e-07	-0.687618	0.798688	2.53933	0.0937919
7	camta1b	CAMTA1	0.0126402	0.994868	-3.76116	3.01137e-05	0.904263	0.392925	2.42703	0.00713297	-1.15446	0.647765	-5.19539	3.82842e-08	-0.163444	0.950979	2.53644	0.0560355
7	NA	NA	3.07501	0.000544062	-1.7055	0.0647571	0.665761	0.48838	3.90716	1.39161e-07	0.71566	0.801095	-4.51297	7.70808e-05	-2.17423	0.205934	2.53629	0.0627528
7	plpp2a	PLPP2	0.778457	0.400463	-3.44221	3.76496e-07	-2.75754	2.14411e-05	1.6196	0.00989855	0.703274	0.798432	-4.09427	0.000252566	-3.40641	0.0130887	2.5345	0.0513258
7	magixb	NA	3.90056	0.0819587	-1.59543	0.534637	3.82494	0.0492837	5.7715	0.00116195	-0.537405	0.879917	-6.36749	0.000234432	-0.693842	0.807663	2.53412	0.113909
7	magi1a	MAGI1	2.61552	6.86477e-05	-1.57838	0.010857	2.90782	2.98807e-07	4.54717	3.6424e-17	-0.621838	0.820501	-5.14861	4.24516e-09	-0.315035	0.897582	2.52904	0.0472946
5	CR381686.3	NA	0.822212	0.625883	1.83677	0.0834117	0.612714	0.640865	3.77049	0.000116988	-1.72772	0.327665	-0.682746	0.596769	-2.0725	0.0967166	2.52889	0.001705
7	mat1a	MAT1A	0.468623	0.771899	-2.25612	0.0164633	-0.269638	0.828988	2.29844	0.0128091	-0.505647	0.841905	-3.52559	0.000196196	-1.42102	0.370687	2.52753	0.0160257
5	cltcl1	NA	0.951771	0.632982	1.70804	0.181389	0.275186	0.870151	3.56211	0.00288516	-1.37018	0.525555	-0.583429	0.694589	-2.21172	0.123471	2.52558	0.022142
1	grxcr1	GRXCR1	-6.08412	0.0147312	-6.82656	0.000368772	-7.55106	0.000119832	-2.99554	0.0648481	-1.90381	0.628472	-2.84075	0.204995	-3.61384	0.142029	2.52553	0.184851
5	snap23.2	NA	0.619122	0.726818	0.0885722	0.949265	-0.608403	0.639518	2.49719	0.0166759	-0.563648	0.810171	-1.2397	0.309031	-2.01103	0.129565	2.52251	0.00798078
5	NA	NA	-1.06834	0.626619	4.84187	3.15964e-05	2.89253	0.0239859	6.15935	7.0942e-08	-6.09308	0.000288806	0.103641	0.957716	-2.18345	0.2384	2.52231	0.0939638
5	AGBL1	NA	-0.295938	0.908634	1.45585	0.301452	-2.66435	0.126954	3.39762	0.00781676	-2.51482	0.324648	-0.686949	0.719972	-5.04413	0.00298064	2.52183	0.104739
7	nrg3b	NRG3	2.11094	0.127989	-1.6809	0.204307	2.19937	0.0521061	3.95852	0.000101868	-0.525307	0.853399	-4.62567	8.1732e-05	-0.460286	0.845814	2.52064	0.04431
7	tjp2b	TJP2	1.81402	0.00309585	-2.36094	3.45845e-06	-0.503288	0.417892	2.77094	1.95559e-08	0.541981	0.832339	-4.132	1.79732e-06	-2.19559	0.123052	2.51956	0.0225382
5	lxn	LXN	-1.04519	0.0551317	-2.1128	2.44327e-07	-1.35008	0.00205833	1.48532	0.000398678	-1.28762	0.453659	-2.54051	0.00214167	-1.71918	0.14926	2.51696	0.000298651
5	cacna1eb	NA	-0.272227	0.907938	1.02222	0.451241	-0.264979	0.875454	3.07982	0.0107707	-2.15965	0.261992	-0.834749	0.55825	-2.28385	0.109899	2.5155	NA
7	plcd3a	PLCD3	0.379455	0.79713	-3.03471	0.0002418	-0.6586	0.512261	1.72524	0.0420261	0.0566909	0.983216	-3.75463	4.53306e-05	-1.21229	0.469933	2.51548	0.0186443
5	hist1h4l	HIST1H4A	-2.94399	0.446238	3.61724	0.102966	0.175	0.956537	4.94782	0.0222206	-6.76337	0.0315694	0.0893171	0.973134	-3.79039	0.1221	2.51533	0.259177
7	cxxc5a	CXXC5	2.51031	5.02518e-09	-3.39974	7.29867e-10	3.22062	4.15606e-18	4.68488	4.31498e-38	-0.899287	0.752468	-7.12017	4.12985e-16	-0.0927661	0.974923	2.51493	0.0905274
7	htra1a	HTRA1	1.68291	0.337999	-4.24264	0.000404576	-2.05663	0.123704	2.29957	0.0680345	2.20338	0.35494	-5.5594	1.99155e-05	-3.33496	0.0720557	2.51375	0.154709
7	cmpk2	CMPK2	2.83777	0.0210581	0.76505	0.506085	1.61527	0.147969	4.50302	2.87163e-06	-0.32378	0.902574	-2.6932	0.0100921	-1.7783	0.225414	2.51113	0.0150307
7	pcdh1a3	PCDHA8	6.43953	5.3667e-08	-0.318493	0.8803	6.75974	1.43162e-09	8.31227	1.9785e-14	-0.56261	0.880182	-7.49753	7.40679e-07	-0.216481	0.948795	2.50566	0.177065
7	ifit10	IFIT5	4.39136	4.64491e-05	-0.816434	0.496236	3.01568	0.00241028	5.64206	5.83946e-10	0.1661	0.961553	-5.50245	1.03217e-07	-1.4905	0.461136	2.50304	0.0858024
7	CABZ01069339.1	NA	1.04844	0.1906	-2.8368	1.78914e-06	1.91495	0.00129579	3.47907	2.34802e-10	-1.18473	0.610964	-5.32983	1.23063e-12	-0.231057	0.923171	2.50195	0.036442
7	PPM1K (1 of many)	NA	2.41631	0.0754673	-1.90757	0.125839	0.897657	0.488066	3.64634	0.00044883	1.44871	0.397387	-4.57347	5.57689e-05	-1.626	0.367145	2.50124	0.0552622
5	CU104698.1	NA	2.33165	0.422963	-0.733438	0.802836	2.83017	0.205158	4.51779	0.0233068	-0.89128	0.760883	-4.23017	0.0156598	-0.333781	0.901851	2.49971	0.0301744
5	kcnv2a	KCNV2	-1.2007	0.581734	0.515343	0.740381	5.22743	1.31205e-05	6.21086	7.88928e-08	-6.28622	0.00273276	-4.68672	0.00220184	0.562244	0.853738	2.49132	0.185906
5	NA	NA	0.0647634	0.986092	0.271619	0.910746	1.08508	0.606377	3.54942	0.0324361	-2.30477	0.33654	-2.16263	0.181302	-1.33445	0.495478	2.48798	0.0342367
5	ush1c	USH1C	-1.87159	0.32301	-1.7702	0.212566	1.37859	0.348351	3.23254	0.0111362	-3.9664	0.0526982	-4.01879	0.00293526	-0.598239	0.819285	2.48753	0.108868
7	tmem119b	TMEM119	4.93646	5.13095e-14	-1.50794	0.0940311	4.21591	2.64023e-12	6.24203	9.76734e-27	0.0936469	0.978136	-6.79124	4.62729e-12	-0.810514	0.729928	2.48689	0.0911384
5	cox7a1	COX7A2	-0.187687	0.834262	-0.318078	0.57757	-1.15648	0.0267892	2.01897	1.58144e-05	-0.945932	0.564588	-1.16501	0.221091	-2.10384	0.0210873	2.48571	4.53663e-08
5	BX465862.4	NA	0.618877	0.676688	-0.0313606	0.978833	1.93134	0.0387286	3.66313	1.25482e-05	-1.84676	0.283681	-2.64695	0.00622963	-0.439791	0.818137	2.48532	0.00384387
5	CR388207.1	NA	-2.24651	0.0236702	-3.55461	0.000108398	-0.416028	0.66703	0.993141	0.227021	-2.04254	0.270951	-3.51983	0.00105172	-0.0424851	0.986003	2.48434	0.0125244
5	SNORD15	NA	-0.467686	0.888566	3.56303	0.0306546	1.80207	0.346413	4.86129	0.00251773	-2.88512	0.162426	2.40627	0.0243658	-0.498151	0.828204	2.48317	NA
7	CU659670.1	NA	1.1876	0.224887	-1.6982	0.0202979	0.144057	0.884671	2.58401	0.000169631	-0.0183161	0.994394	-3.27191	0.000123204	-1.29536	0.38205	2.48065	0.00638894
7	rxfp2a	RXFP2	1.70201	0.0508408	-3.30698	5.84943e-05	0.714392	0.380427	3.22477	9.62215e-07	-0.169951	0.956088	-5.55123	6.8205e-10	-1.37796	0.442409	2.48022	0.0456496
5	H2AFX (1 of many)	NA	-1.54153	0.596315	2.25706	0.186367	-0.704206	0.751465	3.78132	0.0199814	-4.19656	0.085755	-0.18348	0.931282	-3.47621	0.061542	2.47424	0.138081
7	bin1b	BIN1	0.822001	0.362534	-1.58204	0.0117673	-0.459551	0.546314	2.38193	6.45595e-05	-0.215498	0.929872	-2.93947	0.000386928	-1.74764	0.166198	2.47357	0.00234539
5	her9	HES1	1.15571	0.265793	2.00142	0.00624103	0.052527	0.960282	3.67267	1.52387e-07	-1.29023	0.478493	-0.381811	0.770849	-2.57925	0.0135069	2.47178	0.00287228
7	nr2f6b	NR2F6	0.806974	0.101016	-4.28151	2.68696e-10	3.34761	8.09667e-23	4.45806	2.40925e-40	-2.48568	0.315792	-7.68929	7.75495e-14	0.367353	0.897083	2.47056	0.129175
5	CR759887.1	NA	1.24276	0.401444	2.58896	0.00933215	0.160084	0.916816	4.29176	4.7669e-06	-1.86438	0.324648	-0.414429	0.77594	-3.11622	0.00738533	2.47055	0.00866219
7	fzd4	FZD4	3.87145	4.64331e-07	-1.30348	0.136004	3.66127	1.05241e-07	5.43338	1.35267e-16	-0.221145	0.946489	-5.78837	1.03894e-09	-0.503921	0.838969	2.46682	0.0753276
5	ftr42	TRIM16	4.5638	0.000118763	-1.81564	0.207829	-0.731807	0.614518	5.13496	4.2085e-07	1.03947	0.776495	-5.98247	0.000333303	-4.86762	0.00999227	2.46554	0.227287
5	ccdc88c	CCDC88C	0.262354	0.847946	0.735949	0.361976	-1.49272	0.0602029	2.53089	0.000421181	-1.02188	0.599533	-0.538911	0.675811	-3.00701	0.00135676	2.46506	0.00362024
5	errfi1b	NA	3.01574	2.52324e-05	2.64692	1.83961e-05	2.24023	0.000540896	4.93646	7.86014e-17	-0.635176	0.750047	-1.12549	0.300498	-1.58532	0.20075	2.46463	0.00085175
1	myl13	MYL3	-2.20087	0.120649	-7.62486	3.13727e-06	-2.00944	0.0841539	-0.122603	0.931085	-0.803947	0.793239	-6.52654	6.04111e-05	-0.667344	0.796922	2.46407	0.0979682
7	si:busm1-57f23.1	NA	0.971777	0.347431	-1.93809	0.00649063	-0.964732	0.231495	2.04075	0.00390624	0.374789	0.879139	-2.95378	0.00155601	-1.92496	0.152258	2.46374	0.0108858
5	si:dkeyp-77c8.5	NA	3.9892	0.051009	-1.25254	0.616487	-2.93882	0.223892	4.377	0.00942053	1.32361	0.759944	-4.63245	0.0587519	-6.35	0.0132855	2.46193	0.333868
7	ccsapa	NA	1.36625	0.459831	-4.8722	0.00666571	1.03896	0.478578	3.02085	0.0136082	-0.327269	0.92731	-6.92715	3.00627e-05	-0.760878	0.772216	2.46046	0.120482
7	SI	NA	-1.56501	0.00258823	-2.74866	5.39331e-11	-0.350149	0.515718	1.29096	0.0033042	-1.65851	0.300348	-3.02585	3.98111e-05	-0.35008	0.847204	2.45749	0.000805698
5	smarcd3a	SMARCD3	6.33985	1.09923e-16	4.02876	1.01087e-08	2.22619	0.00389329	7.12117	8.20542e-26	0.744243	0.776311	-2.02056	0.122158	-3.91909	0.000750838	2.45721	0.0523973
5	im:7145024	C11orf74	-0.775068	0.20113	-0.510588	0.289173	0.0100694	0.987307	2.18232	1.22838e-07	-1.99106	0.118804	-1.82125	0.0291263	-1.23704	0.288938	2.45384	1.37206e-10
5	hsp70l	HSPA1L	0.244022	0.867321	2.87519	0.000125798	2.50798	0.00144004	4.73093	6.34982e-11	-3.35197	0.00741204	-0.61703	0.634703	-1.05271	0.495885	2.4538	0.00663729
1	rab42b	RAB39B	-0.633723	0.712572	-2.56904	0.0108302	-2.6703	0.0111565	0.801796	0.491641	1.2168	0.288866	-2.32248	0.0373735	-2.43284	0.0641398	2.45378	0.0223125
7	epha2b	EPHA2	3.99431	6.64159e-06	-4.20821	9.35953e-07	1.38276	0.117836	4.62392	8.69077e-10	0.947435	0.77059	-7.85338	5.23123e-13	-2.18784	0.302392	2.45176	0.170889
5	pimr196	NA	-2.68332	0.281834	-3.81175	0.0617761	-5.56865	0.010309	2.22447	0.211794	-3.78235	0.316896	-5.01523	0.037156	-6.85129	0.01075	2.45086	0.368639
7	rpz	NA	2.32476	1.19642e-12	-4.00715	1.38634e-18	0.711421	0.0346641	3.2572	1.89338e-30	0.543345	0.856236	-6.37091	1.33322e-13	-1.414	0.467785	2.44982	0.0821379
5	mylk3	MYLK3	0.51705	0.750067	2.68818	0.00257847	0.932906	0.391625	4.11259	1.50794e-06	-2.43732	0.134091	-0.0774121	0.958858	-2.12762	0.0977212	2.44849	0.00816294
5	SNORD35	NA	1.44949	0.421426	3.05195	0.0113179	1.92416	0.156169	4.65456	4.52848e-05	-2.03717	0.247743	-0.282465	0.844594	-1.64286	0.242395	2.4484	0.00271266
5	CU302436.1	NA	-1.09169	0.689088	3.46704	0.0142042	-0.0397615	0.985292	4.54583	0.00102291	-4.52633	0.042767	2.0258	0.115454	-3.56091	0.0373838	2.44809	0.117378
7	tuba1c	TUBA3C	2.3085	0.00168892	-2.49228	0.000737268	3.20691	1.60242e-07	4.67128	1.39851e-15	-1.13149	0.655668	-6.18988	9.64104e-14	-0.127068	0.962879	2.44773	0.068863
5	rassf8b	RASSF8	-0.397703	0.783791	-2.38758	0.00685198	0.0734873	0.950008	1.87542	0.0225981	-1.02824	0.612078	-3.22003	0.000485448	-0.549821	0.76585	2.44541	0.00627641
5	fat3a	NA	0.660477	0.666927	2.54186	0.00494827	-0.796149	0.478474	3.85017	1.11648e-05	-2.01606	0.310608	0.0769896	0.962889	-3.67489	0.000991416	2.44485	0.035342
5	fras1	FRAS1	3.08536	0.00895214	-0.314487	0.804585	-1.6332	0.154553	3.74968	9.29482e-05	0.899071	0.746641	-3.05397	0.0227756	-4.4232	0.000829828	2.44485	0.0952963
1	BX005414.1	NA	-4.27719	0.0919007	-3.37697	0.0814729	-5.7115	0.00835018	-1.66207	0.396312	-1.33273	0.681118	-0.363428	0.869211	-2.98211	0.18495	2.44403	0.118264
5	gsc	GSC	-2.23199	0.156982	-2.64052	0.0351066	-0.637824	0.652753	2.38366	0.0348647	-3.48746	0.102951	-4.06083	0.00329019	-1.93817	0.315081	2.44385	0.110327
5	dla	DLL1	0.123696	0.954791	0.563762	0.651976	3.11634	0.00286042	4.74042	1.10546e-06	-3.48719	0.0515521	-3.1682	0.0082935	-0.337136	0.893074	2.44132	0.0595033
5	CU927934.3	NA	5.10621	0.000300686	2.7697	0.0321143	0.482831	0.782064	5.85997	1.1181e-06	0.776043	0.796531	-2.03263	0.186519	-4.42354	0.00180545	2.44021	0.112139
6	tdrd12	TDRD12	-5.92435	2.02645e-05	-4.99198	1.10872e-05	-5.54619	1.07082e-06	-2.53283	0.0168728	-2.22177	NA	-1.2921	NA	-2.0603	NA	2.43969	NA
1	AL935186.1	NA	-1.79292	0.19172	-6.857	1.53862e-05	-3.20257	0.00364907	-0.453753	0.709934	0.070125	0.983	-5.40999	0.00101813	-1.73166	0.378815	2.43955	0.0517761
5	CT573133.1	NA	0.400997	0.864021	-1.9645	0.306565	1.33612	0.341346	2.92181	0.0144295	-1.24987	0.579818	-3.82821	0.0199062	-0.221848	0.923066	2.43504	0.00635041
5	BX005417.2	NA	0.390926	0.538505	-0.394732	0.414594	0.487091	0.293798	2.62981	6.68948e-13	-0.991454	0.519969	-1.9593	0.0114237	-0.985106	0.407456	2.43372	1.92279e-13
7	pcdh1g18	PCDHB3	2.25159	0.021299	-4.19139	0.00715745	0.12079	0.924972	3.06703	0.00012246	0.700283	0.816703	-6.29277	9.99899e-05	-1.86074	0.334969	2.43326	0.0777254
7	lgals2a	LGALS1	-1.58029	0.0269521	-3.0349	2.91956e-08	-1.63502	0.00626067	0.56765	0.385184	-0.902614	0.612233	-2.57748	0.000717847	-1.03958	0.43385	2.43033	0.000208255
5	tspan12	TSPAN12	3.0165	7.40201e-09	2.76333	3.57602e-09	4.76946	1.65739e-26	6.16281	3.94168e-44	-1.97684	0.230378	-2.3618	0.0141289	-0.0453609	0.983958	2.42858	0.00621194
5	SNORA73	NA	0.473159	0.796127	2.26881	0.0268132	1.99527	0.0687517	4.13662	2.07953e-05	-2.51731	0.140666	-0.636616	0.652941	-0.96829	0.580581	2.42726	0.0216733
5	BX957228.1	NA	0.15091	0.971723	-0.421009	0.887343	2.89581	0.194698	4.06731	0.0471573	-2.76436	0.34588	-3.48458	0.079308	0.295312	0.926309	2.42485	0.172818
7	pfkfb1	PFKFB1	0.678061	0.755294	-5.68862	0.00153144	1.54185	0.276938	2.98497	0.0176014	-1.07788	0.740222	-7.72462	4.30586e-06	-0.10374	0.97544	2.42475	0.173005
5	CR846087.1	NA	1.19691	0.213602	-1.06956	0.167854	0.450444	0.609453	2.68625	7.13713e-05	-0.151405	0.950219	-2.74925	0.00149765	-1.06842	0.459239	2.41922	0.00235729
1	f10	F10	-1.88948	0.18083	-5.45154	2.04272e-07	-3.36796	0.00152576	-0.107209	0.93826	-0.497674	0.867391	-4.36797	0.000110069	-2.23396	0.18169	2.41362	0.0797555
7	ccbl2	KYAT3	2.14463	0.0434367	-1.08172	0.237383	3.72018	7.11376e-06	4.91487	5.83754e-10	-1.58628	0.506645	-5.03791	1.54409e-07	0.21666	0.934202	2.40883	0.0827793
7	auts2a	AUTS2	0.794398	0.463118	-4.20616	7.08146e-08	2.45643	0.0005557	3.81652	1.03022e-08	-1.85619	0.455569	-7.07273	9.36644e-16	-0.0108117	0.99677	2.40043	0.11518
1	rdh8a	RDH8	-4.46455	3.09934e-07	-6.05333	1.6286e-15	-3.26857	3.4175e-05	-1.69744	0.0384829	-1.58428	0.39894	-3.37628	0.000116257	-0.288706	0.890082	2.40017	0.0151673
7	cyp2aa4	NA	-0.282273	0.867441	-3.99073	0.00527534	0.619223	0.5722	2.09329	0.0186937	-1.15398	0.627157	-5.10378	0.00031195	-0.136594	0.957311	2.39938	0.0376361
6	ighv4-5	NA	-2.69357	0.158763	-3.4348	0.040093	-3.94328	0.018502	-0.735162	0.639113	-2.04437	0.500584	-2.79849	0.157751	-3.50772	0.114869	2.39669	0.0426428
7	b3gnt7	B3GNT7	5.13647	2.19804e-09	-1.60852	0.0653232	-0.892016	0.350813	5.51182	1.49818e-13	1.28272	0.689798	-6.16733	3.73167e-06	-5.4685	0.000473651	2.39581	0.20607
5	sod3b	SOD3	2.8781	0.0323064	0.701805	0.579944	-1.50746	0.230676	3.67114	0.000555822	2.521	0.0204435	-1.90673	0.179868	-4.2261	0.000740086	2.39467	0.0870083
5	slc5a5	SLC5A5	-3.3922	0.00111868	-2.72433	0.00170775	-2.4236	0.00463232	-0.298952	0.766957	-1.92214	0.218533	-1.28372	0.242329	-0.956857	0.497955	2.39186	0.000200075
5	zgc:114037	HIST2H2AB	-1.43321	0.769333	4.15789	0.102178	1.89376	0.540537	5.53039	0.02584	-5.87425	0.0616619	-0.0196552	0.994025	-2.62977	0.304095	2.39112	0.260594
7	si:dkey-21h14.12	NA	-0.393157	0.891089	-5.38251	0.00660531	-0.14278	0.947436	1.50957	0.367808	-0.623588	0.860072	-5.93644	0.000749518	-0.397077	0.895586	2.39035	0.147504
1	A2ML1 (1 of many)	NA	-10.2816	0.0358219	-9.58187	0.0136764	-10.3064	0.0109584	-7.495	0.0580538	-1.11558	0.782344	-0.300716	0.907844	-1.24483	0.694934	2.38808	0.303918
5	dpysl5b	DPYSL5	-0.323708	0.827202	-0.927172	0.297703	-0.774996	0.422959	2.20321	0.00639917	-1.33282	0.47228	-2.09383	0.039286	-1.92728	0.126047	2.38771	0.00798078
5	si:ch73-43g23.1	NA	0.120278	0.957439	2.53043	0.017752	0.370345	0.796172	3.78128	0.000250824	-2.5281	0.177614	1.50735	0.108318	-2.40824	0.0945608	2.38684	0.0451892
7	xirp2a	XIRP2	2.01424	0.0462243	-2.45581	0.00205486	-1.38519	0.117463	2.67459	0.000682409	0.872672	0.739245	-4.17127	7.58153e-05	-3.07667	0.0315032	2.38567	0.0777584
7	si:ch211-285c6.5	NA	2.66107	0.00136328	-1.84713	0.0718799	2.97915	3.55391e-05	4.51572	2.65397e-11	-0.591304	0.836337	-5.44638	1.63417e-07	-0.25402	0.92139	2.38316	0.0701414
5	si:dkey-84o3.7	HTRA2	0.974863	0.686153	2.10479	0.16477	-2.3107	0.28026	3.57481	0.0111676	-1.41387	0.591631	-0.168106	0.931381	-4.93883	0.00603629	2.38152	0.0677645
7	ccl44	CCL20	0.360276	0.886678	-7.29022	6.59186e-05	-2.39112	0.105184	1.00274	0.517805	2.54942	0.227095	-7.35887	5.25558e-05	-2.39643	0.29036	2.37994	0.224241
5	CALHM1 (1 of many)	NA	4.06496	0.0235549	0.54568	0.802414	3.73661	0.0199245	5.62034	0.000135104	-0.241161	0.94015	-4.1189	0.00223135	-0.661135	0.773749	2.37956	0.0630329
5	CU468920.1	NA	0.985133	0.603351	0.142775	0.935719	2.27126	0.0664896	3.82864	0.000559873	-1.66109	0.390495	-2.66952	0.0252253	-0.239713	0.910844	2.37754	0.00625992
7	eef2l2	EEF2	-0.92305	0.562328	-5.18457	4.30305e-08	0.229338	0.868403	1.56252	0.141331	-1.29359	0.620221	-5.81173	3.84752e-10	1.6271	0.238369	2.37554	0.108793
5	cacnb3a	CACNB3	0.382303	0.846366	-0.433922	0.765963	-1.08311	0.442048	2.2202	0.037753	-0.55592	0.805394	-1.54514	0.221345	-2.30363	0.0794286	2.37278	0.00175477
5	zgc:112234	HIST1H2BD	-1.53799	0.500243	0.254775	0.891139	-2.63257	0.115122	3.0401	0.0372288	-3.47676	0.172869	-1.70805	0.355729	-4.72808	0.00711349	2.37128	0.202869
5	c2cd4a	C2CD4C	-2.30202	0.0224238	-3.04675	0.00111905	-1.52783	0.0662366	0.27046	0.773584	-1.35438	0.430157	-2.27385	0.0333103	-0.54106	0.739543	2.37093	0.000139575
7	map7d1b	MAP7D1	0.588651	0.221905	-3.17841	4.07191e-22	-0.854489	0.0200667	1.61924	1.08737e-06	0.380228	0.874265	-3.83771	1.16752e-07	-1.37523	0.344154	2.3708	0.0136404
7	slc43a1b	SLC43A1	3.13474	8.1112e-06	-3.57419	0.000136898	3.22396	1.86544e-07	4.77118	6.33558e-16	-0.349219	0.917576	-7.35096	9.48623e-13	-0.267561	0.923425	2.36936	0.128279
7	fgfrl1a	FGFRL1	0.768625	0.422711	-2.75232	6.24597e-05	0.201796	0.815109	2.28891	0.000228332	-0.212604	0.935036	-4.07012	1.59475e-07	-0.93687	0.572754	2.36819	0.0157303
5	BX682556.1	NA	0.29988	0.838364	3.78711	6.04854e-08	1.51655	0.0660128	4.96928	2.93274e-13	-3.56989	0.0129727	0.215731	0.886673	-2.4797	0.0513839	2.36813	0.0224149
7	si:ch211-106h11.3	CYR61	3.59199	0.00545228	-1.32334	0.395163	2.22631	0.066592	4.60485	1.64833e-05	0.410125	0.898467	-5.01543	0.000141646	-1.25382	0.55298	2.36809	0.0983918
7	ngfra	NA	2.61272	0.0841789	-1.894	0.139633	4.32391	0.000223661	3.5667	0.002132	-0.67304	0.823161	-5.48947	4.78738e-07	1.85931	0.3162	2.3655	0.0393347
5	mespab	MESP2	0.00906452	0.998786	4.19632	0.0269185	2.31299	0.298127	5.30668	0.00415978	-4.20474	0.145437	0.319902	0.87351	-1.94693	0.342774	2.36523	0.108606
7	fgfrl1b	FGFRL1	2.46236	0.0533805	-6.04656	0.000215944	2.68136	0.0109903	4.23613	1.27699e-05	-0.509554	0.893788	-9.35776	2.03984e-09	-0.283694	0.931618	2.36438	0.212057
5	si:ch73-362m14.4	NA	4.59179	0.173492	0.228357	0.95271	1.66629	0.617905	5.21918	0.0483506	0.949596	0.819305	-4.01476	0.0849708	-2.54579	0.359083	2.36238	0.301882
5	arhgap39	ARHGAP39	1.17131	0.711634	0.298146	0.915228	5.48341	0.00267249	6.37281	0.000253344	-4.11131	0.130009	-5.10779	0.00654946	0.647012	0.838969	2.36174	0.233081
1	si:dkey-43p13.5	NA	-1.76146	0.358957	-6.62764	0.000256206	-5.28139	0.000506114	-2.55418	0.0696308	2.22995	0.307575	-3.72232	0.0509178	-2.40143	0.240503	2.36161	0.0268368
7	si:ch211-168f7.5	NA	2.2091	0.00183463	-2.42224	0.000399497	-0.27321	0.737106	3.07209	1.13418e-07	0.59279	0.821568	-4.58583	8.59089e-07	-2.33455	0.114021	2.36079	0.0555595
7	nceh1b.2	NA	0.660547	0.598386	-2.94371	0.000596716	-1.21868	0.165029	1.82858	0.0195428	0.208563	0.940741	-3.80775	9.82839e-05	-2.04853	0.151599	2.3576	0.0317204
6	BX530068.1	NA	-1.68238	0.330353	-4.65437	0.00374114	-2.60199	0.0484637	1.45204	0.249594	-1.99046	0.477729	-5.1392	0.00336414	-3.10162	0.107468	2.35374	0.178518
7	skib	SKI	2.71346	1.53456e-16	-4.41716	8.27052e-16	2.81759	4.22947e-22	4.33886	2.96938e-52	-0.344222	0.918471	-7.86363	1.14435e-21	-0.247441	0.929726	2.35211	0.133168
4	fut8b	FUT8	3.29092	0.357576	3.86607	0.142029	7.40263	0.00294128	6.30218	0.0106365	-1.83761	0.494247	-1.31502	0.463871	2.26911	NA	2.35179	0.0977453
7	mhc1zaa	NA	0.147346	0.926259	-3.32978	1.87147e-05	-1.98219	0.0193628	1.14141	0.187994	0.41656	0.872731	-3.51311	0.000153561	-2.10045	0.134219	2.34927	0.035342
5	CR450817.1	NA	2.28457	0.294336	4.06298	0.00937664	5.65682	0.000257346	6.95094	2.49759e-06	-3.57188	0.0380607	-1.85238	0.166308	0.0642394	0.980402	2.34663	0.052659
5	c3a.1	C3	-2.85362	0.0186654	-2.27617	0.023008	-2.8331	0.00573912	-0.135691	0.91863	-1.55509	0.374649	-1.00281	0.394253	-1.63572	0.212278	2.34415	0.00891503
7	meis2a	MEIS2	4.49518	0.000516911	-0.667737	0.618421	-1.53806	0.237292	4.78543	1.07762e-05	1.38168	0.669208	-4.52738	0.00309479	-5.40531	0.000886656	2.3421	0.23077
7	tead3b	TEAD3	2.76916	2.01946e-11	-3.12733	1.86147e-07	2.94385	9.88393e-16	4.45589	7.396e-36	-0.420448	0.887717	-6.61979	2.31879e-16	-0.235354	0.927748	2.34089	0.0907719
7	hspg2	HSPG2	-0.818288	0.403669	-4.02173	6.90315e-11	-2.28205	0.00057155	0.186767	0.826633	0.398387	0.870149	-3.24458	0.000155714	-1.3821	0.347241	2.34019	0.0185416
7	si:dkey-235d18.5	NA	2.90654	9.1567e-08	-4.88029	5.17326e-09	1.20664	0.0246089	3.70307	2.11162e-15	0.667028	0.832339	-7.57832	3.75352e-13	-1.40295	0.514268	2.33799	0.146794
5	BX005286.1	NA	-0.145433	0.926401	-1.28404	0.177823	-0.606919	0.545728	2.07493	0.00745618	-1.01332	0.586934	-2.3013	0.0233904	-1.62249	0.200794	2.3376	0.00212414
5	hoxa13a	HOXA13	2.53025	0.159607	1.62623	0.277901	1.58341	0.316666	4.09493	0.00220467	-0.278011	0.922168	-1.37147	0.317188	-1.41779	0.400282	2.33569	0.0423754
5	si:dkeyp-77c8.1	NA	2.27305	0.0769058	-1.65521	0.183187	-2.33063	0.0655541	2.87503	0.00424575	0.940631	0.742852	-3.62572	0.0114696	-4.25018	0.00536977	2.33531	0.128598
5	SNORD60	NA	0.886734	0.650508	1.72649	0.16766	1.38523	0.308173	3.5858	0.00183406	-1.53443	0.457802	-0.663159	0.649899	-1.06916	0.541472	2.33523	0.0273311
5	ARHGAP28	NA	2.77385	0.00103741	2.39861	0.000859896	1.28331	0.113026	4.43664	1.02701e-10	-0.394712	0.853602	-0.884668	0.423343	-2.1354	0.0412966	2.33447	0.00187976
5	slc12a8	SLC12A8	0.241481	0.887804	-1.16305	0.238239	-2.13786	0.0295433	1.54772	0.100854	0.0287884	0.991939	-1.65356	0.145023	-2.70306	0.0161684	2.33269	0.0148979
5	smyd2a	SMYD2	0.466321	0.467769	0.353253	0.454727	0.714084	0.12177	2.7845	8.05028e-13	-1.13025	0.418297	-1.34275	0.0999836	-0.92483	0.4157	2.32867	2.1706e-11
5	lbx2	LBX1	0.705466	0.645074	-3.52531	0.00397955	-5.33929	0.000290398	2.12136	0.024282	-0.116873	0.976541	-4.72567	0.00451981	-6.53253	0.000567346	2.3268	0.215098
2	agtr2	AGTR2	5.39881	3.24343e-29	-4.88526	2.919e-11	-1.57381	0.00199251	0.831187	0.101395	6.48269	7.73502e-08	-4.79117	2.22592e-07	-1.31542	0.418517	2.32569	0.03183
5	hist1h4l	HIST1H4A	-0.0500111	0.986504	2.92212	0.0342044	-0.445936	0.824456	3.97032	0.00310878	-2.92826	0.184464	0.383448	0.830871	-3.49891	0.0268539	2.3233	0.0998017
7	pkig	PKIG	0.800839	0.412332	-2.05518	0.00150665	0.457821	0.571713	2.55757	5.01656e-05	-0.507127	0.823283	-3.67252	6.07994e-07	-0.963794	0.544404	2.32321	0.0147655
7	srpx	SRPX	1.27301	0.363851	-7.06247	9.53415e-07	-2.89915	0.00406362	1.6944	0.0919363	2.5074	0.292004	-7.87132	1.83621e-06	-3.6771	0.0601792	2.32315	0.236879
1	zgc:162969	LARP6	-10.2095	1.25804e-09	-9.99047	1.14577e-13	-10.7436	6.07059e-17	-7.50903	3.88852e-21	-1.44838	0.627698	-1.24316	0.494428	-2.22873	0.25568	2.32274	0.0581984
7	nid1b	NA	3.50211	0.00125972	-2.43843	0.0105288	-0.583693	0.621546	3.94558	1.19787e-05	2.84447	0.0857233	-5.46089	2.58048e-06	-3.58697	0.0282902	2.32002	0.16349
7	pdk2b	PDK2	1.07998	0.314479	-1.36018	0.0776846	0.0381884	0.971225	2.51339	0.000598617	-0.133616	0.957253	-2.90445	0.000450732	-1.39768	0.304011	2.31974	0.00908645
7	syt8	SYT1	5.24207	1.12192e-07	-1.0869	0.387973	-0.939209	0.455776	5.48379	3.24317e-10	1.44614	0.68224	-5.5627	0.000890727	-5.61157	0.00237901	2.31855	0.280529
5	zgc:77938	ADH5	-0.65555	0.523899	-4.55441	0.000337754	0.0051365	0.995625	1.97241	0.00132086	-1.4666	0.52327	-5.55938	4.78901e-05	-0.834415	0.68661	2.31836	0.058716
7	qdpra	QDPR	1.3424	0.49056	-3.78647	0.00407844	1.46802	0.312071	2.99647	0.0192021	-0.391556	0.908441	-5.8656	4.3525e-07	-0.269919	0.924933	2.31819	0.15791
7	si:dkey-228a15.1	NA	1.28659	0.19959	-2.5747	0.00109743	0.944937	0.258724	2.70792	0.00014002	-0.117916	0.966589	-4.35919	2.72083e-07	-0.556587	0.784189	2.31708	0.0387974
5	tgfbr2a	TGFBR2	0.704849	0.123796	0.850421	0.0141413	-1.18689	0.000721523	2.60597	3.18122e-16	-0.673812	0.7092	-0.555454	0.614251	-2.82539	7.4761e-05	2.31663	0.00025235
5	igfn1.2	IGFN1	2.8165	0.194874	3.86867	0.0210155	4.87583	0.00339204	6.50833	2.93434e-05	-2.57808	0.112099	-1.54028	0.196215	-0.393752	0.841695	2.31524	0.0056134
5	tenm4	TENM4	1.55313	0.450028	3.31693	0.0143076	0.000149537	0.999941	4.61258	0.000495317	-1.92984	0.417077	0.0312698	0.986331	-3.67367	0.00984027	2.31371	0.119001
5	lrfn5b	LRFN5	0.836758	0.570894	-0.718822	0.553229	-0.0966089	0.944155	2.60726	0.00409821	-0.511947	0.810792	-2.30554	0.0295269	-1.65564	0.196503	2.31323	0.00292343
5	polr3gla	POLR3GL	-0.0492868	0.971548	0.478024	0.540534	1.34744	0.0647923	3.11262	1.31351e-06	-2.03781	0.119368	-1.5808	0.0817722	-0.564797	0.707403	2.31178	0.000290115
6	uncx	UNCX	-3.36974	0.060279	-2.95047	0.0402531	-2.41757	0.0772586	0.235832	0.878302	-2.49388	0.279388	-2.18667	0.159707	-1.64981	0.364666	2.31047	0.0548896
5	si:dkeyp-77c8.3	NA	2.70269	0.0336211	0.117215	0.939436	-3.30539	0.0455918	3.20138	0.00194846	1.07865	0.727642	-2.10034	0.226	-5.57051	0.00290895	2.30824	0.179673
5	arl4cb	ARL4C	-0.774765	0.315541	-2.30702	8.62036e-06	-1.73367	0.00152576	0.707488	0.225691	-0.19699	0.924844	-1.99753	0.0110105	-1.36544	0.219486	2.30444	6.01566e-05
5	dnajb6b	DNAJB6	1.86395	0.0102508	-0.593713	0.381453	-1.67987	0.0088249	2.7312	2.34681e-06	0.557095	0.815626	-2.33012	0.0285933	-3.47405	0.000408094	2.30322	0.0302205
6	fbxo15	FBXO15	-0.391219	0.690442	-3.65895	0.000148394	-1.61979	0.0141949	0.952647	0.113104	-0.60097	0.817711	-4.22112	0.0006491	-2.1121	0.164623	2.30318	0.0049935
5	CR392002.1	NA	2.30746	0.105918	1.25836	0.297721	1.16134	0.368445	3.70979	0.000545312	-0.10247	0.97301	-1.36489	0.326559	-1.48194	0.387503	2.30159	0.0557828
5	sobpb	SOBP	-0.697821	0.406132	0.324157	0.6225	-0.318273	0.654682	2.14652	7.2973e-05	-1.70688	0.186621	-0.647452	0.522115	-1.39	0.190554	2.30144	5.49742e-06
7	si:ch211-74m13.1	NA	0.638651	0.344247	-2.68826	1.67787e-06	-0.299813	0.615148	1.80559	5.7947e-05	0.18698	0.94075	-3.52752	1.57159e-05	-0.949359	0.541147	2.30043	0.0105412
7	ARHGAP39 (1 of many)	NA	2.79346	1.94949e-12	-2.31799	7.32007e-08	-0.209769	0.672682	3.37225	2.54832e-22	0.94249	0.701748	-4.7708	9.13054e-08	-2.59755	0.0703425	2.29956	0.072467
5	SNORD14	NA	0.129263	0.966532	3.16122	0.0230924	1.85572	0.242712	4.41973	0.000991087	-3.21234	0.117719	0.0798043	0.964661	-1.49507	0.415896	2.29924	0.0673368
5	ankrd24	ANKRD24	-1.84663	0.0251632	2.18674	0.000633995	0.999202	0.172204	3.50087	1.54063e-08	-4.28272	0.000262807	0.00014167	0.99989	-1.43662	0.345491	2.29856	0.0321196
7	si:dkey-211g8.5	NA	2.59164	0.0689255	0.369311	0.790796	1.64837	0.185953	4.14775	0.000124317	-0.287438	0.916703	-2.81556	0.00782998	-1.43539	0.371774	2.29601	0.0459044
4	C7	NA	0.693189	0.658502	-0.606345	0.580739	4.51244	7.76917e-07	2.92679	0.00165202	-2.55959	0.205312	-4.02909	0.00014774	2.77217	0.0338253	2.29563	0.000934075
5	phactr3b	PHACTR3	0.719753	0.728318	1.84584	0.14304	1.61523	0.233661	3.8808	0.000886675	-2.03713	0.239548	-0.896198	0.484164	-1.16918	0.449835	2.29512	0.018104
7	scara3	SCARA3	0.235166	0.904649	-4.03156	4.78137e-05	-3.3754	0.0010812	0.879929	0.448942	1.79719	0.367753	-3.98813	0.000661839	-3.31385	0.0252072	2.29471	0.119033
5	epm2a	EPM2A	0.341506	0.898135	0.354424	0.848503	1.14006	0.490167	3.34562	0.0132495	-1.88792	0.363233	-1.95491	0.144887	-1.09097	0.545152	2.29251	0.0281303
7	slco2b1	SLCO2B1	2.58311	0.0134686	-4.67136	7.20246e-08	0.897602	0.374932	3.33399	6.85956e-05	0.702937	0.821776	-7.10981	3.68197e-14	-1.36728	0.531446	2.29077	0.165178
7	CU929444.1	NA	1.34267	0.00848807	-2.56152	4.16626e-08	1.58433	0.000208911	3.04195	1.3233e-14	-0.454528	0.861102	-4.72805	1.16956e-10	-0.197597	0.930947	2.29056	0.0432459
5	dclk2a	DCLK2	1.3425	0.0388277	0.759635	0.168659	2.17693	2.14598e-05	3.71241	1.20733e-14	-1.20305	0.473278	-1.93771	0.0303053	-0.293442	0.869881	2.28992	0.0021944
7	rnd3a	RND3	0.36403	0.594961	-2.97223	8.05794e-14	-1.56514	0.000210121	1.26799	0.00237407	0.503122	0.819307	-3.29991	1.56916e-05	-1.8107	0.150508	2.28962	0.0123321
7	spon2a	SPON2	4.41283	0.00292474	1.4183	0.315571	0.604447	0.720029	5.08541	3.57401e-05	2.65746	0.017057	-2.7065	0.0474243	-3.54235	0.0154857	2.28938	0.121943
7	ptges	PTGES	1.90978	0.230199	-3.25214	0.00771687	-0.59374	0.688584	2.6328	0.0246341	0.740679	0.811564	-4.97509	3.83216e-05	-2.24308	0.233761	2.289	0.155823
7	si:ch1073-291c23.2	NA	2.36979	3.02349e-10	-5.46697	5.41887e-31	-1.06189	0.00400095	2.80963	5.88056e-18	1.12919	0.700125	-7.35521	2.72536e-14	-2.91986	0.100854	2.28816	0.172848
7	zgc:174888	NA	1.62359	0.0530465	-0.717363	0.324632	1.0421	0.15713	2.99881	2.20364e-06	-0.0800191	0.973802	-2.75065	0.000849131	-0.811764	0.601276	2.2847	0.00791289
5	enc1	ENC1	0.450774	0.690839	0.592045	0.428709	0.822663	0.283055	2.83357	1.03478e-05	-1.21875	0.425079	-1.14641	0.226782	-0.879236	0.495123	2.28321	0.000144831
5	cacna2d1a	CACNA2D1	3.60328	3.54231e-08	3.2178	2.1057e-08	1.44165	0.0256689	5.06258	1.09554e-19	-0.18057	0.940699	-0.679498	0.568791	-2.65254	0.00588545	2.282	0.00739411
5	fbxo30a	FBXO30	-0.276917	0.795498	0.41559	0.543639	-0.630576	0.365535	2.18168	0.000155633	-1.30209	0.371007	-0.585754	0.571404	-1.78754	0.0627472	2.28108	2.98035e-05
1	lpl	LPL	-4.75163	3.19907e-06	-4.14899	2.70133e-06	-2.07657	0.0346018	-0.703105	0.513394	-2.96852	0.0507798	-2.47017	0.0189218	-0.0890256	0.970259	2.28064	0.0359475
7	gucy2f	GUCY2F	0.394617	0.848897	-4.20743	0.0088758	4.01879	0.00025758	3.70539	0.000591205	-2.77103	0.309811	-7.59	1.88286e-06	1.73781	0.452519	2.27821	0.192774
5	RNF14 (1 of many)	NA	-2.74457	0.0015665	-2.32904	0.00147101	-2.64811	0.000404599	-0.338449	0.71247	-1.24745	0.420385	-0.860694	0.400638	-1.22198	0.304283	2.2747	0.000320447
7	col4a1	COL4A1	5.80263	9.36983e-18	-4.02793	3.54976e-10	0.0400363	0.96513	4.63143	1.46961e-14	2.83079	0.305237	-8.40427	1.0249e-11	-4.33755	0.0252072	2.27271	0.249215
5	zgc:112234	HIST1H2BD	-1.28981	0.449122	-0.238933	0.86724	-2.30355	0.0626964	3.12134	0.00427569	-3.34364	0.140367	-2.37008	0.132149	-4.51782	0.00296875	2.27267	0.180195
7	si:cabz01069012.2	NA	2.01345	0.0176492	-2.20086	0.00174155	-1.11111	0.153929	2.52931	0.000194485	1.01409	0.673434	-3.82082	0.000162741	-2.67465	0.0573843	2.27239	0.0753686
7	pik3ip1	PIK3IP1	-0.543446	0.486345	-2.35771	1.19789e-06	-0.461395	0.444598	1.24781	0.0146128	-0.567895	0.76387	-2.64481	0.000218685	-0.520038	0.736917	2.27192	0.00103278
7	sh3bp5a	SH3BP5	3.06921	1.17613e-05	-3.157	0.000299321	1.94279	0.00302807	3.96182	2.71287e-11	0.511624	0.867911	-6.2489	2.34067e-09	-0.904857	0.685897	2.27133	0.126017
7	si:ch211-271e10.2	NA	-0.117717	0.931781	-2.76362	8.98769e-05	-0.760541	0.345736	1.25623	0.0819987	-0.0818959	0.973102	-3.07666	0.000121439	-0.887503	0.559806	2.27102	0.00828811
7	ccdc85al	CCDC85A	2.6606	0.057272	-5.14887	0.00270745	2.34872	0.047657	3.93258	0.000263797	0.0355579	0.992813	-8.19136	7.83696e-07	-0.363767	0.907785	2.26972	0.226054
1	si:ch211-226h8.4	NA	-11.1721	1.61435e-10	-10.4722	1.39207e-13	-11.1967	2.79331e-15	-8.59375	1.37855e-11	-1.09031	0.734209	-0.279567	0.895907	-1.24484	0.621009	2.26858	0.20754
4	si:dkey-97a13.12	NA	-0.846478	0.852313	0.296297	0.923458	7.34704	0.00025242	2.75108	0.221699	-2.42779	0.41228	-1.29128	0.492128	5.71485	0.000390085	2.26814	NA
5	fzd9b	FZD9	4.46181	7.03136e-05	3.70121	0.000165202	1.43397	0.214684	5.63873	3.04173e-09	0.151335	0.957692	-0.794861	0.571812	-3.27115	0.00462991	2.26673	0.0529041
1	zgc:173544	NA	-11.147	2.49029e-10	-10.4472	2.64839e-13	-11.1717	5.90098e-15	-8.57088	2.70608e-11	-1.09346	0.738679	-0.281242	0.896393	-1.24484	0.62656	2.26567	0.21309
5	FO834831.1	NA	2.97032	NA	2.66849	0.235515	3.14857	0.150676	5.09697	0.00821852	-0.892965	0.718477	-1.28672	0.427665	-0.758912	0.707345	2.26466	0.0276357
7	stmn4l	NA	3.02686	0.00693609	-3.00556	0.00967762	0.214474	0.8723	3.53989	0.000116454	2.33655	0.176751	-5.65566	3.09926e-06	-2.36548	0.181217	2.26311	0.142259
7	slc4a2a	SLC4A2	2.25653	0.034817	-2.35268	0.00643413	-1.90935	0.0382129	0.910423	0.344636	2.65936	0.102414	-3.23647	0.00329563	-2.76565	0.0467868	2.26206	0.00325517
5	rac3a	RAC3	-0.31639	0.79966	-2.03068	0.00424462	-2.2464	0.00190594	1.22138	0.0925067	-0.2825	0.906323	-2.25978	0.0208913	-2.52581	0.0198248	2.25956	0.0144627
5	dusp4	DUSP4	-0.0873346	0.953045	1.58871	0.0281017	3.08228	1.14785e-05	4.29746	1.38401e-10	-3.32143	0.0143356	-1.68187	0.141431	0.111661	0.961187	2.25853	0.0316485
5	asb15a	ASB15	3.20232	0.063566	4.66533	0.000585192	2.88195	0.0565807	5.97712	6.74917e-06	-1.65303	0.413941	-0.01796	0.991093	-2.10533	0.142072	2.25575	0.0468873
5	mtus1a	MTUS1	-0.528965	0.499768	-1.31471	0.0122618	0.642029	0.258378	2.03301	2.12393e-05	-1.42165	0.362523	-2.38753	0.00266943	-0.12082	0.948795	2.25185	0.0013443
7	slitrk2	SLITRK2	3.41973	0.0247067	-2.96566	0.124347	1.01326	0.537256	3.92033	0.00198858	1.04017	0.729569	-5.99012	0.000562308	-1.88485	0.369486	2.25074	0.16986
5	BX000701.1	NA	-0.142134	0.92486	0.633854	0.461638	1.03678	0.211935	2.85326	4.44305e-05	-1.88202	0.160782	-1.1059	0.262688	-0.655	0.639514	2.24894	5.49704e-05
5	zgc:77752	PTPDC1	1.16016	0.593633	1.47461	0.313116	2.55916	0.0773666	4.30729	0.00104191	-2.04614	0.309574	-1.82317	0.156008	-0.577455	0.788008	2.24859	0.0706251
7	pdgfra	PDGFRA	-0.188989	0.915157	-4.93041	4.35567e-08	-3.49821	0.000137753	0.456917	0.682568	0.822831	0.76951	-4.47893	7.1246e-05	-3.03084	0.0513674	2.24805	0.132832
5	ext1c	EXT1	2.88229	0.00367557	1.19865	0.188121	1.22552	0.201631	3.95011	1.0021e-06	0.278927	0.908441	-1.73376	0.104549	-1.71693	0.189425	2.24694	0.0171197
7	si:ch211-286o17.1	NA	0.47449	0.666613	-5.33968	2.23609e-13	-0.155803	0.86427	1.6747	0.011628	0.112979	0.972183	-6.12287	2.15949e-13	-0.682778	0.764497	2.2464	0.113684
5	tenm3	TENM3	1.43849	0.0973373	0.831665	0.246731	-0.00113864	0.999055	2.96951	3.14669e-06	-0.280732	0.891501	-1.04205	0.293058	-1.98088	0.0421408	2.24553	0.000682506
5	igsf9bb	IGSF9B	0.500711	0.881823	0.991623	0.641007	2.00021	0.324	3.69912	0.0390902	-2.08029	0.381925	-1.66229	0.289175	-0.497433	0.843814	2.24508	0.109189
7	epha7	EPHA7	3.48524	7.08506e-05	-4.29448	0.000446436	2.06632	0.0121113	4.25508	9.49447e-09	0.655323	0.851539	-7.71973	4.07318e-09	-1.11144	0.66297	2.24474	0.215093
7	si:ch211-197g15.7	IFI44	1.25368	0.333638	-1.25183	0.195359	0.517335	0.648609	2.75466	0.00184641	-0.246665	0.922551	-3.07215	0.000505098	-1.15873	0.445293	2.2433	0.0241494
5	si:dkey-7n6.2	PKIA	1.25784	0.162331	2.56473	7.32609e-05	4.03573	1.0625e-10	5.35305	1.0841e-18	-3.03331	0.0101644	-1.78771	0.0675199	-0.0385485	0.985611	2.23739	0.00784848
5	CR354435.5	NA	-1.40546	0.744618	3.62441	0.0877391	-1.12282	0.711458	4.57624	0.0285796	-4.94973	0.140865	0.478757	0.842492	-4.80915	0.0440573	2.23668	0.301055
7	CU984600.2	NA	3.67642	0.00180396	1.22273	0.262434	3.46832	0.000673602	5.22664	4.71424e-08	-0.310614	0.905104	-3.07621	0.00122249	-0.599514	0.755356	2.23041	0.0429983
5	acvr2b	ACVR2B	0.180474	0.870992	-3.21809	5.56943e-05	0.714433	0.288753	2.61052	2.55595e-06	-1.28973	0.556112	-4.96371	7.22038e-08	-0.745477	0.703245	2.22984	0.0579603
5	dlgap1b	DLGAP1	1.89355	0.0875474	-1.34126	0.230762	-0.141606	0.912831	2.74742	0.00131041	0.557278	0.813846	-3.17356	0.00393148	-1.84788	0.191696	2.22866	0.0314409
7	tgm2b	TGM2	0.521921	0.518044	-3.03705	1.48518e-09	-0.491559	0.423961	1.95851	8.96804e-05	-0.179685	0.946127	-4.09161	5.23791e-09	-1.41404	0.334134	2.22579	0.0313212
1	myl10	MYL10	-1.22208	0.58818	-5.54397	0.000326775	-2.73532	0.0722403	-0.139825	0.940416	0.252626	0.944675	-4.4903	0.00172451	-1.58591	0.457123	2.22468	0.175658
7	rab12	RAB12	1.51705	0.0535769	-4.5147	5.23153e-09	0.480617	0.528521	2.73166	4.38837e-06	0.0867269	0.97945	-6.40703	2.68563e-13	-1.17975	0.572238	2.22453	0.133622
5	CR790388.1	NA	1.59469	0.571864	4.70891	0.00463719	3.04531	0.104884	5.78477	0.000373432	-3.13503	0.13432	0.300372	0.861358	-1.75768	0.307541	2.22365	0.0623707
1	bmpr1bb	BMPR1B	-1.22178	0.342294	-5.47926	8.30755e-05	-4.29729	3.50536e-05	-0.437965	0.68647	0.640628	0.823283	-4.1002	0.0102755	-3.06044	0.0583704	2.22353	0.109427
7	si:ch73-252p3.1	NA	1.8843	0.00985799	-2.05909	0.00231322	0.680656	0.341332	2.84167	1.07191e-06	0.404503	0.869777	-4.00872	5.78254e-07	-1.088	0.498068	2.22335	0.0340378
5	SNORA31	NA	0.374087	0.855339	2.32982	0.0306546	0.746344	0.583617	3.54105	0.000566587	-2.08701	0.239175	0.111617	0.940964	-1.81852	0.1889	2.22143	0.0221826
4	zgc:158328	NA	2.67702	0.257799	-2.58819	0.269431	5.75353	0.000823897	6.51836	7.71471e-05	-2.77812	0.41587	-8.2359	2.71187e-05	3.09171	0.088737	2.22027	0.356284
5	SNORD60	NA	0.122689	0.973244	2.18551	0.230366	0.829829	0.713103	3.44832	0.0443514	-2.24482	0.327729	0.056571	0.974282	-1.61184	0.365605	2.21895	0.0597417
7	CU207281.1	NA	4.24653	5.07694e-06	0.71582	0.477776	1.57279	0.0970838	5.0267	3.549e-10	0.629236	0.801241	-3.39965	0.000803179	-2.50878	0.0632617	2.21844	0.0635737
5	SNORD21	NA	0.92362	0.666199	2.05929	0.124803	1.35733	0.365603	3.62282	0.00320221	-1.55816	0.40409	-0.329534	0.816472	-1.2233	0.414708	2.21839	0.00596098
5	SNORA73	NA	-0.0327721	0.988147	2.59269	0.0162375	2.40083	0.0356155	4.25266	3.72024e-05	-3.23608	0.0291274	-0.476837	0.735993	-0.71672	0.695522	2.21817	0.0388399
7	kif13a	KIF13A	2.42156	6.83183e-06	-1.35794	0.0060362	0.849856	0.113288	3.20372	1.64593e-12	0.624722	0.784987	-3.65834	5.76613e-06	-1.30507	0.390764	2.21678	0.0360093
5	CR339041.2	NA	2.58032	0.128336	0.83616	0.608554	0.776193	0.652502	3.69765	0.00451465	0.232963	0.931267	-1.84375	0.146631	-1.9221	0.185285	2.21438	0.0335047
7	loxl1	LOXL1	0.963242	0.347431	-4.05079	1.03667e-08	-1.03087	0.193113	1.75423	0.0137546	0.61156	0.816527	-4.91379	6.63904e-09	-1.7942	0.266438	2.2132	0.0856285
7	kank2	KANK2	1.14297	0.037964	-0.482163	0.331919	1.46697	0.00104667	3.00107	2.27317e-13	-0.668944	0.714879	-2.52431	0.000604063	-0.327376	0.846725	2.21225	0.00171151
5	tmc1	TMC2	1.25702	0.56837	0.19655	0.920982	2.10026	0.16976	3.66574	0.00733449	-1.26317	0.57093	-2.5033	0.047002	-0.352107	0.876122	2.2118	0.0378134
7	insm1b	INSM1	3.18545	0.0068242	-3.74713	0.0274133	2.45704	0.0233196	4.258	1.29238e-05	0.267386	0.94075	-7.12616	4.93869e-06	-0.660085	0.80316	2.21129	0.164077
7	slc2a12	SLC2A12	-0.861202	0.260878	-2.57014	1.64421e-06	-1.33192	0.020762	1.01963	0.0717193	-0.694615	0.7092	-2.64264	0.000421184	-1.31267	0.283432	2.21039	0.00312787
7	tead3a	TEAD3	0.330462	0.626687	-4.51894	2.15526e-18	1.7236	2.03958e-05	2.73538	7.53689e-13	-1.27264	0.611995	-6.39051	3.66123e-15	0.372096	0.88251	2.20975	0.125793
5	dzip1	DZIP1	0.842651	0.696549	-1.68428	0.219429	-2.48099	0.0751705	2.87749	0.0270917	-0.869315	0.797547	-3.66323	0.01615	-4.48567	0.00633083	2.20912	0.238711
7	ptprsa	PTPRS	2.3935	0.000561318	-1.92508	0.00389209	2.85748	1.33666e-06	4.21467	7.18161e-14	-0.631368	0.807071	-5.27381	7.55277e-13	-0.106693	0.966471	2.20577	0.078595
7	si:ch211-37e10.2	NA	0.824175	0.691393	-4.90998	0.00649911	-1.34393	0.365858	1.44045	0.290596	0.856551	0.783604	-5.4628	0.00180073	-1.84224	0.37901	2.20543	0.180392
5	cep131	CEP131	-0.511676	0.345308	-0.44316	0.272784	-0.532805	0.203414	2.14283	7.02272e-10	-1.54617	0.260131	-1.57309	0.062545	-1.67031	0.0928762	2.20426	0.000239942
1	si:ch1073-75o15.3	NA	-8.83243	1.69477e-05	-7.17079	1.91061e-05	-7.93889	1.57218e-06	-5.71915	6.92193e-05	-1.87938	0.523514	0.0926505	0.966584	-0.965894	0.709039	2.20365	0.177199
7	si:ch211-212k18.9	MS4A4A	0.443471	0.755766	-5.38425	1.86147e-07	1.42339	0.110507	2.58757	0.00123087	-0.99203	0.735725	-7.08124	1.88216e-11	0.147203	0.961339	2.20319	0.17719
5	tp73	TP73	3.96012	0.000189767	2.7385	0.00394939	-0.739878	0.565062	4.91777	4.68313e-08	0.392601	0.887717	-1.12074	0.430711	-4.78382	1.52529e-06	2.2028	0.0858441
5	SNORA62	NA	-0.471461	NA	3.63406	0.14174	2.00921	0.498069	4.75085	0.0460119	-4.17349	0.142475	0.268529	0.903301	-1.71633	NA	2.20268	NA
7	btd	BTD	1.67499	0.0104305	-4.2824	5.56734e-05	0.535405	0.421976	2.70241	2.15936e-07	0.313355	0.922169	-6.1171	1.34194e-07	-1.06962	0.611501	2.20151	0.118206
5	NA	NA	-0.0536841	0.979315	0.839068	0.456552	1.06018	0.342907	2.97108	0.00125791	-1.92038	0.185759	-1.02983	0.336897	-0.79484	0.565334	2.2015	0.000495456
7	CU539058.1	NA	2.95009	0.00254186	-2.25347	0.0920955	4.03079	1.03254e-06	5.11284	1.15569e-10	-1.01291	0.732019	-6.54276	3.22951e-07	0.255849	0.929485	2.19882	0.171328
6	ghrhra	ADCYAP1R1	-5.10377	0.0477518	-3.97365	0.0315492	-0.566691	0.765908	0.789263	0.64932	-4.86725	0.0961413	-3.8392	0.0360919	1.59109	0.284748	2.19863	0.202468
5	CABZ01112268.1	NA	2.24458	0.176959	-0.739548	0.716686	2.38889	0.0837084	3.88923	0.0017004	-0.413832	0.876562	-3.68159	0.0121823	-0.238026	0.918116	2.19641	0.0336399
5	slco2a1	SLCO2B1	3.39009	0.000653287	-1.45655	0.125554	-1.40829	0.156078	3.64667	1.26656e-05	1.34725	0.616029	-4.2419	0.000777694	-4.19884	0.00340267	2.19314	0.175824
6	zgc:162297	NA	-2.46068	0.00210956	-3.78819	2.41856e-05	-2.88628	3.08104e-05	-0.538912	0.440165	-1.70646	0.448958	-3.28189	0.0158278	-2.23821	0.163189	2.19285	9.18368e-05
7	alpi.1	ALPI	4.41022	0.000576849	-3.90251	0.028628	2.16201	0.0863754	4.89882	7.91225e-06	1.01483	0.76245	-7.93891	2.46991e-06	-1.71796	0.469787	2.19223	0.249714
5	NA	NA	0.406251	0.837377	-1.02958	0.490152	1.16423	0.342703	2.6346	0.011914	-1.0381	0.601752	-2.68831	0.0283197	-0.228881	0.909415	2.1897	0.0101726
7	CABZ01090021.1	NA	3.43235	0.000811607	-3.59437	0.00606895	5.27392	5.44647e-10	6.14281	1.45904e-13	-1.61142	0.608512	-8.9069	4.98116e-11	0.562797	0.855072	2.18749	0.268263
5	zgc:153383	FAM177A1	0.760145	0.582178	-3.83655	0.00263018	-0.718174	0.503902	2.56919	0.00230504	-0.619868	0.847471	-5.59173	9.00099e-05	-2.3786	0.197346	2.18721	0.172818
7	tlr18	NA	0.517277	0.807151	-2.65474	0.0342044	-0.690421	0.643135	1.88489	0.130082	-0.114463	0.971272	-3.63761	0.00146118	-1.57707	0.375696	2.18504	0.107071
1	si:dkey-152b24.6	NA	-7.20047	1.01716e-12	-7.44589	6.37512e-15	-8.08092	1.0538e-17	-5.55825	1.97568e-11	-0.383697	0.8771	-0.689047	0.629791	-1.5809	0.310972	2.18487	0.0205272
7	si:dkey-240h12.3	NA	0.908413	0.408825	-2.90857	0.0149812	-0.659094	0.494381	1.8807	0.0121153	0.405398	0.864434	-3.85167	0.00160414	-1.50226	0.292539	2.18459	0.0195679
6	dydc2	DYDC2	-3.16683	0.0632503	-3.8788	0.00424021	-1.81105	0.224424	-0.344859	0.841123	-1.72838	NA	-2.59421	NA	-0.251596	NA	2.18417	NA
7	numbl	NUMBL	1.83051	0.116216	0.462528	0.665241	1.57123	0.106626	3.45608	5.45452e-05	-0.416728	0.847471	-2.01405	0.030081	-0.773338	0.612591	2.18378	0.00851495
5	pcdh2ab1	PCDHA8	4.09642	0.0595786	-0.733438	0.791768	3.41925	0.0851944	5.12552	0.00435195	0.329548	0.928178	-4.96058	0.00368049	-0.527881	0.854893	2.18234	0.154846
7	rims2b	RIMS2	0.428567	0.816842	-2.90102	0.008953	1.68307	0.130108	2.76145	0.006207	-1.20462	0.624464	-4.78461	5.31932e-06	0.258373	0.918194	2.18217	0.116404
5	pcdh1g32	PCDHB3	3.17713	0.245225	-0.733437	0.806989	5.44117	0.00883007	6.26879	0.00149299	-2.0147	0.561211	-6.13839	0.0013907	0.637154	0.853463	2.18139	0.312723
7	steap4	STEAP4	0.439013	0.745324	-3.54573	2.50684e-06	-2.60566	0.00094912	0.974032	0.251067	0.938056	0.693309	-3.63463	0.000259608	-2.65014	0.0510693	2.1813	0.0825418
7	plpp3	PLPP3	1.14134	0.127345	-3.09814	1.09394e-08	1.47587	0.0122833	2.806	1.59471e-07	-0.464881	0.860563	-5.03807	1.36914e-13	-0.0827666	0.973431	2.18078	0.0727065
5	SNORA75	NA	-0.948887	0.814807	3.58588	0.0468166	1.34478	0.554133	4.43421	0.0124796	-4.36777	0.138142	0.598634	0.763881	-2.16092	0.304371	2.17928	0.191035
7	trim35-14	TRIM35	2.57234	0.130587	1.67985	0.220316	1.89525	0.186331	4.36045	0.000512164	-0.606828	0.809608	-1.68772	0.176605	-1.44772	0.372495	2.1773	0.0714654
7	fryb	FRY	2.66736	0.0153892	0.609311	0.562938	1.57949	0.113664	3.94818	5.81854e-06	-0.0173801	0.994394	-2.40099	0.00914748	-1.3387	0.332353	2.17686	0.0206842
5	ryr2b	RYR2	-4.4931	0.000513158	1.85781	0.0477232	-4.03612	0.000120033	2.62704	0.00417159	-6.1134	0.00298564	0.705638	0.728697	-5.73822	0.000174297	2.17568	0.253375
5	cdkn2a/b	CDKN2A	-1.53709	0.0734551	0.148444	0.859649	0.988795	0.174593	2.3579	0.000201988	-2.85394	0.0231456	-1.15136	0.293762	-0.133348	0.946723	2.17517	0.0138669
1	slc4a4a	SLC4A4	-2.44101	0.0509189	-7.29218	2.30974e-13	-3.86466	8.95631e-05	-1.55654	0.1399	0.471968	0.869777	-4.86356	1.16767e-06	-1.27645	0.495302	2.17472	0.114353
7	pcmtd2	PCMTD2	-1.2009	0.299708	-2.21607	0.00643413	-1.51892	0.0856555	0.780284	0.393946	-0.823897	0.656686	-2.03469	0.0230821	-1.26252	0.325208	2.17363	0.00699803
5	CR855274.1	NA	1.65011	0.0214222	2.80707	4.49687e-07	-0.537665	0.443466	3.89707	8.05028e-13	-1.11976	0.589886	0.23653	0.873135	-3.54768	0.000171084	2.17057	0.0483758
7	esyt2b	ESYT2	1.86607	0.0710152	-5.26808	1.44092e-05	-1.99644	0.0252134	2.21205	0.00632957	1.20478	0.691377	-6.67602	4.57282e-06	-3.35754	0.0604917	2.17053	0.224442
7	ccbl2	KYAT3	1.84134	0.0715831	-1.99597	0.0714583	3.07387	0.000114656	4.07105	7.486e-08	-1.10197	0.680293	-5.14173	1.27685e-05	0.3679	0.887176	2.16777	0.141709
5	vezf1a	VEZF1	-0.243564	0.825032	-0.176188	0.817663	1.84715	0.00242186	2.98764	1.26734e-07	-2.16933	0.124659	-2.21886	0.0119772	0.168942	0.929726	2.16653	0.0108004
7	tmeff1b	TMEFF1	1.84625	0.00843882	-4.20244	1.31447e-05	3.41997	8.51363e-10	4.39463	4.62574e-16	-1.45085	0.602269	-7.69211	5.23123e-13	0.394491	0.888762	2.16289	0.199221
7	sema3bl	SEMA3G	1.6074	0.0789918	-6.17339	4.48784e-13	-4.84503	2.23003e-11	1.97429	0.00548374	1.16314	0.732885	-7.25362	2.03271e-07	-6.0157	0.000157148	2.16188	0.289306
5	fosb	FOSB	3.93995	0.000130744	3.88864	9.05179e-06	0.823492	0.454308	5.36253	3.88538e-10	-0.193886	0.945798	-0.279582	0.855159	-3.65716	0.000362008	2.16065	0.0697087
7	plxnb1a	PLXNB1	1.42582	0.406451	0.791509	0.550234	0.950012	0.494999	3.05316	0.0083195	-0.431567	0.865175	-1.22536	0.331521	-1.04239	0.536738	2.16027	0.0568502
5	TMEM184B (1 of many)	NA	0.0867981	0.967378	-1.17736	0.329742	0.32051	0.819398	3.23858	0.00133694	-2.09174	0.344356	-3.52208	0.0040217	-1.95642	0.254438	2.15672	0.129213
5	abca1a	ABCA1	-2.15149	0.00654729	-2.03851	0.00177548	-2.46584	0.000204398	-0.0372387	0.965232	-0.980967	0.51278	-0.926078	0.315445	-1.41712	0.162829	2.15491	0.000103175
5	btg2	BTG2	2.69632	6.9637e-06	1.01161	0.0698647	-0.20756	0.772438	3.44509	1.00472e-11	0.635448	0.766458	-1.42228	0.199294	-2.74028	0.00736574	2.1548	0.0284277
7	etv5b	ETV5	1.47777	0.0348281	-0.775156	0.202936	3.73778	1.33082e-12	4.57016	9.00263e-19	-2.03013	0.324239	-4.47385	7.13868e-07	0.599022	0.781616	2.15293	0.102763
7	sik2b	SIK2	-0.0500689	0.966907	-2.17823	0.00017119	0.426115	0.561942	1.88048	0.00132771	-0.778155	0.68382	-3.16628	3.26969e-06	-0.259202	0.888595	2.15277	0.0113162
7	llgl1	LLGL1	-0.170345	0.894434	-2.45401	0.000259945	-1.01306	0.178334	1.16034	0.100199	-0.0871489	0.970638	-2.70931	0.000459851	-1.12882	0.395794	2.15258	0.00819316
1	igf2a	IGF2	-1.51535	0.154072	-4.70839	9.99328e-09	-3.24563	4.71322e-05	-0.685316	0.449564	0.535534	0.817693	-3.07729	0.0013787	-1.58563	0.265235	2.15135	0.0391429
7	bcl11ab	NA	-1.40217	0.406646	-3.26779	0.00687531	-1.08059	0.419451	0.407585	0.775041	-0.627725	0.790659	-2.75002	0.0136383	-0.296758	0.889797	2.14766	0.0524021
7	ms4a17a.11	MS4A4A	1.11326	0.0490106	-2.27086	1.19529e-07	-0.566218	0.269017	1.9203	7.92998e-06	0.556101	0.792724	-3.30146	4.12174e-06	-1.48685	0.253384	2.14756	0.0197112
1	ebi3	EBI3	-2.07152	0.141527	-3.38127	0.00472658	-2.143	0.0585466	-0.148913	0.912562	-0.752298	0.717988	-2.27678	0.0516025	-0.907275	0.566339	2.14607	0.0137868
5	SNORA3	NA	-0.150546	0.956725	3.00659	0.0130471	2.27503	0.0846787	4.31404	0.00021069	-3.44781	0.0397046	-0.0631453	0.968462	-0.973987	0.579846	2.1459	0.0562466
5	zmp:0000001316	NA	1.26069	0.253625	-0.784695	0.381903	-0.394288	0.701768	2.23457	0.0045608	0.347192	0.875159	-2.05945	0.0286477	-1.64195	0.180357	2.14559	0.0137235
5	tmem169a	TMEM169	-0.126556	0.948567	0.589055	0.595569	3.16278	0.000815811	4.2502	1.92003e-06	-3.35854	0.0265912	-2.76095	0.0099998	0.229133	0.919595	2.14541	0.0707584
7	si:dkey-225k4.1	NA	1.49269	0.17425	-1.44733	0.0908039	0.514635	0.613238	2.55898	0.00137749	0.22891	0.926903	-3.11726	0.000218685	-0.9833	0.529083	2.14487	0.0316527
7	bicc1a	BICC1	1.55828	0.0721748	-3.68441	1.34288e-06	0.370934	0.667736	2.46658	0.00017827	0.42353	0.879414	-5.25806	4.18858e-10	-1.03735	0.587598	2.14406	0.102918
7	B3GNT3 (1 of many)	NA	1.44042	0.0952439	-2.17408	0.0120074	2.10693	0.00188325	3.30326	1.55194e-07	-0.705612	0.775348	-4.5214	1.59057e-06	0.08121	0.97405	2.14345	0.076219
7	LTBP4	NA	0.0559517	0.972254	-7.21121	7.80932e-17	-3.01498	0.000155312	0.436421	0.64973	1.13418	0.695536	-6.79286	1.8752e-10	-2.5439	0.168265	2.14325	0.206875
5	aff3	AFF3	-0.199526	0.847946	0.787246	0.181892	-0.6663	0.30387	2.39252	6.24907e-06	-1.50471	0.27879	-0.453292	0.674699	-2.13314	0.0131829	2.14252	0.000599139
7	VPS72 (1 of many)	NA	0.301629	0.788337	-3.10433	1.76147e-05	1.64794	0.0116349	2.66404	9.17223e-06	-1.25633	0.602533	-4.92423	5.53211e-08	0.330846	0.892876	2.14206	0.114544
7	tnnt2e	TNNT3	-0.768588	0.660223	-5.45127	0.000321764	-2.61592	0.023116	0.302765	0.822967	0.231044	0.943959	-4.89133	0.0014159	-1.96763	0.267167	2.14199	0.132349
5	zgc:136971	APEH	0.129746	0.873158	-0.202883	0.705153	0.238055	0.666592	2.28029	1.83881e-08	-1.02441	0.437095	-1.48553	0.0400736	-0.971843	0.341542	2.14164	1.22921e-10
5	CR848844.1	NA	-1.16763	0.497508	-2.07416	0.173629	3.23472	0.000212359	4.1915	4.35383e-07	-4.35803	0.0465745	-5.37398	0.000839855	0.424784	0.88183	2.1398	0.206965
5	eif4ebp3l	EIF4EBP3	-1.36831	0.0374789	-1.18253	0.026359	1.43516	0.00844531	2.46887	7.92177e-07	-2.80922	0.0338551	-2.74752	0.00127871	0.297535	0.877918	2.13815	0.0247061
7	adam10b	ADAM10	0.271485	0.810944	-3.39224	4.30305e-08	1.31503	0.0490622	2.40654	6.66424e-05	-1.01058	0.661156	-4.95226	1.58007e-11	0.2167	0.925923	2.13764	0.0841902
7	plxna1b	PLXNA1	0.896608	0.0707837	-2.15612	4.63664e-06	1.04888	0.0096342	2.43699	1.3396e-11	-0.344231	0.880999	-3.74181	2.10394e-07	-0.173567	0.931618	2.13573	0.0238476
5	socs3a	SOCS3	3.34994	0.0244766	3.26396	0.0080524	2.07257	0.131706	4.92868	3.26268e-05	-0.385785	0.879917	-0.517724	0.719996	-1.91053	0.180505	2.13554	0.056814
5	BX001014.2	NA	-0.218497	0.948307	1.5966	0.360567	-1.47161	0.489582	3.65786	0.0207844	-2.85368	0.279134	-1.0084	0.599769	-4.29714	0.0210873	2.13499	0.233184
5	si:dkey-174i8.1	NA	2.22513	0.0740362	1.30613	0.222411	-0.595026	0.652214	3.25714	0.000704447	0.275482	0.913891	-0.883981	0.496006	-2.96369	0.00819191	2.13397	0.0419029
7	dnajb4	DNAJB4	2.47169	0.033684	-1.76641	0.0993253	0.133459	0.922463	3.04881	0.000997717	0.857902	0.730042	-3.91101	0.000249523	-1.97714	0.211237	2.13004	0.103482
5	BX569785.1	NA	3.02286	0.319105	2.6515	0.26201	0.559052	0.859768	4.39574	0.0480633	-0.119529	0.97406	-0.607089	0.763611	-2.93538	0.134693	2.13004	0.204392
5	tbx6	TBX6	-0.595159	0.641874	-0.248109	0.798629	0.983397	0.255636	2.41178	0.00123939	-1.94717	0.153354	-1.6784	0.0659629	-0.232014	0.89485	2.13001	0.00415674
5	CU464180.1	NA	-0.393965	0.890406	-3.94327	0.0475203	0.625036	0.743326	1.81232	0.253003	-1.05609	0.70313	-4.87334	0.00405964	0.116713	0.967373	2.1291	0.133486
7	kaznb	KAZN	3.59728	3.64416e-09	-3.411	9.61165e-06	2.76621	6.71772e-07	4.51123	1.09531e-17	0.409389	0.901818	-7.1378	2.49756e-15	-0.629727	0.807152	2.126	0.193067
7	efemp2a	EFEMP2	5.7823	1.20857e-13	-1.92661	0.0116913	3.32428	4.62637e-06	6.10837	3.17944e-19	1.2014	0.686472	-7.19169	4.69326e-13	-1.82426	0.38794	2.12431	0.232618
5	grb10b	GRB10	1.34624	0.116144	1.45074	0.0277397	1.8201	0.00690133	3.57781	5.16039e-09	-1.12357	0.458156	-1.08495	0.245169	-0.648537	0.634644	2.1241	0.000917802
5	SNORD60	NA	2.00859	0.479153	5.41759	0.00238334	1.46306	0.545747	6.09669	0.000574906	-3.08289	0.231441	0.812577	0.670789	-3.72345	0.0453429	2.12347	0.220023
7	sox6	SOX6	-0.515798	0.624341	-4.71443	1.72051e-13	1.01023	0.153877	1.97076	0.00180519	-1.40038	0.555637	-5.83546	5.5111e-14	0.39276	0.870998	2.12198	0.130819
5	SNORD58	NA	1.33524	0.435674	2.80313	0.0139804	1.71334	0.182996	4.08609	0.000178737	-1.68606	0.360227	-0.0321569	0.982521	-1.39658	0.340883	2.12146	0.0260931
5	BX842701.1	NA	-1.12498	0.452313	-0.909107	0.41579	-5.66659	0.000353606	0.773814	0.480054	-0.760044	0.777034	-0.543263	0.746306	-5.60702	0.000670708	2.12058	0.10323
6	BX663519.1	NA	-2.45145	0.310685	-4.19309	0.0290072	-2.1676	0.228568	-0.532438	0.777855	-0.704788	0.813362	-2.71196	0.133181	-0.418213	NA	2.11976	NA
4	cthrc1b	CTHRC1	1.68561	0.266535	-0.835053	0.570494	6.407	2.79932e-10	6.99471	2.30106e-12	-4.31542	0.0669941	-7.00706	6.61346e-07	2.05553	0.325019	2.11834	0.284661
5	CU467861.2	NA	3.11102	0.0528869	-0.826601	0.668843	2.89461	0.0376059	4.60782	0.000270317	-0.294109	0.923369	-4.58111	0.000589785	-0.576118	0.802406	2.11642	0.10821
5	SNORA7	NA	1.09986	0.643721	2.29962	0.127764	2.07714	0.193567	3.93133	0.00477199	-1.7501	0.355359	-0.439861	0.760368	-0.765557	0.661185	2.11592	0.0186867
5	CR382300.1	NA	2.0946	0.246651	-3.47326	0.0301263	-3.58949	0.0229213	3.19728	0.0150011	1.50195	0.631969	-5.76089	0.00148042	-5.91094	0.00250593	2.11542	0.348558
7	ankha	ANKH	0.476527	0.401006	-3.60151	6.88966e-16	-2.2308	9.25866e-09	1.09725	0.00402194	0.787539	0.72519	-3.83185	8.74244e-06	-2.45553	0.0496504	2.11407	0.0598017
7	jam3b	JAM3	1.92835	0.0622835	-1.73549	0.0355794	0.660119	0.502637	2.77322	0.000481067	0.489581	0.842273	-3.64703	1.52454e-05	-1.076	0.51506	2.11373	0.0621292
7	ftr11	NA	3.24187	0.00663551	0.262187	0.838477	1.67065	0.132418	4.09016	2.37077e-05	0.485303	0.846673	-2.94479	0.00294801	-1.42593	0.3579	2.11227	0.066904
7	zfp36l1b	ZFP36L1	-0.0646497	0.955293	-3.32298	1.49987e-10	0.71204	0.257425	1.85222	0.000621923	-0.781505	0.72691	-4.32692	2.46974e-10	0.134369	0.952307	2.112	0.0589564
6	CU694952.1	NA	-3.0736	0.0295135	-2.29822	0.0459944	-2.95477	0.0123991	-0.512101	0.706565	-1.48152	NA	-0.693832	NA	-1.44697	NA	2.11192	0.0338336
7	CU639469.1	NA	2.09788	0.000170763	-2.08915	3.69208e-05	1.83795	0.000198905	3.34706	2.93274e-13	-0.0115515	0.996147	-4.5918	1.98275e-12	-0.346294	0.868471	2.11101	0.0597041
1	si:dkey-286h2.7	NA	-3.08068	0.0228942	-4.80657	0.000443731	-3.62781	0.00156583	-1.66298	0.141518	-0.134485	0.957253	-2.14053	0.127131	-0.815035	0.625571	2.1108	0.0279276
7	dip2ca	DIP2C	0.656171	0.223693	-2.37383	1.08711e-09	0.559766	0.201786	2.05875	2.1784e-08	-0.193823	0.934248	-3.5549	1.38291e-08	-0.334535	0.854513	2.10982	0.0177979
7	sparc	SPARC	3.58739	2.30872e-09	-4.3051	5.13781e-16	1.60573	0.0054321	4.0654	4.34758e-15	0.976107	0.736747	-7.53118	4.05205e-22	-1.47239	0.482386	2.10942	0.206579
7	myh10	MYH10	0.691802	0.118633	-3.52718	1.95478e-27	2.47044	2.3756e-15	3.33975	8.85473e-28	-1.57928	0.490266	-6.05245	2.3224e-18	0.516755	0.825048	2.10872	0.134454
7	cpamd8	CPAMD8	1.52525	0.212645	-4.79387	1.10734e-06	-3.61245	9.63693e-05	0.661317	0.524524	2.36413	0.337344	-5.05023	0.000181261	-3.96296	0.0165474	2.10646	0.201789
7	mxe	MX1	3.04045	0.00128007	0.63433	0.495192	2.72953	0.000945408	4.41479	9.60405e-09	-0.162713	0.947044	-2.8964	0.000360826	-0.570444	0.737531	2.1061	0.0259035
5	ascl1b	ASCL1	4.31079	0.00934774	2.27322	0.137123	1.35078	0.44143	3.79265	0.00841171	1.64048	0.393568	-1.04776	0.456502	-2.08295	0.16244	2.10595	0.0176325
7	runx2a	RUNX2	1.85738	0.186853	-2.66588	0.0441819	1.08443	0.374932	2.96248	0.00417441	0.162103	0.957945	-4.76095	4.10671e-05	-0.787369	0.707403	2.10356	0.113645
1	CABZ01059627.1	NA	-11.061	9.02421e-21	-11.8417	1.95391e-19	-11.2574	1.10267e-30	-9.35302	1.10072e-35	-0.388278	0.883356	-1.30419	0.449256	-0.722001	0.719352	2.10339	0.0807431
5	tgm2a	TGM2	-2.40994	0.450028	-2.19063	0.324103	-1.1234	0.608296	3.22532	0.0426511	-4.6487	0.193139	-4.56077	0.0439493	-3.46639	0.174277	2.10191	0.371074
7	qkia	QKI	0.372622	0.530287	-1.61589	8.37872e-06	0.802205	0.0471466	2.18385	7.01014e-10	-0.668051	0.709409	-2.91765	1.69638e-06	-0.191771	0.912546	2.10123	0.00422243
7	asap1a	ASAP1	1.98452	0.00162734	-3.79729	3.92388e-13	-0.894263	0.136046	1.20523	0.0298016	2.12381	0.250042	-4.7027	1.17333e-08	-1.66662	0.302938	2.10122	0.048839
5	sesn1	SESN1	-0.777552	0.336462	-2.20792	4.13383e-05	-1.53817	0.00785025	0.688373	0.260648	-0.273411	0.884526	-1.95812	0.00684588	-1.21461	0.259538	2.09909	0.000386713
7	glipr2l	GLIPR2	3.16931	8.61959e-06	-2.54113	0.000149013	1.98049	0.00267152	3.89786	1.03182e-10	0.631417	0.817704	-5.60951	3.29803e-12	-0.854681	0.68205	2.09816	0.134986
5	tarsl2	NA	0.295859	0.859615	2.3776	0.00702055	0.971565	0.348045	3.5574	3.23232e-05	-2.23055	0.142349	0.0742815	0.95824	-1.62194	0.213793	2.09812	0.0313828
5	CABZ01065684.1	NA	2.0466	0.0781042	3.77398	1.43771e-05	3.52948	8.86397e-05	5.34325	2.72245e-10	-2.26739	0.124497	-0.429818	0.738006	-0.725649	0.653454	2.09805	0.0256202
7	tnfaip6	TNFAIP6	2.67319	0.00651707	-3.24309	0.00013505	-2.57633	0.00293324	2.82851	0.000470504	2.26997	0.325656	-5.20972	3.19112e-05	-4.57268	0.00215526	2.09723	0.234656
7	zmat3	ZMAT3	0.714357	0.60903	-3.11164	0.0152081	-0.756172	0.488349	1.59514	0.0752675	0.461154	0.851503	-3.84019	0.00241797	-1.37638	0.377945	2.09654	0.0458234
7	pnpla7b	PNPLA7	0.130955	0.888436	-0.863836	0.0950047	1.70468	0.000507252	2.7695	1.45683e-09	-1.57341	0.317258	-2.73751	0.000316483	0.229846	0.899908	2.09516	0.0136563
5	BX548044.7	NA	2.33748	0.202699	4.86994	0.000224178	-2.01461	0.352307	5.60206	1.74613e-05	-2.23299	0.394973	0.719829	0.704963	-6.80363	0.000116468	2.09369	0.225496
7	CABZ01052815.1	NA	-1.57144	0.013851	-3.37781	1.13954e-11	-1.7662	0.000944204	0.0331599	0.962212	-0.435986	0.813973	-2.51157	0.000118534	-0.718469	0.588873	2.09317	0.00152707
1	plppr5a	PLPPR5	-3.89593	0.00693609	-7.6378	4.28205e-06	-3.58202	0.00294128	-2.09244	0.0809138	-0.601851	0.829322	-4.65572	0.00387709	-0.340577	0.890082	2.0922	0.091711
5	cdkn1cb	NA	1.92863	0.0745562	0.259442	0.814122	1.05247	0.282128	3.67277	5.73297e-06	-0.597196	0.778491	-2.51757	0.0064812	-1.65982	0.195661	2.0914	0.0284888
7	dlx3b	DLX3	3.2268	0.0580874	-1.79925	0.215553	-1.14833	0.479816	3.38719	0.0124064	3.84895	0.00102088	-4.35146	0.00221883	-3.68206	0.0377377	2.08982	0.261065
7	zgc:92113	SLC25A18	1.60618	0.272941	-0.35482	0.784203	-1.29511	0.280241	2.25549	0.0344565	1.98002	0.0763345	-1.646	0.18342	-2.65981	0.0379617	2.08845	0.0836769
5	SORCS3	NA	0.187908	0.96123	2.91967	0.104512	1.36651	0.526723	4.07525	0.0188999	-2.86232	0.195487	0.124926	0.945275	-1.75728	0.325648	2.08832	0.113579
5	hoxa2b	HOXA2	0.445953	0.768674	-1.01946	0.289548	-4.11578	5.01853e-05	1.23916	0.180871	0.548857	0.832996	-1.24961	0.365158	-4.55679	2.18936e-05	2.08774	0.0974735
7	creb3l2	CREB3L2	1.01495	0.0326399	-3.23435	9.77995e-19	-1.09857	0.00559133	1.52559	3.65771e-05	0.918483	0.66674	-3.9039	3.06366e-07	-1.66872	0.238801	2.08741	0.0592604
7	FAM135B	NA	2.43405	0.268706	-2.35864	0.260855	3.52738	0.0347127	4.70988	0.00246281	-1.18627	0.717006	-6.24317	0.000161548	0.0625042	0.985752	2.08524	0.279221
1	plekhh1	PLEKHH1	-2.52038	6.69935e-05	-2.88451	8.2406e-08	-1.97839	0.000440334	-0.368746	0.576614	-1.0507	0.45628	-1.54895	0.0447016	-0.484721	0.719141	2.0837	5.80775e-05
7	fat1a	FAT1	3.90256	0.000754107	-3.59597	0.000450149	1.44937	0.200573	4.25287	1.11648e-05	1.14141	0.703125	-7.02913	1.21576e-11	-1.86663	0.372364	2.08233	0.243549
7	SP6	NA	4.36413	0.00211095	-0.752923	0.643995	-0.867471	0.60267	4.58156	0.000129922	1.33966	0.692681	-4.55871	0.00563904	-4.66899	0.0110226	2.08142	0.315416
7	sall4	SALL4	3.03525	0.0119033	-0.466461	0.71152	-2.93146	0.0142751	3.67917	0.000171558	0.73717	0.813701	-3.2915	0.0213739	-5.803	1.14303e-05	2.08065	0.222897
7	gpr61	GPR61	2.82435	0.00688221	-2.30807	0.129027	3.59129	5.23129e-05	4.74489	1.94171e-08	-0.794633	0.772	-6.20644	3.34675e-06	0.108781	0.96884	2.07851	0.14683
7	ctdsp2	CTDSP2	-0.138119	0.904455	-2.8925	3.31979e-07	-0.960781	0.144173	1.04585	0.0939679	0.0499266	0.982361	-3.07324	5.57518e-06	-0.9695	0.482468	2.07704	0.0151607
5	and3	NA	1.00565	0.628806	-1.11853	0.566097	3.91627	0.00161431	4.78401	5.04663e-05	-2.76387	0.213054	-5.07899	0.00103654	0.511361	0.841054	2.07624	0.169648
1	igf3	NA	-6.47826	3.49452e-06	-3.45855	1.63779e-05	-4.8394	1.73274e-08	-2.42692	0.00169183	-3.05307	0.122493	0.299992	0.830515	-1.46288	0.319713	2.07377	0.0220459
5	si:dkey-33o22.1	NA	-0.11546	0.960111	-3.59705	0.0375129	1.8222	0.117662	2.77143	0.00918977	-1.83717	0.439902	-5.52786	0.00064718	0.38075	0.881635	2.07342	0.150434
5	slc5a7a	SLC5A7	1.92051	0.426232	2.08726	0.256235	2.84307	0.113492	4.60731	0.00420486	-1.63297	0.379983	-1.54859	0.214213	-0.667229	0.703829	2.07301	0.0166266
5	srpk3	SRPK3	-0.322106	0.702015	0.84173	0.0999049	-0.379434	0.530852	2.25788	1.41423e-06	-1.52266	0.222128	-0.252324	0.808995	-1.68739	0.0561875	2.07159	0.000109986
5	si:dkey-108k21.21	HIST1H1E	-2.6	0.0576002	1.54147	0.0902197	-0.747441	0.502602	2.63721	0.00221732	-4.26918	0.00463483	0.181659	0.907093	-2.50012	0.0578009	2.07079	0.0758695
2	cldni	NA	6.81377	5.8723e-15	-1.01139	0.28062	0.348881	0.752168	2.66895	0.0012377	5.92093	1.36184e-08	-5.79478	6.8276e-05	-4.44878	0.0165909	2.07076	0.0378023
7	vmo1a	VMO1	-0.771129	0.642324	-5.71046	2.40499e-08	-3.11349	0.00251968	-0.0316341	0.980688	0.603563	0.836322	-4.85091	8.01746e-06	-2.18499	0.203237	2.06981	0.17103
7	map1lc3a	MAP1LC3A	0.572031	0.478902	-2.27191	1.04609e-05	0.618415	0.306259	2.06679	4.55506e-05	-0.321321	0.884188	-3.48893	3.04128e-08	-0.292568	0.874285	2.06798	0.0215623
5	capn3a	CAPN3	1.2617	0.255433	4.03206	4.1212e-08	4.88092	1.87997e-11	6.05544	1.33452e-17	-3.81542	0.00657002	-0.98623	0.469732	0.0638539	0.979482	2.06768	0.0874075
5	si:dkey-264d12.5	NA	1.03467	0.00895214	1.42585	1.00165e-05	-1.51941	5.51001e-05	2.83581	5.57152e-21	-0.679664	0.720513	-0.251258	0.840436	-3.54726	2.15606e-09	2.06294	0.0133167
7	osr1	OSR1	-0.731813	0.350427	-5.71104	5.59206e-20	-3.65941	3.17235e-12	-0.0392452	0.956838	0.662371	0.817711	-4.84405	3.00046e-06	-2.75732	0.0763385	2.06185	0.167399
7	tmsb2	NA	2.9262	0.00281559	-1.16427	0.244733	7.86044	1.09106e-24	7.01992	7.46866e-20	-3.84436	0.118511	-8.10313	5.99284e-12	2.35231	0.268244	2.06152	0.262642
5	si:ch73-281i18.6	NA	-0.267613	0.867208	-0.79434	0.452397	0.604524	0.550041	2.20138	0.00612281	-1.39302	0.362523	-2.05832	0.0292973	-0.457122	0.766502	2.06068	0.00132556
5	ftr87	NA	0.596777	0.608769	0.385083	0.651648	0.466704	0.601583	2.48011	0.000351038	-0.764044	0.62494	-1.0846	0.221537	-0.978782	0.388231	2.05961	0.000209615
5	klhl21	KLHL21	-0.876548	0.267893	0.319989	0.626987	0.735628	0.247669	2.28699	2.20996e-05	-2.14503	0.0485671	-0.932247	0.311224	-0.428556	0.765202	2.05877	0.000750874
5	c1ql3b	C1QL3	3.63513	0.0776409	1.26017	0.553229	1.61472	0.439509	4.66419	0.00534305	0.247125	0.933537	-2.4846	0.0814752	-2.12997	0.182081	2.0572	0.0902988
6	BX323807.2	NA	-2.73362	0.2551	-3.99157	0.0470414	-5.6147	0.00814	-1.79539	0.341724	0.448253	0.900062	-1.1243	0.615542	-2.94879	0.2252	2.05692	0.276255
7	zgc:158464	NA	2.28374	0.0808839	-0.977392	0.391259	3.33534	0.00119185	4.29325	1.0643e-05	-0.909754	0.72691	-4.44841	9.58205e-06	0.357448	0.884758	2.05679	0.152897
5	SNORD14	NA	1.33051	0.556583	3.22957	0.0231796	2.48595	0.109144	4.5175	0.00103107	-2.17317	0.302181	-0.0854316	0.961695	-1.0013	0.61592	2.05551	0.105669
7	col1a1a	COL1A1	3.56132	0.0072097	-3.74091	0.000579625	-1.24438	0.334354	2.49843	0.0279312	2.54809	0.307915	-6.0151	8.71609e-07	-3.48525	0.0549425	2.05464	0.239181
5	RNF115 (1 of many)	NA	0.805085	0.505974	-2.69448	0.0112555	1.2931	0.132217	3.41151	3.57793e-06	-1.55841	0.501563	-5.28523	2.91601e-06	-1.10732	0.574377	2.05431	0.147049
5	hoxc4a	HOXC4	1.18987	0.33463	3.74809	2.79512e-06	-0.785267	0.510148	4.42	2.02206e-08	-2.21303	0.346075	0.786904	0.64534	-4.55721	0.000701312	2.05377	0.187116
7	si:ch211-178n15.1	NA	1.98932	0.00139884	-4.02548	3.43045e-11	2.76093	9.71638e-08	3.74012	5.99598e-14	-0.622695	0.835847	-6.92834	3.25286e-17	0.325417	0.901978	2.05144	0.195925
7	cdip1	CDIP1	-0.402103	0.685703	-4.92522	3.06672e-12	-0.829923	0.212635	0.848286	0.179533	-0.037928	0.988771	-4.95849	6.80793e-11	-0.58397	0.764876	2.05012	0.0771576
1	si:ch211-162k9.5	NA	-0.512399	0.812355	-5.04802	0.00407844	-4.16556	0.00619814	-0.114844	0.943035	1.09633	0.692681	-4.08528	0.0264885	-3.23395	0.0852778	2.04844	0.199246
5	si:dkey-261m9.12	HIST1H1B	1.00767	0.827677	5.03392	0.0388943	2.78564	0.323488	5.9499	0.0140096	-3.97037	0.176691	0.42292	0.853648	-2.26509	0.33981	2.04792	NA
5	SNORD15	NA	0.704748	0.81962	1.74984	0.34711	2.63641	0.136333	3.9344	0.0143003	-2.17185	0.283502	-1.12966	0.431104	-0.0532206	0.98196	2.04738	0.0395452
7	colec12	COLEC12	1.82792	0.0766303	-3.09091	8.98769e-05	-2.25143	0.00707522	2.0428	0.0117093	1.31868	0.597234	-4.31509	8.49247e-05	-3.46199	0.0144686	2.0469	0.177514
5	zgc:173587	HIST2H2BE	-0.544769	0.832572	1.53686	0.303058	-0.855154	0.633119	3.14572	0.02313	-2.70005	0.202796	-0.500866	0.768744	-3.14112	0.0394431	2.04554	0.165182
7	tcea3	TCEA3	-1.17953	0.14952	-3.09965	1.14857e-07	-1.2204	0.0638437	0.833334	0.206514	-0.919304	0.623893	-3.08167	2.89242e-05	-1.04241	0.46041	2.04319	0.0270103
5	aclyb	ACLY	-0.742743	0.467887	0.0719666	0.936225	0.149552	0.870151	2.04679	0.00146079	-1.75864	0.134657	-0.940594	0.292877	-0.859679	0.454241	2.04196	0.000209496
5	sipa1l1	SIPA1L1	1.34359	0.129925	-0.342132	0.669505	-0.490631	0.554398	2.2452	0.000615072	0.378521	0.851424	-1.65223	0.0654479	-1.81047	0.0818273	2.0379	0.00926755
1	tradv41.0	NA	-1.56955	NA	-4.31235	0.0297356	-3.06061	0.124866	-0.400436	0.842971	0.185319	0.947565	-2.96708	0.0804496	-1.59395	0.421304	2.03571	0.100172
7	klf12a	KLF12	1.39064	0.112675	-3.05017	3.33238e-06	-0.91776	0.225486	1.8461	0.00567914	0.965266	0.667135	-4.07183	1.41196e-06	-1.84968	0.208452	2.03472	0.0952658
5	fgf21	FGF21	6.26274	0.000742656	-0.614662	0.821914	-0.564895	0.841579	6.2621	0.000153326	1.64838	0.675744	-6.07965	0.00566806	-6.00948	0.0125998	2.03463	0.431947
5	GUCA1A (1 of many)	NA	1.33569	0.626842	-2.21418	0.3389	2.86934	0.114862	3.78874	0.0247442	-1.37805	0.626064	-5.17085	0.00248381	0.428018	0.876543	2.03273	0.201789
5	scpp8	NA	0.0475736	0.974659	-1.2916	0.0867039	-3.31652	3.81793e-06	1.4124	0.0614978	-0.18845	0.946209	-1.77821	0.132101	-3.90677	1.8612e-05	2.03255	0.0880353
5	phc2a	PHC2	-0.410475	0.627583	0.122495	0.851954	0.188412	0.782072	2.0174	4.6888e-05	-1.3786	0.24414	-0.861083	0.300681	-0.782624	0.47071	2.02991	2.96436e-06
5	si:dkeyp-68b7.10	NA	-1.20114	0.292617	0.24616	0.800827	0.832639	0.346987	2.28217	0.00234406	-2.48727	0.0404427	-1.04378	0.311111	-0.303408	0.858327	2.02708	0.00738673
7	homer1b	HOMER1	0.101079	0.959359	-3.3203	0.00223258	2.50246	0.0102057	3.21064	0.000452337	-2.10022	0.366118	-5.72776	1.82406e-07	0.707594	0.762425	2.02708	0.193546
5	vegfab	VEGFA	-1.59893	0.10144	-0.403046	0.646553	1.46585	0.066892	2.4082	0.000950811	-3.03121	0.0201526	-1.90031	0.0650039	0.361781	0.851329	2.02684	0.0478857
7	traf4a	TRAF4	1.56956	0.0244766	-2.19714	0.000108149	1.5488	0.00863796	2.84826	1.20266e-07	-0.0895375	0.973224	-4.22143	2.65374e-09	-0.126109	0.955196	2.02615	0.0736826
4	stim2a	NA	-0.4702	0.848272	-1.29243	0.38827	3.23762	0.0179559	2.98674	0.0247603	-2.94134	0.163684	-3.92206	0.00171749	1.57276	0.407095	2.02545	NA
7	neo1a	NEO1	1.08752	0.0170169	-3.22499	3.22112e-15	0.686729	0.0946876	2.43938	2.66156e-12	-0.176459	0.946925	-4.8416	1.44479e-17	-0.700401	0.697935	2.02458	0.0699614
7	klf7a	KLF7	2.0389	0.0297236	-0.63145	0.547327	3.01596	7.24634e-05	4.11301	1.15119e-08	-0.995738	0.622072	-3.92999	3.9399e-06	0.159888	0.939361	2.02315	0.0509203
5	rtn4b	NA	1.1183	0.297187	1.69105	0.0259411	2.53025	0.000877479	3.89404	4.42536e-08	-1.75298	0.205852	-1.22282	0.201601	0.834516	0.152839	2.02299	0.00908645
5	NA	NA	1.83557	0.503096	-1.64568	0.513955	3.10852	0.110036	3.94801	0.029388	-1.03417	0.759892	-4.7784	0.0134221	0.532755	0.862449	2.02187	0.291383
5	hsp70.2	HSPA1L	0.00392161	0.998786	3.77243	2.64778e-07	3.47552	4.13879e-06	5.12855	9.08384e-13	-4.16974	0.000354526	-0.201985	0.89235	-0.573619	0.764121	2.02162	0.0775524
7	cyth3b	CYTH3	3.32054	6.49689e-05	-1.91718	0.0355472	3.389	3.43538e-06	4.61459	3.69033e-11	-0.112293	0.971272	-5.73518	4.45071e-11	-0.0341021	0.988978	2.02024	0.149013
7	kcnc4	KCNC4	2.38182	0.2257	-0.0614758	0.974934	-0.283962	0.890384	3.0079	0.0408119	0.737439	0.784469	-2.17802	0.116294	-2.41391	0.133736	2.01874	0.162763
7	trib2	TRIB2	3.04342	0.00016621	-0.216399	0.815725	1.45466	0.0611269	3.73673	3.67245e-08	0.635224	0.76762	-3.11141	0.000181848	-1.31671	0.354783	2.01818	0.0494665
7	tuba1a	TUBA1A	3.34841	2.39098e-09	-4.52866	7.30255e-12	2.53499	6.55917e-07	4.19479	3.56401e-18	0.436873	0.891572	-7.91694	1.73368e-25	-0.585253	0.818335	2.01804	0.217705
7	si:dkeyp-74a11.1	NA	1.44002	0.134486	0.178144	0.853162	2.48505	0.00066341	3.63071	1.15703e-07	-1.12303	0.508264	-2.58754	0.00115993	0.0798713	0.967806	2.01722	0.0175206
5	hoxc9a	HOXC9	2.81224	0.00174057	2.95733	8.10996e-05	-3.93095	6.71723e-05	4.13114	1.65016e-08	-0.141101	0.968846	0.0359208	0.985559	-7.34747	6.75139e-13	2.01638	0.244745
5	cox8b	COX8A	0.858413	0.287277	0.0229799	0.975159	-0.44396	0.523023	2.33252	2.00378e-05	-0.323848	0.862277	-1.34917	0.106697	-1.86545	0.0320156	2.01576	0.00127403
5	bag3	BAG3	0.456551	0.584619	1.23747	0.0167872	-1.26329	0.0218918	2.43967	6.49505e-07	-0.901671	0.5984	-0.00286991	0.998168	-2.86209	6.90293e-05	2.01303	0.0115413
7	nid1a	NID1	2.94359	0.000320183	-4.40651	6.1169e-10	0.573915	0.511843	3.27815	1.78198e-06	1.11893	0.68792	-6.88318	1.30775e-15	-1.78958	0.357906	2.00834	0.224614
5	BX005450.1	NA	1.15424	0.421677	0.704207	0.532402	0.0725627	0.958592	2.59482	0.00689087	-0.274556	0.895163	-0.857044	0.425397	-1.59525	0.158885	2.00786	0.00944803
7	aim1b	CRYBG1	3.84864	5.77824e-08	-3.9514	2.0651e-08	-0.715304	0.353962	3.87256	3.18658e-10	1.58904	0.578449	-7.0045	4.46397e-10	-3.76899	0.0290671	2.0076	0.28076
5	ripply1	RIPPLY2	0.678826	0.638905	0.820071	0.41449	1.95132	0.0328135	3.32815	5.63902e-05	-1.61358	0.262878	-1.58125	0.0902443	-0.224428	0.896157	2.0033	0.00418187
6	rhpn1	RHPN1	-3.20022	0.0385659	-2.41559	0.0492054	-0.572582	0.678136	0.595675	0.645638	-2.81538	0.125671	-3.5478	0.02297	0.0543336	0.982012	2.00155	0.0865767
5	U3	NA	-0.156952	0.951663	4.07155	0.000698111	1.30298	0.367484	4.73107	7.07287e-05	-3.94077	0.043097	0.767824	0.658704	-2.5704	0.140448	2.00072	0.223249
7	cttnbp2	CTTNBP2	1.96383	0.0340004	-2.17329	0.00541914	2.87328	0.00010855	3.81501	6.47591e-08	-0.759927	0.765582	-5.20248	1.04401e-10	0.343874	0.884436	1.99952	0.144099
7	efna5b	EFNA5	1.81786	0.356407	-4.05414	0.0356654	2.87413	0.0473428	3.76997	0.00527838	-0.867418	0.792342	-7.039	2.8182e-05	0.427463	0.88566	1.99861	0.270424
5	junbb	JUNB	2.44866	0.00725984	2.38835	0.00145113	3.55517	1.82509e-06	4.79508	1.85029e-11	-1.30547	0.449644	-1.46557	0.153803	-0.0638221	0.97544	1.9979	0.0339635
7	gpt2l	GPT	1.06117	0.124711	-2.57152	1.51278e-06	1.00748	0.0755973	2.63671	9.75283e-08	-0.449044	0.850089	-4.41754	5.60632e-13	-0.554329	0.764497	1.99686	0.0664591
5	CR759879.1	NA	1.34427	0.0601546	0.1732	0.809045	-0.942	0.140307	2.35862	1.31725e-05	0.216624	0.916658	-1.21732	0.192566	-2.43542	0.00215872	1.99665	0.00668744
7	kirrel3l	KIRREL3	2.96122	0.0002861	-3.75844	4.89482e-05	4.6623	5.54138e-12	5.46706	1.74045e-16	-1.47853	0.601112	-8.45984	7.84272e-19	0.541816	0.844641	1.99472	0.263784
5	DPP10	NA	0.391308	0.853138	-0.636099	0.648794	2.91074	0.0124262	3.7114	0.000693454	-2.33568	0.235405	-3.53336	0.00147669	0.554551	0.799288	1.99414	0.138182
7	si:dkey-238i5.2	NA	1.92587	0.0466564	-4.75457	1.63939e-07	-2.0144	0.0147392	2.05694	0.00783352	1.41254	0.601782	-5.97266	4.21505e-07	-3.27518	0.0483672	1.99323	0.243836
7	gas6	GAS6	1.7603	0.000496052	-1.5935	0.00028148	-0.66934	0.177656	2.22627	1.08037e-07	0.922894	0.628657	-2.97755	0.000178663	-2.00548	0.0850448	1.98999	0.0429007
5	si:dkey-106c17.2	NA	2.68865	0.0590319	4.00581	0.00035372	-0.576039	0.746342	4.83894	1.10591e-05	-1.09582	0.658437	0.486815	0.766034	-4.6687	0.000208984	1.98708	0.149692
5	hhatlb	HHATL	-0.66875	0.787828	2.78187	0.0260667	0.850356	0.593452	3.58912	0.00329565	-3.30936	0.0863192	0.542409	0.729916	-1.84015	0.259538	1.98567	0.12518
7	hs3st3b1b	HS3ST3B1	2.28759	0.0320772	-4.14937	1.02215e-05	-2.87161	0.00157344	2.30276	0.00779185	2.54649	0.251405	-5.68644	1.03827e-05	-4.40845	0.00515272	1.98565	0.278266
7	znf1134	NA	0.233535	0.746305	-2.07067	5.14719e-06	0.217103	0.682669	1.7826	6.14567e-06	-0.418121	0.824887	-3.03002	3.4234e-07	-0.476487	0.750367	1.98521	0.00628311
7	ier5l	IER5L	1.00291	0.086748	-0.533087	0.280164	1.84434	3.69015e-05	2.98371	1.25642e-12	-0.911961	0.58116	-2.66775	4.48507e-05	0.062923	0.973258	1.98421	0.00949229
5	SNORD65	NA	1.46186	0.161534	4.22927	4.4474e-09	1.83428	0.0283067	4.99323	1.9666e-12	-2.56576	0.10457	0.605163	0.651996	-2.32821	0.0593047	1.98318	0.0718183
7	CR936378.1	NA	0.350578	0.807151	-5.52047	0.000249934	-0.345289	0.747744	1.5548	0.0582386	-0.00083532	0.999836	-6.27355	2.04616e-05	-0.914049	0.651125	1.98142	0.11777
5	zgc:112234	HIST1H2BD	-0.566552	0.78313	-2.9013	0.0385898	-3.36231	0.0172091	2.77372	0.0153796	-2.36792	0.456181	-4.82388	0.00745834	-5.39899	0.00642251	1.98117	0.373466
7	sytl1	SYTL1	2.10012	0.0125203	-1.29703	0.0980294	0.363903	0.689205	2.89531	1.75095e-05	0.483653	0.829322	-3.35673	4.09499e-05	-1.60643	0.227338	1.97676	0.0558073
7	si:dkey-23k10.5	GIMAP8	0.81619	0.136427	-0.337856	0.472525	0.846876	0.0560603	2.46451	1.51743e-10	-0.543528	0.720609	-1.91184	0.0018789	-0.555517	0.643527	1.97581	2.35829e-05
7	si:dkey-23k10.3	RNH1	1.59486	0.0305805	-2.48394	2.90225e-05	0.846261	0.207261	2.54332	8.67053e-06	0.285529	0.909728	-4.24006	7.81402e-11	-0.652146	0.716755	1.97579	0.073751
7	B3GNT3 (1 of many)	NA	1.56075	0.244156	-4.08763	0.0132011	2.11932	0.0407326	3.17309	0.000835421	-0.492792	0.869697	-6.47134	1.67812e-05	0.204161	0.93837	1.9757	0.16009
5	BX005294.1	NA	3.97059	0.15029	0.228357	0.945908	4.92642	0.0272584	5.77857	0.00615625	-0.708086	0.850948	-4.74757	0.00979737	0.504188	0.874173	1.97434	0.293458
7	si:dkey-12l12.1	NA	2.22521	0.156408	-5.20991	4.59412e-05	-2.88246	0.0213199	2.28032	0.0599414	1.5167	0.646494	-6.64979	7.80966e-06	-4.38611	0.0217869	1.97418	0.359863
2	olfm2b	OLFM2	7.22309	0.000234714	-1.32137	0.555745	-0.522576	0.833848	2.23809	0.245936	6.11499	0.00441929	-2.72474	0.0951409	-1.87564	0.340401	1.97139	0.211783
5	FAM189B	NA	1.16092	0.486212	-3.56092	0.0142653	0.0457584	0.976653	3.01925	0.00505985	-0.782319	0.804126	-5.82362	6.2928e-05	-2.11019	0.28394	1.97072	0.258506
5	CU302436.5	NA	-1.81693	0.615633	3.9243	0.0216303	0.982425	0.660102	4.49698	0.00824116	-5.39462	0.0626116	3.01975	0.0055365	-2.67965	0.193609	1.96982	NA
7	hhip	HHIP	0.444478	0.832121	-2.35496	0.046559	-0.260129	0.870151	1.51897	0.222712	0.128316	0.963838	-3.05371	0.00271152	-0.752519	0.692636	1.96966	0.110919
7	nrp2b	NRP2	-0.239682	0.76146	-3.21805	2.37055e-13	2.71624	1.57745e-10	3.28379	2.44354e-15	-2.5594	0.221431	-5.74748	1.12709e-11	0.891164	0.678508	1.9689	0.194845
1	bcam	BCAM	-1.68288	0.0552147	-5.17118	1.47879e-14	-3.32894	8.62922e-07	-1.00922	0.174918	0.633926	0.765764	-3.34748	2.52906e-05	-1.39205	0.31604	1.96681	0.0582277
7	CU459094.4	NA	1.77355	0.355721	-0.746824	0.657689	2.36363	0.101668	3.50028	0.00818513	-0.631326	0.809014	-3.42868	0.00373561	1.61685	0.0929146	1.9664	0.142627
7	zfhx3	ZFHX3	0.667192	0.203733	-1.61488	1.57063e-05	1.929	1.71561e-07	2.80148	2.135e-15	-1.08936	0.570344	-3.61359	2.17465e-07	0.423938	0.821175	1.96587	0.0570326
5	CABZ01090041.1	NA	-1.40533	0.281918	-2.5939	0.00668641	-0.553246	0.63026	0.815331	0.432575	-1.17653	0.510681	-2.55496	0.0045989	-0.252532	0.89429	1.96525	0.0374611
5	zgc:173552	HIST1H3H	-0.829909	0.795053	0.657865	0.751836	1.0176	0.624012	3.32088	0.0461317	-3.19998	0.171702	-1.73855	0.278103	-1.35962	0.506148	1.96499	0.207099
7	mtss1la	MTSS1L	2.41184	0.0296608	-3.44455	0.000124595	0.167406	0.894784	2.67984	0.00257698	1.1885	0.644577	-5.34594	5.02012e-08	-1.6029	0.394902	1.96483	0.207544
7	arhgap5	ARHGAP5	0.514518	0.437773	-3.3525	9.52464e-16	-0.296021	0.588585	1.47007	0.00063431	0.269768	0.909822	-4.03639	1.03502e-12	-0.744887	0.646194	1.96219	0.0522211
7	chrdl2	CHRDL2	1.82821	0.382731	-3.41065	0.0721629	1.49778	0.368082	3.28771	0.0231184	-0.329875	0.924861	-5.92474	0.000210506	-0.779492	0.759002	1.96147	0.259362
1	itga1	ITGA1	1.04194	0.389498	-4.53343	4.37438e-09	-3.73353	2.95895e-06	-0.572766	0.550102	3.58518	0.00464443	-4.0942	0.000268647	-3.27554	0.0247367	1.96092	0.0989599
1	bbc3	BBC3	-1.98432	0.0688199	-3.41813	4.03237e-05	-2.91839	0.000718191	-0.717126	0.463261	-0.107902	0.961627	-1.811	0.0412723	-1.24806	0.306194	1.95808	0.0176358
5	SNORD12	NA	1.43804	0.52929	3.98161	0.00496331	3.18656	0.0371721	5.11061	0.000204517	-2.71105	0.0782627	0.0524197	0.970406	-0.943041	0.533077	1.95784	0.0297605
7	piezo2a.2	NA	2.97823	1.65257e-13	-0.282468	0.536075	0.947399	0.0205685	3.46169	1.09709e-22	0.880107	0.633289	-2.91473	9.97772e-05	-1.61097	0.182948	1.95656	0.0358362
2	FP102169.1	NA	4.87294	0.00879457	-0.433503	0.864343	1.56525	0.43127	3.58172	0.0321238	2.59067	0.218906	-3.99311	0.0246049	-1.93291	0.36611	1.95489	0.132832
7	tnfsf10l	TNFSF10	-0.345352	0.566318	-5.65273	1.19204e-42	-0.955752	0.0153607	0.544359	0.177467	0.348674	0.896838	-5.38594	5.41776e-18	-0.424305	0.844641	1.95459	0.12378
7	rassf2a	RASSF2	-1.52506	0.0155687	-2.94223	1.79899e-09	-1.33707	0.0139143	0.19171	0.771375	-0.632957	0.695428	-2.28088	0.000239448	-0.459369	0.737646	1.9515	0.00199642
5	BX511034.8	NA	0.0749147	0.880606	-0.3624	0.220756	1.1039	1.57545e-05	2.36215	1.60695e-23	-1.2637	0.296752	-1.83491	0.00351931	-0.118348	0.936437	1.94908	2.98555e-05
7	si:ch211-212k18.8	MS4A4A	0.848011	0.436995	-6.24894	1.6513e-12	0.209791	0.83186	1.74852	0.0170542	0.330425	0.918471	-7.22198	3.41349e-16	-0.47824	0.850622	1.94816	0.220337
7	si:ch211-120g10.1	TRIM39	-0.14611	0.927785	-4.26643	4.96091e-05	-0.621955	0.536368	1.11087	0.206844	-0.0930378	0.97301	-4.58318	5.04964e-06	-0.700994	0.706953	1.94776	0.0942405
1	si:dkey-208k4.2	NA	-11.0172	1.46411e-06	-10.3174	4.47838e-08	-8.35519	5.20443e-07	-6.24974	4.0097e-05	-3.8689	0.291463	-3.29394	0.157047	-1.03828	0.768608	1.94766	0.419354
5	irx7	NA	0.104913	0.943942	2.13884	0.00165791	2.18283	0.00157315	3.70792	4.30706e-09	-2.65021	0.0119866	-0.506719	0.633665	-0.447059	0.759705	1.94314	0.00337259
5	THEM6 (1 of many)	NA	1.12567	0.199463	0.309924	0.688794	1.12589	0.109536	2.72206	9.3573e-06	-0.499046	0.763912	-1.50132	0.055662	-0.541127	0.681748	1.94243	0.00149203
7	tgfb2l	TGFB2	1.93256	0.108802	-3.66878	0.000123107	-1.70154	0.0937769	1.99323	0.0347969	2.67479	0.106009	-4.90743	1.62254e-05	-2.89046	0.0757424	1.94156	0.231366
5	lrrc38a	LRRC38	0.189483	0.961073	-2.13881	0.370331	4.15484	0.0209018	4.58895	0.00755173	-3.46253	0.304901	-5.96427	0.00401445	1.11838	0.733235	1.93854	0.432756
5	homer3a	NA	0.53548	0.797419	0.936768	0.487292	-0.852205	0.590311	2.46308	0.0361708	-0.861655	0.669117	-0.463993	0.730838	-2.4725	0.0398836	1.93607	0.0417149
7	tnnt1	TNNT1	0.139142	0.896428	-1.67772	0.0117075	1.90431	0.000471098	2.72497	1.08445e-07	-1.59191	0.368876	-3.63908	7.58108e-06	0.478048	0.796559	1.93412	0.0646355
5	SNORD24	NA	0.85139	0.734584	3.26125	0.020411	1.33457	0.441514	4.03009	0.00340902	-2.21545	0.261541	0.559487	0.701048	-1.84326	0.225271	1.93382	0.0969972
5	CU469104.1	NA	2.1414	0.366936	1.572	0.428709	3.71127	0.0337874	4.66591	0.00435806	-1.51918	0.466146	-2.21789	0.0937718	0.326079	0.881038	1.93113	0.0904541
7	mmp14b	MMP14	0.473807	0.492727	-3.53632	1.17289e-17	0.586461	0.247617	1.76663	4.18636e-05	-0.155434	0.952419	-4.53522	1.4975e-15	-0.023877	0.990756	1.9299	0.0875227
5	SNORA63	NA	1.97005	0.53105	5.99131	0.000815001	3.99315	0.0458339	6.76797	0.000130933	-3.87796	0.0773043	0.545138	0.751946	-1.93411	0.274948	1.92774	0.179113
7	myo10	MYO10	2.08237	4.03636e-06	-2.19123	6.02909e-08	2.23138	1.34894e-08	3.34139	7.57297e-19	-0.116901	0.966197	-4.78477	4.85132e-14	0.0682677	0.977309	1.92668	0.113176
5	fam78aa	FAM78A	1.86466	0.259672	3.28084	0.00537519	1.28551	0.364882	4.24224	0.000229868	-1.37172	0.469479	1.59074	0.00638019	-2.10272	0.0985162	1.92663	0.0742107
5	hyal6	HYAL1	-1.28953	0.539859	0.509146	0.74102	1.96195	0.149835	3.03714	0.0144911	-3.39674	0.0427607	-1.63099	0.21255	0.11902	0.961839	1.92614	0.127209
6	nkd3	NKD2	-1.10492	0.6627	-3.61579	0.0415501	-3.7213	0.0357741	-0.507955	0.793918	0.744439	NA	-2.21753	0.203198	-2.37765	0.225102	1.92347	NA
1	si:dkey-90l23.2	NA	-6.55628	7.86511e-11	-10.2983	1.54666e-12	-7.28647	4.11003e-15	-5.72786	2.68223e-11	0.504473	0.840088	-3.71544	0.0205211	-0.427886	0.847204	1.92037	0.103983
7	hcn2a	NA	4.18031	0.126383	1.35651	0.627198	1.28895	0.657344	4.57714	0.0388646	1.04483	0.723001	-2.32948	0.220027	-2.43969	0.240567	1.91878	0.264897
5	or137-3	NA	1.16498	0.607639	-0.466103	0.82289	1.21302	0.476382	2.8834	0.0432963	-0.62629	0.776859	-2.47752	0.0661757	-0.611283	0.732117	1.91217	0.0563952
7	lifra	LIFR	2.03976	1.28554e-05	-2.40033	1.2784e-06	1.98701	1.53683e-06	3.21396	1.95516e-16	-0.02417	0.992813	-4.85511	3.7309e-15	-0.0979458	0.96616	1.91215	0.101684
5	CT737255.2	NA	0.506531	0.86193	-0.381576	0.872173	4.33679	0.00326414	4.8335	0.000629583	-3.39495	0.155303	-4.40798	0.00957709	0.975891	0.682886	1.91166	0.269838
5	BX000447.1	NA	-0.423787	0.848462	-1.94165	0.152458	0.428911	0.783955	2.82311	0.0172275	-2.29798	0.327004	-4.02157	0.00220177	-1.48291	0.460307	1.91094	0.239732
5	ccnd1	CCND1	-0.140953	0.859289	0.834322	0.0542636	0.534879	0.269329	2.33653	4.90956e-09	-1.48749	0.177808	-0.448203	0.620159	-0.811336	0.436464	1.91059	6.40493e-05
5	socs3a	SOCS3	3.00062	0.0417651	3.03633	0.010326	1.72739	0.196426	4.4285	0.000115703	-0.322564	0.897844	-0.304777	0.832362	-1.83994	0.178317	1.90984	0.0931152
5	otud1	OTUD1	1.83571	0.0594816	0.777314	0.358643	0.306644	0.762387	2.80596	0.000167064	0.223548	0.915231	-1.07261	0.272433	-1.61337	0.131001	1.90976	0.0176756
5	hoxc5a	HOXC5	1.98589	0.0430247	0.121981	0.916485	-4.54216	0.00302991	2.37848	0.00288013	1.00548	0.702379	-1.25996	0.42645	-6.14531	0.000148205	1.9074	0.204754
7	CR774179.1	NA	4.1418	NA	0.228357	0.946778	2.87014	0.265439	4.94328	0.0274001	0.506731	0.870683	-3.89928	0.0271876	-1.09347	0.632451	1.90641	0.20314
7	si:ch211-285f17.1	KIAA1217	1.70579	0.170178	-1.84101	0.0531673	0.298866	0.808398	2.26354	0.0150537	0.749527	0.742433	-3.32433	0.000341431	-1.00909	0.553963	1.90485	0.116912
7	BX640512.2	NA	2.74272	0.00924435	-0.772624	0.446811	0.580668	0.599989	3.49251	4.10175e-05	0.496962	0.843442	-3.48361	0.000193411	-2.07034	0.137723	1.90455	0.12422
1	mtnr1aa	MTNR1A	-1.22324	0.58324	-3.36954	0.0348638	-2.88206	0.0660128	-0.460576	0.793569	0.559567	0.822685	-1.99661	0.173955	-1.50114	0.38351	1.90446	0.14137
7	usp53b	USP53	0.749664	0.58547	-1.22564	0.216395	3.12369	0.000200816	3.75531	3.04694e-06	-2.04771	0.311545	-4.24231	1.56608e-05	0.748951	0.710737	1.90339	0.161676
7	CR848746.1	NA	2.9735	0.00391868	-0.420688	0.759836	1.06021	0.33473	3.45638	8.81062e-05	0.878493	0.658268	-3.07989	0.00439452	-1.46868	0.292735	1.90212	0.0658382
7	cap2	CAP2	1.56179	0.0867736	-2.15913	0.00301865	3.87041	8.90429e-09	4.42378	1.65299e-11	-1.89942	0.413831	-5.83652	4.36774e-11	0.866973	0.69482	1.90196	0.224642
7	cybrd1	CYBRD1	-1.53277	0.000137499	-2.98266	8.77571e-19	-1.61656	3.26068e-06	0.0536678	0.909523	-0.508787	0.741891	-2.19919	8.20091e-05	-0.657752	0.56995	1.90121	0.000353271
5	dre-mir-21-1	NA	0.297198	0.805309	0.30349	0.706414	0.580562	0.468602	2.25303	0.00053079	-0.925986	0.498941	-0.987993	0.232651	-0.66147	0.571337	1.89818	0.000525323
7	cnpy4	CNPY4	1.31092	0.0252297	-1.70988	0.000538935	0.405982	0.482409	2.16306	2.07555e-06	0.36391	0.858887	-3.08179	8.3273e-07	-0.756082	0.592222	1.89788	0.0246425
5	neurl1ab	NEURL1	3.5491	0.00028175	1.58066	0.0870987	0.520002	0.649047	4.09753	8.32402e-07	0.76187	0.718477	-1.65422	0.136851	-2.76945	0.00860624	1.89601	0.0794339
7	si:ch211-252f13.5	NA	3.4227	0.0704362	-0.0813126	0.969906	4.07079	0.00850797	4.99107	0.000633788	-0.488702	0.880182	-4.29851	0.00127027	0.311951	0.911024	1.89526	0.268423
7	synm	SYNM	0.645791	0.731649	-3.62116	0.00106804	-0.139698	0.928956	2.18463	0.0524687	-0.458633	0.879249	-5.05689	9.43341e-07	-1.42319	0.461136	1.89503	0.226082
7	sorbs1	SORBS1	1.31437	0.00185718	-3.52029	3.59997e-20	1.99205	9.05448e-09	2.864	8.96255e-18	-0.47208	0.864222	-5.66093	2.06432e-17	0.379656	0.869204	1.89401	0.170067
7	si:dkey-121a11.3	KIAA1614	2.1225	0.155947	-1.21336	0.322221	0.912693	0.498639	3.16277	0.00436459	0.127804	0.965386	-3.60485	0.000342802	-1.34238	0.435194	1.89249	0.163685
5	mef2d	MEF2D	0.148965	0.78313	0.955622	0.00137976	-0.280909	0.440512	2.18746	8.44759e-15	-1.02159	0.421923	-0.115011	0.909012	-1.58722	0.044071	1.88957	0.000120734
5	sdk2b	SDK2	0.882159	0.318151	0.0923809	0.910784	2.17193	0.000418304	3.19104	3.60286e-08	-1.31431	0.376442	-2.27965	0.00192883	0.169655	0.921635	1.88904	0.0159206
5	nxph2b	NA	0.321468	0.866575	0.445873	0.725549	1.33387	0.239179	2.71286	0.00618288	-1.38059	0.368077	-1.3309	0.183245	-0.294259	0.860031	1.88875	0.0139575
7	flna	FLNA	0.0592876	0.937437	-2.56845	2.13327e-13	-1.25335	0.0010035	0.870313	0.0232428	0.409727	0.823824	-2.63458	1.30143e-05	-1.19919	0.284619	1.88844	0.0115475
5	si:ch211-271g18.1	NA	-0.470116	0.777524	-1.26863	0.215105	-2.38099	0.0195681	0.64578	0.559037	0.0387396	0.986433	-0.948857	0.389566	-2.19803	0.0349408	1.88524	0.0389646
7	elna	ELN	-1.02549	0.454101	-6.25695	1.46687e-09	-1.97533	0.040338	-0.15349	0.897873	0.333962	0.908413	-5.36635	5.75144e-08	-0.862608	0.669305	1.88523	0.179704
5	lrfn5a	LRFN5	1.21397	0.693929	0.842626	0.705085	2.24189	0.281808	3.79704	0.0424865	-1.60819	0.552034	-2.11532	0.180625	-0.525367	0.84561	1.88402	0.270457
7	itga10	ITGA10	2.96528	0.0200856	-0.366347	0.782143	0.602369	0.651735	3.31776	0.00131605	1.68852	0.32913	-2.89603	0.00642601	-1.86291	0.20931	1.88252	0.140851
5	BX119963.2	NA	-0.875998	0.516699	0.864557	0.341765	0.855401	0.371519	2.43066	0.00249994	-2.36836	0.0485078	-0.550606	0.61795	-0.54488	0.712573	1.8821	0.0125591
5	zak	MAP3K20	2.55558	0.00895214	1.60467	0.0554183	0.471658	0.649903	3.5341	6.54882e-06	0.19598	0.929375	-0.980201	0.344514	-2.23791	0.0175191	1.87825	0.0314962
5	kansl1l	KANSL1L	-0.551205	0.819121	-4.64236	0.00104001	-6.35524	4.1865e-05	2.62313	0.053501	-2.23829	0.571675	-6.56402	0.000917227	-8.22676	0.000129537	1.87796	0.502881
6	cecr2	CECR2	-1.40671	0.0484032	-1.21238	0.0340754	-2.45306	1.00469e-05	0.386431	0.560452	-1.74845	0.363307	-1.64352	0.171345	-2.97247	0.00974172	1.87708	0.00254219
7	p3h4	P3H4	3.20313	3.45971e-06	-3.6463	0.000344666	2.92911	2.17673e-06	4.15568	1.77447e-12	0.225846	0.946888	-7.09004	5.46495e-12	-0.108519	0.970647	1.87662	0.249231
7	pkd1a	PKD1	2.22272	0.0494051	-1.01542	0.300831	2.59243	0.00494661	3.71241	1.65893e-05	-0.412222	0.870973	-3.97491	5.72953e-07	0.0251023	0.990722	1.8764	0.124242
7	epha4a	EPHA4	1.54002	0.128251	-2.07095	0.00870526	-1.05811	0.225898	2.47236	0.00101263	0.25155	0.930452	-3.77371	0.000128174	-2.73464	0.0416519	1.87581	0.165182
7	stat1b	STAT1	1.17976	0.357324	-1.01565	0.284578	-0.409074	0.718885	2.00424	0.0249653	0.384101	0.862241	-2.19693	0.0142981	-1.53434	0.219409	1.87321	0.0563756
7	CABZ01090749.1	NA	4.08145	1.2594e-07	-2.86789	0.000101815	2.11195	0.0039528	4.29028	1.29181e-10	1.21568	0.651354	-6.44892	1.20444e-12	-1.27084	0.547358	1.87315	0.261124
5	NA	NA	-0.139121	0.956864	1.08616	0.411239	0.839117	0.558491	2.5386	0.0267469	-1.71776	0.267299	-0.359171	0.763611	-0.712967	0.604314	1.87283	0.0079312
5	SNORD29	NA	-0.471464	NA	3.94462	0.0700354	3.39584	0.146299	5.04261	0.016484	-4.60666	0.0683785	0.0876011	0.964222	-0.62381	0.799035	1.86968	0.198658
7	aaed1	AAED1	1.03516	0.20491	-4.89209	7.98521e-09	-0.900168	0.18545	1.3805	0.0233965	1.02503	0.672761	-5.53547	1.696e-08	-1.36605	0.442076	1.86896	0.184378
7	rtn4rl2b	RTN4RL2	0.378396	0.896461	-3.52665	0.0405098	-0.476199	0.816667	2.23105	0.169497	-0.826507	0.806132	-5.00275	0.00110138	-1.85495	0.403466	1.86779	0.333463
5	angptl1b	NA	-0.222792	0.923796	-3.27973	0.0476758	-0.173556	0.918849	1.46989	0.249762	-0.638913	0.798484	-3.97207	0.00674616	-0.625774	0.75717	1.86742	0.131951
7	magi2b	MAGI2	-0.538412	0.500085	-2.44676	2.0946e-05	0.254646	0.696223	1.28091	0.0120427	-0.791335	0.650118	-2.97	1.59333e-05	0.146403	0.935008	1.86601	0.0225235
5	SNORD65	NA	0.996717	0.54604	4.0083	3.33852e-05	1.88813	0.0936636	4.66808	9.18709e-07	-2.768	0.0863192	0.684386	0.609716	-1.97117	0.147418	1.86085	0.105026
7	BX470264.1	NA	1.03378	0.406662	-3.19172	0.00183187	2.39151	0.0053374	3.05061	0.0001666	-1.01004	0.698512	-5.51159	2.07905e-07	0.668137	0.768183	1.86011	0.221656
7	baiap2b	BAIAP2	4.43723	8.25162e-10	-3.76799	2.68778e-05	0.710597	0.377032	4.30643	1.12724e-11	1.7341	0.545102	-7.39907	2.10582e-09	-2.82976	0.150397	1.85914	0.338741
5	BX465862.1	NA	0.113038	0.963948	0.125066	0.940971	1.1012	0.427912	2.37392	0.0464769	-1.25067	0.475012	-1.319	0.249676	-0.143948	0.940343	1.85885	0.0327763
7	FO904928.1	NA	3.48724	0.0403333	-1.93711	0.361975	2.94485	0.0506341	4.30199	0.00185229	0.406674	0.899914	-5.50006	0.000794609	-0.308295	0.909809	1.85835	0.246377
7	pitpnm3	PITPNM3	4.02355	4.4283e-06	-2.52676	0.0140581	0.210151	0.853697	2.95904	0.000162201	2.54887	0.24843	-5.30505	3.93246e-05	-2.47282	0.183545	1.8582	0.25462
7	vdac3	VDAC3	-0.0639312	0.953595	-3.71521	5.7939e-14	-0.349244	0.597835	0.990497	0.073691	0.0913102	0.970884	-3.95926	3.98753e-12	-0.273217	0.888071	1.8578	0.0737884
7	rbfox2	RBFOX2	1.69628	0.0289328	-0.741266	0.277592	2.09795	0.000961296	3.1721	9.76644e-08	-0.405806	0.849477	-3.14534	3.41786e-06	0.0755277	0.970585	1.85772	0.0510178
7	socs3b	SOCS3	1.32277	0.0276652	-0.447645	0.408664	0.49082	0.391001	2.29075	7.73464e-07	0.196526	0.916658	-1.89999	0.00483992	-0.838448	0.459392	1.85722	0.00345272
5	TESK1 (1 of many)	NA	1.0637	0.0245532	1.11693	0.00336613	0.228882	0.638713	2.61673	2.35021e-13	-0.49463	0.729884	-0.475313	0.57531	-1.51787	0.0419051	1.85689	1.00361e-05
7	si:ch73-364h19.2	NA	-0.393112	0.762681	-5.81489	4.05376e-09	-1.07206	0.200165	0.627098	0.461561	0.138437	0.963106	-5.71692	4.13646e-09	-0.717716	0.726575	1.85675	0.174736
5	gadd45ga	GADD45G	-0.0573457	0.9443	1.28026	0.00121157	-0.456284	0.330585	2.25902	2.72993e-09	-1.34077	0.315255	0.204303	0.849827	-1.87576	0.0257214	1.85558	0.0064198
1	galr1b	GALR1	-3.64635	0.249456	-5.38917	0.0275907	-2.79745	0.250158	-1.49432	0.543305	-1.15197	0.736153	-3.13642	0.119112	-0.196113	0.952184	1.8547	0.318754
7	fam20a	FAM20A	2.82248	1.53947e-05	-0.211268	0.78616	-0.196459	0.811886	3.06702	4.9399e-08	1.15277	0.534667	-2.48814	0.00807797	-2.4456	0.0260976	1.85459	0.0818306
1	lrp2a	LRP2	-3.77146	0.0167517	-7.29292	5.45656e-08	-2.70849	0.0505596	-1.376	0.34042	-1.4261	0.595915	-5.17929	3.19273e-05	-0.268921	0.922925	1.8533	0.277587
7	SCML2 (1 of many)	NA	-0.371437	0.60827	-2.74395	3.29216e-09	0.406299	0.439134	1.50089	0.000480943	-0.851315	0.634124	-3.49463	1.51368e-09	0.0570928	0.977186	1.85328	0.0389867
7	lrig1	LRIG1	1.65325	0.0117475	-1.87497	0.00057081	1.09676	0.0623668	2.85638	2.98042e-08	-0.0893767	0.971624	-3.99218	1.74841e-11	-0.793156	0.622279	1.85286	0.0794831
7	igf2bp3	IGF2BP3	-1.07875	0.183319	-1.32278	0.0290694	1.76911	0.00347875	2.4028	2.43377e-05	-2.56952	0.0765342	-2.94118	0.000605594	0.705975	0.676294	1.85181	0.0891763
7	si:ch211-276k2.1	RTP3	4.88375	9.67847e-05	1.82367	0.125339	1.98342	0.110444	5.32828	6.30902e-07	0.8707	0.716121	-2.71952	0.0162615	-2.55042	0.0633936	1.85175	0.169065
7	CU693502.1	NA	4.29626	3.75352e-06	-2.43734	0.107819	6.22317	1.11081e-14	6.73602	2.89454e-17	-1.47578	0.643741	-8.50452	1.34551e-08	0.898503	0.750367	1.84944	0.370247
7	ltbp1	LTBP1	3.66199	0.000112989	-5.52647	3.01038e-07	2.1871	0.0130404	3.98071	7.01619e-07	1.04128	0.754511	-8.83323	8.91654e-14	-0.836486	0.768623	1.84929	0.367141
7	zbtb4	ZBTB38	0.949558	0.146036	-5.1448	2.92447e-25	-0.560162	0.321341	1.35411	0.00551168	0.922448	0.708248	-5.79204	1.97431e-17	-0.979419	0.61355	1.84856	0.192145
5	akap6	AKAP6	-1.51903	0.267831	2.4957	0.00930569	-0.918564	0.42543	3.04597	0.0013534	-3.68017	0.0214472	0.832918	0.574044	-3.20538	0.0133238	1.84848	0.1924
5	jdp2b	JDP2	2.62587	0.000533354	3.57704	9.80928e-09	0.969366	0.192095	4.4656	3.8802e-13	-0.824278	0.667238	0.323735	0.797283	-2.71511	0.00292532	1.84528	0.0620254
5	cpeb1a	CPEB1	0.789521	0.654831	1.26312	0.274401	3.88454	0.000231117	4.58391	5.82531e-06	-2.89452	0.0731314	-2.53505	0.0203465	0.602964	0.759783	1.84485	0.146202
7	lamc1	LAMC1	2.99355	5.52073e-08	-4.09052	4.72757e-17	0.446185	0.466654	3.04214	1.81801e-10	1.43571	0.574691	-6.42244	4.72054e-14	-1.75084	0.357597	1.84358	0.263749
5	zgc:112234	HIST1H2BD	-0.422892	0.802654	0.564179	0.605148	-0.7837	0.492472	2.2908	0.0145763	-1.7731	0.291813	-0.751057	0.541592	-2.2779	0.0458749	1.8433	0.0810591
7	ndnf	NDNF	1.79431	0.00219115	-5.54834	3.71746e-06	-1.35661	0.0178676	2.01717	3.8898e-05	1.17624	0.685604	-6.70515	1.91886e-06	-2.57627	0.161483	1.84236	0.29852
7	pgm5	PGM5	2.12805	0.022099	-1.4894	0.0914705	1.06438	0.22057	2.71139	0.000275514	0.679441	0.76951	-3.46248	0.000261648	-0.652997	0.731326	1.83977	0.130365
7	AL929237.1	NA	3.09911	0.00132266	-3.11984	0.000362343	0.0674311	0.95487	3.18887	7.93915e-05	1.36872	0.590748	-5.5991	2.25853e-08	-2.32567	0.178474	1.83756	0.259261
7	spsb4a	SPSB4	2.89191	4.78876e-11	-4.45626	2.75051e-10	-0.341184	0.518377	2.86061	1.87711e-13	1.55884	0.564344	-6.61638	2.14358e-09	-2.43686	0.193158	1.8372	0.302041
7	si:ch211-67e16.11	NA	0.594144	0.815436	-7.75801	3.2681e-05	-3.61578	0.0155622	0.688127	0.687893	2.92293	0.218906	-7.73832	4.73457e-05	-3.58797	0.0994983	1.83644	0.426104
5	SNORD58	NA	-2.19373	0.433486	3.32027	0.005161	-0.165649	0.932064	3.70148	0.00171628	-5.04393	0.0612911	1.10607	0.507369	-3.13642	0.0707264	1.83643	0.266753
7	col1a2	COL1A2	3.33606	0.00231863	-5.0467	1.45898e-08	-1.32624	0.20858	3.20047	0.000481621	1.72491	0.564842	-7.53516	4.98431e-11	-3.78783	0.0422143	1.8363	0.368994
7	col8a1b	COL8A1	3.76264	0.000803804	-3.25563	0.00406598	2.044	0.0520851	4.01362	2.04939e-05	1.12791	0.691008	-6.56868	2.65952e-09	-1.04952	0.647978	1.83393	0.290526
7	si:dkey-244a7.1	NA	0.649105	0.41465	-2.6232	3.34218e-05	0.895443	0.126856	2.02967	7.82355e-05	-0.307917	0.891234	-3.91592	2.54207e-09	-0.0157644	0.993242	1.83253	0.0625925
7	ak5l	NA	3.30183	0.0016242	-2.70947	0.0764296	-2.38303	0.0724495	3.51262	8.69904e-05	1.19233	0.697639	-5.53916	0.00137934	-5.05278	0.00311971	1.83028	0.338643
1	zgc:66449	NA	-3.98779	5.73377e-05	-3.76197	1.31569e-05	-1.0906	0.226104	-0.39516	0.686499	-2.69283	0.0830906	-2.60057	0.012456	0.614578	0.731326	1.83028	0.101464
5	si:dkey-262g12.3	ZNF729	-0.066999	0.95108	0.443645	0.459262	0.443882	0.481907	2.13685	1.59913e-05	-1.22708	0.256544	-0.711659	0.362991	-0.73295	0.450878	1.82817	1.04237e-06
5	si:dkeyp-41f9.4	NA	2.59365	0.391289	1.75107	0.491694	4.50159	0.0406272	5.39866	0.00917263	-1.85193	0.457443	-2.84924	0.0726475	0.333842	0.898944	1.82702	0.241516
7	c1qtnf5	C1QTNF5	4.18242	0.00248073	-2.14351	0.0901979	-0.794458	0.593283	3.98983	0.000580398	3.28828	0.0957365	-5.40965	8.19151e-05	-4.06447	0.0210873	1.82619	0.36036
7	tbrg1	TBRG1	0.809451	0.514309	-0.00873559	0.993043	0.338678	0.744589	2.12944	0.00755173	0.59964	0.322148	-1.24804	0.145954	-0.843894	0.481418	1.82565	0.0116307
7	fosl1b	NA	3.03314	0.0111324	-2.12733	0.0471795	-2.25666	0.0410713	3.35517	0.000584555	1.02331	0.734	-4.75587	0.000284451	-4.89224	0.000681174	1.82563	0.317406
5	SNORA68	NA	-0.257309	0.889798	1.08716	0.290747	1.0421	0.334584	2.61254	0.00426392	-1.93665	0.13584	-0.4953	0.650609	-0.579399	0.679264	1.82486	0.00970397
6	cyp2p9	CYP2J2	-7.48276	0.00079627	-5.82118	0.0012642	-1.35643	0.365096	-0.120567	0.944015	-6.50562	0.0193592	-4.97532	0.0118123	-0.178222	0.959621	1.82294	0.383855
7	kremen1	KREMEN1	3.40747	0.000145401	-1.57818	0.0973505	1.8401	0.0313377	3.73154	1.04312e-06	1.02087	0.672696	-4.56978	3.58552e-06	-0.95218	0.626878	1.82248	0.19939
5	znf1145	NA	2.21921	0.26352	1.28913	0.452262	0.19792	0.92997	2.99353	0.045903	0.455181	0.856495	-0.722669	0.633173	-1.97929	0.193441	1.81974	0.117341
7	hey1	HEY1	2.87249	1.92042e-05	-4.9828	1.1981e-11	-1.88913	0.00290793	2.8022	1.24158e-06	1.60633	0.570679	-7.09506	7.26028e-10	-3.97237	0.017033	1.81972	0.336959
6	TMC3	NA	-2.119	0.315532	-1.20912	0.454706	-4.63302	0.0138195	-0.336268	0.855485	-0.779526	0.787144	0.339676	0.85357	-3.58956	0.068124	1.81681	0.234526
5	NA	NA	0.705495	0.837928	1.45892	0.499572	2.37263	0.245144	3.70226	0.0436515	-2.05238	0.316156	-1.3141	0.359063	-0.238058	0.913548	1.81571	0.0984476
5	CABZ01081359.1	NA	3.29348	NA	1.94029	0.485941	2.48745	0.351064	5.04677	0.0238878	-0.732083	0.811174	-2.28375	0.218816	-1.71229	0.401666	1.81484	0.223544
7	CABZ01113771.1	NA	1.16778	0.0278587	-4.41259	1.50753e-17	0.494732	0.321894	2.08595	3.48193e-07	0.234884	0.933537	-5.78243	3.10457e-22	-0.607373	0.765093	1.81137	0.171387
6	mlf1	MLF1	-2.95783	0.0484074	-3.63901	0.00200624	-1.6308	0.221606	2.35442	0.0535396	-4.45328	0.0613514	-5.29165	0.000343621	-3.24078	0.11386	1.81135	0.393234
5	jun	JUN	3.30923	1.24268e-09	3.06199	1.27508e-10	1.54277	0.00305469	4.40134	3.95864e-21	0.0198655	0.992813	-0.300058	0.796783	-2.05333	0.0330487	1.81114	0.0371565
7	2017-09-10	2017-09-10	2.61763	1.29514e-22	-4.82272	1.20747e-49	1.96567	3.9468e-16	3.27882	2.00553e-44	0.555577	0.853432	-7.3422	1.18186e-31	-0.266734	0.919909	1.80996	0.261896
7	antxr1c	ANTXR1	1.6425	0.00672808	-2.79474	9.33585e-09	1.42458	0.00684874	2.56053	1.11975e-07	0.230099	0.931895	-4.64473	7.80477e-13	-0.0390981	0.986427	1.80775	0.145552
5	NA	NA	1.49178	0.297692	0.628289	0.622779	-0.548444	0.705774	2.26706	0.0308038	0.448349	0.839116	-0.650236	0.622898	-2.02344	0.106594	1.80727	0.0648105
7	CU207301.3	NA	-0.777319	0.310725	-2.34186	1.27298e-05	-0.18209	0.796968	1.05747	0.0542727	-0.834709	0.597234	-2.63061	1.51069e-05	-0.177779	0.913548	1.80636	0.0153173
7	fibina	FIBIN	5.43134	0.00961731	-2.97598	0.20823	1.03977	0.646363	4.20331	0.0193522	2.70337	0.412693	-7.05812	0.000744959	-3.01245	0.251926	1.80416	0.469835
5	SNORD12	NA	-0.558417	0.811148	1.4984	0.242403	1.38284	0.306708	2.76686	0.0189127	-2.41461	0.160433	-0.190289	0.897528	-0.361576	0.854784	1.8031	0.0904541
5	BX322647.1	NA	0.5509	0.876582	-1.2292	0.642066	3.45792	0.0785888	4.05747	0.0286421	-2.60221	0.332979	-4.55812	0.0151861	0.746019	0.777891	1.80285	0.326728
5	meis3	MEIS3	-0.831177	0.373131	1.87724	0.0012559	-1.70038	0.0158425	2.44369	1.69249e-05	-2.38005	0.132428	0.77537	0.537987	-3.38888	0.000390668	1.80262	0.109129
7	CABZ01061495.1	NA	1.0218	0.10947	-3.34075	5.81658e-12	-0.349995	0.562382	1.43002	0.00313552	0.887154	0.676038	-4.06251	1.86786e-08	-0.846316	0.620811	1.80155	0.126731
7	cntf	NA	2.97705	1.75613e-05	-2.41869	0.00852475	-0.0435485	0.963694	3.09578	3.28252e-07	1.31208	0.561358	-4.78489	1.09752e-05	-2.34892	0.115734	1.80072	0.203285
7	plcxd3	PLCXD3	5.81936	1.01649e-06	-0.686062	0.724882	2.61836	0.037623	5.77161	1.28429e-07	1.56881	0.578405	-5.61754	0.000298579	-2.38517	0.230748	1.80009	0.336524
5	SNORD57	NA	2.81592	0.254189	2.30777	0.270561	3.95873	0.0405341	4.90605	0.00675694	-1.09255	0.620883	-1.74028	0.209772	0.277626	0.898142	1.79917	0.105206
5	FP565451.1	NA	0.636388	0.794878	1.00777	0.526736	-0.680498	0.720472	3.03489	0.0263174	-1.45885	0.529765	-1.14237	0.448637	-2.94642	0.0497232	1.79877	0.200074
7	bag2	BAG2	2.24285	0.000445271	-2.4271	5.86682e-05	-1.37692	0.0246393	2.20681	4.81579e-05	1.54026	0.464632	-3.92397	8.20091e-05	-2.86708	0.0315767	1.79858	0.196156
5	SNORA1	NA	0.107385	0.963224	3.02386	0.00226477	1.70154	0.13279	3.86789	5.76742e-05	-2.8845	0.0337669	0.343738	0.778822	-1.28499	0.31272	1.79769	0.0447175
5	BX005461.3	NA	-2.09262	0.0935315	-2.16483	0.0347023	-1.09118	0.289401	0.44976	0.674362	-1.61659	0.305214	-1.77996	0.0868916	-0.525377	0.73862	1.79258	0.0302858
7	CR925731.1	NA	1.83007	0.00126851	-0.368048	0.537113	0.184389	0.78229	2.42776	2.27798e-07	0.633462	0.70188	-2.00044	0.00656302	-1.39299	0.17561	1.79224	0.0152563
7	col5a2a	COL5A2	3.91525	3.0527e-15	-4.09367	1.70899e-19	1.65839	0.000511836	3.99185	4.67076e-20	1.35685	0.61192	-7.38177	2.59835e-22	-1.48682	0.469359	1.79202	0.298221
5	CU928129.1	NA	0.967061	0.238155	3.53376	1.00074e-10	1.07512	0.0971552	4.1523	1.51049e-14	-2.29364	0.0987002	0.681821	0.557796	-2.2896	0.0268514	1.79184	0.0722226
7	pbx1a	PBX1	1.98255	0.000255218	-5.36787	6.44652e-11	0.146294	0.823986	2.20623	1.48879e-06	1.14345	0.658372	-6.85418	2.66672e-12	-1.16453	0.568815	1.79144	0.2593
5	pcdh1g30	PCDHB3	4.42815	0.199289	0.228357	0.952717	5.38802	0.0502979	6.04347	0.0206272	-0.586061	0.902148	-5.10997	0.0155021	0.652973	0.865367	1.79142	0.493451
7	lrfn1	LRFN1	3.38433	0.10072	-3.25331	0.135797	-0.846955	0.695354	3.8604	0.0169434	0.790607	0.851539	-6.42219	0.00174923	-3.99911	0.0798223	1.79122	0.469323
5	snoMBII-202	NA	0.523163	0.704562	1.59436	0.0538104	1.97649	0.0160258	3.21642	1.60217e-05	-1.76678	0.185952	-0.61292	0.564464	-0.191864	0.908896	1.79	0.0142906
5	zgc:152791	NA	3.42991	0.0200856	1.33753	0.33084	1.83514	0.184306	4.64941	8.67709e-05	-0.142653	0.961553	-2.55915	0.0285552	-2.01599	0.181822	1.78818	0.185775
7	sfxn5b	SFXN5	0.398766	0.713912	-3.15549	6.90077e-06	-0.721112	0.334399	1.00097	0.141592	0.616596	0.75662	-3.42048	4.72333e-06	-0.788991	0.604727	1.785	0.0730404
1	buc2l	NA	-8.10146	5.22454e-13	-7.2739	8.3593e-16	-8.06709	4.48614e-19	-5.13442	4.99715e-14	-2.0791	0.304231	-1.23611	0.363822	-2.10745	0.152221	1.7845	0.104284
7	lama4	LAMA4	4.69904	1.73328e-19	-4.06098	1.4969e-16	2.38963	9.91648e-07	4.71743	8.55344e-25	1.44014	0.611996	-8.08032	1.97934e-21	-1.48395	0.504681	1.78412	0.338728
7	arrdc3a	ARRDC3	0.754579	0.391566	-0.292111	0.680647	0.748153	0.270009	2.21977	0.000117534	-0.434821	0.782701	-1.69053	0.0101532	-0.484138	0.696204	1.77997	0.00235729
5	ifnphi3	IFNW1	0.971505	0.523221	1.95404	0.0504057	0.719499	0.560344	3.1002	0.000997954	-1.17351	0.425079	-0.0675165	0.954652	-1.56401	0.125449	1.77839	0.0112278
5	gtf2a1l	GTF2A1L	-1.79397	0.00922283	-2.15402	0.000202374	0.341527	0.624307	1.00951	0.0819401	-1.89351	0.188807	-2.40763	0.00366515	0.598581	0.69933	1.77693	0.0578523
1	kcnq5a	KCNQ5	-0.626541	0.702316	-1.79248	0.0820407	-3.48324	0.00100309	0.33305	0.785954	0.167902	0.947891	-1.2592	0.29616	-3.08862	0.00404523	1.77667	0.116945
7	zmp:0000000760	NA	1.61273	0.353636	-2.62709	0.163991	2.27892	0.0807299	3.38026	0.00462502	-0.768786	0.778711	-5.29983	0.00061196	-0.0164994	0.994386	1.77303	0.2226
5	si:ch211-147g22.4	NA	2.06353	0.167209	0.972851	0.465305	-0.752526	0.635337	2.67947	0.0197662	0.617363	0.771982	-0.726109	0.582348	-2.68281	0.0279	1.77271	0.104739
1	crabp1b	CRABP1	-0.293308	0.898376	-5.23076	6.96187e-05	-5.7137	1.46018e-05	-0.316118	0.839957	2.89948	0.0953588	-4.1828	0.00592944	-4.69836	0.00430995	1.77249	0.346129
7	CABZ01052487.1	NA	2.90478	4.23955e-06	-0.596558	0.363795	2.29405	5.90037e-05	3.67556	7.20488e-12	0.393563	0.858887	-3.56392	2.56631e-08	-0.374169	0.838331	1.77027	0.0833526
7	CABZ01109021.1	NA	1.302	0.203313	-0.882623	0.273844	0.576328	0.526765	2.29124	0.00189377	0.121049	0.956088	-2.41225	0.000808778	-0.785506	0.562412	1.76945	0.0397288
5	SNORD15	NA	0.0632459	0.983069	3.9558	0.00283633	2.22239	0.139791	4.55792	0.000518149	-3.64928	0.0495623	0.70041	0.656521	-1.52838	0.389234	1.76935	0.223676
7	hibadha	HIBADH	-0.394432	0.689308	-2.5759	4.05238e-05	1.41692	0.01933	2.47851	7.06139e-06	-1.97555	0.285843	-4.38722	1.53218e-08	0.0384493	0.986597	1.76567	0.16349
7	CR855311.1	NA	-1.44174	0.0985546	-3.78785	1.91473e-09	-2.27812	0.000755393	-0.304113	0.713807	-0.0597723	0.979034	-2.74098	8.80244e-05	-1.09273	0.393334	1.76553	0.0537467
7	bdnf	BDNF	2.60916	4.27846e-05	-0.437525	0.582463	0.787235	0.254187	3.15315	1.13699e-08	0.687147	0.713822	-2.79729	0.000465954	-1.52392	0.199235	1.76504	0.057231
7	fndc3ba	FNDC3B	1.90605	0.0177498	-1.23183	0.0728309	1.1716	0.105801	2.58632	5.13889e-05	0.504205	0.815817	-3.09146	6.28824e-05	-0.420866	0.818059	1.76496	0.0962223
2	cdc42ep1a	NA	5.53543	7.46402e-09	-1.64937	0.114021	-0.904152	0.416573	1.18225	0.235439	5.43586	7.10103e-06	-4.06504	0.00699591	-3.3452	0.0709861	1.76396	0.0700871
7	zgc:73340	KIAA1456	0.0294817	0.98634	-3.19899	0.0232023	1.55475	0.074942	2.13127	0.00871693	-1.15265	0.604651	-4.61108	0.000893643	0.723223	0.706953	1.76253	0.170403
7	tgm1l4	TGM1	4.05121	0.0169671	0.626183	0.733516	3.473	0.0206503	4.79474	0.000581461	0.430149	0.878837	-3.45083	0.00453399	-0.307913	0.898064	1.76081	0.226651
5	SNORA81	NA	-0.630575	0.800519	2.4757	0.0672022	-0.0871653	0.963936	2.96382	0.0273246	-2.73534	0.189491	0.872576	0.576394	-2.28113	0.166617	1.76032	0.244659
5	SNORD11B	NA	1.00937	0.795938	2.96291	0.181602	3.32429	0.142435	4.42923	0.0343291	-2.53067	0.298849	-0.444741	0.802561	0.00620178	0.998024	1.76011	0.211907
5	si:ch211-66e2.5	NA	0.660533	0.666927	-0.234706	0.848307	-2.4417	0.0289413	1.81586	0.0558949	-0.075397	0.977901	-1.16734	0.36637	-3.54165	0.000973137	1.75985	0.141582
7	ddr1	DDR1	2.61803	2.43266e-06	-6.48656	9.63917e-17	-0.467201	0.443052	2.50374	1.90602e-07	1.63112	0.566281	-8.31901	2.04347e-14	-2.20814	0.283148	1.75816	0.362573
7	TTC9	NA	1.74035	0.0164289	0.196678	0.797442	2.1546	0.000333647	3.23866	9.53789e-09	-0.484106	0.780176	-2.2812	0.000544892	0.00399487	0.998024	1.75815	0.0182721
7	BX248418.1	NA	1.76563	0.0494846	-3.60149	0.000135469	1.17985	0.136704	2.59378	0.000194136	0.317185	0.909301	-5.49603	4.39453e-10	-0.414788	0.851913	1.75738	0.194683
7	CT573860.1	NA	1.28212	0.483922	0.163789	0.916993	0.995745	0.487583	2.46218	0.0442783	-0.114568	0.965218	-1.4659	0.206361	-0.489883	0.799288	1.75688	0.137418
1	si:zfos-411a11.2	CYP2C19	-1.12797	0.376927	-4.99632	0.00113913	-3.10186	0.0029891	-0.600208	0.560059	0.782908	0.686134	-3.61929	0.0203239	-1.70827	0.217171	1.75647	0.0775151
7	CABZ01055522.1	NA	-0.551692	0.570137	-3.59063	5.1427e-05	3.59883	2.48456e-11	3.9364	1.28604e-13	-3.6457	0.0987002	-6.68373	1.71683e-08	1.11749	0.64102	1.75639	0.347547
5	SNORA16	NA	0.72392	0.654402	4.41265	6.22463e-07	1.38232	0.204058	4.8135	4.48004e-08	-3.24826	0.0540726	1.00155	0.471303	-2.69741	0.0471506	1.75504	0.199067
7	rad23ab	NA	-0.723927	0.155311	-3.11078	6.47461e-17	0.593876	0.155434	1.47226	5.29296e-05	-1.26079	0.470085	-3.89094	1.33925e-12	0.276431	0.883658	1.75375	0.0881069
1	zp2l1	ZP4	-8.38491	4.30949e-33	-10.216	3.35222e-24	-9.16899	3.22274e-43	-7.09343	4.70846e-36	-0.201103	0.930387	-2.33949	0.0650719	-1.33284	0.322757	1.7534	0.0367078
7	tmem198a	TMEM198	1.84977	0.0169819	-3.75724	0.000207596	3.17414	2.73418e-07	3.7347	4.50688e-10	-0.921855	0.735429	-6.81153	2.06732e-10	0.754207	0.739703	1.75225	0.276383
7	kifc3	KIFC3	2.53066	0.000905246	-1.65681	0.0142276	1.94294	0.00429607	3.22124	3.05718e-07	0.483236	0.842604	-4.18986	4.4897e-09	-0.25829	0.903151	1.75123	0.153144
5	pcdh2g13	PCDHB3	2.59431	0.379277	-0.733437	0.80793	4.4847	0.0373233	4.91132	0.0169019	-1.38874	0.673211	-4.95651	0.00753585	1.00494	0.709944	1.75016	0.381439
5	znf1122	ZNF729	0.463242	0.583754	1.00895	0.0603284	-1.0401	0.0742128	2.02601	5.79856e-05	-0.558508	0.735338	0.0852652	0.939989	-2.31047	0.00109892	1.74991	0.0154823
7	CPNE8 (1 of many)	NA	0.0336158	0.977418	-2.54051	9.81362e-06	-0.141167	0.861084	1.23294	0.0391072	-0.140858	0.948673	-3.05595	1.9452e-07	-0.376308	0.81703	1.74893	0.044088
7	trim35-39	TRIM35	1.51803	0.000476324	-3.89305	1.00881e-12	0.941786	0.0198356	2.19205	1.04591e-09	0.506289	0.847471	-5.4496	3.44004e-14	-0.21456	0.927205	1.74602	0.198521
7	amotl2a	AMOTL2	2.05531	0.072212	-2.66475	0.00259162	0.793166	0.457874	2.44429	0.00615105	0.877391	0.714787	-4.42349	2.1156e-07	-0.723902	0.719242	1.745	0.2081
7	cyp1c1	NA	0.146897	0.957867	-2.74457	0.0466555	-1.69637	0.264687	0.680741	0.674532	0.685593	0.804051	-2.69268	0.0295001	-1.55768	0.38602	1.7447	0.245321
5	BX537341.1	NA	-1.48829	0.660829	1.96709	0.2362	1.83026	0.295208	3.29105	0.032177	-3.93359	0.104559	-0.27736	0.857435	-0.499907	0.802406	1.74418	0.119232
5	elovl2	ELOVL2	-0.732552	0.702821	-3.0458	0.0192128	1.17917	0.361937	1.77294	0.133669	-1.59678	0.462235	-4.11985	0.000400684	0.702901	0.731417	1.7438	0.21506
1	slc25a32a	SLC25A32	-2.0019	0.0112457	-5.75965	1.12845e-19	-2.79865	1.47893e-05	-0.938292	0.183708	0.0173755	0.994584	-4.13263	1.5623e-09	-0.976807	0.542941	1.74348	0.135429
7	olfml2ba	OLFML2B	4.04161	2.41966e-06	-2.76786	0.00145793	-2.44945	0.0044102	3.67046	8.76594e-07	2.06113	0.476502	-5.76263	6.84067e-05	-5.51427	0.000694489	1.74278	0.410584
7	pcdh1g33	PCDHB3	4.96898	0.125211	1.19015	0.728512	4.73621	0.0841094	5.81963	0.0231986	0.310407	0.943177	-3.90786	0.0683414	0.022467	0.994386	1.74025	0.443275
7	crim1	CRIM1	1.40477	0.00921943	-2.98557	3.05136e-09	-0.180486	0.764812	1.68585	0.000126567	1.02366	0.610644	-3.97945	9.593e-08	-0.991739	0.535942	1.73918	0.137116
7	pcdh1a3	PCDHA8	5.93934	0.00074536	-0.733438	0.779347	7.09419	1.03348e-05	7.62802	1.0744e-06	-0.712783	0.868473	-7.70081	1.10259e-05	0.781543	0.821077	1.7386	0.476331
7	pkn2	PKN2,PKN2	1.48327	3.2324e-06	-2.18733	8.90151e-14	0.806386	0.00752573	2.18941	2.97005e-16	0.456619	0.822838	-3.68287	1.49454e-12	-0.392283	0.820874	1.73847	0.0734763
7	fkbp9	FKBP9	4.74267	1.73659e-08	-1.49456	0.0711632	3.50674	4.49506e-06	5.06875	3.39529e-12	0.959101	0.720234	-5.89949	3.23067e-12	-0.619971	0.793857	1.73766	0.278058
5	tbx18	TBX18	0.812617	0.566456	6.39579	8.70353e-16	-0.298371	0.812038	6.5849	9.54105e-17	-4.95168	0.0204634	1.36445	0.46193	-6.25617	1.14303e-05	1.7365	0.392926
7	pycr1b	PYCR2	-0.301447	0.646194	-1.08601	0.00592831	1.30743	0.00111041	2.0075	8.51959e-08	-1.39199	0.336296	-2.34518	0.000852708	0.524267	0.719668	1.73632	0.0379496
5	NA	NA	-0.720528	0.657158	0.844946	0.424282	0.402556	0.744608	2.15103	0.0233697	-1.99066	0.123406	-0.293357	0.796718	-0.855681	0.503395	1.73465	0.0295528
6	CDA (1 of many)	NA	-2.24544	7.55906e-05	-1.82847	0.000194088	-1.52235	0.00281284	0.516707	0.350922	-1.87411	0.128707	-1.53172	0.0687147	-1.18245	0.290211	1.73462	0.0290968
2	si:dkey-32e6.6	ECM2	4.3083	0.0182502	-1.83832	0.355618	-0.549085	0.79577	1.38656	0.432685	4.22418	0.0363405	-2.45825	0.144786	-1.0544	0.635244	1.7341	0.272315
7	pdgfrl	PDGFRL	2.29008	0.124581	-4.46483	8.68332e-05	0.665936	0.639347	2.5612	0.0259632	1.03349	0.720391	-6.35508	4.22562e-10	-1.01831	0.660494	1.73351	0.327524
7	adamts1	ADAMTS1	3.07473	3.20097e-05	-1.8726	0.0054748	-1.04492	0.159819	2.94685	3.40823e-06	1.63348	0.459936	-4.13607	5.85694e-05	-3.29107	0.0140414	1.73263	0.250839
7	adgrb3	ADGRB3	0.797438	0.725728	-1.46526	0.322389	2.16695	0.136934	2.96576	0.0278903	-1.24248	0.609816	-3.73837	0.000994835	0.378927	0.876122	1.73143	0.254976
1	si:ch211-194m7.5	NA	-7.13712	2.48989e-06	-4.76129	0.000359921	-5.83301	1.54684e-05	-3.36325	0.0154333	-3.45662	0.089504	-1.04215	0.531852	-2.23245	0.218055	1.72462	0.25676
7	adgre5b.2	ADGRE5	-0.290359	0.851117	-2.0015	0.0246451	0.338135	0.754814	2.17901	0.00832659	-1.57251	0.414721	-3.48159	0.00018786	-0.970939	0.567263	1.72441	0.166537
7	cyp2aa7	NA	-0.00329571	0.998786	-3.76827	6.80948e-07	-0.382469	0.697597	0.804916	0.347229	0.31732	0.897618	-3.89029	2.10171e-07	-0.156537	0.941675	1.72204	0.14507
6	BX649231.1	NA	-3.14309	0.269852	-1.97397	0.316112	-4.61008	0.0247065	2.38016	0.11375	-4.72051	0.22675	-3.59352	0.1426	-6.35023	0.0148934	1.72192	0.541875
7	rgcc	RGCC	2.00245	0.00852344	-2.8335	5.07106e-06	-1.91467	0.00354847	1.86535	0.00319741	1.6387	0.444841	-4.01983	5.78359e-05	-3.07547	0.0214445	1.71949	0.241943
4	gria3a	GRIA3	1.26601	0.695332	-4.83181	0.0413742	3.49969	0.0919078	2.02872	0.343532	-0.980783	0.812161	-7.37066	0.000238947	2.47761	0.318788	1.71946	0.411045
7	arhgap12b	ARHGAP12	-1.75441	0.0964237	-4.19953	8.39419e-08	1.05252	0.252069	0.392636	0.693238	-1.88028	0.348739	-4.53024	4.88174e-08	1.8214	0.218447	1.71937	0.114257
7	tln2a	TLN2	0.0254443	0.986176	-3.21381	1.68921e-05	2.86503	4.1096e-05	3.1899	2.31859e-06	-2.30445	0.296539	-5.72188	7.79427e-10	1.10848	0.589657	1.71923	0.285384
5	si:ch211-284f22.3	VPS37D	2.73961	0.00196334	2.67064	0.000296219	0.559153	0.551136	3.80898	1.21351e-07	-0.00560816	0.997817	-0.0968942	0.94029	-2.51827	0.00428582	1.71733	0.0723657
5	si:dkey-6a5.3	NA	-1.56946	0.42637	1.57694	0.164643	1.12693	0.366742	2.57695	0.015705	-3.31125	0.0485815	0.0996385	0.948343	-0.500603	0.798688	1.7172	0.121943
5	SNORD49	NA	-2.2948	0.519286	4.10235	0.0266377	-0.100989	0.972607	4.25966	0.0225341	-5.76504	0.0571953	1.40276	0.502733	-3.71233	0.115734	1.71703	0.451998
7	sun1	SUN1	0.364985	0.574692	-2.99908	4.47542e-15	0.275866	0.583215	1.72248	8.96908e-06	-0.34496	0.877054	-4.04314	3.19141e-16	-0.489103	0.777798	1.71633	0.10093
7	cbfa2t2	RUNX1T1	3.66718	0.000143589	-2.18432	0.0300691	5.46844	1.26095e-11	5.86758	1.71276e-13	-1.28547	0.665596	-7.40106	5.46453e-12	0.979625	0.695688	1.71579	0.368248
7	si:ch211-136a13.1	HHIPL1	0.510026	0.54604	-4.37425	6.23138e-15	-0.852872	0.150015	0.895624	0.111395	0.864807	0.690592	-4.58813	1.02322e-11	-0.847395	0.625859	1.71482	0.16391
6	CT027805.1	NA	-4.72637	0.0838637	-2.14953	0.231111	-6.19433	0.00288008	-1.82937	0.320724	-2.04707	0.570935	1.13888	0.556637	-3.75255	0.107189	1.71451	0.394286
5	helz2	HELZ2	1.35524	0.128892	1.31296	0.0562955	0.114648	0.903656	2.711	2.91376e-05	-0.344431	0.841977	-0.431299	0.656267	-1.81784	0.0224523	1.7143	0.0118621
5	aqp11	AQP11	0.959417	0.465962	1.15528	0.207812	0.574514	0.592678	2.52477	0.00310577	-0.584021	0.733411	-0.393515	0.712391	-1.09375	0.336834	1.71381	0.0310672
5	si:ch211-272h9.5	NA	1.53185	0.422711	0.744763	0.633513	1.47789	0.320773	2.98313	0.0218203	-0.425557	0.843426	-1.38812	0.208421	-0.535063	0.748287	1.71218	NA
7	CABZ01051572.1	NA	1.17649	0.599391	-4.41313	0.00201209	-1.1676	0.482882	1.32959	0.393131	1.18918	0.689881	-5.08171	8.18922e-05	-1.71536	0.423926	1.71194	0.364061
7	smad6b	SMAD6	2.52509	0.004885	-5.54439	2.88476e-07	-1.51174	0.0727599	2.27511	0.00256639	1.82279	0.519975	-7.23337	1.15783e-07	-3.1133	0.103039	1.71151	0.392965
7	hapln3	HAPLN3	0.0476358	0.980172	-5.63954	1.55033e-08	-3.20666	0.00072703	0.0963945	0.937992	1.34249	0.587763	-5.05527	5.40527e-06	-2.57851	0.110494	1.71124	0.287247
7	tyrp1a	TYRP1	1.71498	0.0782016	-1.8977	0.134613	1.67772	0.0440633	2.74559	0.000271981	0.0590279	0.980449	-3.9283	0.000334214	-0.0210672	0.990945	1.7094	0.0760499
5	pclob	PCLO	4.07473	0.00259956	1.08897	0.407565	1.49095	0.264506	4.16895	0.000236895	1.27575	0.568637	-2.33943	0.0548699	-1.91419	0.221156	1.70831	0.228253
5	BX936433.1	NA	-2.09333	0.00622666	-0.374846	0.577141	-0.679252	0.29789	1.09282	0.0536414	-2.33495	0.0157351	-0.493651	0.60312	-0.905163	0.39473	1.7075	0.00544525
7	slc34a2b	SLC34A2	0.814562	0.36317	-1.51371	0.0180098	2.01609	0.00111856	2.72761	2.99157e-06	-0.976195	0.603605	-3.56221	7.84387e-08	0.489708	0.778731	1.70555	0.106776
5	FQ311946.1	NA	-0.861215	0.768166	0.376814	0.85272	3.11774	0.0466608	3.5996	0.0154239	-3.63098	0.0911995	-2.48297	0.0907639	0.856469	0.691528	1.70366	0.279373
5	si:ch211-256a21.4	NA	-1.01391	0.524409	2.42753	0.0158162	0.269864	0.845611	1.71234	0.106501	-2.6122	0.0705393	1.68055	0.0988452	-1.3482	0.338715	1.70225	0.010746
5	nalcn	NALCN	-0.40332	0.797709	-0.272422	0.805056	-0.274268	0.816667	2.70775	0.00163631	-2.25836	0.222263	-2.24257	0.0542071	-2.24377	0.109531	1.70198	0.207251
7	ddit4	DDIT4	2.19727	0.00484523	0.499595	0.50488	1.86808	0.00606014	3.17409	4.1211e-07	0.0955643	0.963978	-1.91126	0.0138888	-0.324645	0.839007	1.69904	0.0413079
5	ftr51	NA	0.4485	0.570269	1.25053	0.0109437	0.430382	0.469125	2.39777	2.09899e-07	-1.01967	0.386523	-0.113087	0.905342	-1.13849	0.182415	1.69776	0.000508942
7	smpx	SMPX	2.21984	0.188975	-3.88327	0.00911559	-0.686107	0.668087	2.36103	0.0680626	2.62359	0.123035	-5.59101	5.79314e-05	-2.32163	0.219483	1.69768	0.347289
5	selenbp1	SELENBP1	-0.488197	0.406132	-0.578375	0.163862	-2.37701	2.37851e-10	0.709243	0.0855187	-0.170037	0.924824	-0.303078	0.754357	-2.35792	1.28488e-05	1.69597	0.00785498
5	smdt1a	NA	1.12265	0.347817	0.152048	0.889944	0.0308841	0.979594	2.44149	0.00276194	-0.309215	0.874077	-1.47106	0.101562	-1.62177	0.115425	1.69551	0.0412524
7	tuba8l3	TUBA4A	4.44295	3.92591e-54	-2.35658	1.27617e-14	5.22639	1.49946e-93	5.82881	5.66552e-116	-0.39021	0.904445	-7.54715	1.32168e-27	0.639967	0.797788	1.69476	0.326051
7	serpina10a	SERPINA10	-0.136303	0.826143	-3.72734	1.24415e-30	0.470428	0.218563	1.2803	9.70962e-05	-0.426538	0.851295	-4.35572	2.72248e-19	0.335245	0.861121	1.69261	0.127455
7	ano5a	ANO5	1.35675	0.0647643	-2.62583	4.67235e-06	-0.187182	0.808858	1.68186	0.00332777	0.93249	0.631432	-3.64463	1.43376e-07	-1.00992	0.502296	1.69232	0.127402
5	SNORD33	NA	1.43583	0.419862	2.4089	0.0499705	1.61783	0.237909	3.60444	0.0020782	-1.26618	0.404346	-0.169202	0.88786	-1.16397	0.327451	1.69077	0.0313205
5	CR749162.1	NA	0.364851	0.830329	0.688298	0.524845	0.371324	0.764171	2.03709	0.0309324	-0.713205	0.680724	-0.360041	0.754423	-0.762344	0.570768	1.6907	0.0340378
1	fam150ba	NA	-1.20116	0.483317	-3.09804	0.0293706	-2.9286	0.0269937	-0.393337	0.779235	0.347648	0.874077	-1.89187	0.167179	-1.75352	0.209044	1.68856	0.103286
5	CABZ01032454.1	NA	0.728253	0.626666	2.05072	0.0242513	-0.776228	0.541191	2.68024	0.00236487	-1.02627	0.574668	0.58563	0.624325	-2.79077	0.00653905	1.68819	0.0779892
7	BX649388.3	NA	1.29699	0.563962	-0.517089	0.779347	1.5072	0.358947	2.87488	0.0473138	-0.609217	0.809351	-2.67696	0.0263706	-0.410487	0.851952	1.68521	0.208814
5	AL929237.3	NA	0.908652	0.782515	1.84975	0.369365	0.446648	0.867245	3.95233	0.033019	-2.19906	0.401334	-1.29204	0.467624	-2.79636	0.140568	1.68477	0.339792
7	CR626944.1	NA	2.13992	0.0035355	-3.12322	0.000273661	0.962083	0.174683	2.52874	3.19741e-05	0.835717	0.710917	-4.99221	8.69635e-09	-0.641765	0.737417	1.68346	0.19073
7	CABZ01112804.2	NA	1.99943	0.0520583	-3.43228	4.62949e-05	-1.11929	0.228233	1.82372	0.0286646	1.673	0.460086	-4.61545	1.03095e-05	-2.22398	0.176655	1.67981	0.284935
1	cpt1b	CPT1A	-1.85316	0.283057	-4.72921	7.9274e-05	-1.58614	0.252069	-0.295275	0.853527	-0.594994	0.821776	-3.76717	0.000286801	-0.319006	0.892619	1.6779	0.249278
7	chdh	CHDH	0.0680379	0.92799	-3.74492	2.24056e-12	-0.447591	0.31691	0.86512	0.0268135	0.314654	0.895204	-3.99427	7.20779e-10	-0.326553	0.86831	1.6775	0.127855
7	fam198b	FAM198B	3.1773	1.63525e-08	-4.89673	9.30773e-15	0.835973	0.150651	3.1103	2.24867e-10	1.49086	0.574744	-7.41503	6.93321e-17	-1.48188	0.477363	1.67332	0.348071
7	si:ch211-247n2.1	KCNMB2	1.38052	0.500564	-3.04256	0.0693959	4.10485	0.00222749	3.3064	0.0131997	-1.66404	0.570632	-6.31846	2.8269e-05	2.10585	0.302627	1.67315	0.362024
7	prtfdc1	PRTFDC1	1.31624	0.0194528	-6.72222	7.0607e-07	1.48152	0.00169583	2.31512	1.4048e-07	0.0540565	0.987299	-8.40593	1.60314e-09	0.278152	0.922107	1.67245	0.345203
5	hist2h2l	HIST1H2BE	0.469641	0.404961	1.29917	0.000419076	0.127041	0.801412	2.39601	1.03532e-11	-1.01034	0.366869	-0.0723627	0.937581	-1.4798	0.0311751	1.67162	0.00024626
7	disp1	DISP1	1.50028	0.0721627	-2.60572	0.000158596	1.6105	0.0186696	2.62387	2.92297e-05	-0.0960974	0.97131	-4.56542	5.42947e-13	0.0436965	0.985165	1.67063	0.169749
7	tcf7l1a	TCF7L1	0.681964	0.147381	-0.519774	0.16477	2.49917	1.96656e-14	3.0696	1.21976e-21	-1.51075	0.308746	-2.89826	4.80398e-06	0.670892	0.640042	1.66954	0.0696734
7	si:ch211-281g13.4	NA	0.762016	0.620193	0.287782	0.806001	0.157667	0.904878	2.15439	0.0240803	-0.412305	0.827108	-1.02161	0.286754	-1.17227	0.312506	1.66702	0.0524167
5	mhc1lga	NA	1.79655	0.358062	2.40686	0.0916681	1.91356	0.216736	3.62611	0.00743255	-0.882708	0.626044	-0.194975	0.881147	-0.816692	0.572099	1.66606	0.0734763
5	stk17a	STK17A	-1.56534	0.34055	-2.83787	0.0133306	-0.328148	0.830759	2.60532	0.0229609	-3.36713	0.143528	-4.79666	0.000262103	-2.21157	0.271678	1.66452	0.384798
5	hspb8	HSPB8	1.04116	0.581223	2.97885	0.0103755	0.46181	0.764159	3.53246	0.00222848	-1.62469	0.425568	0.691939	0.629433	-2.35683	0.085616	1.66403	0.222843
5	rai1	NA	4.54276	0.190392	2.21642	0.450926	3.4132	0.244796	5.34084	0.0445077	0.295532	0.947418	-2.41136	0.235673	-1.09473	0.724145	1.66312	0.487589
7	tspan4a	TSPAN4	1.79405	0.00272555	-3.1427	6.84586e-09	1.13966	0.036878	2.3865	1.01577e-06	0.556904	0.815137	-4.89329	7.57512e-16	-0.270773	0.898648	1.66311	0.187698
5	si:dkey-188h10.3	NA	0.248759	0.831736	2.15445	0.000441225	1.56865	0.0175543	3.19433	6.56477e-08	-2.1063	0.0340977	-0.0037066	0.997217	-0.741561	0.519979	1.66275	0.0155077
7	ccdc3a	CCDC3	4.93928	0.000111746	-1.13504	0.45887	0.85214	0.561666	4.64485	3.01554e-05	3.03786	0.0843489	-5.12403	0.000230452	-3.13112	0.0707873	1.6592	0.364536
7	cdc42ep4b	CDC42EP4	0.884958	0.203313	-2.43508	8.47673e-07	1.6236	0.00162218	2.29685	2.10331e-06	-0.439563	0.851219	-4.0918	1.05105e-10	0.507773	0.78418	1.65905	0.157577
5	myo10l1	MYO10	0.163706	0.877085	0.824157	0.168871	-2.07653	0.00156539	1.84253	0.00074983	-0.733817	0.68792	0.0260757	0.98347	-3.28177	1.00241e-06	1.65889	0.0730554
7	EPHB3 (1 of many)	NA	3.28082	0.00222617	-4.41257	0.00233055	1.85679	0.0635369	3.46427	0.000112769	1.10965	0.699521	-7.22788	2.26787e-07	-0.732498	0.772433	1.65809	0.358115
1	bmpr1bb	BMPR1B	-1.87284	0.0825147	-1.55532	0.0707893	-4.71586	4.24744e-08	-0.487859	0.624331	-0.411042	0.860973	-0.0411781	0.977015	-3.57764	1.72837e-05	1.65765	0.145552
5	SNORD59	NA	2.00864	0.461078	2.71348	0.165599	2.89791	0.146236	4.13746	0.0227215	-1.21799	0.520016	-0.4504	0.74427	-0.231138	0.90168	1.65655	0.080127
7	pim3	NA	2.06741	0.00104076	-1.77651	0.00174948	1.51275	0.0077464	2.97677	7.87713e-09	0.152638	0.950455	-4.10439	2.92387e-13	-0.54979	0.752747	1.65624	0.136037
7	pdlim4	PDLIM4	1.87783	0.0118611	-3.5159	1.45506e-07	2.15057	0.000578215	3.06114	2.00076e-07	-0.175937	0.952241	-5.93651	2.54303e-21	0.167649	0.945064	1.65523	0.24716
7	si:ch211-161n3.3	DMBT1	-0.998245	0.675211	-3.57949	0.0161927	1.04985	0.545726	1.52894	0.332595	-1.66553	0.516043	-4.46183	0.000449062	1.80621	NA	1.65517	0.342885
7	BX088538.1	NA	0.318182	0.778546	-2.71736	3.94469e-05	-0.765935	0.300804	0.895131	0.195046	0.573731	0.758077	-2.9287	1.79661e-05	-0.797946	0.565808	1.65443	0.0747663
6	cd79a	CD79A	-1.82531	0.0537025	-1.87235	0.0134277	-2.08258	0.00730111	-0.135152	0.889494	-1.3898	0.421923	-1.53342	0.145112	-1.80193	0.137808	1.65294	0.0108004
7	ldb2b	LDB2	2.81656	1.24266e-05	-2.5722	0.000488165	-0.615125	0.396313	1.7921	0.00232332	2.35734	0.151376	-4.18436	2.86754e-05	-2.16285	0.13855	1.65099	0.178916
5	irf7	IRF7	2.26098	3.9355e-05	1.55579	0.00125946	1.02466	0.0525526	3.28843	6.34886e-13	0.00429088	0.9978	-0.876446	0.233684	-1.48534	0.0392061	1.64744	0.00136701
7	vasnb	VASN	1.35328	0.100693	-3.60859	4.16084e-07	-2.74154	3.97811e-05	1.19967	0.0698726	1.61237	0.495482	-4.16406	0.000316184	-3.30637	0.0228	1.645	0.314289
6	glt8d2	GLT8D2	-3.33743	3.57132e-05	-2.47879	0.000297461	-4.30892	4.44322e-09	-0.958674	0.182058	-1.52119	0.388104	-0.621842	0.625576	-2.74235	0.00819191	1.64441	0.125932
5	fsta	FST	1.33186	0.248657	-0.0696166	0.952717	2.98322	0.000299596	3.56709	6.35767e-06	-1.35868	0.429914	-2.95333	0.000368187	0.643522	0.691123	1.64423	0.120539
5	CU074419.2	NA	0.891132	0.258393	1.9976	0.000273575	3.0099	5.22482e-09	3.82718	1.86017e-14	-2.10113	0.0476383	-1.00614	0.256587	0.291037	0.84437	1.64322	0.0236954
7	p4ha1a	P4HA1	-0.730331	0.300443	-3.77339	1.57505e-15	-1.00291	0.0596692	0.283244	0.633524	0.0166713	0.993787	-3.40238	2.48856e-11	-0.338139	0.841071	1.64039	0.0793086
5	nktr	NKTR	-0.318382	0.757586	0.71817	0.256941	0.858824	0.192138	2.16186	0.000154394	-1.62566	0.105772	-0.532102	0.533943	-0.357663	0.776224	1.63947	0.00556664
7	gpr1	GPR1	1.55225	0.119919	-3.10804	0.000103492	0.282502	0.779171	1.90355	0.0129645	0.858897	0.701899	-4.35394	2.69013e-08	-0.752757	0.684759	1.63885	0.207362
7	stxbp1a	STXBP1	5.1269	9.04347e-05	1.25097	0.331454	3.12863	0.0101748	5.19184	3.37907e-06	1.26578	0.604651	-3.28068	0.0047881	-1.26344	0.513425	1.63857	0.297243
7	dip2cb	DIP2C	2.63293	1.64808e-07	-4.56037	4.43063e-14	0.91161	0.0714471	2.75433	2.64816e-10	1.18323	0.633631	-6.66597	1.87849e-18	-1.00909	0.624762	1.63848	0.301055
7	ca5a	CA5B	0.206573	0.738883	-2.04955	2.93817e-09	-0.264923	0.547371	1.13026	0.00132283	0.124199	0.946888	-2.48338	1.62813e-07	-0.477275	0.705387	1.63828	0.0148017
7	zgc:195173	NA	2.51411	6.22773e-05	-3.26592	5.88742e-09	1.52238	0.00892704	2.90919	4.01181e-08	0.798337	0.742405	-5.54593	1.34964e-18	-0.462612	0.835119	1.63708	0.247899
7	f3b	F3	1.98768	0.071133	0.501356	0.618294	1.13989	0.242021	2.74225	0.00119846	0.33148	0.871152	-1.46633	0.110665	-0.727412	0.605407	1.6355	0.0783619
7	sypl1	SYPL1	0.756736	0.46963	-1.67026	0.0217834	0.955346	0.215351	2.38738	0.000338225	-0.703996	0.722324	-3.40411	1.06584e-06	-0.529879	0.752747	1.63179	0.122671
7	CR735102.1	NA	5.27487	1.86364e-12	-3.99424	2.41957e-06	1.50665	0.0490736	3.98554	2.78175e-09	2.76371	0.257069	-7.90043	5.26005e-12	-2.29517	0.27525	1.63069	0.395805
4	syngr2b	SYNGR2	-0.764325	0.511262	-1.25274	0.11233	5.33979	6.06475e-15	5.42657	1.43411e-15	-5.42537	0.00432873	-6.05904	5.28621e-07	2.92059	0.0676322	1.62859	0.411971
5	rrbp1b	RRBP1	1.49291	0.0930241	1.89404	0.00513338	-0.666934	0.410906	2.71905	3.77372e-05	-0.242193	0.913493	0.268819	0.828123	-2.70673	0.00139924	1.6284	0.104721
7	zgc:103438	NA	0.740378	0.385609	-2.83111	1.4545e-06	0.0475825	0.954053	1.35849	0.0207844	0.500982	0.806925	-3.54273	7.25069e-09	-0.370194	0.835256	1.62753	0.111619
5	SNORA21	NA	0.719909	0.687465	1.22252	0.295666	1.66547	0.152983	2.83737	0.00675437	-1.22831	0.418662	-0.712508	0.500671	-0.182536	0.914015	1.6274	0.0537467
5	CU660013.1	NA	2.28286	0.352615	1.81968	0.363303	3.79129	0.037781	4.46674	0.00968369	-1.29778	0.54914	-1.90149	0.152172	0.52432	0.797647	1.62647	0.193863
7	BX322665.1	NA	0.326861	0.862823	-3.60313	0.0195455	0.146609	0.919799	1.28977	0.24177	0.0906975	0.97297	-4.22594	0.00191065	-0.152199	0.944781	1.6264	0.166767
7	cpeb2	CPEB2	3.79871	1.81992e-07	-1.76987	0.0648909	3.64836	2.97674e-08	4.55169	8.92412e-13	0.327676	0.916849	-5.73735	1.34382e-09	0.156321	0.953685	1.62582	0.310901
7	gabra1	GABRA1	6.49214	0.0282103	0.228357	0.951729	6.22728	0.0162166	7.14775	0.00362383	0.455948	0.925765	-6.30759	0.00222411	0.138359	0.974678	1.62488	0.553613
7	ntd5	APOH	-0.830747	0.473623	-4.49223	4.03013e-09	-3.05968	5.67249e-05	0.0136217	0.989565	0.215127	0.940547	-3.87987	5.67411e-05	-2.40201	0.0838552	1.6238	0.244723
7	CT573264.3	NA	4.87847	0.0319753	0.228357	0.94201	5.20209	0.00907854	5.88181	0.00195958	0.0306476	0.993508	-5.02059	0.00276561	0.491885	0.871657	1.6214	0.406345
1	si:dkeyp-46h3.8	NA	-10.5947	6.34961e-07	-9.89483	1.4489e-08	-9.70546	2.19737e-08	-8.04174	1.08482e-06	-1.61726	0.634531	-0.874728	0.692025	-0.658603	0.837012	1.62084	0.463764
7	nova2	NOVA1	3.19836	0.0022419	-1.59808	0.0888743	0.710228	0.51576	3.09019	0.000421965	1.51574	0.493497	-4.0642	5.01261e-05	-1.62963	0.340538	1.62045	0.2823
5	hist2h3c	HIST1H3E	-1.8891	0.0717111	1.59414	0.026359	1.01009	0.206524	2.79823	3.65764e-05	-3.9156	5.9094e-05	-0.238976	0.848255	-0.947028	0.487219	1.61963	0.0969516
7	sh2d5	SH2D5	2.94558	0.000902096	-4.30243	0.00158142	-0.796436	0.412849	2.6896	0.000425216	1.7503	0.496757	-6.33018	3.03758e-05	-2.8516	0.108796	1.61936	0.379158
7	yap1	YAP1	2.83761	1.84811e-09	-2.93594	1.68215e-11	2.12744	6.75842e-07	3.28915	6.78459e-16	0.71125	0.776908	-5.60445	2.25768e-19	-0.190682	0.936437	1.61903	0.258636
7	nhsl1a	NHSL1	2.01437	0.0030636	-4.92515	1.42902e-11	2.96752	1.10184e-07	3.45559	1.97009e-10	-0.496627	0.876933	-7.7654	2.59017e-19	0.756928	0.756635	1.61874	0.364562
7	dhrs11b	DHRS11	1.45131	0.0433644	-2.58341	0.000157629	0.503285	0.471483	2.04528	0.000273106	0.526697	0.810171	-4.01679	3.83086e-09	-0.68238	0.685537	1.61857	0.15012
5	pcdh1g31	PCDHGC5	4.87562	0.0987104	2.35551	0.40524	6.13383	0.0113916	6.62657	0.00427993	-0.837534	0.832996	-3.61267	0.0640012	0.766483	0.815606	1.61736	0.487381
7	kif1c	KIF1C	1.1983	0.104786	-3.94056	2.56792e-08	0.925857	0.139481	1.90411	0.000604015	0.385859	0.88135	-5.20676	6.126e-12	0.0572048	0.980938	1.61613	0.227287
5	sept5a	2017-09-05	3.08581	0.000290921	1.9465	0.010283	1.55186	0.0577474	3.75143	1.59471e-07	0.434109	0.802253	-0.981831	0.27258	-1.42386	0.147771	1.61517	0.0368888
7	slc24a2	SLC24A2	1.7859	0.332746	-2.85047	0.0322312	1.39301	0.346448	2.64917	0.043488	0.183875	0.955154	-4.88383	3.79718e-06	-0.314715	0.9023	1.61324	0.325733
5	BX119992.1	NA	2.68301	0.18498	3.1668	0.0481012	2.43713	0.164028	4.32422	0.00501822	-0.703755	0.684189	-0.149707	0.903331	-1.0635	0.388136	1.61294	0.0351613
7	glis2a	GLIS2	0.30375	0.782384	-6.20204	9.14665e-18	1.34877	0.0411119	1.83762	0.00277618	-0.605518	0.854209	-7.49187	8.76242e-19	0.751661	0.769879	1.61284	0.386936
7	rab40b	RAB40B	0.00594712	0.99561	-4.12088	2.84469e-16	-0.133082	0.839598	1.01275	0.0395376	0.00742678	0.997406	-4.50776	3.53399e-18	-0.168545	0.93458	1.6122	0.160302
5	atp1b3b	ATP1B3	0.921298	0.0502322	0.577279	0.141256	1.16295	0.00220987	2.4123	3.40703e-12	-0.555317	0.65746	-1.01718	0.118113	-0.30399	0.790943	1.61217	0.000213506
7	sec16b	SEC16B	1.39373	0.227486	-2.25831	0.0141759	0.724651	0.472224	2.24763	0.00731565	0.19791	0.938307	-3.87088	8.84909e-07	-0.638731	0.718474	1.61171	0.172733
5	CABZ01023255.1	NA	1.63661	0.00259413	0.0778032	0.900248	-0.154229	0.8079	2.18021	9.56402e-07	0.588307	0.688467	-1.32651	0.0708875	-1.59949	0.045142	1.61134	0.0131639
7	plekha7b	PLEKHA7	0.837953	0.653756	-0.146494	0.92234	2.58308	0.030122	3.12584	0.00539112	-1.4346	0.476191	-2.59719	0.0132261	0.669704	0.724235	1.6113	0.22055
1	CABZ01000634.1	NA	-2.09689	0.177459	-1.27342	0.30606	-3.19132	0.00738485	-0.345381	0.814719	-0.849604	0.680293	0.114969	0.936442	-2.14313	0.0755678	1.60986	0.170067
7	cabp2b	CABP2	2.77031	0.0575835	-0.0764762	0.962781	2.69139	0.0284153	3.71728	0.00112747	0.0841339	0.975546	-3.13825	0.0014159	-0.0138632	0.994545	1.60986	0.209732
5	tsc1b	TSC1	-0.26071	0.655897	-0.276592	0.489077	2.05523	6.80692e-10	2.54924	3.91874e-15	-1.98983	0.10855	-2.12195	0.00470214	0.743577	0.575633	1.60885	0.0689292
7	macf1a	MACF1	0.705537	0.273954	-0.608147	0.212143	1.86875	3.46809e-05	2.48714	7.73492e-09	-0.885075	0.594164	-2.41135	0.000656625	0.551951	0.706591	1.60748	0.0756786
7	zcchc14	ZCCHC14	0.882898	0.202795	-0.455458	0.42309	1.96542	9.00947e-05	2.68341	1.82708e-08	-0.907231	0.552569	-2.4616	4.44253e-05	0.404107	0.780254	1.60589	0.0458837
1	greb1l	GREB1L	-1.52664	0.160263	-3.24466	4.6283e-05	-2.9925	0.000242932	-0.97785	0.271171	0.579575	0.741666	-1.49085	0.0927938	-1.22329	0.285946	1.60517	0.0660876
7	fam19a5a	FAM19A5	6.6355	0.00118433	0.162095	0.956006	3.1726	0.124686	6.29943	0.000504056	3.9694	0.000153098	-5.55524	0.0030024	-2.43781	0.299858	1.60483	NA
4	pcdh1g29	PCDHB3	4.42864	0.147281	0.228357	0.949686	7.52765	0.00139858	6.01315	0.0107293	-1.80345	0.670439	-6.23528	0.00484819	2.81981	0.276845	1.60457	0.525857
6	CU862078.1	NA	-2.62199	0.404812	-2.4138	0.305125	-5.08931	0.0365413	-1.82895	0.441207	0.390034	NA	0.678514	NA	-2.68656	NA	1.60378	NA
6	ghra	GHR	-0.323693	0.80341	-4.58766	3.17488e-06	-2.49706	0.00130737	1.03837	0.177829	-0.407431	0.893351	-5.02617	5.42462e-05	-2.87371	0.0643919	1.60356	0.324642
7	si:ch73-199e17.1	NA	4.93333	1.35097e-19	-3.65388	0.00402631	4.87248	1.3134e-22	5.68844	1.1211e-30	0.309684	0.933827	-8.78075	8.96792e-12	0.262732	0.931803	1.60314	0.419246
6	anxa2b	ANXA2	-0.367888	0.891437	-3.57535	0.0302893	-2.57066	0.112424	-0.139936	0.941565	1.02911	0.691872	-2.75989	0.073008	-3.15179	0.13855	1.6031	0.31853
7	AL732515.1	NA	2.57613	0.111724	-0.836623	0.682893	1.07248	0.510254	3.04422	0.0202032	0.728984	0.710712	-3.19114	0.0260915	-1.12479	0.447592	1.60232	0.133572
7	si:ch1073-186i23.1	NA	1.51026	0.238742	-4.23253	0.00896311	-0.122959	0.932113	1.69957	0.0898847	1.11211	0.600583	-5.29542	0.000421822	-1.02416	0.573815	1.60184	0.221555
5	SNORA62	NA	-1.44901	0.660369	3.8622	0.00566876	0.353114	0.87028	3.99996	0.00440463	-4.69843	0.0979661	1.33444	0.431366	-2.90334	0.12504	1.60163	0.383666
5	zgc:173585	HIST2H2BE	0.42473	0.90663	4.04261	0.0274153	0.67862	0.78534	4.29045	0.0200715	-3.09195	0.224862	3.23073	0.000621979	-2.97027	0.123637	1.59886	0.414254
7	slc38a5b	SLC38A3	1.36288	0.0102945	-1.1772	0.00779327	1.40674	0.0017724	2.36196	1.56561e-08	0.00919883	0.996147	-2.8835	8.17619e-08	0.0693872	0.969265	1.59799	0.0623675
7	IL4I1	NA	2.10761	0.134685	-0.777605	0.521468	1.7471	0.135266	3.0438	0.00391679	0.0850158	0.974335	-3.17788	0.000335636	-0.374988	0.853222	1.59794	0.20095
7	frya	FRY	3.49074	1.17995e-05	-1.31439	0.0835665	2.59759	0.000319545	3.83787	1.63537e-08	0.836954	0.724846	-4.5448	1.38568e-08	-0.303481	0.893574	1.59674	0.25408
5	SNORD100	NA	1.97116	NA	4.023	0.0745744	2.66726	0.300354	4.61752	0.0383888	-1.81357	0.487405	0.610519	0.720937	-1.16016	NA	1.59554	NA
7	CABZ01055168.2	NA	-0.916863	0.603648	-5.35257	4.28392e-07	-2.224	0.0564842	-0.629379	0.628124	0.917875	0.704538	-4.1037	2.02429e-05	-0.745839	0.713487	1.59446	0.273346
7	pbxip1a	PBXIP1	1.57732	0.000283125	-0.784903	0.0498812	1.5444	4.5844e-05	2.52711	1.22004e-12	0.0668164	0.973756	-2.6412	2.76037e-06	0.0292343	0.986427	1.59355	0.0506618
7	scn3b	SCN3B	1.45498	0.155476	-4.66486	0.000625987	3.22746	1.58751e-05	3.65083	4.62044e-07	-1.3419	0.636179	-7.7396	6.48885e-09	0.844924	0.733677	1.59234	0.391038
5	BX294165.2	NA	1.6192	0.0879823	1.79658	0.0162137	-0.445365	0.651735	2.6913	0.000179095	-0.0802829	0.97131	0.158817	0.897585	-2.44703	0.00517836	1.59128	0.0880353
5	zgc:163061	HIST1H1D	-0.571208	0.78379	-1.05008	0.45209	0.403857	0.790294	2.44237	0.034023	-2.2172	0.267594	-2.84072	0.0230087	-1.25782	0.47331	1.59077	0.264948
7	golim4b	GOLIM4	3.37069	4.93348e-06	-0.292022	0.756864	1.15444	0.135476	3.51632	5.82514e-08	1.12074	0.537583	-3.14096	0.000176218	-1.6529	0.193534	1.5902	0.152708
5	SNORA26	NA	3.4277	0.000193047	1.82304	0.0379357	2.70271	0.0015529	4.16251	1.4601e-07	0.335491	0.854993	-1.59585	0.0522304	-0.577974	0.666179	1.58702	0.0454219
7	ptch1	PTCH1	1.94233	0.0201925	-0.990252	0.178211	0.236124	0.796172	2.16157	0.00138924	1.00819	0.557921	-2.47789	0.00170206	-1.13147	0.383282	1.58677	0.113564
7	myclb	MYCL	0.843765	0.303571	-3.49042	4.60378e-10	-0.0214722	0.979324	1.32476	0.0236023	0.651466	0.758187	-4.20011	5.6041e-13	-0.446336	0.811609	1.58622	0.172818
1	MOV10L1	NA	-5.63271	3.94857e-12	-5.26843	2.6718e-13	-4.909	1.60849e-14	-3.14038	2.47677e-07	-1.65217	0.267142	-1.33278	0.192146	-0.977836	0.442706	1.58472	0.0628729
7	igf1rb	IGF1R	0.923028	0.447436	-0.70861	0.431335	3.36657	1.88333e-05	3.65201	1.72879e-06	-1.91794	0.318251	-3.74301	3.28446e-05	1.06165	0.538342	1.58445	0.246229
5	si:ch211-183d21.1	NA	2.47051	0.00418274	1.09462	0.154966	3.39885	1.79635e-06	4.05049	4.05212e-09	-0.67462	0.730042	-2.27712	0.00780191	0.483639	0.773191	1.58096	0.131981
7	pcdh2g6	PCDHB3	4.29214	NA	0.228357	0.947945	4.11111	0.0959683	4.9983	0.0304714	0.418179	0.905917	-4.12235	0.0192271	0.210836	0.945685	1.57958	0.396404
7	col7a1	COL7A1	5.38133	0.000447606	1.29961	0.384935	1.57615	0.310502	5.10632	8.96804e-05	1.7533	0.485606	-3.17519	0.0213471	-2.88211	0.0911254	1.57919	0.38103
7	ccdc120	CCDC120	3.57285	0.00016621	-3.46156	0.000265071	0.52963	0.618384	3.39785	2.80131e-05	1.58871	0.531931	-6.29721	1.05087e-09	-2.19003	0.23085	1.57759	0.371691
5	tiam2a	TIAM2	-0.180636	0.858506	0.762638	0.182426	0.929856	0.117283	2.12375	4.69941e-05	-1.47036	0.158566	-0.468643	0.584442	-0.257001	0.845515	1.57747	0.00870751
5	fosl1a	FOSL1	1.58795	0.158937	2.65034	0.00123538	3.68234	7.12047e-06	4.40901	2.54064e-08	-2.01853	0.173376	-0.947508	0.396788	0.371952	0.837973	1.57717	0.143551
7	si:dkeyp-77c8.4	NA	4.71959	0.0090876	1.08605	0.585946	-0.471064	0.851663	4.44537	0.00475012	1.77906	0.503551	-2.733	0.109066	-4.2681	0.0213733	1.57705	0.418588
7	si:ch73-27e22.2	NA	1.89926	0.448063	-1.65167	0.491919	3.11291	0.0869819	3.52697	0.0415469	-0.706172	0.811367	-4.54963	0.00529176	0.904115	0.67474	1.57568	0.325488
5	dusp6	DUSP6	1.08318	0.0251495	0.816892	0.0407509	3.03229	7.66481e-17	3.52521	1.11545e-22	-1.62032	0.236712	-2.01507	0.00886383	0.71583	0.594272	1.5727	0.0789066
7	impa2	IMPA2	2.26535	0.00696306	-5.11533	0.000577245	1.54908	0.0431894	2.89333	2.54954e-05	0.45794	0.880277	-7.41961	1.40256e-07	-0.460046	0.855528	1.57252	0.340272
7	PTGFRN (1 of many)	NA	0.22515	0.821177	-2.4866	2.66861e-06	-1.22558	0.0355356	0.677354	0.25826	0.680417	0.683669	-2.50472	7.45725e-05	-1.1182	0.32512	1.57205	0.0653682
7	piezo1	PIEZO1	0.798195	0.317603	-3.58361	9.41556e-12	-1.49249	0.00997054	1.0108	0.0821147	1.00446	0.623133	-3.98656	2.39547e-08	-1.79539	0.185297	1.57139	0.206791
5	pex5lb	NA	-0.738184	0.620193	1.82774	0.03566	0.886763	0.380021	2.61177	0.00193635	-2.57235	0.0238902	0.290921	0.797517	-0.930453	0.459239	1.57066	0.0768292
7	CABZ01084612.1	NA	-0.336279	0.712857	-3.74928	1.85683e-10	0.763567	0.200396	1.35834	0.0113159	-0.805819	0.704982	-4.5204	6.91747e-13	0.570155	0.754557	1.57047	0.196211
7	si:ch73-375g18.1	KIF1C	1.49922	0.00656304	-3.79072	2.8297e-17	1.20104	0.0131717	2.12106	1.64393e-06	0.458206	0.861232	-5.32448	2.98201e-19	0.0979123	0.96819	1.57	0.256534
1	zgc:171977	NA	-11.6624	8.27945e-34	-13.9901	1.48297e-27	-11.6197	6.33833e-54	-10.4774	8.7372e-50	-0.127811	0.956858	-2.77256	0.0703702	-0.0179959	0.992276	1.56808	0.156562
7	slc48a1a	SLC48A1	-0.329886	0.69329	-3.43364	4.42631e-12	-0.692967	0.214433	0.497975	0.371355	0.202332	0.923529	-3.30541	1.44976e-10	-0.253336	0.880933	1.5671	0.0868114
7	ALKBH3 (1 of many)	NA	4.24214	2.53852e-10	-1.92158	0.00477443	3.04921	6.75234e-07	4.42363	4.39476e-14	1.04485	0.671199	-5.73625	3.67033e-14	-0.491751	0.832816	1.56672	0.306926
7	stard9	STARD9	3.09839	1.79031e-12	0.00910162	0.987057	3.38171	1.67806e-18	4.10597	3.901e-27	-0.0207137	0.992978	-3.48674	7.96504e-08	0.366805	0.84135	1.56557	0.153757
7	zgc:92161	NA	-0.660264	0.537453	-2.07872	0.00179324	-1.46488	0.0430457	0.145126	0.871186	0.225198	0.897352	-1.48584	0.0363567	-0.779141	0.4742	1.56543	0.0240274
7	si:ch73-380l3.1	NA	0.285495	0.801912	-4.5082	5.87609e-14	-1.38882	0.0394961	0.477473	0.516987	1.02841	0.619942	-4.38781	4.38886e-11	-1.08135	0.50289	1.56533	0.219607
7	mmp14a	MMP14	2.72599	0.0132098	-4.30741	1.14862e-06	-1.97749	0.0425416	2.31216	0.0119183	2.88305	0.167716	-6.0352	1.83125e-07	-3.68162	0.0296727	1.56442	0.422626
6	tmem98	TMEM98	-1.71864	0.50111	-5.74543	0.00581577	-1.13677	0.574368	0.398995	0.851372	-1.27283	0.695536	-5.55537	0.00311881	-0.701928	0.812202	1.56425	0.45678
5	cluhb	NA	3.29042	0.0139627	3.53913	0.0012744	2.89239	0.0136864	4.84198	6.20349e-06	-0.650779	0.719089	-0.402143	0.725321	-1.17457	0.332066	1.56383	0.0937617
7	si:ch211-24o10.6	NA	3.29698	0.0259388	2.03603	0.102781	2.56784	0.0457576	4.24015	0.000298171	0.0555513	0.981988	-1.46553	0.186148	-0.853861	0.598062	1.56343	0.187698
7	si:dkey-261h17.1	NA	0.681383	0.338999	-4.04914	1.46535e-18	-0.802159	0.139378	0.895246	0.0813889	0.996693	0.618555	-4.3461	1e-13	-0.882749	0.590221	1.56286	0.198658
5	BX322530.1	NA	2.60308	0.0679686	2.80527	0.0116933	2.07077	0.0881555	3.93297	0.00029816	-0.400639	0.863466	-0.182565	0.896128	-1.07669	0.469787	1.56239	0.180711
7	efs	EFS	1.95141	0.000763306	-2.43347	8.27097e-06	1.39788	0.00784454	2.5384	1.22701e-07	0.499616	0.821776	-4.37698	7.64877e-15	-0.20504	0.919595	1.56232	0.179786
4	hsc70	HSPA8	-2.25097	0.190972	-7.22486	1.74614e-08	1.4167	0.331125	1.59013	0.24831	-3.0825	0.257826	-8.24426	3.51881e-11	1.23513	0.64136	1.56065	0.478119
[truncated: 8,624 more rows]

## Sheet: GSEA Table results
Leukemia
Gene Set Name	# Genes in Gene Set (K)	# Genes in Overlap (k)	k/K	p-value	FDR q-value
GO_IMMUNE_SYSTEM_PROCESS	1984	40	0.0202	1.56e-19	1.66e-15
GO_REGULATION_OF_IMMUNE_SYSTEM_PROCESS	1403	32	0.0228	3.65e-17	1.62e-13
GO_LEUKOCYTE_ACTIVATION	414	20	0.0483	4.57e-17	1.62e-13
GO_IMMUNE_RESPONSE	1100	28	0.0255	2.8e-16	7.45e-13
GO_LYMPHOCYTE_ACTIVATION	342	18	0.0526	4.11e-16	8.75e-13
Angiosarcoma
Gene Set Name	# Genes in Gene Set (K)	# Genes in Overlap (k)	k/K	p-value	FDR q-value
GO_EPITHELIUM_DEVELOPMENT	945	53	0.0561	6.69e-36	2.38e-32
GO_REGULATION_OF_CELL_PROLIFERATION	1496	58	0.0388	9.33e-31	1.99e-27
GO_CIRCULATORY_SYSTEM_DEVELOPMENT	788	44	0.0558	1.04e-29	1.38e-26
GO_VASCULATURE_DEVELOPMENT	469	32	0.0682	2.04e-24	1.14e-21
GO_BLOOD_VESSEL_MORPHOGENESIS	364	28	0.0769	6.84e-23	2.7e-20
ERMS
Gene Set Name	# Genes in Gene Set (K)	# Genes in Overlap (k)	k/K	p-value	FDR q-value
GO_MUSCLE_STRUCTURE_DEVELOPMENT	432	64	0.1481	1.08e-66	9.87e-63
GO_CONTRACTILE_FIBER	211	52	0.2464	1.85e-66	9.87e-63
GO_MUSCLE_ORGAN_DEVELOPMENT	277	50	0.1805	1.74e-56	6.19e-53
GO_MUSCLE_SYSTEM_PROCESS	282	50	0.1773	4.54e-56	1.21e-52
GO_MUSCLE_CONTRACTION	233	47	0.2017	1.55e-55	3.3e-52
Germ Cell Tumor
Gene Set Name	# Genes in Gene Set (K)	# Genes in Overlap (k)	k/K	p-value	FDR q-value
GO_SEXUAL_REPRODUCTION	730	34	0.0466	3.08e-26	8.2e-23
GO_GAMETE_GENERATION	595	31	0.0521	2.09e-25	4.46e-22
GO_REPRODUCTION	1297	41	0.0316	3.67e-25	6.51e-22
GO_MULTI_ORGANISM_REPRODUCTIVE_PROCESS	891	35	0.0393	1.5e-24	2.28e-21
GO_MALE_GAMETE_GENERATION	486	28	0.0576	3.46e-24	4.6e-21
