# Supplementary material for: tp53 deficiency causes a wide tumor spectrum and increases embryonal rhabdomyosarcoma metastasis in zebrafish
Source: eLife. 2018 Sep 7;7:e37202. doi: 10.7554/eLife.37202 (PMC6128690; doi:10.7554/eLife.37202)
Supplement: Figure 3—source data 4. — Significant overlap was observed for both commonly up-regulated (p=4e-321) and down-regulated (p=5e-182) genes. A fold change of log2(FC) ≥2 was considered differential and statistical significance was assessed as p≤0.05 with a one-sided Fisher’s exact test. [file elife-37202-fig3-data4.xlsx]

## Sheet: genes_up_p53del
gene ID	Gene Name	log2 Fold Change p53del vs Whole fish	adjusted p-value p53del vs Whole fish
ENSDARG00000019902	rcvrn2	11.9567	3.01918e-07
ENSDARG00000044861	opn1lw2	11.3771	1.13806e-05
ENSDARG00000045677	opn1sw1	11.2784	3.62244e-07
ENSDARG00000044684	rbp4l	11.2574	0.000159196
ENSDARG00000002933	gbx2	10.9771	6.1249e-05
ENSDARG00000068974	lim2.1	10.9149	2.58229e-05
ENSDARG00000030758	guca1c	10.6775	5.96428e-06
ENSDARG00000097008	opn1mw1	10.4642	0.00289846
ENSDARG00000099406	lrit1b	10.3731	0.00076707
ENSDARG00000000638	opn1mw4	10.3288	0.00569001
ENSDARG00000070666	rhol	10.3254	0.00425774
ENSDARG00000002193	rho	10.3108	4.29996e-13
ENSDARG00000076650	pde9al	10.2133	0.000506385
ENSDARG00000012610	saga	10.1865	2.53192e-05
ENSDARG00000098392	si:ch73-28h20.1	9.90391	0.0027758
ENSDARG00000101984	pde6g	9.89453	1.11446e-06
ENSDARG00000029898	CNGA1 (1 of many)	9.76591	0.0146116
ENSDARG00000102558	pde6h	9.70145	6.43477e-13
ENSDARG00000056791	PDE6H	9.60842	0.00438842
ENSDARG00000013393	guca1b	9.60667	0.00128735
ENSDARG00000056511	arr3a	9.59822	9.15073e-05
ENSDARG00000095802	si:ch1073-155h21.2	9.5823	0.000615688
ENSDARG00000002696	gnb3b	9.51838	4.92029e-06
ENSDARG00000043483	otx5	9.45406	0.000450285
ENSDARG00000052223	rcvrna	9.27959	0.0369077
ENSDARG00000044199	gnat1	9.24466	2.55436e-08
ENSDARG00000103543	gngt2b	9.17257	0.000222773
ENSDARG00000032705	foxg1b	9.15767	0.00489467
ENSDARG00000042661	TSTA3 (1 of many)	9.15683	0.0158059
ENSDARG00000014840	prph2b	9.09356	0.00605584
ENSDARG00000027236	rs1a	9.03999	0.0228679
ENSDARG00000020602	grk7a	8.99601	0.00820436
ENSDARG00000003469	neurod4	8.98843	0.000756545
ENSDARG00000044815	serinc4	8.94866	0.000259594
ENSDARG00000052893	rx3	8.94602	0.000553646
ENSDARG00000019752	rom1a	8.88882	0.0153897
ENSDARG00000019357	fabp1a	8.86663	0.0108626
ENSDARG00000062959	zgc:158785	8.82408	6.5289e-07
ENSDARG00000020708	mdkb	8.73247	0.000244235
ENSDARG00000100288	impg2b	8.66103	0.000339329
ENSDARG00000010680	gngt2a	8.65479	0.00177104
ENSDARG00000076959	si:ch211-38m6.6	8.62136	1.63652e-06
ENSDARG00000102393	arl3l1	8.57586	0.00668125
ENSDARG00000101924	si:dkey-65b13.13	8.56794	0.0102218
ENSDARG00000044862	opn1lw1	8.542	0.000482837
ENSDARG00000086222	nat16	8.53636	1.0101e-05
ENSDARG00000078244	si:ch211-197l9.2	8.53048	0.000187958
ENSDARG00000035798	gngt1	8.52558	6.5289e-07
ENSDARG00000093653	si:dkey-58b18.6	8.49649	0.000143471
ENSDARG00000079824	ninj2	8.49617	0.000490567
ENSDARG00000029894	slc2a15a	8.42615	0.000143471
ENSDARG00000058039	bhlhe22	8.39949	0.00281231
ENSDARG00000074528	unm_sa821	8.39462	5.3041e-06
ENSDARG00000059163	irbp	8.38401	1.1185e-07
ENSDARG00000007480	rpe65a	8.37517	0.00253996
ENSDARG00000044155	mafaa	8.36443	4.92664e-05
ENSDARG00000101485	si:ch1073-469d17.2	8.34637	6.59189e-05
ENSDARG00000093753	BX004774.2	8.34138	0.00113369
ENSDARG00000069823	proca1	8.33332	5.41414e-05
ENSDARG00000101584	CU467822.1	8.30672	0.000443959
ENSDARG00000097752	si:rp71-77l1.2	8.28755	0.00732781
ENSDARG00000094516	es1	8.15063	0.00302818
ENSDARG00000102047	mab21l1	8.12861	0.000395234
ENSDARG00000062824	alx1	8.12309	2.55436e-08
ENSDARG00000038018	prph2a	8.11193	3.13516e-05
ENSDARG00000011989	crx	8.09388	0.00563643
ENSDARG00000102824	pcdh10b	8.06677	1.51673e-10
ENSDARG00000058695	ddr2b	8.06344	0.00116187
ENSDARG00000070972	si:ch211-81a5.8	8.03585	0.0006942
ENSDARG00000101925	si:ch1073-204b8.1	8.03473	0.0114764
ENSDARG00000053130	pcp4a	8.02834	0.0126582
ENSDARG00000052138	slc1a2a	8.02206	0.0338543
ENSDARG00000075980	tmem125b	7.96326	6.37647e-09
ENSDARG00000101899	si:dkey-225f23.3	7.92657	0.0178951
ENSDARG00000077467	sox10	7.88134	4.37123e-08
ENSDARG00000059978	cplx4a	7.85183	6.1249e-05
ENSDARG00000016739	LRRC4C	7.82896	0.014741
ENSDARG00000009637	rcvrn3	7.81703	0.000819196
ENSDARG00000088332	alx4a	7.81196	2.4714e-07
ENSDARG00000092970	tmsb2	7.77135	0.000317199
ENSDARG00000034007	prom1b	7.71965	0.000576517
ENSDARG00000013005	opcml	7.71817	0.000686403
ENSDARG00000024492	col9a2	7.66954	0.000778181
ENSDARG00000105301	sox8a	7.66805	1.5232e-07
ENSDARG00000103109	chl1b	7.59369	0.000253595
ENSDARG00000097916	AL929309.1	7.5868	0.00024532
ENSDARG00000057575	pnp4a	7.5695	2.19972e-07
ENSDARG00000069866	sox1a	7.56261	0.022032
ENSDARG00000041431	slc24a1	7.51531	0.000692157
ENSDARG00000004218	rnd1b	7.50408	0.000847292
ENSDARG00000091280	si:ch211-66k16.27	7.48627	0.0363083
ENSDARG00000100152	CABZ01067761.1	7.48267	0.0103308
ENSDARG00000089334	ednrba	7.48021	0.000406485
ENSDARG00000104497	pcdh1g29	7.46988	0.0264581
ENSDARG00000034424	atp1b2b	7.44777	0.0129725
ENSDARG00000058492	si:dkey-30c15.17	7.43489	1.64152e-09
ENSDARG00000078057	snx8b	7.39574	0.00460542
ENSDARG00000102520	BX323588.1	7.38636	0.000258402
ENSDARG00000005776	guk1b	7.36796	0.00588678
ENSDARG00000088117	fut8b	7.34976	0.00743916
ENSDARG00000088377	rp1l1b	7.3153	0.00814981
ENSDARG00000078898	pcdh7a	7.31459	5.04547e-06
ENSDARG00000077945	HEPACAM (1 of many)	7.31151	1.68658e-05
ENSDARG00000020814	faimb	7.30522	0.00833492
ENSDARG00000077652	lratb.2	7.30492	0.0275609
ENSDARG00000055455	gpm6aa	7.29253	0.00366862
ENSDARG00000095649	si:dkey-97a13.12	7.28805	0.00206864
ENSDARG00000074004	stac	7.28718	0.00873853
ENSDARG00000037941	syt5a	7.27573	0.0354301
ENSDARG00000032465	slc1a8b	7.23902	0.000453975
ENSDARG00000052035	nxnl1	7.23375	0.00637042
ENSDARG00000101461	emp3b	7.23201	6.5833e-08
ENSDARG00000058243	phactr3a	7.22891	0.000317199
ENSDARG00000075803	slc41a2a	7.22778	0.0109229
ENSDARG00000094691	si:dkey-58b18.10	7.2143	0.0354301
ENSDARG00000103875	CABZ01048402.2	7.19976	0.00120881
ENSDARG00000077162	nwd2	7.18544	0.000936208
ENSDARG00000010144	plppr3a	7.15383	9.86702e-05
ENSDARG00000012504	rlbp1a	7.15108	0.000259594
ENSDARG00000095831	si:ch211-175f12.2	7.15045	0.00177608
ENSDARG00000052739	egf	7.14688	0.00214409
ENSDARG00000027041	pcdh17	7.12522	0.00213139
ENSDARG00000010042	dnm1a	7.11403	0.000698801
ENSDARG00000060345	apoda.1	7.09281	0.000138163
ENSDARG00000101000	NA	7.06689	0.00998922
ENSDARG00000069495	tmem179b	7.06027	0.000214499
ENSDARG00000042529	gnat2	7.03201	0.000150554
ENSDARG00000038378	sagb	7.0263	5.96428e-06
ENSDARG00000006837	mycn	7.01832	7.33264e-05
ENSDARG00000002576	cabp5a	7.00906	0.00135674
ENSDARG00000103476	trpm1b	7.00605	8.46454e-07
ENSDARG00000068168	hes2.2	7.00463	0.00119712
ENSDARG00000092372	BX511023.1	6.97492	0.00992292
ENSDARG00000024276	pcbp4	6.95852	3.19079e-07
ENSDARG00000058042	kitlgb	6.94122	0.00246692
ENSDARG00000018896	mmp24	6.91757	0.000164688
ENSDARG00000091602	si:dkey-163f14.6	6.91364	2.82423e-07
ENSDARG00000102204	jph3	6.91308	7.04484e-06
ENSDARG00000010192	pax3a	6.89401	2.18536e-06
ENSDARG00000062481	mlphb	6.89361	4.2924e-06
ENSDARG00000094217	si:dkey-17e16.15	6.86622	2.72868e-05
ENSDARG00000097196	CR847531.1	6.84023	0.0238811
ENSDARG00000000474	tnni1a	6.79323	0.0393992
ENSDARG00000075924	RAPGEF4 (1 of many)	6.78881	7.78797e-10
ENSDARG00000086214	ntrk3b	6.76895	0.00155944
ENSDARG00000020946	auts2b	6.76262	9.10787e-07
ENSDARG00000055595	clul1	6.74935	0.000132823
ENSDARG00000034572	gpr143	6.74849	6.8203e-07
ENSDARG00000018329	gc2	6.73152	0.019138
ENSDARG00000099646	pcdh1g3	6.72954	0.00736931
ENSDARG00000058803	grk1a	6.72892	7.40917e-05
ENSDARG00000023542	cdh7	6.71151	0.00486978
ENSDARG00000059805	slc25a38a	6.7033	1.26003e-12
ENSDARG00000068716	cuedc1a	6.68574	0.01026
ENSDARG00000103602	pcdh1a3	6.68363	0.032932
ENSDARG00000002564	syngr1a	6.66443	5.41414e-05
ENSDARG00000069701	lgi2b	6.61807	2.34619e-05
ENSDARG00000098257	pcdh15a	6.61088	0.00176413
ENSDARG00000020191	ppef1	6.60431	0.000453975
ENSDARG00000043220	kcnh5a	6.59158	0.0070325
ENSDARG00000010958	glmnb	6.58499	0.000915904
ENSDARG00000056934	hepacama	6.58256	0.0305661
ENSDARG00000075161	defbl1	6.55968	0.000395234
ENSDARG00000102083	CR792415.1	6.55539	0.00619753
ENSDARG00000094730	acbd7	6.54381	0.00115745
ENSDARG00000063519	PLEKHB1	6.5423	0.0175906
ENSDARG00000076546	trhra	6.52562	0.0298539
ENSDARG00000075041	fmnl2b	6.52074	4.99373e-05
ENSDARG00000029039	zdhhc23a	6.50458	0.00259448
ENSDARG00000017722	si:ch73-151m17.5	6.50455	0.000509136
ENSDARG00000034588	scn4ab	6.50084	0.0267216
ENSDARG00000071684	rx1	6.47249	0.0316851
ENSDARG00000053709	si:ch73-89b15.3	6.4721	6.23619e-05
ENSDARG00000099842	CU138533.1	6.47021	0.000301527
ENSDARG00000061562	tmem121a	6.45692	0.0300277
ENSDARG00000015025	nadl1.1	6.44278	0.00659148
ENSDARG00000005739	gpm6ba	6.43539	0.00162647
ENSDARG00000078748	si:ch211-137a8.4	6.415	8.78507e-06
ENSDARG00000037487	2018-03-01	6.40184	0.0119842
ENSDARG00000042296	dlx5a	6.38317	0.000320564
ENSDARG00000101095	cpne4a	6.38298	3.70601e-06
ENSDARG00000092792	zgc:92658	6.3814	2.38924e-17
ENSDARG00000101232	pcdh1gb2	6.37681	0.0070483
ENSDARG00000097072	AL954322.2	6.37119	5.00071e-05
ENSDARG00000095833	alk	6.37077	0.00548716
ENSDARG00000094488	BX510923.1	6.35172	0.0108285
ENSDARG00000042861	ltk	6.34841	0.000407828
ENSDARG00000053939	tgfa	6.3455	0.00120881
ENSDARG00000039626	nrgna	6.33708	0.0283927
ENSDARG00000001971	cthrc1b	6.32901	0.0274269
ENSDARG00000098751	lzts3a	6.31313	0.00042345
ENSDARG00000034577	RDH13 (1 of many)	6.28715	0.0124976
ENSDARG00000087224	si:ch73-380n15.2	6.24949	0.000888108
ENSDARG00000043241	arrb1	6.22624	0.0274269
ENSDARG00000014490	tac1	6.22561	4.76667e-06
ENSDARG00000075858	fam155a	6.22444	0.0200427
ENSDARG00000095761	NA	6.21757	0.00461087
ENSDARG00000006065	znf385b	6.21543	2.88621e-05
ENSDARG00000011671	pde6b	6.21278	0.0133786
ENSDARG00000099729	pcdh10a	6.20611	0.000317199
ENSDARG00000036505	syt4	6.19927	0.00151293
ENSDARG00000102288	CABZ01056321.1	6.19169	0.0120301
ENSDARG00000006892	myo3b	6.18377	0.0107072
ENSDARG00000000380	pde6a	6.18365	3.63309e-06
ENSDARG00000061688	arvcfb	6.17511	0.0003091
ENSDARG00000063011	antxr2b	6.17419	0.00112815
ENSDARG00000029803	oxgr1b	6.16758	0.0335477
ENSDARG00000015134	camkk1b	6.16746	0.00613864
ENSDARG00000104330	CU694219.1	6.15059	0.00559956
ENSDARG00000007149	nadl1.2	6.14596	0.00310505
ENSDARG00000101077	FO704845.1	6.14534	0.00253347
ENSDARG00000044569	cldn19	6.13962	0.000533436
ENSDARG00000097467	CU693502.1	6.13401	0.0113145
ENSDARG00000094537	si:ch211-137i24.12	6.1267	0.00177104
ENSDARG00000099960	elovl1a	6.12091	0.00110377
ENSDARG00000074033	adamtsl2	6.09941	0.0024181
ENSDARG00000074442	alx4b	6.0942	0.00295032
ENSDARG00000078411	hspb15	6.08498	0.0093271
ENSDARG00000057296	cbln1	6.07456	0.00110434
ENSDARG00000094756	si:dkey-58b18.10	6.05845	0.00059162
ENSDARG00000092240	si:ch211-243a20.3	6.04097	0.000225612
ENSDARG00000101861	cyp2k19	6.04021	2.53192e-05
ENSDARG00000101738	tradv24.0.5	6.03949	0.00489467
ENSDARG00000020086	nuak1a	6.03586	0.00138092
ENSDARG00000057437	apodb	6.01701	0.00310737
ENSDARG00000027495	elovl4b	6.01449	0.0200496
ENSDARG00000032865	pacsin1a	6.01254	0.00135654
ENSDARG00000040177	rgs16	6.00867	1.1867e-07
ENSDARG00000042874	phlda2	5.99864	1.57869e-05
ENSDARG00000090682	si:ch211-108c6.2	5.99682	0.00160915
ENSDARG00000096375	2018-03-07	5.98867	0.0321295
ENSDARG00000090106	slc17a7b	5.97958	0.00934219
ENSDARG00000061848	col15a1b	5.97518	0.00662788
ENSDARG00000044526	camk1ga	5.97003	0.0124797
ENSDARG00000082454	dre-mir-27a	5.96296	0.0366653
ENSDARG00000037159	oprd1b	5.96099	7.53455e-05
ENSDARG00000057427	sv2ba	5.95936	0.00184938
ENSDARG00000100426	fam167b	5.95674	0.00364078
ENSDARG00000095192	BX957317.1	5.94812	4.96764e-12
ENSDARG00000060354	samd7	5.9422	0.00272752
ENSDARG00000099220	BX571942.1	5.92973	0.00211304
ENSDARG00000070360	fam212aa	5.9109	0.00339716
ENSDARG00000011886	pdca	5.88794	1.68658e-05
ENSDARG00000098237	fbn2b	5.87527	0.00660096
ENSDARG00000074143	myo10l3	5.87074	0.000687661
ENSDARG00000061817	kif1aa	5.86717	0.0159064
ENSDARG00000057598	s100b	5.86638	0.0269091
ENSDARG00000101150	RAB19	5.86127	1.01115e-07
ENSDARG00000096834	si:ch211-155k24.9	5.85987	0.0153897
ENSDARG00000028306	prph	5.85256	0.000531255
ENSDARG00000055463	lrit3a	5.8502	0.00526324
ENSDARG00000094523	BX511089.2	5.83186	0.0171451
ENSDARG00000037603	zgc:162144	5.82628	0.000119776
ENSDARG00000058145	atp7b	5.82257	0.000164688
ENSDARG00000098090	CABZ01088308.1	5.82126	0.00242844
ENSDARG00000097322	LINC00672	5.81341	1.71358e-07
ENSDARG00000008450	pcolce2a	5.80955	0.0487953
ENSDARG00000103490	dpysl4	5.78316	0.00239914
ENSDARG00000099695	si:dkey-61n16.5	5.77198	0.0279104
ENSDARG00000054288	zgc:63972	5.76603	4.19989e-05
ENSDARG00000037587	SYNPR (1 of many)	5.76278	0.00859135
ENSDARG00000056566	necab1	5.75922	0.0102218
ENSDARG00000051899	exoc3l1	5.75495	0.00151293
ENSDARG00000101911	si:dkeyp-86d6.2	5.74161	0.00332016
ENSDARG00000014477	sstr3	5.74022	0.000533436
ENSDARG00000055172	si:ch211-256m1.8	5.7383	0.000511621
ENSDARG00000100719	uraha	5.72589	0.000636451
ENSDARG00000025671	grm6b	5.69944	0.0153433
ENSDARG00000013224	phc2b	5.67489	1.3586e-06
ENSDARG00000074563	gpr37a	5.65375	6.5036e-05
ENSDARG00000044719	nrsn1	5.65042	0.00115745
ENSDARG00000020250	rhoj	5.63841	0.0316851
ENSDARG00000079740	efna2b	5.62595	0.00228954
ENSDARG00000023759	zgc:73226	5.62449	0.0102955
ENSDARG00000079161	bsnb	5.61484	0.000264405
ENSDARG00000079625	atr	5.61377	2.99078e-10
ENSDARG00000028257	cyb561a3b	5.60946	0.0313997
ENSDARG00000022763	hpcal1	5.60703	2.02442e-08
ENSDARG00000007582	si:ch1073-155h21.1	5.59871	0.0315027
ENSDARG00000012126	zgc:109965	5.59841	0.0489534
ENSDARG00000056656	tspan18a	5.59464	8.78507e-06
ENSDARG00000059972	raly	5.59447	0.0269091
ENSDARG00000094093	CR450817.1	5.57916	0.0313997
ENSDARG00000102015	CABZ01037298.1	5.56972	0.00725821
ENSDARG00000074126	ttc39a	5.536	0.000361018
ENSDARG00000059015	lim2.2	5.53287	0.0093271
ENSDARG00000045749	ppfibp1a	5.53046	0.00103094
ENSDARG00000036567	aanat1	5.52851	0.0295378
ENSDARG00000095385	BX640481.1	5.49873	0.000367495
ENSDARG00000061362	fam69ab	5.49334	0.00310737
ENSDARG00000004964	cyp4t8	5.48947	0.00346147
ENSDARG00000018025	tbx2a	5.48772	0.0461749
ENSDARG00000002391	tlcd1	5.48388	0.0367222
ENSDARG00000008948	zgc:123275	5.47432	0.000965644
ENSDARG00000093403	si:ch73-376l24.4	5.46885	0.01026
ENSDARG00000023228	vsnl1a	5.46458	0.043772
ENSDARG00000091792	akap12a	5.45959	0.000136798
ENSDARG00000061021	fam160a1a	5.45662	0.00108024
ENSDARG00000018397	hpca	5.44116	0.0170875
ENSDARG00000102769	CABZ01021220.1	5.43125	0.0199469
ENSDARG00000070809	znf516	5.43036	0.00311198
ENSDARG00000100598	CDH19	5.42782	0.00213139
ENSDARG00000094091	BX248089.1	5.42611	0.03732
ENSDARG00000017274	opn1sw2	5.42098	0.00680525
ENSDARG00000105151	cyp2k21	5.40881	0.000595329
ENSDARG00000099462	prlh	5.40078	5.62755e-05
ENSDARG00000098326	CU280645.1	5.38913	0.0259222
ENSDARG00000025679	comtb	5.38838	0.0295946
ENSDARG00000074337	cbfa2t2	5.3878	0.0266729
ENSDARG00000089009	frmpd1b	5.38359	0.000760986
ENSDARG00000073998	si:ch211-23l10.3	5.38067	0.000435534
ENSDARG00000019130	plk2b	5.37361	0.000105633
ENSDARG00000006112	myof	5.37322	6.35155e-05
ENSDARG00000026796	grm1a	5.37064	8.99029e-06
ENSDARG00000071325	cbarpb	5.36869	3.96819e-08
ENSDARG00000100805	si:ch1073-209e23.1	5.35836	0.00161532
ENSDARG00000020957	pth1ra	5.32811	0.00588788
ENSDARG00000027424	slc25a3a	5.31796	0.00968555
ENSDARG00000015016	kif26ab	5.31106	0.0155481
ENSDARG00000076508	grm8b	5.30776	0.0300277
ENSDARG00000015064	esrrd	5.30533	0.000193271
ENSDARG00000017579	si:ch211-195b15.7	5.30139	0.000934882
ENSDARG00000099387	jpt1a	5.28989	0.000665584
ENSDARG00000100478	TULP1 (1 of many)	5.28642	0.00121509
ENSDARG00000078331	best1	5.28554	1.02031e-06
ENSDARG00000005762	col14a1a	5.28471	0.00145828
ENSDARG00000062693	nrxn3b	5.27866	0.00387921
ENSDARG00000094889	cplx4c	5.278	0.0246231
ENSDARG00000093899	BX510657.1	5.27221	0.0316851
ENSDARG00000104470	syngr2b	5.26825	0.0242452
ENSDARG00000074719	rab38c	5.25526	0.0373167
ENSDARG00000076030	cacnb3b	5.24495	0.0115264
ENSDARG00000087999	BX664625.3	5.24309	0.00132587
ENSDARG00000060326	map1sb	5.24053	0.0204946
ENSDARG00000075274	CABZ01090021.1	5.21635	0.0463875
ENSDARG00000062045	il1rapl1a	5.17834	6.42536e-09
ENSDARG00000097235	CT737162.2	5.17099	0.00112815
ENSDARG00000006120	tbx2b	5.17066	9.98784e-06
ENSDARG00000054931	ppp2r5b	5.16329	0.000735369
ENSDARG00000036105	si:dkeyp-92c9.2	5.16136	0.0360275
ENSDARG00000078908	fbxo41	5.16002	0.0189747
ENSDARG00000070155	tuba8l3	5.1563	0.021137
ENSDARG00000061051	brinp3a.2	5.15297	0.0010821
ENSDARG00000097964	arhgef33	5.14886	0.000533436
ENSDARG00000006911	wnt8b	5.13962	0.0350226
ENSDARG00000044541	ppp1r14ba	5.12919	0.0116761
ENSDARG00000097946	CR354430.3	5.11826	0.013034
ENSDARG00000097158	BX294100.1	5.09855	0.00706399
ENSDARG00000088828	paqr8	5.09308	0.0153728
ENSDARG00000104119	kalrna	5.0868	0.00131781
ENSDARG00000070903	met	5.07378	0.013974
ENSDARG00000041299	zgc:110796	5.07353	0.0397033
ENSDARG00000058421	lgi1b	5.07017	0.011812
ENSDARG00000052336	ociad2	5.06215	0.0130544
ENSDARG00000071709	ppp1r9bb	5.03728	0.000925814
ENSDARG00000099598	CU469570.1	5.0317	0.00363148
ENSDARG00000061543	ccdc85b	5.02927	0.00624813
ENSDARG00000095347	si:dkeyp-72h1.1	5.02057	0.000770848
ENSDARG00000017474	zgc:110699	5.01558	9.80875e-06
ENSDARG00000089805	pcdh18a	4.99209	0.0428219
ENSDARG00000062017	fsd1	4.9909	0.00198448
ENSDARG00000061191	plekho1a	4.98387	0.00979463
ENSDARG00000016934	ttyh2	4.98013	8.95153e-06
ENSDARG00000009020	cnr1	4.97374	0.0265989
ENSDARG00000079613	sall3a	4.97238	0.014651
ENSDARG00000083784	SNORD22	4.96127	0.0480633
ENSDARG00000095139	CR388373.2	4.94642	0.0013378
ENSDARG00000061635	myo5aa	4.93908	0.00736256
ENSDARG00000043012	napgb	4.93801	0.0144941
ENSDARG00000067851	lcn15	4.93718	0.000184761
ENSDARG00000025302	dixdc1a	4.91677	0.00460542
ENSDARG00000010977	rab34b	4.91479	0.00732592
ENSDARG00000026229	prnpa	4.91478	0.0438282
ENSDARG00000056995	snai1a	4.91154	0.0201111
ENSDARG00000079286	bcr	4.91066	7.40917e-05
ENSDARG00000068701	gpr85	4.89049	0.0339595
ENSDARG00000089172	PTPRM	4.87257	0.0301015
ENSDARG00000092161	si:dkey-261e22.4	4.87036	0.0366653
ENSDARG00000040442	prtgb	4.86021	0.0197466
ENSDARG00000001686	uckl1a	4.85913	0.0405252
ENSDARG00000074777	ank1b	4.84891	0.0027758
ENSDARG00000008788	camk1gb	4.84569	0.0219658
ENSDARG00000062003	myo5b	4.83982	0.0326904
ENSDARG00000061303	oca2	4.83577	0.00820436
ENSDARG00000103026	p3h2	4.8319	0.00330898
ENSDARG00000041864	capn3a	4.82915	0.0078604
ENSDARG00000100900	si:ch211-183d5.2	4.82574	0.0364805
ENSDARG00000097804	lypc	4.82471	0.00214409
ENSDARG00000091457	CABZ01072538.1	4.82354	0.0217052
ENSDARG00000038283	wnt6a	4.82206	0.0172038
ENSDARG00000018492	znf503	4.81514	0.00026913
ENSDARG00000001873	phgdh	4.81294	1.13406e-07
ENSDARG00000099437	si:ch1073-268j14.1	4.81187	0.0333512
ENSDARG00000100139	si:ch211-113d22.2	4.79703	0.0220152
ENSDARG00000081807	dre-let-7b	4.79519	0.0071176
ENSDARG00000078140	si:dkey-18j18.3	4.79215	0.0488734
ENSDARG00000078853	arhgef19	4.78126	0.0239213
ENSDARG00000079712	gal3st4	4.77225	0.00555543
ENSDARG00000104664	dclk1b	4.75594	0.00998922
ENSDARG00000070757	si:ch211-182e10.4	4.74093	0.0161512
ENSDARG00000058699	tmeff2b	4.7382	0.00131483
ENSDARG00000007370	dysf	4.7342	0.0156231
ENSDARG00000026926	rom1b	4.73344	0.00478185
ENSDARG00000100397	pde6c	4.72246	0.00438842
ENSDARG00000097855	C2orf88	4.71814	0.000240931
ENSDARG00000101567	guca1e	4.70959	0.0201111
ENSDARG00000032389	tspan12	4.70427	0.00417161
ENSDARG00000060349	wasf1	4.70043	0.0446981
ENSDARG00000061576	gldn	4.69818	0.000860534
ENSDARG00000087762	rab27b	4.69735	0.00460854
ENSDARG00000090830	tmem132e	4.69642	0.0215763
ENSDARG00000100876	sez6a	4.69288	0.041689
ENSDARG00000103071	si:ch211-244c8.4	4.69055	0.0217004
ENSDARG00000076620	abhd8b	4.6904	0.000533436
ENSDARG00000088100	KCNIP4	4.69035	0.0198742
ENSDARG00000044047	slc18b1	4.68881	0.0114764
ENSDARG00000104593	cyp2k18	4.67758	0.000525035
ENSDARG00000075067	aipl1	4.6756	0.019551
ENSDARG00000095810	BX005108.2	4.66775	1.30856e-06
ENSDARG00000075542	zfhx4	4.6668	0.00446274
ENSDARG00000076566	kank3	4.63667	0.0244932
ENSDARG00000105190	rhbdl3	4.62919	0.00808742
ENSDARG00000006925	si:dkey-58b18.3	4.62728	0.0171084
ENSDARG00000033099	kif7	4.60037	0.00652733
ENSDARG00000056753	dctn1b	4.58582	0.000934882
ENSDARG00000073961	CYSTM1	4.58537	0.00226298
ENSDARG00000104568	BX571715.1	4.58206	0.00899056
ENSDARG00000094985	si:dkey-58b18.10	4.58012	0.000758803
ENSDARG00000053859	ism2b	4.55813	0.000884171
ENSDARG00000043569	dram2a	4.55628	0.000301527
ENSDARG00000014939	KCNN2	4.5551	2.88621e-05
ENSDARG00000056725	hmgb3a	4.55267	0.0013378
ENSDARG00000078006	wscd1b	4.55155	0.0407033
ENSDARG00000030265	scdb	4.54532	0.026054
ENSDARG00000034988	asb4	4.53728	0.00134722
ENSDARG00000021195	st8sia6	4.52696	0.0383367
ENSDARG00000037997	tubb5	4.52417	0.00307583
ENSDARG00000074728	mfsd9	4.50901	0.000850741
ENSDARG00000010555	pdha1b	4.4957	0.00487207
ENSDARG00000052748	capn1b	4.49462	0.00732781
ENSDARG00000087198	cthrc1a	4.49019	0.0359061
ENSDARG00000011222	ccdc28b	4.48144	0.0318924
ENSDARG00000016835	tcirg1a	4.47699	2.27807e-05
ENSDARG00000045904	nr2e3	4.47465	0.0259463
ENSDARG00000087745	lrrc38b	4.47427	0.0169504
ENSDARG00000093021	si:dkey-171o17.8	4.46686	0.0494459
ENSDARG00000105389	mmel1	4.45311	0.00716845
ENSDARG00000054420	rpe65c	4.45113	0.0233536
ENSDARG00000037925	rgs9a	4.44479	0.0452859
ENSDARG00000103311	FBLN1	4.44288	0.0291008
ENSDARG00000101039	zdhhc15a	4.43787	0.00849883
ENSDARG00000096850	BX957346.1	4.42559	0.0462689
ENSDARG00000057121	C7	4.42515	0.0212385
ENSDARG00000042934	ctgfa	4.41696	0.013608
ENSDARG00000043746	nrxn3a	4.40304	0.0329238
ENSDARG00000011600	epha4b	4.3973	0.000595329
ENSDARG00000021193	coro1cb	4.39543	1.75098e-07
ENSDARG00000096312	BX957317.2	4.38673	0.000422298
ENSDARG00000054749	lmo4b	4.38096	4.22128e-05
ENSDARG00000098909	SHC3	4.36919	0.00115769
ENSDARG00000089917	sh3tc2	4.36743	0.0114893
ENSDARG00000055381	bambia	4.36585	0.00968555
ENSDARG00000058322	enc3	4.35961	3.10957e-05
ENSDARG00000095965	BX005108.3	4.34977	0.0070325
ENSDARG00000040649	prickle1a	4.3428	0.00645802
ENSDARG00000076773	lrrc58a	4.33453	0.0259463
ENSDARG00000077726	nocta	4.33162	2.54176e-06
ENSDARG00000063264	pcdh9	4.32482	0.00528267
ENSDARG00000074086	tecpr1b	4.32124	0.0417634
ENSDARG00000027310	lsp1	4.31824	0.000692157
ENSDARG00000090140	tmem196b	4.30943	0.0171451
ENSDARG00000032083	dpysl2b	4.29911	0.0095057
ENSDARG00000062101	iffo2a	4.29415	0.0243363
ENSDARG00000093608	ccl34b.1	4.292	0.0279195
ENSDARG00000089190	tanc1b	4.28566	0.0110756
ENSDARG00000000551	slc1a4	4.28384	0.0167787
ENSDARG00000090344	il19l	4.27716	0.0327439
ENSDARG00000037183	NA	4.2724	0.0113748
ENSDARG00000088708	ngfra	4.26947	0.037159
ENSDARG00000061956	sytl2a	4.2621	0.047725
ENSDARG00000061093	phldb1a	4.26164	0.0352529
ENSDARG00000012586	fmnl2a	4.2552	0.0201894
ENSDARG00000079542	stard13a	4.25436	0.0227359
ENSDARG00000104273	BX664721.4	4.25114	0.0047917
ENSDARG00000060222	scn1ba	4.24914	0.00131483
ENSDARG00000031548	ephb3a	4.24489	0.0214103
ENSDARG00000035873	fjx1	4.24415	0.0320638
ENSDARG00000005853	slc25a6	4.24224	0.0426051
ENSDARG00000057706	si:ch211-137i24.10	4.23769	0.00727144
ENSDARG00000103736	gramd2aa	4.2367	0.0301015
ENSDARG00000088232	shisa2b	4.23272	0.00588678
ENSDARG00000086931	CABZ01029822.1	4.2307	0.0233536
ENSDARG00000042107	CNGB1	4.22855	0.0451422
ENSDARG00000023694	spon1b	4.214	0.0234546
ENSDARG00000011701	ctsll	4.20855	0.00173866
ENSDARG00000007369	tcf7l1b	4.20616	0.0255217
ENSDARG00000039959	gdnfa	4.19209	0.00260688
ENSDARG00000104685	grk1b	4.19089	0.0480633
ENSDARG00000016363	her8a	4.16023	0.0474712
ENSDARG00000077352	b4galnt1b	4.15766	0.00176481
ENSDARG00000028396	fkbp5	4.1532	1.4802e-14
ENSDARG00000009689	daam1b	4.14328	0.00223014
ENSDARG00000055377	gnb5b	4.12401	0.0348551
ENSDARG00000092035	si:ch211-156j16.1	4.11972	0.0341201
ENSDARG00000045420	epdr1	4.11954	0.000222773
ENSDARG00000098592	zgc:92140	4.11077	0.000311375
ENSDARG00000056078	rftn2	4.10815	0.014375
ENSDARG00000036577	atp6v0cb	4.099	4.00607e-06
ENSDARG00000061101	snx19a	4.09708	0.0120596
ENSDARG00000074396	fscn2b	4.0917	0.0430275
ENSDARG00000006093	cdk15	4.08664	0.0255382
ENSDARG00000045935	immp1l	4.08091	2.53192e-05
ENSDARG00000045808	rlbp1b	4.07007	0.041689
ENSDARG00000095170	lrrfip1b	4.063	0.0157497
ENSDARG00000078572	stox2b	4.06163	0.00620276
ENSDARG00000103259	opn4xb	4.06028	0.033926
ENSDARG00000001733	gulp1a	4.04819	0.0155671
ENSDARG00000060152	fam155b	4.04564	0.00563643
ENSDARG00000102114	ptdss1b	4.04435	0.00563643
ENSDARG00000101735	chn1	4.04346	9.10787e-07
ENSDARG00000094696	si:dkey-201c13.2	4.03688	0.0299522
ENSDARG00000006859	nkain1	4.03425	3.22728e-05
ENSDARG00000063527	elmo2	4.03317	0.000133862
ENSDARG00000078060	syt7b	4.02169	0.0344912
ENSDARG00000104409	tnk2b	4.02037	0.0156231
ENSDARG00000016749	slco1c1	4.01661	0.00228954
ENSDARG00000069250	uacaa	4.0153	0.0276428
ENSDARG00000052734	hmgcra	4.00821	0.0144497
ENSDARG00000086853	dpyda.3	4.00343	2.76377e-05
ENSDARG00000021352	gria1a	3.99411	0.00914133
ENSDARG00000092439	BX005364.1	3.99405	0.00107977
ENSDARG00000094232	BX908395.1	3.99088	0.0112223
ENSDARG00000077545	si:dkey-16p21.7	3.98994	0.0014548
ENSDARG00000043095	kctd6a	3.98838	0.00297738
ENSDARG00000094602	si:dkey-7n6.2	3.97603	0.014439
ENSDARG00000008100	slc7a10a	3.95421	0.000376716
ENSDARG00000057527	mef2ab	3.95336	0.00469147
ENSDARG00000090634	smim29	3.94991	9.55694e-07
ENSDARG00000055163	epoa	3.94788	0.00202431
ENSDARG00000088390	nme4	3.94187	0.0280536
ENSDARG00000075007	chst2a	3.94058	2.6452e-05
ENSDARG00000076440	btbd6a	3.92297	0.0139752
ENSDARG00000005095	glcea	3.92242	0.0161099
ENSDARG00000097605	CU137681.3	3.91916	0.0179614
ENSDARG00000058459	plekhg2	3.91432	1.75098e-07
ENSDARG00000021539	ephb2b	3.91183	0.0179419
ENSDARG00000061844	si:dkey-38p12.3	3.91068	0.0402784
ENSDARG00000076826	dpp6a	3.90829	0.047725
ENSDARG00000034907	paqr7b	3.90577	0.00840118
ENSDARG00000075990	acap3a	3.89533	0.00637042
ENSDARG00000007172	plxna3	3.89505	0.030901
ENSDARG00000075295	tulp1a	3.89452	8.12479e-07
ENSDARG00000069608	palm2	3.89224	0.0235473
ENSDARG00000053003	slc35f1	3.89203	0.039934
ENSDARG00000089435	macf1b	3.88578	0.0435507
ENSDARG00000058165	htr2ab	3.87071	0.0338543
ENSDARG00000073869	pdzrn3b	3.86789	0.0211488
ENSDARG00000079802	aanat2	3.8525	0.000405403
ENSDARG00000079499	stk32a	3.84782	0.000422298
ENSDARG00000068194	klf9	3.83251	0.0201127
ENSDARG00000068923	umodl1	3.81982	0.00942168
ENSDARG00000045932	cpeb1a	3.80365	0.0414793
ENSDARG00000012671	inhbaa	3.80222	0.0321295
ENSDARG00000057039	si:ch211-191j22.8	3.7968	0.00305727
ENSDARG00000053204	snx22	3.78792	0.00931353
ENSDARG00000025797	abhd2a	3.78056	0.0301015
ENSDARG00000038862	kcnb2	3.76918	0.000533436
ENSDARG00000004588	sox4a	3.76491	0.00117872
ENSDARG00000013813	fam219ab	3.76002	0.0102401
ENSDARG00000069459	si:dkey-6n21.13	3.75531	0.0241335
ENSDARG00000002593	slc45a2	3.74472	0.0282043
ENSDARG00000012829	asah2	3.7366	5.43657e-07
ENSDARG00000089697	nfe2l2b	3.72965	0.000692157
ENSDARG00000079097	tanc2a	3.72958	0.0276171
ENSDARG00000033978	nxn	3.72685	0.0266729
ENSDARG00000098535	BX004823.1	3.72117	0.00606313
ENSDARG00000103802	si:ch73-389b16.2	3.7209	2.56726e-06
ENSDARG00000086374	isg15	3.7135	0.00133298
ENSDARG00000019312	rab39ba	3.7002	0.0182262
ENSDARG00000077690	mb21d2	3.70011	0.0153897
ENSDARG00000068124	opn7d	3.68925	0.0321122
ENSDARG00000077428	camta1a	3.66348	0.0255859
ENSDARG00000093518	CT573204.1	3.6478	0.0131403
ENSDARG00000042368	kif26aa	3.6358	0.041689
ENSDARG00000054003	rargb	3.6326	0.0435507
ENSDARG00000102229	mapk8ip1a	3.62315	0.00547155
ENSDARG00000075540	BX649498.1	3.6132	0.0202612
ENSDARG00000103184	PAMR1	3.60563	0.0379658
ENSDARG00000033539	paics	3.60354	1.05785e-06
ENSDARG00000074030	myt1a	3.60273	0.00429773
ENSDARG00000015355	fosl1a	3.59994	0.0189353
ENSDARG00000070571	INAVA (1 of many)	3.58607	0.048824
ENSDARG00000101908	rab3ip	3.57824	0.0129465
ENSDARG00000091317	hunk	3.56757	0.0344912
ENSDARG00000023600	sh3gl2a	3.56171	0.0475331
ENSDARG00000053431	si:ch211-257p13.3	3.54722	0.00141909
ENSDARG00000061421	BRSK2 (1 of many)	3.54539	0.0123305
ENSDARG00000078227	cspg4	3.54142	0.0454165
ENSDARG00000063180	dock3	3.53649	0.0352529
ENSDARG00000044809	fpgs	3.53101	2.47778e-14
ENSDARG00000042557	rnf144ab	3.52579	0.0463639
ENSDARG00000091937	BX927308.1	3.52163	0.00825548
ENSDARG00000075282	irs2b	3.51782	0.0240115
ENSDARG00000053205	ppfia4	3.51746	0.0279195
ENSDARG00000097793	si:ch211-33e4.3	3.51659	0.0394389
ENSDARG00000007743	il15l	3.50724	0.00297738
ENSDARG00000012019	glra1	3.48953	0.0102955
ENSDARG00000003750	pfas	3.48481	0.001187
ENSDARG00000028628	gdap1l1	3.48477	0.000888108
ENSDARG00000016733	psat1	3.48033	6.24828e-05
ENSDARG00000088862	STXBP6 (1 of many)	3.47251	0.0417634
ENSDARG00000041715	bco2b	3.46977	0.0155715
ENSDARG00000104773	junbb	3.46934	0.0243808
ENSDARG00000003544	adarb1b	3.46634	0.000195659
ENSDARG00000061976	sema6bb	3.46423	0.0108504
ENSDARG00000057649	satb1a	3.45897	0.00026913
ENSDARG00000043799	KLHL29 (1 of many)	3.45719	0.00915045
ENSDARG00000063361	si:ch211-1e14.1	3.45019	0.000915904
ENSDARG00000068787	slc6a17	3.44754	0.0201127
ENSDARG00000002463	arhgef37	3.43517	0.000915904
ENSDARG00000036245	sb:cb649	3.40671	0.0331921
ENSDARG00000031345	si:dkey-40c11.1	3.39708	0.0280543
ENSDARG00000099129	phlda1	3.37492	0.0409729
ENSDARG00000042029	mbd3b	3.37405	0.00305727
ENSDARG00000042641	cyp51	3.37249	0.0369077
ENSDARG00000102226	gpr19	3.36304	0.00150458
ENSDARG00000103358	CU467856.1	3.3292	0.020666
ENSDARG00000078979	arhgef40	3.32283	0.0457175
ENSDARG00000091683	cnrip1a	3.32056	0.00295032
ENSDARG00000077396	tlcd2	3.31811	0.0440075
ENSDARG00000070702	s100v2	3.3141	0.0498128
ENSDARG00000091548	stard9	3.3099	0.0354755
ENSDARG00000034409	pik3r3b	3.30851	0.00289878
ENSDARG00000056625	trpc6a	3.30079	0.0217004
ENSDARG00000062271	slc25a15b	3.3002	0.00080025
ENSDARG00000004282	zgc:77375	3.29394	0.00107903
ENSDARG00000103462	dvl3b	3.29189	0.0240115
ENSDARG00000071082	p4ha1b	3.2901	0.0239278
ENSDARG00000035538	atp6v0a2a	3.28569	0.00167311
ENSDARG00000056036	stxbp1b	3.28388	0.0422147
ENSDARG00000073699	col9a1a	3.26682	0.00253347
ENSDARG00000099724	relt	3.26531	6.35155e-05
ENSDARG00000009653	lhfpl2a	3.26519	0.00767845
ENSDARG00000076844	zgc:162150	3.2446	0.00563643
ENSDARG00000016923	si:dkey-94f20.4	3.24307	0.0169255
ENSDARG00000104489	CR855389.3	3.22777	0.00295032
ENSDARG00000006299	arhgef7a	3.20811	1.23445e-13
ENSDARG00000084772	5S_rRNA	3.1972	0.00588678
ENSDARG00000077314	mblac1	3.19505	5.4432e-05
ENSDARG00000097237	BX005012.4	3.19361	0.00048725
ENSDARG00000063218	ppm1la	3.19077	0.00167533
ENSDARG00000035470	sh3glb2b	3.17374	4.40114e-06
ENSDARG00000075849	prr12b	3.17032	0.00523615
ENSDARG00000016348	dip2bb	3.15803	0.00572368
ENSDARG00000073866	tdp1	3.1403	0.00594674
ENSDARG00000100436	CNGA2 (1 of many)	3.12966	0.00434941
ENSDARG00000011582	sox5	3.12811	0.00563643
ENSDARG00000100990	nme3	3.12205	0.00320121
ENSDARG00000075141	gprc5bb	3.11441	0.0379566
ENSDARG00000094142	CR391990.1	3.11275	0.019138
ENSDARG00000102066	ntn4	3.09502	0.0387388
ENSDARG00000078854	tusc3	3.09367	0.00132587
ENSDARG00000099648	CABZ01102047.1	3.08689	0.0197686
ENSDARG00000007195	grm2b	3.08052	0.043176
ENSDARG00000037932	lin7b	3.06558	0.00620276
ENSDARG00000005679	trip10a	3.05911	0.0467753
ENSDARG00000093449	CR388143.2	3.04992	0.0145318
ENSDARG00000099323	dlg2	3.04308	0.0265989
ENSDARG00000067927	CABZ01059104.1	3.03075	0.0354301
ENSDARG00000017049	adsl	3.02689	0.000699925
ENSDARG00000007869	ehd3	3.01313	0.012023
ENSDARG00000092131	AL954694.1	3.00961	0.0311331
ENSDARG00000029544	id2b	3.00303	0.0366653
ENSDARG00000061804	si:ch211-194e15.5	3.00142	0.0357683
ENSDARG00000069339	tbc1d24	2.99798	0.0440331
ENSDARG00000012823	dlgap4b	2.99301	0.0380936
ENSDARG00000018967	gabbr1a	2.98496	0.0498128
ENSDARG00000009610	rgs12a	2.98289	0.0300277
ENSDARG00000013000	ppfia2	2.98277	0.0351317
ENSDARG00000032344	pde4a	2.97241	0.0393185
ENSDARG00000035835	eef2k	2.96965	0.00465868
ENSDARG00000007975	fth1b	2.96841	0.00118231
ENSDARG00000059399	si:ch211-160o17.6	2.96662	0.010867
ENSDARG00000070914	dusp6	2.95551	0.0461403
ENSDARG00000088810	prox1b	2.94806	0.000965644
ENSDARG00000093688	CU074419.2	2.94404	0.0398108
ENSDARG00000035577	cds2	2.93551	0.00814981
ENSDARG00000052011	rrad	2.93353	0.0474209
ENSDARG00000098249	asmt	2.92175	0.022332
ENSDARG00000042221	mthfd1l	2.91375	0.023571
ENSDARG00000077425	nacc2	2.90138	0.00653725
ENSDARG00000101289	slc29a1a	2.89983	0.039934
ENSDARG00000058782	si:ch73-242m19.1	2.89084	0.0137412
ENSDARG00000075673	arhgap21b	2.88824	0.00251348
ENSDARG00000058349	polr2l	2.88608	8.31615e-08
ENSDARG00000102277	lama1	2.87765	0.0346722
ENSDARG00000029761	mpp6b	2.8744	0.00704166
ENSDARG00000024588	gpc5b	2.86368	0.0494459
ENSDARG00000105002	FP103009.1	2.84887	0.000222773
ENSDARG00000010085	p4ha2	2.84729	0.0472584
ENSDARG00000077372	tfr1b	2.84303	0.0233445
ENSDARG00000042880	si:ch211-222f23.6	2.8394	0.0401866
ENSDARG00000055525	lgalslb	2.83934	0.00992292
ENSDARG00000029112	gem	2.83893	0.0374386
ENSDARG00000009499	syne1a	2.83796	0.0129419
ENSDARG00000101600	BX640576.1	2.83605	0.00523615
ENSDARG00000087205	akt3b	2.83246	0.00932937
ENSDARG00000098198	5S_rRNA	2.82078	0.00328891
ENSDARG00000023290	fabp3	2.81819	0.0108626
ENSDARG00000004184	nf1b	2.78703	0.0416492
ENSDARG00000097897	sgip1a	2.77695	0.0448316
ENSDARG00000097663	BX324206.2	2.76919	0.00801791
ENSDARG00000034940	slc1a7a	2.75961	0.00736759
ENSDARG00000095508	BX649622.1	2.75852	0.0198742
ENSDARG00000059680	fscn1a	2.75808	0.0337242
ENSDARG00000035837	zgc:153595	2.75728	0.00232552
ENSDARG00000020857	ccdc149b	2.75619	0.000199264
ENSDARG00000078317	si:dkey-175m17.7	2.7561	0.0255264
ENSDARG00000006025	tp53i11b	2.75521	0.032603
ENSDARG00000093463	CU693484.1	2.75474	0.000338013
ENSDARG00000069342	zgc:153115	2.75336	0.00306304
ENSDARG00000105445	CR769769.2	2.72375	0.00275504
ENSDARG00000016307	mrpl46	2.72209	0.00131781
ENSDARG00000090107	zmp:0000000984	2.71469	0.011812
ENSDARG00000041621	bbs2	2.70986	3.59146e-06
ENSDARG00000090267	KLK1	2.70542	0.0460222
ENSDARG00000004840	rassf1	2.69721	0.000138708
ENSDARG00000105325	CABZ01044764.1	2.69053	4.76667e-06
ENSDARG00000078251	TESK1 (1 of many)	2.68367	0.0211488
ENSDARG00000075539	snphb	2.68201	0.00300765
ENSDARG00000035357	gnb2	2.66807	0.0321295
ENSDARG00000057688	ical1	2.64882	0.00814981
ENSDARG00000032765	net1	2.64291	0.0189165
ENSDARG00000098360	cyp19a1b	2.59266	0.0474171
ENSDARG00000079236	si:dkey-253d23.11	2.58839	0.00872296
ENSDARG00000057927	rps6ka3b	2.5841	0.00588678
ENSDARG00000029443	zgc:92242	2.58365	0.0056271
ENSDARG00000035909	mfsd2ab	2.57353	0.0169255
ENSDARG00000074518	tmem17	2.56534	0.00469147
ENSDARG00000076001	pip5k1ca	2.54154	0.037628
ENSDARG00000019302	mid1ip1b	2.53875	0.000264405
ENSDARG00000006372	ugt5c2	2.53249	0.0316851
ENSDARG00000091771	lysmd2	2.52864	0.00567654
ENSDARG00000105454	AL928854.1	2.51949	0.0341877
ENSDARG00000003041	CABZ01111496.1	2.51906	0.00401294
ENSDARG00000059244	arfip2a	2.51885	0.00289878
ENSDARG00000035870	laptm4b	2.51818	0.00113104
ENSDARG00000101707	si:ch211-156b7.4	2.51553	0.0078604
ENSDARG00000051970	smu1b	2.51205	0.0383367
ENSDARG00000020493	lgi1a	2.49858	0.00803239
ENSDARG00000010658	insig1	2.48788	5.43657e-07
ENSDARG00000096045	si:ch73-263o4.4	2.47965	0.0360275
ENSDARG00000082087	SNORD31	2.46708	0.0316851
ENSDARG00000097226	CR847887.1	2.43382	0.00767845
ENSDARG00000069425	hsbp1a	2.42594	0.0179492
ENSDARG00000035433	arpc5lb	2.41417	0.014741
ENSDARG00000077481	si:dkey-76k16.6	2.41024	0.0499677
ENSDARG00000099631	cmtm6	2.40422	0.0153897
ENSDARG00000078459	cux1a	2.40344	0.00849883
ENSDARG00000041372	zgc:136564	2.39552	0.0421055
ENSDARG00000097766	mhc1lia	2.39422	0.0170875
ENSDARG00000104014	mark1	2.38587	0.00186742
ENSDARG00000027903	adamtsl3	2.34905	0.0400669
ENSDARG00000079308	tor3a	2.34781	0.0422147
ENSDARG00000075129	mrps11	2.34273	0.00115745
ENSDARG00000044016	myo6a	2.33671	0.0197686
ENSDARG00000046133	b3galnt2	2.32776	0.000399775
ENSDARG00000055283	id2a	2.32663	0.00367715
ENSDARG00000089953	si:ch73-367f21.6	2.31494	0.0346722
ENSDARG00000030514	acsl1a	2.30418	0.0266249
ENSDARG00000098140	ankrd13d	2.29127	0.0299932
ENSDARG00000003820	nr1d2a	2.28248	0.0248606
ENSDARG00000062971	sdhaf2	2.26229	0.000819196
ENSDARG00000040492	mthfd1b	2.25483	0.00290418
ENSDARG00000089326	arhgap20	2.24811	0.00162647
ENSDARG00000100857	FP101914.1	2.23826	0.0244554
ENSDARG00000004517	ppat	2.23501	0.0121951
ENSDARG00000057141	zgc:110045	2.23268	0.0381902
ENSDARG00000062575	si:ch211-210g13.5	2.2313	0.0248706
ENSDARG00000018716	dgkh	2.20228	0.0103724
ENSDARG00000017835	brf1a	2.19851	0.0137412
ENSDARG00000011208	COX5B (1 of many)	2.19326	0.037873
ENSDARG00000036058	gnao1b	2.18927	0.0494459
ENSDARG00000079672	eftud1	2.17337	0.0239213
ENSDARG00000079382	hdx	2.159	0.00469147
ENSDARG00000070463	e2f3	2.15692	0.019551
ENSDARG00000054934	zgc:101765	2.15348	0.0417634
ENSDARG00000038467	igsf8	2.15197	0.00294464
ENSDARG00000038505	polr2h	2.14519	0.000965644
ENSDARG00000079313	pelp1	2.14369	0.000262165
ENSDARG00000040614	sestd1	2.13803	0.0261994
ENSDARG00000059075	nip7	2.13698	0.00406054
ENSDARG00000033140	desi1a	2.12615	0.00980575
ENSDARG00000090213	rheb	2.12595	0.00330272
ENSDARG00000097928	si:ch73-40a17.4	2.11328	0.00873853
ENSDARG00000036070	znrd1	2.10727	0.0191642
ENSDARG00000056780	ssh1a	2.09852	0.0291933
ENSDARG00000027397	vangl2	2.09579	0.0132774
ENSDARG00000031100	ivns1abpa	2.06506	0.0187743
ENSDARG00000095672	FP016142.1	2.06498	0.0102514
ENSDARG00000089828	si:rp71-19m20.1	2.06489	0.00726085
ENSDARG00000098600	pithd1	2.03977	0.0143471
ENSDARG00000019038	sgsm3	2.03416	0.0341877
ENSDARG00000038312	rcl1	2.02285	0.0106323
ENSDARG00000105018	lrrc20	2.0115	0.0239278

## Sheet: genes_up_p53mut
gene ID	Gene Name	log2 Fold Change p53M214Kmut vs Whole Fish	adjusted p-value p53M214Kmut vs Whole Fish
ENSDARG00000074217	si:dkey-188i13.6	14.9912	1.01517e-14
ENSDARG00000074653	si:ch211-233m11.1	11.6233	7.51058e-06
ENSDARG00000069189	si:dkey-242h9.3	11.6155	0.0399739
ENSDARG00000097752	si:rp71-77l1.2	11.5962	3.16375e-06
ENSDARG00000019013	barhl1b	11.415	0.00124674
ENSDARG00000039243	zgc:152791	11.3009	2.41982e-18
ENSDARG00000091280	si:ch211-66k16.27	11.0617	5.48764e-05
ENSDARG00000090847	si:ch211-209l18.4	10.6274	1.08647e-09
ENSDARG00000071553	zgc:171500	10.513	1.98802e-06
ENSDARG00000102725	CABZ01081909.1	10.4812	1.01038e-06
ENSDARG00000080001	si:dkey-208m12.2	10.2548	0.00750035
ENSDARG00000094719	CR318588.3	10.2351	5.55124e-11
ENSDARG00000071648	zgc:113298	10.0443	3.1965e-05
ENSDARG00000098976	CU457778.1	9.90638	0.0010935
ENSDARG00000074136	zgc:163136	9.90444	9.9525e-08
ENSDARG00000097585	CR548634.2	9.85141	5.26158e-08
ENSDARG00000077571	zgc:174862	9.72949	0.00146054
ENSDARG00000053940	btr32	9.63371	0.00745618
ENSDARG00000102593	si:ch211-214b16.2	9.51795	5.91101e-08
ENSDARG00000023203	mhc1lda	9.42837	0.0225869
ENSDARG00000081369	AC024175.9	9.39422	1.29873e-15
ENSDARG00000094433	caspbl	9.31727	0.00158403
ENSDARG00000101899	si:dkey-225f23.3	9.24665	0.000598336
ENSDARG00000051710	CR339041.1	9.17684	0.000168691
ENSDARG00000091148	crygm2d20	9.03882	0.000407687
ENSDARG00000036505	syt4	9.03788	2.19861e-08
ENSDARG00000090108	si:ch1073-174d20.1	9.03426	0.000541384
ENSDARG00000097437	AL928908.1	9.03145	0.0405871
ENSDARG00000101000	NA	8.95844	4.95352e-05
ENSDARG00000093350	si:dkey-58f10.7	8.93067	0.00140068
ENSDARG00000093859	si:ch73-106l15.2	8.92791	0.00145938
ENSDARG00000104040	CABZ01046088.1	8.92751	2.41476e-05
ENSDARG00000093173	si:dkey-93m18.6	8.91861	1.61647e-06
ENSDARG00000042661	TSTA3 (1 of many)	8.8721	0.00447965
ENSDARG00000105279	si:ch211-108c17.2	8.8698	4.92189e-14
ENSDARG00000076650	pde9al	8.85766	0.00061279
ENSDARG00000103987	CIB1 (1 of many)	8.84397	6.74745e-10
ENSDARG00000097893	BX663533.1	8.79003	0.000499349
ENSDARG00000018321	lbx1a	8.7831	0.000100143
ENSDARG00000071011	cdk5r2a	8.78063	0.00154495
ENSDARG00000075963	mhc1uba	8.68094	3.51442e-14
ENSDARG00000044684	rbp4l	8.67919	0.0012083
ENSDARG00000100552	TACO1 (1 of many)	8.64546	7.92828e-09
ENSDARG00000087717	tmprss5	8.64017	2.28573e-05
ENSDARG00000098332	zgc:112970	8.63426	0.00268929
ENSDARG00000101337	zgc:103700	8.60683	1.80418e-07
ENSDARG00000078024	CU570881.1	8.55138	0.030928
ENSDARG00000097196	CR847531.1	8.51249	0.000430489
ENSDARG00000057039	si:ch211-191j22.8	8.44658	1.53405e-17
ENSDARG00000092801	CR855277.2	8.43656	0.0174065
ENSDARG00000082454	dre-mir-27a	8.38928	0.000164767
ENSDARG00000040640	si:ch73-44m9.3	8.38896	0.0121063
ENSDARG00000105463	CR352285.2	8.38115	0.000652707
ENSDARG00000024276	pcbp4	8.37764	1.32885e-12
ENSDARG00000070972	si:ch211-81a5.8	8.37597	2.74964e-05
ENSDARG00000103443	vwde	8.35325	0.00108407
ENSDARG00000099583	CABZ01034082.1	8.30545	0.0238787
ENSDARG00000073994	si:ch211-276k2.1	8.30418	4.83013e-09
ENSDARG00000099205	CABZ01081908.1	8.20772	0.0351754
ENSDARG00000001971	cthrc1b	8.17115	0.000234039
ENSDARG00000095633	si:ch211-133l5.7	8.16261	6.00613e-05
ENSDARG00000017649	CDH7 (1 of many)	8.14714	0.000526008
ENSDARG00000074528	unm_sa821	8.13442	5.4058e-07
ENSDARG00000070132	aste1a	8.11635	3.05599e-08
ENSDARG00000091249	CR381686.1	8.05123	0.0162986
ENSDARG00000094350	si:ch211-187g4.1	8.0377	0.000111291
ENSDARG00000071651	si:dkey-19a16.13	8.02694	1.89223e-05
ENSDARG00000104973	wnt5a	8.00885	0.00203054
ENSDARG00000101911	si:dkeyp-86d6.2	8.00819	5.40212e-07
ENSDARG00000020711	rrm2	7.99185	1.15055e-12
ENSDARG00000087094	foxa	7.95141	0.0044556
ENSDARG00000059805	slc25a38a	7.94472	2.12677e-20
ENSDARG00000015890	mafa	7.92582	4.87942e-09
ENSDARG00000102520	BX323588.1	7.92038	3.91686e-06
ENSDARG00000092294	si:dkey-222h21.6	7.91706	0.0279895
ENSDARG00000103602	pcdh1a3	7.85292	0.00141498
ENSDARG00000076191	fbxl13	7.78839	0.000453121
ENSDARG00000093899	BX510657.1	7.76873	3.1157e-05
ENSDARG00000104633	CABZ01075125.2	7.75964	0.000876909
ENSDARG00000062824	alx1	7.75796	2.91851e-09
ENSDARG00000097976	CR812464.1	7.75283	0.00500789
ENSDARG00000097916	AL929309.1	7.75181	2.8175e-05
ENSDARG00000095719	si:dkey-222h21.2	7.72041	0.00438562
ENSDARG00000053387	CU207281.1	7.71095	2.38586e-08
ENSDARG00000052336	ociad2	7.69571	1.06701e-06
ENSDARG00000103371	si:dkey-190j3.6	7.68886	2.79058e-08
ENSDARG00000015025	nadl1.1	7.67909	6.45677e-05
ENSDARG00000103476	trpm1b	7.66327	7.14232e-10
ENSDARG00000003965	tlx1	7.64647	0.000118523
ENSDARG00000086418	si:ch211-236p5.3	7.63374	1.60322e-05
ENSDARG00000078244	si:ch211-197l9.2	7.60871	0.000117063
ENSDARG00000094518	si:ch211-125e6.8	7.56015	2.692e-07
ENSDARG00000095938	CT998556.1	7.5397	0.000777268
ENSDARG00000019228	mogat2	7.52979	0.0166827
ENSDARG00000092022	si:dkey-256e7.8	7.51403	0.0273598
ENSDARG00000097279	CU856222.1	7.49744	0.00405549
ENSDARG00000094217	si:dkey-17e16.15	7.49292	9.81263e-08
ENSDARG00000020122	endou2	7.47038	9.61057e-05
ENSDARG00000076959	si:ch211-38m6.6	7.46895	4.40903e-06
ENSDARG00000093647	si:dkey-48g21.7	7.46308	4.55851e-06
ENSDARG00000077467	sox10	7.45401	7.36803e-09
ENSDARG00000101861	cyp2k19	7.43552	9.3865e-10
ENSDARG00000087092	CABZ01057488.1	7.42638	0.00257184
ENSDARG00000082287	dre-let-7a-3	7.41052	8.39516e-05
ENSDARG00000093323	si:ch211-114l13.1	7.39954	0.02051
ENSDARG00000059276	hoxd4a	7.38567	1.84384e-05
ENSDARG00000097118	CU693494.2	7.35184	0.0253317
ENSDARG00000098257	pcdh15a	7.35043	3.3752e-05
ENSDARG00000075161	defbl1	7.326	2.32042e-06
ENSDARG00000092267	CR788230.1	7.31935	2.94534e-06
ENSDARG00000038587	CU929150.1	7.31149	0.0273738
ENSDARG00000070903	met	7.29277	5.14044e-06
ENSDARG00000087290	ZNF189 (1 of many)	7.29076	0.00897586
ENSDARG00000062481	mlphb	7.28668	2.70489e-08
ENSDARG00000057575	pnp4a	7.28331	2.15336e-08
ENSDARG00000070775	cyp2x9	7.2619	0.00125732
ENSDARG00000094297	si:dkey-222h21.2	7.26152	0.0071238
ENSDARG00000101756	im:7141269	7.23794	1.54262e-05
ENSDARG00000006065	znf385b	7.22493	1.22555e-08
ENSDARG00000098174	ACADSB (1 of many)	7.21212	1.2832e-07
ENSDARG00000011521	upb1	7.19766	0.000223873
ENSDARG00000004953	mxb	7.17482	4.08796e-05
ENSDARG00000079145	CABZ01077217.1	7.17337	1.34628e-08
ENSDARG00000067848	nmrk2	7.16434	0.0111735
ENSDARG00000092967	si:dkey-93m18.4	7.15745	0.0312345
ENSDARG00000029894	slc2a15a	7.14679	0.000227938
ENSDARG00000074560	CHST8	7.13712	0.000400275
ENSDARG00000093640	ugt5a2	7.13591	0.0385851
ENSDARG00000095997	znf1112	7.13119	0.02208
ENSDARG00000051876	ush1c	7.12512	0.000333494
ENSDARG00000095193	si:dkey-23c22.7	7.11841	0.000754537
ENSDARG00000051892	kcng4b	7.11235	0.0452124
ENSDARG00000099233	si:zfos-2372e4.1	7.11019	0.00688614
ENSDARG00000095099	BX649516.1	7.0934	0.000993462
ENSDARG00000104945	sncb	7.09138	0.0206734
ENSDARG00000075924	RAPGEF4 (1 of many)	7.08601	9.43577e-13
ENSDARG00000069495	tmem179b	7.08589	1.31569e-05
ENSDARG00000057437	apodb	7.07896	2.05879e-05
ENSDARG00000101648	CU929240.1	7.05692	0.00535276
ENSDARG00000077945	HEPACAM (1 of many)	7.04461	2.24546e-06
ENSDARG00000092372	BX511023.1	7.04098	0.00202944
ENSDARG00000061848	col15a1b	7.03185	7.34494e-05
ENSDARG00000092970	tmsb2	7.03121	0.000155408
ENSDARG00000100952	wu:fj16a03	7.01923	0.000376563
ENSDARG00000102769	CABZ01021220.1	7.01201	0.000135117
ENSDARG00000061362	fam69ab	7.01192	4.53214e-06
ENSDARG00000098223	AL773558.1	6.98961	6.48368e-06
ENSDARG00000078411	hspb15	6.98493	0.000225315
ENSDARG00000104593	cyp2k18	6.98155	1.86683e-10
ENSDARG00000075803	slc41a2a	6.97732	0.00270501
ENSDARG00000022176	IGLON5	6.97543	0.0101573
ENSDARG00000078419	filip1a	6.97541	0.00602623
ENSDARG00000086842	dap1b	6.97513	8.85955e-12
ENSDARG00000039626	nrgna	6.9727	0.00213415
ENSDARG00000094791	si:dkey-193n17.9	6.95383	8.04568e-05
ENSDARG00000095280	CU682811.2	6.9479	3.69615e-05
ENSDARG00000104320	snoU85	6.9274	0.0258688
ENSDARG00000098936	kif5aa	6.91412	0.000834375
ENSDARG00000089031	larsa	6.90713	0.00595168
ENSDARG00000002219	si:dkey-103j14.5	6.90428	0.0110491
ENSDARG00000060345	apoda.1	6.89484	1.56289e-05
ENSDARG00000096506	si:dkey-58j15.11	6.89293	3.71457e-05
ENSDARG00000082125	mir24-2	6.86713	3.90756e-06
ENSDARG00000042296	dlx5a	6.84649	4.73205e-06
ENSDARG00000100023	CABZ01019474.1	6.84075	0.000580415
ENSDARG00000077162	nwd2	6.84034	0.000250788
ENSDARG00000104742	CABZ01057488.2	6.83193	0.000930024
ENSDARG00000058243	phactr3a	6.82909	7.79865e-05
ENSDARG00000099387	jpt1a	6.8235	9.81263e-08
ENSDARG00000086252	SNORA62	6.80907	0.0146946
ENSDARG00000076566	kank3	6.80177	1.52974e-05
ENSDARG00000078918	comtd1	6.79751	2.95063e-05
ENSDARG00000035832	pyyb	6.7867	0.0342455
ENSDARG00000020708	mdkb	6.77945	0.0011706
ENSDARG00000094344	si:dkey-222h21.8	6.75543	0.0333272
ENSDARG00000097595	BX682556.1	6.73985	3.78789e-07
ENSDARG00000097187	si:ch211-153l6.6	6.73433	0.023485
ENSDARG00000077007	abcc8b	6.71787	0.00103886
ENSDARG00000075980	tmem125b	6.70266	1.01289e-07
ENSDARG00000094730	acbd7	6.70254	7.51587e-05
ENSDARG00000035309	entpd3	6.69242	0.00222201
ENSDARG00000036483	c1ql3b	6.69091	0.000924452
ENSDARG00000037587	SYNPR (1 of many)	6.66428	0.000158151
ENSDARG00000103241	CABZ01002280.1	6.66369	0.0497988
ENSDARG00000051899	exoc3l1	6.64994	9.28867e-06
ENSDARG00000097467	CU693502.1	6.64419	0.000701562
ENSDARG00000079824	ninj2	6.64275	0.00271747
ENSDARG00000081807	dre-let-7b	6.6409	7.41865e-06
ENSDARG00000101176	ugt1b7	6.64005	0.00764765
ENSDARG00000099842	CU138533.1	6.63714	1.28262e-05
ENSDARG00000099462	prlh	6.62835	9.12957e-09
ENSDARG00000098464	CABZ01060490.1	6.62577	0.0401131
ENSDARG00000105301	sox8a	6.61292	4.87194e-07
ENSDARG00000007582	si:ch1073-155h21.1	6.6098	0.00171293
ENSDARG00000028257	cyb561a3b	6.60004	0.0017772
ENSDARG00000008174	hoxb1a	6.59607	0.0335961
ENSDARG00000104213	si:dkey-283b1.6	6.59024	0.0376787
ENSDARG00000055589	s100t	6.5859	0.0003304
ENSDARG00000078748	si:ch211-137a8.4	6.58512	1.59219e-07
ENSDARG00000094247	CU693368.1	6.5849	0.0018533
ENSDARG00000087601	gpr153	6.58156	1.49409e-05
ENSDARG00000094091	BX248089.1	6.5488	0.00158065
ENSDARG00000092167	si:ch211-272h9.5	6.54478	2.61231e-07
ENSDARG00000100719	uraha	6.52091	2.99796e-06
ENSDARG00000087212	CU655961.2	6.51906	3.71246e-08
ENSDARG00000092500	si:dkey-222h21.1	6.51306	0.000575205
ENSDARG00000079462	si:ch211-131k2.3	6.4975	0.0117874
ENSDARG00000023542	cdh7	6.48768	0.0010771
ENSDARG00000094263	CU539058.1	6.46645	0.000131895
ENSDARG00000070065	si:ch211-163c2.2	6.46327	1.16504e-05
ENSDARG00000012126	zgc:109965	6.46047	0.00353918
ENSDARG00000091377	galn	6.45804	0.0043257
ENSDARG00000092648	mvdb	6.44444	0.00360618
ENSDARG00000083784	SNORD22	6.43712	0.00127818
ENSDARG00000052739	egf	6.43566	0.00108072
ENSDARG00000093044	si:ch211-161h7.5	6.42411	2.15336e-08
ENSDARG00000039145	plaub	6.41706	0.00271289
ENSDARG00000093006	zgc:154040	6.40196	1.32952e-06
ENSDARG00000100642	plppr1	6.3956	0.00192955
ENSDARG00000010047	neu3.2	6.39193	2.78834e-05
ENSDARG00000059972	raly	6.38927	0.00127323
ENSDARG00000090140	tmem196b	6.38913	7.5599e-06
ENSDARG00000071454	crp1	6.37835	0.0321318
ENSDARG00000035338	tppp2	6.37646	0.00190696
ENSDARG00000088117	fut8b	6.37442	0.00809572
ENSDARG00000101925	si:ch1073-204b8.1	6.37275	0.0205108
ENSDARG00000078898	pcdh7a	6.37256	8.30283e-06
ENSDARG00000101147	znf987	6.36251	0.0109864
ENSDARG00000077688	cpo	6.35544	0.0143732
ENSDARG00000057029	htr2aa	6.35044	0.00089778
ENSDARG00000097072	AL954322.2	6.34844	3.10393e-06
ENSDARG00000086665	si:dkey-175g6.2	6.34661	1.29592e-05
ENSDARG00000100598	CDH19	6.33528	1.30842e-05
ENSDARG00000032865	pacsin1a	6.3346	6.31846e-05
ENSDARG00000092203	CR352226.2	6.33342	0.0162084
ENSDARG00000076933	aldh1a3	6.33319	0.00793518
ENSDARG00000058117	snap25b	6.33153	0.0451549
ENSDARG00000094608	si:dkey-222h21.10	6.32773	0.0133594
ENSDARG00000030154	pak7	6.32205	0.000621698
ENSDARG00000036237	slc27a2a	6.31641	0.0096552
ENSDARG00000094022	AL831745.2	6.31384	0.00183434
ENSDARG00000068126	nppc	6.31312	0.000958497
ENSDARG00000078006	wscd1b	6.29725	0.000204364
ENSDARG00000058492	si:dkey-30c15.17	6.2911	2.89341e-08
ENSDARG00000044815	serinc4	6.28725	0.0047078
ENSDARG00000069470	CR790388.1	6.28661	0.00206432
ENSDARG00000002391	tlcd1	6.27984	0.00208321
ENSDARG00000105092	FP236157.4	6.27447	0.00405611
ENSDARG00000075041	fmnl2b	6.26857	6.95163e-06
ENSDARG00000006837	mycn	6.25967	5.05577e-05
ENSDARG00000088332	alx4a	6.2595	5.05668e-06
ENSDARG00000042107	CNGB1	6.2579	8.23329e-05
ENSDARG00000076679	rai1	6.25191	0.00878852
ENSDARG00000099056	CABZ01065076.1	6.2189	1.95111e-17
ENSDARG00000017474	zgc:110699	6.21202	1.61306e-10
ENSDARG00000071460	si:ch211-234p6.5	6.20879	0.00271289
ENSDARG00000025797	abhd2a	6.20811	2.11796e-06
ENSDARG00000062839	prkg2l	6.201	0.00438562
ENSDARG00000044526	camk1ga	6.19385	0.0014253
ENSDARG00000078455	best4	6.19012	0.000549268
ENSDARG00000097480	si:dkey-263j23.1	6.18191	0.00203054
ENSDARG00000057598	s100b	6.18133	0.00319744
ENSDARG00000104470	syngr2b	6.17075	0.000750309
ENSDARG00000104540	cyp2aa4	6.16913	4.53562e-05
ENSDARG00000097983	BX957228.1	6.15819	0.00793657
ENSDARG00000078853	arhgef19	6.15091	0.000178079
ENSDARG00000077115	si:ch73-44m9.1	6.14036	0.00133196
ENSDARG00000105183	CT009487.2	6.12243	0.00038892
ENSDARG00000102824	pcdh10b	6.11974	1.89092e-07
ENSDARG00000053130	pcp4a	6.11021	0.029291
ENSDARG00000095998	CR388052.1	6.10617	0.013465
ENSDARG00000095596	si:dkeyp-4f2.6	6.10558	0.0175139
ENSDARG00000104681	si:dkeyp-87d1.1	6.10128	6.27447e-06
ENSDARG00000010192	pax3a	6.09737	2.95643e-06
ENSDARG00000012388	cox4i1l	6.08545	3.57093e-06
ENSDARG00000004964	cyp4t8	6.08425	8.11675e-05
ENSDARG00000093738	pth1a	6.07663	9.4303e-05
ENSDARG00000103734	FP085414.2	6.07273	0.0313277
ENSDARG00000055752	npas4a	6.06946	0.0401201
ENSDARG00000093403	si:ch73-376l24.4	6.06915	0.000549074
ENSDARG00000079478	mvb12bb	6.06748	0.0322343
ENSDARG00000006832	galnt9	6.06056	0.00677638
ENSDARG00000084209	SNORA9	6.05365	0.00392116
ENSDARG00000089334	ednrba	6.053	0.00100381
ENSDARG00000006892	myo3b	6.05183	0.00237686
ENSDARG00000076541	clec3ba	6.04869	8.8831e-05
ENSDARG00000093688	CU074419.2	6.0485	7.62032e-09
ENSDARG00000061455	SLC47A1 (1 of many)	6.04817	0.0257004
ENSDARG00000096967	CR383662.7	6.03621	0.0324615
ENSDARG00000030614	syt1a	6.03335	0.000673022
ENSDARG00000013005	opcml	6.02519	0.00300001
ENSDARG00000044719	nrsn1	6.02262	4.43525e-05
ENSDARG00000105487	CABZ01061349.1	6.01856	0.0115652
ENSDARG00000078728	znf1068	6.01007	0.016279
ENSDARG00000063011	antxr2b	6.00226	0.000182721
ENSDARG00000054218	si:ch73-269m23.5	5.99332	0.0376795
ENSDARG00000100501	CR848025.1	5.98848	0.00127989
ENSDARG00000103351	FP102192.2	5.98738	0.000429089
ENSDARG00000053617	camk2a	5.98095	0.00892821
ENSDARG00000002084	lamb2	5.95932	0.00706343
ENSDARG00000100702	zgc:174680	5.95348	0.0475638
ENSDARG00000099942	si:dkey-263j23.1	5.95098	1.27307e-05
ENSDARG00000079613	sall3a	5.95071	0.000223435
ENSDARG00000060326	map1sb	5.94936	0.000892726
ENSDARG00000094466	si:ch73-199e17.1	5.94924	0.00432624
ENSDARG00000092240	si:ch211-243a20.3	5.94918	2.0873e-05
ENSDARG00000103456	cyp2aa11	5.94895	4.41994e-05
ENSDARG00000101984	pde6g	5.94775	0.00234025
ENSDARG00000002564	syngr1a	5.9447	4.01215e-05
ENSDARG00000070155	tuba8l3	5.94077	0.000736206
ENSDARG00000075542	zfhx4	5.93869	6.64341e-06
ENSDARG00000093797	BX005254.1	5.91764	0.00807635
ENSDARG00000099475	CR855306.1	5.91703	0.0237041
ENSDARG00000034572	gpr143	5.91666	1.26469e-06
ENSDARG00000093232	CR847566.1	5.91599	0.0015442
ENSDARG00000095761	NA	5.91325	0.00133606
ENSDARG00000098472	CR936540.2	5.91305	9.4233e-05
ENSDARG00000052056	parietopsin	5.91225	0.00107933
ENSDARG00000053939	tgfa	5.90718	0.000387434
ENSDARG00000007891	meox1	5.89687	0.00770752
ENSDARG00000040177	rgs16	5.89626	5.94004e-09
ENSDARG00000080128	AC024175.1	5.89363	9.10347e-06
ENSDARG00000095369	zgc:112966	5.89102	2.27484e-05
ENSDARG00000004141	zgc:92630	5.8907	0.00164626
ENSDARG00000092658	CR457445.1	5.88958	0.0278607
ENSDARG00000098462	CU570782.2	5.8875	0.0133389
ENSDARG00000096834	si:ch211-155k24.9	5.88658	0.00368791
ENSDARG00000074442	alx4b	5.88545	0.000599115
ENSDARG00000074860	slc5a7a	5.88445	0.00504402
ENSDARG00000070991	mlpha	5.8804	8.02668e-05
ENSDARG00000024492	col9a2	5.88008	0.00311967
ENSDARG00000087732	Metazoa_SRP	5.87054	0.00544169
ENSDARG00000103490	dpysl4	5.8612	0.000242179
ENSDARG00000099406	lrit1b	5.86036	0.045476
ENSDARG00000100707	BX511270.1	5.85025	0.000416265
ENSDARG00000076306	loxl3a	5.84255	0.000101016
ENSDARG00000099960	elovl1a	5.84084	0.000229036
ENSDARG00000061585	cyp4v7	5.83495	0.00438657
ENSDARG00000074719	rab38c	5.82275	0.00311749
ENSDARG00000020450	cacng8a	5.81871	0.0378873
ENSDARG00000096708	si:dkeyp-104f11.8	5.817	0.0323346
ENSDARG00000078189	crygm3	5.80557	0.00387803
ENSDARG00000008164	btr33	5.80072	0.00866406
ENSDARG00000057706	si:ch211-137i24.10	5.79901	3.41001e-06
ENSDARG00000079170	zgc:162154	5.78626	0.0464424
ENSDARG00000101959	etv1	5.78543	0.0310648
ENSDARG00000095475	BX649377.1	5.77974	0.00111333
ENSDARG00000103071	si:ch211-244c8.4	5.77809	0.00030485
ENSDARG00000099220	BX571942.1	5.77731	0.000430489
ENSDARG00000028306	prph	5.77112	6.00447e-05
ENSDARG00000023228	vsnl1a	5.76948	0.00660724
ENSDARG00000002933	gbx2	5.76725	0.0278417
ENSDARG00000096809	si:ch211-168b3.2	5.7651	0.000419026
ENSDARG00000053709	si:ch73-89b15.3	5.76161	4.53301e-05
ENSDARG00000104205	cfhl3	5.75415	0.0270066
ENSDARG00000005314	CALHM1 (1 of many)	5.73122	0.00158065
ENSDARG00000002666	kcnj1b	5.7195	0.000538521
ENSDARG00000104201	CABZ01009512.2	5.71612	0.0123381
ENSDARG00000082321	U2	5.71117	0.000580415
ENSDARG00000010977	rab34b	5.70701	0.000111504
ENSDARG00000104930	si:dkey-225f23.5	5.70563	0.0442163
ENSDARG00000096233	si:dkey-260c8.6	5.6961	0.00198464
ENSDARG00000078529	adgrb1b	5.69359	0.00324913
ENSDARG00000010144	plppr3a	5.6903	0.000473919
ENSDARG00000071325	cbarpb	5.68943	7.72733e-11
ENSDARG00000103109	chl1b	5.68733	0.00189065
ENSDARG00000099602	NA	5.68286	0.00571507
ENSDARG00000002255	epb41l3a	5.68173	0.000751048
ENSDARG00000100581	BX248128.2	5.67236	0.0394177
ENSDARG00000074535	lingo2a	5.6663	0.0144953
ENSDARG00000062003	myo5b	5.65963	0.00127818
ENSDARG00000097322	LINC00672	5.65945	3.71246e-08
ENSDARG00000092521	jac1	5.65897	0.0280562
ENSDARG00000068716	cuedc1a	5.6541	0.0120482
ENSDARG00000044632	myo7ab	5.65381	0.000105208
ENSDARG00000063527	elmo2	5.64794	1.02424e-10
ENSDARG00000042874	phlda2	5.64537	3.46409e-06
ENSDARG00000099446	slit1b	5.64138	0.00100104
ENSDARG00000081375	dre-mir-457b	5.62598	0.00354674
ENSDARG00000104315	fhl3b	5.62268	0.00199583
ENSDARG00000054288	zgc:63972	5.61531	4.44831e-06
ENSDARG00000095590	spp2	5.60734	4.19202e-05
ENSDARG00000103441	znf1060	5.60731	0.00969031
ENSDARG00000039065	trpc2a	5.6064	0.0464424
ENSDARG00000094537	si:ch211-137i24.12	5.60368	0.000765183
ENSDARG00000026247	si:dkey-105e17.1	5.59635	0.0222895
ENSDARG00000097085	si:ch211-261a10.5	5.59117	0.000180791
ENSDARG00000076839	ftr86	5.58821	0.00171459
ENSDARG00000037997	tubb5	5.58428	6.87832e-06
ENSDARG00000001976	fkbp16	5.58332	0.0199826
ENSDARG00000103306	BX927130.4	5.58316	0.000109768
ENSDARG00000036222	npy	5.57828	0.00388657
ENSDARG00000077764	faah	5.5782	0.000175135
ENSDARG00000089026	si:dkey-183k8.2	5.57616	0.011739
ENSDARG00000014477	sstr3	5.57318	9.90074e-05
ENSDARG00000096549	si:ch73-94k4.2	5.54698	0.0088394
ENSDARG00000099419	CABZ01025780.1	5.54678	1.10428e-12
ENSDARG00000097855	C2orf88	5.5465	2.66703e-07
ENSDARG00000037140	pfkfb1	5.54423	0.0180311
ENSDARG00000019753	kcnn3	5.54341	0.0127125
ENSDARG00000069823	proca1	5.54293	0.00334604
ENSDARG00000098372	CABZ01029904.1	5.54117	0.0269144
ENSDARG00000058421	lgi1b	5.5387	0.00066297
ENSDARG00000104790	CABZ01045617.1	5.5193	0.00408619
ENSDARG00000055172	si:ch211-256m1.8	5.51395	8.68846e-05
ENSDARG00000056909	ERBB4 (1 of many)	5.50698	0.000756505
ENSDARG00000101715	arsg	5.50547	0.00145938
ENSDARG00000008450	pcolce2a	5.49938	0.0183531
ENSDARG00000042357	cldnk	5.49127	0.00978282
ENSDARG00000069143	map3k7cl	5.47911	0.00636127
ENSDARG00000092759	si:dkey-61p9.9	5.47396	0.000219238
ENSDARG00000079161	bsnb	5.46079	3.67652e-05
ENSDARG00000012281	zgc:65851	5.45945	0.00259565
ENSDARG00000074307	rapgef5b	5.45886	0.0377256
ENSDARG00000090228	gsta.1	5.45409	0.000163671
ENSDARG00000095385	BX640481.1	5.44791	4.19202e-05
ENSDARG00000018997	cplx2l	5.44664	0.00103886
ENSDARG00000025302	dixdc1a	5.44367	0.000123053
ENSDARG00000097768	ltbp1	5.4359	0.0134658
ENSDARG00000093079	proca	5.43449	0.0419469
ENSDARG00000018065	ntm	5.43314	0.030928
ENSDARG00000091457	CABZ01072538.1	5.43253	0.00109254
ENSDARG00000091602	si:dkey-163f14.6	5.4322	9.40214e-06
ENSDARG00000101123	CABZ01009512.1	5.42246	0.000921719
ENSDARG00000017466	ncam2	5.42212	0.000715825
ENSDARG00000103862	hoxa4a	5.4178	0.000750027
ENSDARG00000070830	zgc:136858	5.41231	0.00779868
ENSDARG00000014462	rab3c	5.3929	0.000504931
ENSDARG00000042861	ltk	5.39148	0.000519728
ENSDARG00000059993	trpm4a	5.38611	0.00997279
ENSDARG00000038116	gnrhr4	5.38567	0.0335926
ENSDARG00000102051	mtbl	5.38542	6.28504e-05
ENSDARG00000060222	scn1ba	5.36188	7.99363e-07
ENSDARG00000100805	si:ch1073-209e23.1	5.35363	0.000191046
ENSDARG00000030758	guca1c	5.34865	0.0243874
ENSDARG00000014939	KCNN2	5.34653	1.45551e-08
ENSDARG00000088366	zgc:77938	5.34431	0.00122488
ENSDARG00000077228	ntrk3a	5.33672	0.00852225
ENSDARG00000059280	hoxd3a	5.33473	0.00140365
ENSDARG00000069159	rab38b	5.33346	4.21071e-05
ENSDARG00000021352	gria1a	5.33137	1.21726e-05
ENSDARG00000058039	bhlhe22	5.3192	0.0414498
ENSDARG00000091616	prok2	5.31897	0.0155231
ENSDARG00000045749	ppfibp1a	5.3123	0.00019172
ENSDARG00000042291	dlx6a	5.30501	0.00783431
ENSDARG00000077799	egr4	5.28756	0.0287419
ENSDARG00000095454	AL928685.2	5.28663	0.00518457
ENSDARG00000089917	sh3tc2	5.28522	0.000118912
ENSDARG00000002779	pdx1	5.28106	3.1965e-05
ENSDARG00000104263	FMNL1 (1 of many)	5.27488	0.0011859
ENSDARG00000085985	5S_rRNA	5.25787	0.0012083
ENSDARG00000089009	frmpd1b	5.25135	0.000105346
ENSDARG00000038747	FQ377660.1	5.25112	0.0294314
ENSDARG00000036499	zgc:162171	5.24766	0.00321312
ENSDARG00000095810	BX005108.2	5.24664	4.89818e-10
ENSDARG00000078331	best1	5.23504	6.16282e-08
ENSDARG00000023448	galnt14	5.23368	0.00299156
ENSDARG00000001733	gulp1a	5.23135	6.52152e-05
ENSDARG00000057741	nr1h4	5.227	0.0118107
ENSDARG00000060349	wasf1	5.22266	0.00414044
ENSDARG00000104805	dre-mir-92a-1	5.21975	0.00139973
ENSDARG00000038979	VOPP1 (1 of many)	5.21828	0.00175759
ENSDARG00000103534	si:ch211-117l17.4	5.21051	0.0438751
ENSDARG00000104119	kalrna	5.209	8.99572e-05
ENSDARG00000105151	cyp2k21	5.20706	0.000118912
ENSDARG00000104273	BX664721.4	5.20205	2.28573e-05
ENSDARG00000077911	treh	5.20167	0.00177916
ENSDARG00000098637	CABZ01051013.1	5.19781	0.030928
ENSDARG00000069117	kcnh5b	5.19494	0.0122337
ENSDARG00000054509	hesx1	5.19319	0.0124597
ENSDARG00000098037	CU927934.3	5.1914	0.00503044
ENSDARG00000041086	CABZ01071180.1	5.18284	0.0321031
ENSDARG00000012829	asah2	5.17648	2.60793e-15
ENSDARG00000099257	si:ch73-119p20.1	5.1735	0.0211444
ENSDARG00000014657	zgc:171731	5.17322	2.27309e-08
ENSDARG00000089435	macf1b	5.17	0.000705596
ENSDARG00000098718	BX005223.3	5.1697	0.0189775
ENSDARG00000101186	CABZ01087566.1	5.16089	0.00576431
ENSDARG00000097804	lypc	5.14264	8.11675e-05
ENSDARG00000069423	tmie	5.13965	0.00265683
ENSDARG00000090171	BX323556.1	5.13656	0.000385052
ENSDARG00000070558	si:ch211-93g23.2	5.13192	0.00646862
ENSDARG00000042953	cyp2n13	5.13185	0.00617944
ENSDARG00000069264	si:ch211-196h16.5	5.12173	0.0423335
ENSDARG00000079712	gal3st4	5.11667	0.000265657
ENSDARG00000091061	slc38a3b	5.11522	0.0250297
ENSDARG00000034588	scn4ab	5.11514	0.0343421
ENSDARG00000069192	zgc:163030	5.11322	7.65885e-05
ENSDARG00000052000	cav2	5.11114	0.0136067
ENSDARG00000080410	U11	5.10874	0.0161595
ENSDARG00000098708	dre-mir-365-2	5.10688	0.024638
ENSDARG00000060008	hhipl2	5.10296	0.0499545
ENSDARG00000104505	RCCD1 (1 of many)	5.10172	9.90098e-08
ENSDARG00000031875	trpa1b	5.10043	0.00780196
ENSDARG00000045750	syt10	5.09177	0.0253814
ENSDARG00000086573	omga	5.0847	0.0354645
ENSDARG00000006911	wnt8b	5.07969	0.0124987
ENSDARG00000095144	AL954816.1	5.07942	0.0104985
ENSDARG00000028213	ttn.2	5.07403	0.0423355
ENSDARG00000031044	lipg	5.07075	0.000617263
ENSDARG00000101826	zwi	5.06965	0.0262454
ENSDARG00000100052	CCK (1 of many)	5.06963	0.047676
ENSDARG00000088740	hmgcll1	5.06629	0.0225854
ENSDARG00000092257	BX510992.1	5.06563	2.62745e-07
ENSDARG00000095578	si:dkey-222h21.7	5.06239	0.000687491
ENSDARG00000082928	SNORA63	5.05962	0.0254224
ENSDARG00000057365	elovl8b	5.04933	0.0183884
ENSDARG00000070913	sox2	5.04243	0.00845689
ENSDARG00000004218	rnd1b	5.03779	0.0115225
ENSDARG00000074143	myo10l3	5.03468	0.000695785
ENSDARG00000021539	ephb2b	5.02839	9.82524e-05
ENSDARG00000088584	si:ch73-352p18.4	5.02726	9.29726e-05
ENSDARG00000097944	BX664614.2	5.0258	0.00126052
ENSDARG00000075058	gabra6a	5.02323	0.0397782
ENSDARG00000060845	antxr1d	5.02297	0.0451991
ENSDARG00000093030	BX950184.1	5.01628	0.00322748
ENSDARG00000009738	cacnb4a	5.01535	0.0180739
ENSDARG00000076052	sez6l2	5.01492	0.0105008
ENSDARG00000062357	fam19a1a	5.00672	0.00265683
ENSDARG00000010267	dpydb	5.00634	0.0220292
ENSDARG00000013312	cadps2	5.00004	0.00360139
ENSDARG00000102204	jph3	4.98995	0.00041521
ENSDARG00000084661	RNaseP_nuc	4.98557	0.0389451
ENSDARG00000083894	SNORA65	4.98496	0.030165
ENSDARG00000094488	BX510923.1	4.98422	0.0175819
ENSDARG00000069529	zgc:153981	4.9829	0.0074833
ENSDARG00000070145	magi1a	4.97759	0.00162983
ENSDARG00000099121	si:dkey-6d5.1	4.97742	0.00287622
ENSDARG00000105190	rhbdl3	4.97563	0.0004778
ENSDARG00000057296	cbln1	4.97019	0.00197433
ENSDARG00000019130	plk2b	4.97015	3.48757e-05
ENSDARG00000100708	jakmip3	4.96939	0.00016336
ENSDARG00000069415	col17a1a	4.96317	0.0104838
ENSDARG00000017722	si:ch73-151m17.5	4.95751	0.00460249
ENSDARG00000105048	CABZ01084447.1	4.95391	0.0209897
ENSDARG00000078182	zgc:194443	4.95265	0.000317578
ENSDARG00000103237	si:ch73-299h12.8	4.95075	0.00224104
ENSDARG00000099729	pcdh10a	4.94941	0.00111933
ENSDARG00000074865	frmpd3	4.94911	0.00648825
ENSDARG00000039752	si:ch73-308m11.1	4.94518	0.00895186
ENSDARG00000039832	gsta.2	4.93754	0.00579207
ENSDARG00000025465	spon2a	4.93317	0.00849769
ENSDARG00000088828	paqr8	4.93271	0.00417773
ENSDARG00000011407	col2a1b	4.93266	0.0227371
ENSDARG00000061641	ankrd34bb	4.93182	0.00681092
ENSDARG00000007467	ifit10	4.92995	0.00368791
ENSDARG00000078140	si:dkey-18j18.3	4.92564	0.0118287
ENSDARG00000097262	AL808129.1	4.91725	0.0353908
ENSDARG00000074004	stac	4.91581	0.0404733
ENSDARG00000089159	acot14	4.91127	0.00146054
ENSDARG00000076351	brinp3a.1	4.90481	0.0010935
ENSDARG00000075334	arhgap32a	4.89931	0.00579207
ENSDARG00000055163	epoa	4.8983	3.71773e-06
ENSDARG00000090883	gabra3	4.89827	0.0137672
ENSDARG00000021607	negr1	4.89744	0.0106176
ENSDARG00000035873	fjx1	4.89435	0.00152774
ENSDARG00000100436	CNGA2 (1 of many)	4.89325	1.78947e-08
ENSDARG00000075926	igfn1.2	4.89114	0.0188839
ENSDARG00000092254	CR769769.1	4.88749	5.23404e-05
ENSDARG00000103026	p3h2	4.88534	0.000353046
ENSDARG00000053487	osbp2	4.87929	0.0178064
ENSDARG00000061405	eva1a	4.87645	0.0151359
ENSDARG00000058486	caps2	4.87593	0.00743945
ENSDARG00000094602	si:dkey-7n6.2	4.87575	0.000156169
ENSDARG00000103656	BX322605.2	4.87292	0.000935172
ENSDARG00000103736	gramd2aa	4.8706	0.00139374
ENSDARG00000100903	Y_RNA	4.86978	0.0308043
ENSDARG00000090106	slc17a7b	4.8652	0.0170733
ENSDARG00000020072	thbs4b	4.86216	0.0315267
ENSDARG00000093577	CT025897.1	4.85645	5.74536e-06
ENSDARG00000099417	CT027611.2	4.85523	0.0414498
ENSDARG00000081580	SNORD99	4.84768	0.000135281
ENSDARG00000070440	atp6v1c2	4.84371	0.0446352
ENSDARG00000038283	wnt6a	4.84366	0.00311181
ENSDARG00000098127	BX324212.1	4.84311	0.0112026
ENSDARG00000076027	kif5c	4.84128	0.00485628
ENSDARG00000006151	pde11al	4.83868	0.0121434
ENSDARG00000023609	epha8	4.83753	0.00320975
ENSDARG00000088198	CABZ01077220.1	4.83668	0.0376057
ENSDARG00000096377	BX890590.1	4.82888	0.0413417
ENSDARG00000089805	pcdh18a	4.80878	0.0136005
ENSDARG00000029308	prr15lb	4.80713	0.0419665
ENSDARG00000061817	kif1aa	4.80474	0.0174065
ENSDARG00000045131	id4	4.79708	0.0449913
ENSDARG00000088389	CABZ01092285.1	4.79689	0.00327633
ENSDARG00000068026	FO704819.1	4.79227	0.0343891
ENSDARG00000018492	znf503	4.79088	2.10314e-05
ENSDARG00000059015	lim2.2	4.78811	0.00688614
ENSDARG00000098686	tmprss2	4.78793	3.41001e-06
ENSDARG00000101632	cyp2k20	4.78788	0.0314867
ENSDARG00000093306	CT025585.1	4.78776	0.0323795
ENSDARG00000074052	si:ch211-281g13.5	4.7876	0.00126971
ENSDARG00000059939	dab1a	4.78245	0.00223702
ENSDARG00000103114	ndufa4l2a	4.77922	0.0121346
ENSDARG00000079500	kif3cb	4.77717	0.028298
ENSDARG00000011602	si:dkeyp-117h8.2	4.77707	2.76399e-05
ENSDARG00000087901	CU896691.1	4.77544	0.00792215
ENSDARG00000060566	cluhb	4.77328	8.95542e-05
ENSDARG00000060637	clstn2	4.77311	0.00961472
ENSDARG00000095965	BX005108.3	4.7698	0.000471872
ENSDARG00000105464	si:ch211-285c6.6	4.76646	0.0015686
ENSDARG00000011146	uqcrb	4.76551	8.89227e-22
ENSDARG00000105341	si:dkey-9l20.3	4.76428	0.0351986
ENSDARG00000009026	ank2a	4.76158	0.0243661
ENSDARG00000058579	si:ch211-274f20.2	4.76144	0.0144643
ENSDARG00000022689	itgb1b.2	4.74319	0.00605373
ENSDARG00000079740	efna2b	4.74292	0.00276775
ENSDARG00000071209	oprl1	4.742	0.0030036
ENSDARG00000056995	snai1a	4.7346	0.00545081
ENSDARG00000027310	lsp1	4.7343	8.5118e-06
ENSDARG00000036577	atp6v0cb	4.72622	8.92152e-10
ENSDARG00000077638	zgc:171965	4.72497	0.0302819
ENSDARG00000105311	BX927327.1	4.72142	0.0416856
ENSDARG00000004930	lmo7a	4.7213	0.0246437
ENSDARG00000093651	ftr25	4.71566	0.012081
ENSDARG00000079283	si:ch211-247j9.1	4.71409	0.00233282
ENSDARG00000091888	si:dkeyp-69c1.9	4.71244	0.000345227
ENSDARG00000073961	CYSTM1	4.71222	0.000166523
ENSDARG00000096601	FAM13C	4.70393	0.0101459
ENSDARG00000105129	CABZ01103941.1	4.701	0.0151755
ENSDARG00000075274	CABZ01090021.1	4.69839	0.0246437
ENSDARG00000094265	si:dkey-183n20.15	4.69519	0.000751949
ENSDARG00000091948	CU694486.1	4.6942	0.048621
ENSDARG00000017489	zgc:123068	4.68946	3.21194e-06
ENSDARG00000096227	CT027759.2	4.68858	0.0182845
ENSDARG00000026796	grm1a	4.6881	1.59401e-05
ENSDARG00000105426	FP325130.3	4.68275	0.0143503
ENSDARG00000077456	si:ch211-113a14.12	4.68058	0.0143048
ENSDARG00000075375	zgc:171501	4.67663	0.010165
ENSDARG00000004150	grm2a	4.66919	0.0197256
ENSDARG00000004635	epha7	4.66309	0.0134947
ENSDARG00000075849	prr12b	4.65954	1.94642e-07
ENSDARG00000101150	RAB19	4.65718	4.43806e-06
ENSDARG00000096739	si:dkey-219e21.2	4.65644	0.000906366
ENSDARG00000021383	naalad2	4.65232	0.00919366
ENSDARG00000061021	fam160a1a	4.65207	0.00116011
ENSDARG00000011671	pde6b	4.65102	0.0283727
ENSDARG00000025615	prr15la	4.64932	0.00838009
ENSDARG00000090634	smim29	4.63693	3.40353e-11
ENSDARG00000089507	ugt1b5	4.63458	0.0116562
ENSDARG00000061956	sytl2a	4.63446	0.00551696
ENSDARG00000084628	SNORA27	4.63095	0.0186716
ENSDARG00000034988	asb4	4.62999	0.000122554
ENSDARG00000088251	si:ch211-24o10.6	4.62888	0.000181929
ENSDARG00000088836	si:dkey-16p6.1	4.62752	2.08617e-05
ENSDARG00000059368	gria4b	4.62467	0.0305616
ENSDARG00000056087	ecrg4a	4.61798	0.00979161
ENSDARG00000076873	unm_hu7912	4.61703	0.00688614
ENSDARG00000097158	BX294100.1	4.61556	0.00421569
ENSDARG00000020946	auts2b	4.61209	0.00029692
ENSDARG00000092191	CR318588.1	4.61031	5.02317e-05
ENSDARG00000098745	tfec	4.61029	0.000661388
ENSDARG00000069608	palm2	4.60441	0.00062196
ENSDARG00000035895	fndc5b	4.59985	0.0274825
ENSDARG00000012347	nacad	4.59819	6.60131e-06
ENSDARG00000008948	zgc:123275	4.59554	0.00203781
ENSDARG00000096063	si:dkey-191j3.1	4.59327	0.031125
ENSDARG00000099005	palm2	4.59135	0.00336651
ENSDARG00000096707	BX469896.1	4.58556	0.0203824
ENSDARG00000099382	si:ch211-209n20.1	4.57639	0.00213139
ENSDARG00000094460	CR354556.3	4.57437	0.0175554
ENSDARG00000090145	tmem240b	4.56723	0.00600944
ENSDARG00000087857	si:ch211-180a12.2	4.56411	0.0127952
ENSDARG00000036993	erbb3b	4.55958	0.00647325
ENSDARG00000104188	fam83fb	4.55895	0.0159208
ENSDARG00000099959	smyhc1	4.54176	0.0492317
ENSDARG00000034344	pcdh19	4.54076	0.00632826
ENSDARG00000040965	zgc:101731	4.53867	0.00616376
ENSDARG00000017217	igsf11	4.53859	0.0135935
ENSDARG00000092582	CR352226.3	4.53613	0.0237424
ENSDARG00000018025	tbx2a	4.53519	0.0411789
ENSDARG00000008035	zgc:113516	4.53324	0.0104183
ENSDARG00000027495	elovl4b	4.53164	0.0367852
ENSDARG00000036105	si:dkeyp-92c9.2	4.52956	0.0270068
ENSDARG00000101174	BX649556.2	4.52532	0.00108407
ENSDARG00000014556	serpinb1l3	4.51956	8.4749e-05
ENSDARG00000093976	CR925803.1	4.51666	0.0166114
ENSDARG00000074337	cbfa2t2	4.51453	0.0233082
ENSDARG00000063436	rph3aa	4.50804	0.0223977
ENSDARG00000069498	phkg1b	4.50714	0.0185253
ENSDARG00000029905	phyhd1	4.50594	0.00021869
ENSDARG00000027041	pcdh17	4.50319	0.0289389
ENSDARG00000103216	NA	4.50277	0.0125249
ENSDARG00000056166	jac2	4.49837	0.0149383
ENSDARG00000079499	stk32a	4.49109	1.10272e-06
ENSDARG00000074745	zmp:0000000760	4.48868	0.0213516
ENSDARG00000009040	si:ch73-141c7.1	4.48169	0.00474247
ENSDARG00000035433	arpc5lb	4.47751	1.95612e-09
ENSDARG00000087784	si:dkeyp-110a12.4	4.47681	0.00702541
ENSDARG00000029232	FO704779.1	4.47611	0.0493447
ENSDARG00000034933	chchd3b	4.47602	0.00156791
ENSDARG00000061688	arvcfb	4.47379	0.00308195
ENSDARG00000081145	dre-mir-181b-1	4.47081	0.0317463
ENSDARG00000006383	stxbp5l	4.46502	0.00195644
ENSDARG00000089875	si:ch211-226o13.2	4.46327	0.0420152
ENSDARG00000032389	tspan12	4.45965	0.00115202
ENSDARG00000071238	ftr58	4.45449	0.00503497
ENSDARG00000056659	ttbk1b	4.45092	0.00300188
ENSDARG00000090179	si:ch211-117c9.1	4.45066	0.00444278
ENSDARG00000074126	ttc39a	4.45022	0.000992674
ENSDARG00000045633	asb15a	4.4473	0.0219305
ENSDARG00000056030	hoxb7a	4.44566	0.0114828
ENSDARG00000092477	BX284666.1	4.44548	0.000291162
ENSDARG00000105315	NA	4.44391	0.00313232
ENSDARG00000095918	si:ch211-274k16.9	4.43971	0.0434839
ENSDARG00000086585	nrg2b	4.43245	0.00360926
ENSDARG00000029476	ldlra	4.42905	0.0165357
ENSDARG00000095324	galnt8b.2	4.42459	0.0015706
ENSDARG00000038205	her2	4.42404	0.0370123
ENSDARG00000103875	CABZ01048402.2	4.42387	0.0307376
ENSDARG00000099720	evlb	4.41423	0.00233164
ENSDARG00000098204	CU984600.2	4.40739	0.000788703
ENSDARG00000091988	BX469885.1	4.40434	0.000606623
ENSDARG00000103184	PAMR1	4.39202	0.00105348
ENSDARG00000073998	si:ch211-23l10.3	4.3912	0.00100381
ENSDARG00000038424	si:dkey-8k3.2	4.37978	0.0372747
ENSDARG00000039522	tubb2	4.37533	0.024232
ENSDARG00000045773	PYURF	4.37133	8.16309e-05
ENSDARG00000091867	CR936300.1	4.36118	0.0207876
ENSDARG00000089162	afap1l1a	4.35616	0.000694684
ENSDARG00000018397	hpca	4.35616	0.0212335
ENSDARG00000088805	CR848841.1	4.35348	0.0433042
ENSDARG00000101407	tgm1l4	4.35176	0.00974064
ENSDARG00000099054	BX088596.1	4.34555	0.00211483
ENSDARG00000062174	cacnb4b	4.3447	0.0135176
ENSDARG00000093449	CR388143.2	4.33496	1.03015e-05
ENSDARG00000001994	stxbp1a	4.33243	0.0196627
ENSDARG00000097714	FP017215.1	4.32847	0.0034026
ENSDARG00000083280	dre-let-7g-1	4.32692	0.000141027
ENSDARG00000070080	nbeaa	4.32414	0.00788847
ENSDARG00000060542	LGR4	4.32219	0.0288351
ENSDARG00000097178	BX088529.1	4.31888	0.00670463
ENSDARG00000079586	gabrb2	4.31827	0.0201004
ENSDARG00000098237	fbn2b	4.31696	0.0194757
ENSDARG00000099747	CABZ01111953.1	4.3075	0.0109083
ENSDARG00000084543	snoU109	4.29825	0.0280562
ENSDARG00000090600	si:ch211-213a13.1	4.29578	1.70847e-05
ENSDARG00000087293	si:dkey-84h14.1	4.28863	0.00632826
ENSDARG00000095192	BX957317.1	4.28737	1.61617e-07
ENSDARG00000040741	kcnab1b	4.28596	0.0288207
ENSDARG00000068883	tspan13a	4.28508	0.0435116
ENSDARG00000096454	ap1m2	4.28311	0.0156721
ENSDARG00000105040	fam69c	4.2816	0.0123563
ENSDARG00000028053	bmp1b	4.27959	0.0362165
ENSDARG00000017444	hal	4.2761	0.0282382
ENSDARG00000097931	BX323557.3	4.27582	0.00156791
ENSDARG00000078362	TNC (1 of many)	4.27244	0.0308948
ENSDARG00000045408	tagln	4.26888	0.0375972
ENSDARG00000099203	atp1b2a	4.26636	0.00684737
ENSDARG00000079501	si:ch211-149l1.2	4.26457	0.0388927
ENSDARG00000074415	zgc:171482	4.26064	0.0297052
ENSDARG00000069375	zgc:162608	4.25883	0.0487143
ENSDARG00000099144	igfbp3	4.25795	0.00284225
ENSDARG00000101393	si:dkey-31g6.6	4.25639	2.42215e-05
ENSDARG00000032079	acsl3a	4.25598	0.0442041
ENSDARG00000018587	zgc:152658	4.25132	0.00143913
ENSDARG00000002988	tnnt2d	4.25042	0.00166743
ENSDARG00000101232	pcdh1gb2	4.2501	0.0389142
ENSDARG00000037496	gria4a	4.24246	0.00917923
ENSDARG00000101964	CTRL (1 of many)	4.23933	0.0125907
ENSDARG00000100614	zgc:171497	4.23836	0.000261824
ENSDARG00000012586	fmnl2a	4.23521	0.0040073
ENSDARG00000055043	depdc7	4.22791	0.00525418
ENSDARG00000067507	kctd8	4.22589	0.0268621
ENSDARG00000103358	CU467856.1	4.22528	0.0002034
ENSDARG00000007086	aqp10a	4.22437	0.0310241
ENSDARG00000016934	ttyh2	4.22417	2.54409e-05
ENSDARG00000062902	TULP2	4.22404	0.028819
ENSDARG00000010097	f9a	4.22126	0.046618
ENSDARG00000043986	setd6	4.22117	0.000129283
ENSDARG00000093963	si:dkey-112g5.12	4.21996	0.0471957
ENSDARG00000076620	abhd8b	4.21978	0.000358345
ENSDARG00000024365	crlf1a	4.21914	0.00175759
ENSDARG00000055216	tuba1c	4.2172	0.0208611
ENSDARG00000058322	enc3	4.21077	3.97897e-06
ENSDARG00000042469	ndufa12	4.21015	3.56765e-14
ENSDARG00000100876	sez6a	4.20725	0.025115
ENSDARG00000088444	CU929133.1	4.20554	0.0033046
ENSDARG00000098664	si:dkeyp-53d3.3	4.20352	0.00246774
ENSDARG00000089720	CABZ01077218.1	4.20121	0.00760752
ENSDARG00000018820	flncb	4.19906	0.0120915
ENSDARG00000104649	si:dkey-40c23.3	4.19881	0.00158399
ENSDARG00000103762	rln1	4.19732	0.00221489
ENSDARG00000028396	fkbp5	4.19556	2.38516e-17
ENSDARG00000104436	zgc:153426	4.19032	0.0134235
ENSDARG00000099371	cygb1	4.18761	0.00535326
ENSDARG00000101840	U3	4.18667	0.0126326
ENSDARG00000059257	rcvrnb	4.18621	0.0286575
ENSDARG00000077964	limd1a	4.18441	0.00756827
ENSDARG00000100728	mkrn2os.2	4.16875	2.5348e-06
ENSDARG00000003146	si:dkey-27m7.4	4.16609	0.0475569
ENSDARG00000011701	ctsll	4.1612	0.000285777
ENSDARG00000021389	jag2b	4.1611	0.0274357
ENSDARG00000078603	myo1hb	4.16013	0.0319778
ENSDARG00000099098	C1GALT1 (1 of many)	4.15676	0.00419989
ENSDARG00000090682	si:ch211-108c6.2	4.15191	0.0131125
ENSDARG00000014427	mxe	4.15067	0.000476215
ENSDARG00000046091	si:ch211-283g2.1	4.14773	0.0224045
ENSDARG00000069795	zgc:154058	4.14552	0.0212624
ENSDARG00000062017	fsd1	4.13569	0.00305654
ENSDARG00000062640	kcnh8	4.12467	0.0331943
ENSDARG00000070571	INAVA (1 of many)	4.1234	0.0032393
ENSDARG00000043012	napgb	4.11971	0.014535
ENSDARG00000013613	anxa13l	4.11321	0.0215168
ENSDARG00000079840	kcnma1a	4.11211	0.0116604
ENSDARG00000097806	CR376747.1	4.10845	0.0400824
ENSDARG00000021195	st8sia6	4.10795	0.0189389
ENSDARG00000069292	acot16	4.10426	0.0222895
ENSDARG00000082399	CR354430.1	4.10364	0.00417777
ENSDARG00000044752	p2rx4a	4.10104	0.00743591
ENSDARG00000101908	rab3ip	4.09628	0.000364531
ENSDARG00000100360	si:ch211-125c23.3	4.08729	0.0186047
ENSDARG00000061797	zgc:154006	4.08674	0.030928
ENSDARG00000098222	ccbl2	4.08461	0.0166463
ENSDARG00000044718	vav2	4.08445	0.000178628
ENSDARG00000073866	tdp1	4.07989	9.95089e-06
ENSDARG00000045608	fam19a5b	4.07532	4.53396e-07
ENSDARG00000070344	or137-3	4.07419	0.0124905
ENSDARG00000102229	mapk8ip1a	4.07179	0.00013476
ENSDARG00000093484	si:dkey-95p16.2	4.06875	0.000162431
ENSDARG00000101858	DST	4.06793	0.00632826
ENSDARG00000015709	hsd17b12a	4.06743	0.0273598
ENSDARG00000091062	si:dkey-199k11.6	4.06254	1.50326e-05
ENSDARG00000006859	nkain1	4.06227	1.37872e-06
ENSDARG00000102482	zgc:165573	4.06107	1.58553e-06
ENSDARG00000104460	zgc:158654	4.05816	0.016104
ENSDARG00000100586	BX324007.2	4.05798	0.0319503
ENSDARG00000102066	ntn4	4.05553	0.0003998
ENSDARG00000063411	lrrc73	4.05528	0.0120548
ENSDARG00000096311	si:dkey-211g8.8	4.05416	0.0259412
ENSDARG00000020046	ahr1a	4.05387	0.00227539
ENSDARG00000036090	pard6gb	4.05285	0.0150811
ENSDARG00000037101	mtmr7a	4.05081	0.00149094
ENSDARG00000045444	fzd8a	4.04801	0.0496258
ENSDARG00000069701	lgi2b	4.04394	0.00537637
ENSDARG00000086985	klc4	4.04261	0.00212948
ENSDARG00000014113	wasla	4.03656	0.00596284
ENSDARG00000077726	nocta	4.03595	7.62015e-07
ENSDARG00000054978	kifc3	4.02618	0.00205806
ENSDARG00000100709	agxt2	4.02596	0.0476894
ENSDARG00000082716	AC024175.16	4.02348	0.00139889
ENSDARG00000087224	si:ch73-380n15.2	4.01833	0.0246746
ENSDARG00000027070	acbd4	4.01389	0.000545462
ENSDARG00000043271	morc3b	4.01371	0.041292
ENSDARG00000088711	lgals1l1	4.01347	0.0467139
ENSDARG00000041864	capn3a	4.01285	0.0100339
ENSDARG00000071355	si:ch211-197g15.7	4.01092	0.00437765
ENSDARG00000100935	CR847898.4	4.003	0.0332259
ENSDARG00000013000	ppfia2	4.00279	0.000214072
ENSDARG00000074563	gpr37a	4.00113	0.00182681
ENSDARG00000033978	nxn	3.98842	0.00270868
ENSDARG00000009961	rundc3b	3.98688	0.00268194
ENSDARG00000092243	BX005065.1	3.98467	0.00194944
ENSDARG00000089441	si:ch211-105c13.3	3.98376	0.0193551
ENSDARG00000019541	gpt2l	3.98131	0.0252855
ENSDARG00000092664	si:dkey-93m18.3	3.97079	0.0135774
ENSDARG00000000189	sema6e	3.96596	0.0130941
ENSDARG00000058218	fam151a	3.96514	0.00966878
ENSDARG00000018944	hoga1	3.95809	0.00013476
ENSDARG00000095120	CU570881.3	3.95206	1.64689e-06
ENSDARG00000092358	BX469930.1	3.94402	0.0391837
ENSDARG00000015611	rasl11b	3.93837	0.00363616
ENSDARG00000006093	cdk15	3.93813	0.00746199
ENSDARG00000090120	si:dkey-248g21.1	3.93434	0.0186047
ENSDARG00000097314	si:zfos-1714f5.3	3.93413	0.00295395
ENSDARG00000010630	hoxb6a	3.93261	0.00324364
ENSDARG00000098751	lzts3a	3.93037	0.0260652
ENSDARG00000069941	tdp2a	3.92555	0.0230306
ENSDARG00000001234	map4k2	3.92086	0.0120762
ENSDARG00000039697	shtn1	3.92052	0.0368105
ENSDARG00000075954	serpinh1a	3.91933	0.0300226
ENSDARG00000006849	asic2	3.91798	0.0306293
ENSDARG00000089831	si:dkey-207m2.4	3.91796	0.000991398
ENSDARG00000055534	grk7b	3.91235	0.000288941
ENSDARG00000044253	paqr3b	3.91197	0.00277035
ENSDARG00000054690	si:dkey-166k12.1	3.9086	0.000991398
ENSDARG00000007220	ncam1b	3.90858	0.0392243
ENSDARG00000098909	SHC3	3.90754	0.000701562
ENSDARG00000096853	BX572077.1	3.90464	0.0472068
ENSDARG00000032083	dpysl2b	3.9018	0.00438697
ENSDARG00000001873	phgdh	3.89484	2.36417e-06
ENSDARG00000003209	si:ch73-129a22.11	3.8919	0.0296789
ENSDARG00000028071	bmp1a	3.88644	0.00294595
ENSDARG00000102744	mgst3a	3.88616	0.000823943
ENSDARG00000003165	nr2f6b	3.88529	0.0333272
ENSDARG00000102825	olfm2b	3.88383	0.0493881
ENSDARG00000016160	gmpr	3.88085	0.00951491
ENSDARG00000057173	ifit8	3.87324	0.0197256
ENSDARG00000058716	cept1a	3.87273	0.000104662
ENSDARG00000006112	myof	3.87213	0.00127716
ENSDARG00000097946	CR354430.3	3.86933	0.0270867
ENSDARG00000068036	tmem119b	3.86333	0.0340679
ENSDARG00000036863	MYO1D	3.86238	0.0376304
ENSDARG00000036684	ndufa7	3.86233	2.54409e-05
ENSDARG00000031814	dhrs13b	3.86142	0.000926097
ENSDARG00000070396	serpinb1l2	3.86057	1.64689e-06
ENSDARG00000062693	nrxn3b	3.85966	0.0199482
ENSDARG00000061543	ccdc85b	3.85817	0.0136005
ENSDARG00000056078	rftn2	3.85349	0.00485738
ENSDARG00000046133	b3galnt2	3.85295	4.42202e-13
ENSDARG00000098284	ctxn1	3.84967	0.0200407
ENSDARG00000007369	tcf7l1b	3.84704	0.0114604
ENSDARG00000088561	CR450729.1	3.83893	0.0435141
ENSDARG00000014480	nr6a1b	3.83414	0.00781501
ENSDARG00000074684	zmp:0000000758	3.83352	0.0300414
ENSDARG00000079420	dpp4	3.83303	0.000732598
ENSDARG00000090344	il19l	3.83128	0.0213735
ENSDARG00000078854	tusc3	3.82924	1.57372e-06
ENSDARG00000020086	nuak1a	3.82772	0.0234043
ENSDARG00000089697	nfe2l2b	3.82769	4.88284e-05
ENSDARG00000020191	ppef1	3.82669	0.0260652
ENSDARG00000020328	plekha6	3.82664	0.0249095
ENSDARG00000024785	ctnna2	3.82348	0.00607351
ENSDARG00000000175	hoxb2a	3.82278	0.0178291
ENSDARG00000045141	aqp8a.1	3.82033	0.0290369
ENSDARG00000038159	tcf7l1a	3.82032	0.000665867
ENSDARG00000054931	ppp2r5b	3.81934	0.00481647
ENSDARG00000079097	tanc2a	3.81815	0.00449896
ENSDARG00000101707	si:ch211-156b7.4	3.81759	2.46041e-07
ENSDARG00000100990	nme3	3.81205	9.81883e-06
ENSDARG00000103648	znf536	3.80458	0.00835949
ENSDARG00000093487	BX908804.3	3.80208	0.00307862
ENSDARG00000061371	cdh18a	3.79872	0.00550884
ENSDARG00000100560	zfpm2b	3.79872	0.0295149
ENSDARG00000025595	agmo	3.79833	0.0332609
ENSDARG00000094535	BX957326.1	3.79659	0.00252926
ENSDARG00000004988	ppp3ca	3.79621	0.0301302
ENSDARG00000042637	tert	3.79171	0.000298644
ENSDARG00000038964	traf4b	3.79084	0.0111952
ENSDARG00000075007	chst2a	3.78593	3.53625e-06
ENSDARG00000077481	si:dkey-76k16.6	3.78173	3.55234e-05
ENSDARG00000045982	zmp:0000000629	3.77956	0.0233515
ENSDARG00000052734	hmgcra	3.77699	0.00481727
ENSDARG00000100167	CSDC2 (1 of many)	3.7764	0.0113805
ENSDARG00000009689	daam1b	3.7725	0.000971943
ENSDARG00000007825	map2k1	3.7714	0.0161432
ENSDARG00000070360	fam212aa	3.76943	0.0344042
ENSDARG00000039272	pls1	3.76786	0.0157432
ENSDARG00000070029	ehhadh	3.76416	4.72723e-06
ENSDARG00000035538	atp6v0a2a	3.76302	2.41476e-05
ENSDARG00000031299	dhrs11b	3.75254	0.0346222
ENSDARG00000029263	hoxb3a	3.75079	0.000892726
ENSDARG00000028628	gdap1l1	3.74825	2.53316e-05
ENSDARG00000081931	SNORA16	3.74722	0.0185115
ENSDARG00000037498	gria3b	3.7454	0.0447416
ENSDARG00000010266	igf2bp3	3.74137	0.00612021
ENSDARG00000095047	si:dkey-85k15.4	3.74123	0.00771876
ENSDARG00000091937	BX927308.1	3.74069	0.000579709
ENSDARG00000100234	BX511246.1	3.74042	0.0058239
ENSDARG00000052903	rtkn2b	3.73712	0.0359841
ENSDARG00000096548	CR925879.1	3.73348	0.0188839
ENSDARG00000042934	ctgfa	3.73217	0.0118107
ENSDARG00000100270	FP085414.1	3.72834	0.0473195
ENSDARG00000097574	CR847898.3	3.72792	0.0478117
ENSDARG00000039576	fstl1b	3.72791	0.0267761
ENSDARG00000058145	atp7b	3.72691	0.00796526
ENSDARG00000093591	si:ch211-282k23.2	3.72466	0.00880689
ENSDARG00000089172	PTPRM	3.71972	0.0474898
ENSDARG00000034409	pik3r3b	3.71967	4.65296e-05
ENSDARG00000029688	hsp70.1	3.71817	0.0252048
ENSDARG00000058154	znf385c	3.71806	0.0315842
ENSDARG00000033508	ctxn3	3.71462	0.0483756
ENSDARG00000101446	PCP4L1 (1 of many)	3.71374	0.0211631
ENSDARG00000001993	myhb	3.71135	0.0355639
ENSDARG00000054162	nfatc4	3.70784	0.0117352
ENSDARG00000035868	spire1a	3.70721	0.00918061
ENSDARG00000042485	foxd5	3.70699	0.0374928
ENSDARG00000058369	mex3b	3.70619	0.026606
ENSDARG00000061081	arpp21	3.70475	0.0292667
ENSDARG00000021442	cdh11	3.7034	0.0303486
ENSDARG00000015016	kif26ab	3.70213	0.0465965
ENSDARG00000099315	nsdhl	3.69602	0.00565688
ENSDARG00000098535	BX004823.1	3.69577	0.00176294
ENSDARG00000097964	arhgef33	3.69503	0.00502336
ENSDARG00000090564	PDZD4 (1 of many)	3.69375	0.0314046
ENSDARG00000062045	il1rapl1a	3.69369	1.03015e-05
ENSDARG00000043416	tnfaip2a	3.68971	0.0333515
ENSDARG00000074456	setd9	3.68822	3.59007e-05
ENSDARG00000002013	grb10a	3.686	0.00402998
ENSDARG00000035357	gnb2	3.68365	0.000105309
ENSDARG00000062323	adam23a	3.68352	0.0423335
ENSDARG00000052748	capn1b	3.679	0.00929299
ENSDARG00000055381	bambia	3.67771	0.00900467
ENSDARG00000014976	lims2	3.67641	0.020943
ENSDARG00000097137	CR753876.1	3.67492	0.00595215
ENSDARG00000103257	BX511078.2	3.67344	0.00277769
ENSDARG00000073869	pdzrn3b	3.6683	0.00677867
ENSDARG00000105389	mmel1	3.66727	0.00929299
ENSDARG00000093108	CT573344.1	3.66627	0.0107099
ENSDARG00000087714	si:ch211-226o13.1	3.66583	0.000940766
ENSDARG00000101762	fah	3.66483	0.00471753
ENSDARG00000061093	phldb1a	3.66281	0.0251187
ENSDARG00000030265	scdb	3.6628	0.0292192
ENSDARG00000014916	slc10a2	3.66255	0.0341204
ENSDARG00000035322	myh7bb	3.66234	0.0259288
ENSDARG00000026972	si:ch211-119o8.6	3.66221	0.0248758
ENSDARG00000043313	ank2b	3.66025	0.0192092
ENSDARG00000056108	ndufa4	3.65813	0.0229986
ENSDARG00000036773	s100s	3.65388	0.03241
ENSDARG00000009673	si:ch211-197g15.6	3.65332	0.000543633
ENSDARG00000062998	pglyrp2	3.65188	0.0453741
ENSDARG00000087844	plekhn1	3.64761	0.038267
ENSDARG00000097970	BX004769.1	3.64748	0.0314867
ENSDARG00000090833	igfbp6b	3.64425	0.0408248
ENSDARG00000098724	rgrb	3.64332	0.00901779
ENSDARG00000104380	si:dkey-238k10.2	3.64287	9.51221e-06
ENSDARG00000079293	gdpd4b	3.64243	0.0148868
ENSDARG00000100836	CR790380.1	3.64223	0.0180311
ENSDARG00000095283	si:dkeyp-2e4.3	3.6421	1.08163e-20
ENSDARG00000007743	il15l	3.64125	0.000213965
ENSDARG00000083593	SNORA54	3.64118	0.0208682
ENSDARG00000096045	si:ch73-263o4.4	3.63225	9.40692e-05
ENSDARG00000095608	si:dkey-57k2.6	3.631	0.00340799
ENSDARG00000093798	slx4	3.62694	0.000779936
ENSDARG00000035715	marcksl1b	3.62145	0.00144408
ENSDARG00000001169	hsd17b8	3.61972	2.75681e-08
ENSDARG00000013933	XRCC2	3.6194	0.00214518
ENSDARG00000060415	arhgef28	3.61813	0.000153539
ENSDARG00000095246	CU468920.1	3.61779	0.0308948
ENSDARG00000098215	BICD2 (1 of many)	3.61129	0.0353691
ENSDARG00000061635	myo5aa	3.60606	0.0221664
ENSDARG00000099351	igfbp1a	3.60602	0.0220725
ENSDARG00000056019	ttbk1a	3.60599	0.00020186
ENSDARG00000093532	si:dkey-230i18.2	3.60458	0.000117696
ENSDARG00000098912	CU633999.2	3.60285	0.0299401
ENSDARG00000052277	cabp2b	3.60064	0.0147514
ENSDARG00000103612	akt2l	3.5986	0.0227268
ENSDARG00000105480	FO681390.1	3.59597	0.0476604
ENSDARG00000104409	tnk2b	3.58376	0.00853167
ENSDARG00000100889	galnt18a	3.57963	0.0348674
ENSDARG00000021193	coro1cb	3.57865	2.95806e-06
ENSDARG00000036878	sh3bgrl2	3.57852	0.0414498
ENSDARG00000102369	st3gal2	3.57567	0.0154781
ENSDARG00000079307	TMEM269	3.57489	0.0464313
ENSDARG00000101735	chn1	3.57414	1.47538e-06
ENSDARG00000070045	celf4	3.57179	0.0406602
ENSDARG00000008192	pank1a	3.57114	0.0137672
ENSDARG00000042124	si:dkey-4e7.3	3.56624	0.000116035
ENSDARG00000028784	si:dkey-24p1.6	3.56384	0.0378331
ENSDARG00000076826	dpp6a	3.56359	0.0245007
ENSDARG00000070702	s100v2	3.56346	0.00645442
ENSDARG00000097746	si:rp71-77l1.1	3.56318	0.0109714
ENSDARG00000029112	gem	3.56253	0.00120761
ENSDARG00000070110	opn5	3.56064	0.0332574
ENSDARG00000096312	BX957317.2	3.55852	0.00146054
ENSDARG00000101217	fam78aa	3.5576	0.0206057
ENSDARG00000100366	si:dkey-102m7.3	3.53342	5.01568e-05
ENSDARG00000097209	cox8b	3.5332	0.00628171
ENSDARG00000102558	pde6h	3.53225	0.0148979
ENSDARG00000032077	BX323082.1	3.53133	0.00368506
ENSDARG00000043569	dram2a	3.52799	0.00167492
ENSDARG00000097774	CR387996.1	3.52632	0.00280007
ENSDARG00000060452	sdk2b	3.51863	0.000747737
ENSDARG00000061810	si:dkey-110c1.10	3.51734	0.0301379
ENSDARG00000058444	snx6	3.51719	3.78409e-11
ENSDARG00000098580	CU207221.1	3.51708	0.0123465
ENSDARG00000044511	etv5b	3.51256	0.0188503
ENSDARG00000079525	slc39a5	3.5102	0.0244772
ENSDARG00000094400	si:dkey-199f5.6	3.50703	0.00915882
ENSDARG00000033099	kif7	3.50411	0.0149474
ENSDARG00000026484	rab15	3.50017	0.0406825
ENSDARG00000005645	robo3	3.49982	0.0367511
ENSDARG00000090575	CABZ01058333.1	3.49499	9.81883e-06
ENSDARG00000098455	CABZ01063757.1	3.48835	0.0318999
ENSDARG00000079762	si:dkey-253d23.4	3.48615	0.0408974
ENSDARG00000074728	mfsd9	3.48056	0.00316569
ENSDARG00000104244	twsg1a	3.48014	0.0367511
ENSDARG00000016837	glipr2l	3.47827	0.038408
ENSDARG00000098368	aplp1	3.47608	0.0207834
ENSDARG00000088775	CABZ01059406.1	3.46814	0.000562062
ENSDARG00000086838	itga2.3	3.46372	0.0088394
ENSDARG00000077327	ano11	3.46041	0.019111
ENSDARG00000078572	stox2b	3.45983	0.00546472
ENSDARG00000055897	zgc:154093	3.45405	0.0260049
ENSDARG00000075990	acap3a	3.45181	0.00380856
ENSDARG00000099129	phlda1	3.44862	0.0110491
ENSDARG00000055052	map2	3.4471	0.0409319
ENSDARG00000092021	CR513782.1	3.44577	0.022716
ENSDARG00000086374	isg15	3.44469	0.000452374
ENSDARG00000061191	plekho1a	3.44093	0.0379779
ENSDARG00000102636	zgc:73340	3.44087	0.0328663
ENSDARG00000037455	ugt8	3.43661	0.0124024
ENSDARG00000099113	UNC13B	3.43296	3.9486e-05
ENSDARG00000051962	mmp15a	3.43137	0.0495076
ENSDARG00000056427	auts2a	3.42823	0.0498649
ENSDARG00000076440	btbd6a	3.42682	0.0093132
ENSDARG00000094747	si:ch211-197g15.6	3.42301	0.0199964
ENSDARG00000093538	CR450686.1	3.4224	0.0159506
ENSDARG00000094492	si:ch211-284e13.12	3.42216	0.0138082
ENSDARG00000094887	si:ch211-170d8.2	3.41755	0.0198385
ENSDARG00000091349	plekhd1	3.41739	0.0110374
ENSDARG00000077717	rpl29	3.41595	1.84049e-05
ENSDARG00000092035	si:ch211-156j16.1	3.41484	0.0305545
ENSDARG00000098458	RPL37A	3.40937	4.90311e-05
ENSDARG00000100464	si:dkey-193i10.1	3.40134	4.14838e-05
ENSDARG00000003779	ctnnd2b	3.39947	0.0116479
ENSDARG00000103952	CABZ01054392.2	3.39896	0.0439053
ENSDARG00000018206	nck2a	3.39741	0.0328657
ENSDARG00000038028	ndufa6	3.39366	0.000105309
ENSDARG00000086853	dpyda.3	3.39224	7.19083e-05
ENSDARG00000079286	bcr	3.38297	0.00250531
ENSDARG00000099724	relt	3.37863	1.64689e-06
ENSDARG00000077545	si:dkey-16p21.7	3.37818	0.00185667
ENSDARG00000097169	si:ch73-330k17.3	3.374	0.0104663
ENSDARG00000068787	slc6a17	3.37009	0.00649973
ENSDARG00000079216	dpep2	3.3689	0.029149
ENSDARG00000070266	spock3	3.36713	0.0273152
ENSDARG00000075673	arhgap21b	3.36563	1.72667e-05
ENSDARG00000043465	atp6v1b2	3.3497	0.0359841
ENSDARG00000016749	slco1c1	3.34656	0.00304576
ENSDARG00000086840	si:ch211-266k8.4	3.34628	0.000435232
ENSDARG00000102889	2018-09-15	3.34482	0.00867996
ENSDARG00000022763	hpcal1	3.34468	0.000421423
ENSDARG00000044016	myo6a	3.34464	1.4758e-05
ENSDARG00000068926	si:ch211-137a8.2	3.33755	0.00538194
ENSDARG00000061051	brinp3a.2	3.3366	0.0187836
ENSDARG00000069339	tbc1d24	3.33221	0.00389839
ENSDARG00000022085	si:dkey-34e4.1	3.33189	0.0453891
ENSDARG00000087575	zmp:0000000912	3.33053	0.0260623
ENSDARG00000043095	kctd6a	3.32949	0.00392395
ENSDARG00000041720	arpc5la	3.32665	0.00636473
ENSDARG00000053620	ebi3	3.32443	0.0331782
ENSDARG00000091997	si:ch211-284e13.11	3.32338	0.0252579
ENSDARG00000099838	CABZ01113373.1	3.32327	0.0306351
ENSDARG00000096397	BX511272.1	3.32293	0.0134947
ENSDARG00000071709	ppp1r9bb	3.32207	0.015489
ENSDARG00000008407	tspan7b	3.32184	0.0163966
ENSDARG00000097445	si:dkey-195m11.8	3.32071	0.0166463
ENSDARG00000089190	tanc1b	3.31837	0.0200074
ENSDARG00000077690	mb21d2	3.31801	0.0116387
ENSDARG00000086831	zmp:0000001228	3.31587	0.00263559
ENSDARG00000030376	grin2bb	3.31124	0.036476
ENSDARG00000087745	lrrc38b	3.3111	0.0432126
ENSDARG00000075282	irs2b	3.3086	0.00841138
ENSDARG00000031150	gba3	3.30838	0.0157593
ENSDARG00000071377	hsd11b1la	3.30234	0.0130677
ENSDARG00000075487	si:ch211-267e7.3	3.30218	0.0170975
ENSDARG00000027112	ephb4b	3.30203	0.0423844
ENSDARG00000070809	znf516	3.30094	0.0432126
ENSDARG00000035120	GLDC	3.29995	0.00957221
ENSDARG00000051957	selm	3.29688	1.60475e-07
ENSDARG00000042557	rnf144ab	3.29447	0.0188839
ENSDARG00000061844	si:dkey-38p12.3	3.29206	0.0328903
ENSDARG00000041811	rps25	3.29058	0.000109443
ENSDARG00000067975	atpif1a	3.28698	7.53409e-05
ENSDARG00000089901	si:ch211-261n11.8	3.28665	0.00852557
ENSDARG00000096216	si:ch211-162i8.7	3.28404	0.0118107
ENSDARG00000088810	prox1b	3.28214	1.57066e-05
ENSDARG00000045797	si:ch211-68a17.7	3.28141	5.00973e-09
ENSDARG00000097274	CU929145.3	3.27473	0.0160416
ENSDARG00000098348	znf326	3.27302	0.0485426
ENSDARG00000096982	BX957326.2	3.27261	0.0118107
ENSDARG00000094846	BX936461.1	3.26013	0.0003304
ENSDARG00000052396	pkz	3.2556	8.303e-06
ENSDARG00000036245	sb:cb649	3.25525	0.0107041
ENSDARG00000085485	SNORA26	3.25351	0.00476848
ENSDARG00000104100	bmpr1ba	3.2477	0.0458009
ENSDARG00000009653	lhfpl2a	3.24769	0.00127818
ENSDARG00000042840	eml1	3.24713	0.0221301
ENSDARG00000023290	fabp3	3.24629	0.000245892
ENSDARG00000030357	zgc:66313	3.24286	0.00226929
ENSDARG00000010083	rbfox3a	3.23576	0.0401139
ENSDARG00000002210	stk25a	3.2335	0.00437765
ENSDARG00000076179	ngef	3.23331	0.040035
ENSDARG00000105417	CU695207.1	3.23021	0.000453713
ENSDARG00000007808	zdhhc16a	3.22892	9.43309e-09
ENSDARG00000036232	trpm7	3.22795	0.000254116
ENSDARG00000099014	fxyd1	3.22705	0.0252846
ENSDARG00000097793	si:ch211-33e4.3	3.22601	0.0194823
ENSDARG00000091119	fbxo40.2	3.22149	0.0414498
ENSDARG00000011582	sox5	3.21791	0.000517709
ENSDARG00000034907	paqr7b	3.21716	0.0111735
ENSDARG00000104419	podxl2	3.21519	0.0409289
ENSDARG00000098802	map7d1a	3.21183	0.0243544
ENSDARG00000013843	sept5a	3.20728	0.000942232
ENSDARG00000094232	BX908395.1	3.20607	0.0228088
ENSDARG00000027589	fzd7b	3.20263	0.0497988
ENSDARG00000059247	tmem54a	3.20148	0.0447596
ENSDARG00000074384	slc12a8	3.1992	0.0185512
ENSDARG00000014545	golim4b	3.19386	0.0264368
ENSDARG00000083937	SNORA65	3.19299	0.0307376
ENSDARG00000039007	eno3	3.19287	0.00371935
ENSDARG00000056753	dctn1b	3.18785	0.00982983
ENSDARG00000005679	trip10a	3.18355	0.00794878
ENSDARG00000102820	cib2	3.1832	0.0160705
ENSDARG00000087193	prrg2	3.18249	0.0451235
ENSDARG00000092883	si:dkey-193b15.5	3.18184	0.00675262
ENSDARG00000094328	si:dkey-93n13.1	3.18163	3.14618e-06
ENSDARG00000094185	AL954149.2	3.17899	0.000889407
ENSDARG00000006120	tbx2b	3.17684	0.00336053
ENSDARG00000017775	atp5g3a	3.17501	5.79865e-05
ENSDARG00000017049	adsl	3.17067	2.37056e-05
ENSDARG00000095390	BX537288.2	3.16954	0.00109578
ENSDARG00000044809	fpgs	3.16814	2.0991e-13
ENSDARG00000074540	gpr63	3.16358	0.00530675
ENSDARG00000020656	prkg1a	3.16341	0.0495076
ENSDARG00000097237	BX005012.4	3.16234	5.79865e-05
ENSDARG00000042641	cyp51	3.15776	0.0145198
ENSDARG00000053204	snx22	3.1569	0.00969031
ENSDARG00000005095	glcea	3.15496	0.0208579
ENSDARG00000029402	sort1a	3.15465	0.0294078
ENSDARG00000040553	tmem97	3.15465	6.66305e-05
ENSDARG00000012986	adal	3.15346	4.09782e-08
ENSDARG00000002587	dpysl3	3.15229	0.0415744
ENSDARG00000092033	si:dkey-239h2.3	3.15191	0.00257665
ENSDARG00000025601	trim35-14	3.15085	0.0268248
ENSDARG00000056725	hmgb3a	3.14961	0.0118107
ENSDARG00000032238	dnm3a	3.14689	0.038645
ENSDARG00000087749	ccser2a	3.14562	0.000531377
ENSDARG00000103775	THBS1 (1 of many)	3.14114	0.0447228
ENSDARG00000091841	si:cabz01071909.2	3.13926	0.0124425
ENSDARG00000039436	il13ra2	3.13719	0.00194139
ENSDARG00000070516	si:dkeyp-52c3.2	3.1307	0.0424352
ENSDARG00000004167	zgc:110366	3.12947	2.09052e-05
ENSDARG00000023318	fmn2a	3.12741	0.0106139
ENSDARG00000042948	dnajc5aa	3.12596	0.0122763
ENSDARG00000102226	gpr19	3.12298	0.000630724
ENSDARG00000061732	raph1b	3.12275	0.00951903
ENSDARG00000030514	acsl1a	3.12214	9.6107e-05
ENSDARG00000016733	psat1	3.11564	4.21071e-05
ENSDARG00000096978	CU972512.1	3.11448	0.0308043
ENSDARG00000088073	fam110b	3.11428	0.0104653
ENSDARG00000042484	tle2	3.11424	0.00242056
ENSDARG00000036875	rps12	3.11341	7.19083e-05
ENSDARG00000056653	fhl1b	3.11251	0.041292
ENSDARG00000003244	gbp3	3.11027	0.000181523
ENSDARG00000056619	arhgap42a	3.11019	0.027479
ENSDARG00000045870	plekha5	3.1098	0.0015442
ENSDARG00000092623	BX322665.1	3.10939	0.0248527
ENSDARG00000105344	pkd1l2a	3.10588	0.0169626
ENSDARG00000102733	emc4	3.10537	0.000342213
ENSDARG00000100588	rpl36	3.10271	4.69047e-05
ENSDARG00000074030	myt1a	3.10109	0.00370808
ENSDARG00000006413	rpl38	3.10106	5.6055e-05
ENSDARG00000037000	fkbp11	3.09732	0.0319992
ENSDARG00000028159	tead1a	3.0871	0.0204082
ENSDARG00000005274	rad52	3.08469	0.0115225
ENSDARG00000037932	lin7b	3.08259	0.00103649
ENSDARG00000045661	irf7	3.07684	0.000185862
ENSDARG00000086453	cx52.9	3.06239	0.0052523
ENSDARG00000101951	CABZ01079721.1	3.05608	0.0182092
ENSDARG00000092950	BX294379.1	3.05384	0.000500465
ENSDARG00000097737	si:dkey-188h10.3	3.04935	0.00170934
ENSDARG00000045230	cox6b1	3.04907	0.00452236
ENSDARG00000067851	lcn15	3.04582	0.0116578
ENSDARG00000090213	rheb	3.04433	2.4147e-07
ENSDARG00000041703	rrbp1b	3.04393	0.00951491
ENSDARG00000040002	pnpla7b	3.04212	0.0219449
ENSDARG00000016584	rgs7a	3.04119	0.0309301
ENSDARG00000024548	cryba4	3.04074	0.00424823
ENSDARG00000074518	tmem17	3.03863	5.01057e-05
ENSDARG00000098592	zgc:92140	3.03812	0.00250164
ENSDARG00000013863	fam133b	3.03685	6.32769e-06
ENSDARG00000069970	lingo2b	3.0302	0.0429548
ENSDARG00000088390	nme4	3.02829	0.0413806
ENSDARG00000087762	rab27b	3.02515	0.0372239
ENSDARG00000057743	si:dkey-10f21.4	3.01926	0.0243219
ENSDARG00000103290	CABZ01085924.1	3.01313	0.0260294
ENSDARG00000093926	CR855277.3	3.00682	0.0137589
ENSDARG00000091667	si:dkey-234i14.3	3.00536	0.0251689
ENSDARG00000056150	rbms2b	3.00213	0.0192228
ENSDARG00000102317	rpl26	3.00094	0.000654447
ENSDARG00000024694	myo1b	3.00076	0.0457153
ENSDARG00000036456	anxa4	2.99923	6.98374e-11
ENSDARG00000023627	ggps1	2.99845	0.000206945
ENSDARG00000071562	mtus1a	2.99369	0.0193747
ENSDARG00000091683	cnrip1a	2.9926	0.00189702
ENSDARG00000070723	ndufa9a	2.99075	0.00012902
ENSDARG00000003169	magi1b	2.9891	0.0280284
ENSDARG00000079486	fam20a	2.98846	0.0398047
ENSDARG00000102878	mapre3b	2.98655	0.0110805
ENSDARG00000093936	si:dkeyp-1h4.6	2.98429	0.0215792
ENSDARG00000086628	stk19	2.98303	5.25097e-06
ENSDARG00000017266	scml4	2.98159	0.0230709
ENSDARG00000044968	vcla	2.98121	0.0497303
ENSDARG00000079382	hdx	2.97979	1.34582e-06
ENSDARG00000101695	si:dkey-26m3.3	2.97811	0.000213191
ENSDARG00000040864	si:dkey-286j15.1	2.9718	0.00430855
ENSDARG00000091317	hunk	2.97083	0.0309498
ENSDARG00000059596	clip2	2.97026	0.0250882
ENSDARG00000100555	aqp11	2.9656	0.0293336
ENSDARG00000097266	AL954322.3	2.96407	0.0407271
ENSDARG00000012138	sgce	2.96284	0.0423335
ENSDARG00000098497	hrasa	2.95984	3.12701e-05
ENSDARG00000103028	CABZ01052487.1	2.95825	0.038754
ENSDARG00000009941	erc1a	2.95707	0.0367751
ENSDARG00000093594	CR536604.1	2.95649	0.00207883
ENSDARG00000069790	dynll2a	2.95567	0.0235759
ENSDARG00000079281	TESK1 (1 of many)	2.95552	0.00576114
ENSDARG00000016835	tcirg1a	2.95456	0.00209587
ENSDARG00000019312	rab39ba	2.95348	0.0252855
ENSDARG00000074345	si:ch211-214b16.4	2.95175	0.000186185
ENSDARG00000095139	CR388373.2	2.94918	0.0405524
ENSDARG00000097652	si:dkey-234i14.2	2.94858	0.0179666
ENSDARG00000044420	dnajc19	2.94335	1.68646e-07
ENSDARG00000104339	FQ377629.1	2.94281	0.00814412
ENSDARG00000036636	ebpl	2.93842	0.00339754
ENSDARG00000044525	pparda	2.93736	0.0435464
ENSDARG00000021864	rplp1	2.93665	0.000367676
ENSDARG00000095556	CR318588.4	2.93531	0.000703965
ENSDARG00000090568	mrpl52	2.93459	0.000181523
ENSDARG00000071090	actn2b	2.92859	0.0188761
ENSDARG00000076106	ftr43	2.92617	0.00880689
ENSDARG00000086365	BX004816.3	2.9251	0.00161324
ENSDARG00000079815	lyrm7	2.92415	8.98483e-08
ENSDARG00000018004	nkx2.5	2.92213	0.0104327
ENSDARG00000087364	si:ch73-140j24.4	2.92152	0.0244906
ENSDARG00000060796	slc20a2	2.92135	0.00577142
ENSDARG00000052103	dtymk	2.91658	0.000138428
ENSDARG00000099104	rpl24	2.9165	0.00111762
ENSDARG00000101048	FQ790208.1	2.91493	0.00265282
ENSDARG00000095347	si:dkeyp-72h1.1	2.91196	0.0315267
ENSDARG00000080630	AC024175.6	2.90504	0.0350253
ENSDARG00000014490	tac1	2.90464	0.0298037
ENSDARG00000021984	ndufa2	2.90341	7.3298e-05
ENSDARG00000009014	col11a1b	2.89864	0.0147254
ENSDARG00000068193	tmem44	2.89814	0.0342401
ENSDARG00000008100	slc7a10a	2.89464	0.00317689
ENSDARG00000102748	CABZ01074745.1	2.89194	1.22555e-08
ENSDARG00000073711	mmrn2b	2.89185	0.000308974
ENSDARG00000041621	bbs2	2.8886	2.17118e-08
ENSDARG00000042962	dgcr2	2.88627	0.0012083
ENSDARG00000012019	glra1	2.88328	0.0131453
ENSDARG00000006299	arhgef7a	2.88177	1.79821e-12
ENSDARG00000035957	gmnn	2.87803	0.00251541
ENSDARG00000097342	AL845550.1	2.87585	0.0319422
ENSDARG00000059809	caska	2.87495	0.000107804
ENSDARG00000035028	lpcat4	2.87213	0.0171484
ENSDARG00000061421	BRSK2 (1 of many)	2.87128	0.019992
ENSDARG00000040649	prickle1a	2.86795	0.0389985
ENSDARG00000036316	rpl39	2.86717	0.000579699
ENSDARG00000070437	rpl22	2.8665	0.000118912
ENSDARG00000077721	knop1	2.86569	0.000102437
ENSDARG00000055525	lgalslb	2.86403	0.00220822
ENSDARG00000034105	mtus1b	2.8628	0.0124464
ENSDARG00000033140	desi1a	2.85981	1.29372e-05
ENSDARG00000035837	zgc:153595	2.85726	0.000247278
ENSDARG00000011600	epha4b	2.85703	0.0131709
ENSDARG00000022895	mcf2a	2.85627	0.0156892
ENSDARG00000100132	CU929402.1	2.85562	0.0284539
ENSDARG00000029795	fam213b	2.85512	0.000547132
ENSDARG00000034291	rpl37	2.85454	0.000258502
ENSDARG00000051731	faap24	2.85394	0.00179413
ENSDARG00000029472	mllt4a	2.85218	0.0205728
ENSDARG00000076659	cdca7b	2.85182	1.35179e-06
ENSDARG00000073699	col9a1a	2.84716	0.0027564
ENSDARG00000010862	amt	2.84662	0.00230399
ENSDARG00000103699	ptpn13	2.84517	0.00814412
ENSDARG00000070845	si:dkey-56d12.4	2.84243	0.00820972
ENSDARG00000053405	sord	2.83879	0.00129016
ENSDARG00000005525	acy3.2	2.83541	0.00149511
ENSDARG00000027182	rnf25	2.83469	0.00307782
ENSDARG00000092895	si:dkey-188i13.11	2.83342	8.18029e-05
ENSDARG00000092124	cox14	2.8323	4.97741e-06
ENSDARG00000039483	si:dkey-51a16.9	2.83212	0.0490334
ENSDARG00000046157	RPS17 (1 of many)	2.83026	0.00136734
ENSDARG00000036329	ndufa1	2.82944	4.16903e-06
ENSDARG00000101437	BX511010.2	2.82689	0.0135529
ENSDARG00000011926	tpgs2	2.82617	0.0245007
ENSDARG00000059125	prkacbb	2.82149	0.00901125
ENSDARG00000101139	agpat2	2.8212	0.000229215
ENSDARG00000074622	myo5ab	2.81999	0.00286905
ENSDARG00000052950	arhgap23a	2.8155	0.0259915
ENSDARG00000090169	si:dkey-1f1.3	2.81357	0.0102929
ENSDARG00000031345	si:dkey-40c11.1	2.81155	0.0273598
ENSDARG00000043360	dph3	2.80775	0.00134259
ENSDARG00000061804	si:ch211-194e15.5	2.80018	0.0142758
ENSDARG00000044562	cycsb	2.79899	0.00110797
ENSDARG00000019302	mid1ip1b	2.79865	1.90406e-06
ENSDARG00000098600	pithd1	2.79728	1.83965e-05
ENSDARG00000094712	BX294165.2	2.79617	0.0406558
ENSDARG00000057417	nudt13	2.7948	0.0212335
ENSDARG00000030053	eef1db	2.79291	0.00158399
ENSDARG00000099412	bcan	2.79216	0.0345333
ENSDARG00000043404	rpp21	2.79119	0.000191298
ENSDARG00000019233	nln	2.79079	0.0207876
ENSDARG00000009610	rgs12a	2.78847	0.0115966
ENSDARG00000041910	znf512	2.78754	0.000105309
ENSDARG00000074546	si:ch211-213a13.2	2.78722	2.13216e-11
ENSDARG00000015064	esrrd	2.782	0.0434821
ENSDARG00000012390	kcnk5b	2.78192	0.030595
ENSDARG00000092425	BX677668.2	2.78131	0.00164144
ENSDARG00000038770	zgc:103625	2.77988	0.00313348
ENSDARG00000020493	lgi1a	2.77832	0.000300749
ENSDARG00000077461	dhx32a	2.77736	0.0172053
ENSDARG00000075709	ndufb3	2.77526	0.000264098
ENSDARG00000010160	rps15a	2.77329	0.000692115
ENSDARG00000071015	pbxip1a	2.77299	0.00592168
ENSDARG00000013976	anxa13	2.76709	0.0472298
ENSDARG00000010244	rpl22l1	2.76702	0.00793518
ENSDARG00000077428	camta1a	2.76521	0.0455636
ENSDARG00000026704	ftr72	2.76128	0.0204938
ENSDARG00000035860	rps28	2.75931	0.000193341
ENSDARG00000070914	dusp6	2.75678	0.0188886
ENSDARG00000092341	AL590150.2	2.75527	0.0284371
ENSDARG00000031657	fahd1	2.7538	0.00582712
ENSDARG00000086579	si:ch1073-147h9.1	2.74792	0.000851419
ENSDARG00000021566	CABZ01086806.1	2.7472	0.00594396
ENSDARG00000096317	CU571254.1	2.74667	0.015309
ENSDARG00000036070	znrd1	2.74577	9.99962e-05
ENSDARG00000059510	coq2	2.74571	0.000255369
ENSDARG00000025859	lmf2b	2.74437	2.46411e-05
ENSDARG00000101800	CABZ01088271.1	2.74277	7.42258e-08
ENSDARG00000102861	LMF1	2.74255	7.37645e-18
ENSDARG00000011785	tbx6	2.73816	0.0392609
ENSDARG00000053205	ppfia4	2.73282	0.0414498
ENSDARG00000053457	rpl23	2.7319	0.000799612
ENSDARG00000075444	cgref1	2.7315	0.00725655
ENSDARG00000104583	CABZ01111915.1	2.72698	6.00613e-05
ENSDARG00000022232	ppan	2.72591	0.00157544
ENSDARG00000045296	myeov2	2.7253	1.70412e-08
ENSDARG00000053217	cox7a2a	2.72305	0.000351724
ENSDARG00000079467	si:ch73-15b2.5	2.7229	0.0132653
ENSDARG00000018334	rpl35	2.72126	0.000662814
ENSDARG00000029928	ap3m1	2.71981	0.00102708
ENSDARG00000095682	BX537103.1	2.71944	0.0351915
ENSDARG00000077489	lrfn2b	2.71819	0.0351754
ENSDARG00000100482	pmt	2.7179	0.039543
ENSDARG00000039020	fbxo5	2.71745	0.0168812
ENSDARG00000100096	CU855936.1	2.71708	0.00217888
ENSDARG00000012972	cfl1l	2.71451	0.0496258
ENSDARG00000104316	CABZ01078055.1	2.70415	0.00013324
ENSDARG00000006316	rpl23a	2.70119	0.000454729
ENSDARG00000004753	mylkb	2.70034	0.0349677
ENSDARG00000096118	ost4	2.69894	1.02058e-05
ENSDARG00000098476	si:dkey-113d16.9	2.69684	0.0127377
ENSDARG00000095826	smdt1a	2.6968	0.0422033
ENSDARG00000104668	plxna1b	2.69634	0.0414498
ENSDARG00000098029	si:ch211-129o18.4	2.69264	0.0178139
ENSDARG00000071426	lrrc59	2.69211	6.13052e-05
ENSDARG00000088232	shisa2b	2.68802	0.0463218
ENSDARG00000035470	sh3glb2b	2.68802	1.40773e-05
ENSDARG00000007171	aig1	2.68703	0.0135302
ENSDARG00000042116	trim35-40	2.68687	0.000877233
ENSDARG00000098140	ankrd13d	2.68582	0.00123814
ENSDARG00000097507	BX324164.4	2.68384	0.0163053
ENSDARG00000031587	flvcr1	2.68097	0.0463862
ENSDARG00000039347	rps24	2.67813	0.000266604
ENSDARG00000067996	csk	2.67785	0.0317202
ENSDARG00000024416	twistnb	2.67772	0.000103604
ENSDARG00000013224	phc2b	2.67699	0.0186714
ENSDARG00000041400	ndufa3	2.6747	0.000207927
ENSDARG00000063218	ppm1la	2.66488	0.00225152
ENSDARG00000096645	si:ch211-131k2.2	2.66388	0.0100199
ENSDARG00000006290	ndufs5	2.66054	0.000169059
ENSDARG00000089303	BX572619.1	2.65742	0.000589874
ENSDARG00000080675	si:dkey-71b5.7	2.65616	0.028787
ENSDARG00000044380	rbmx2	2.65549	1.45081e-06
ENSDARG00000036501	rab39bb	2.65416	0.0279358
ENSDARG00000023532	pinx1	2.65386	0.000425159
ENSDARG00000004130	mvk	2.65312	2.41428e-06
ENSDARG00000098908	CU062501.1	2.653	0.00202825
ENSDARG00000092775	BX640547.1	2.65	0.00725564
ENSDARG00000051934	kxd1	2.64895	5.94109e-05
ENSDARG00000058105	rpl36a	2.64336	0.000862446
ENSDARG00000004588	sox4a	2.63868	0.0097099
ENSDARG00000057556	rpl17	2.63809	0.00317412
ENSDARG00000099913	snrnp35	2.63741	0.000517148
ENSDARG00000045945	syn2a	2.6373	0.0378125
ENSDARG00000038847	gins3	2.63725	0.00024553
ENSDARG00000103433	rpl14	2.63447	0.000968749
ENSDARG00000090478	tmem238b	2.63411	0.0387763
ENSDARG00000075730	dnph1	2.63391	0.0127547
ENSDARG00000098667	grin3bb	2.62987	0.016084
ENSDARG00000071211	zgc:112255	2.62941	0.000771089
ENSDARG00000070849	rps15	2.62827	0.00101746
ENSDARG00000011201	rplp2l	2.62709	0.000831111
ENSDARG00000090612	FO904898.3	2.62619	0.0249229
ENSDARG00000099022	faua	2.6189	0.000907313
ENSDARG00000026834	cdr2l	2.61588	0.0203559
ENSDARG00000019951	sec62	2.61577	1.7875e-07
ENSDARG00000092636	AL935295.1	2.61496	0.0463969
ENSDARG00000076182	stat1b	2.61394	0.0487934
ENSDARG00000086691	dnajc12	2.61142	0.00643651
ENSDARG00000034718	tfpia	2.61095	0.0273306
ENSDARG00000093386	si:dkeyp-82a1.1	2.60986	0.0296558
ENSDARG00000003576	klhl32	2.60977	0.0323395
ENSDARG00000079802	aanat2	2.60919	0.0104663
ENSDARG00000092677	coa6	2.60863	0.00144178
ENSDARG00000086259	CU469420.1	2.60836	0.0330658
ENSDARG00000062173	camsap2a	2.60636	0.0452906
ENSDARG00000097441	CU855930.2	2.60582	0.00502411
ENSDARG00000100731	SLC27A2 (1 of many)	2.60425	0.0394488
ENSDARG00000099312	jpt1b	2.60374	0.0163053
ENSDARG00000098941	CU856520.1	2.60249	0.00125372
ENSDARG00000088030	rpl35a	2.59909	0.000927341
ENSDARG00000084772	5S_rRNA	2.59773	0.00954811
ENSDARG00000015128	rpl27	2.59346	0.0016855
ENSDARG00000100392	rps18	2.59237	0.000607989
ENSDARG00000091754	CHCHD5	2.59199	0.00118167
ENSDARG00000026170	hps1	2.59057	0.00206813
ENSDARG00000077357	lrrc61	2.58984	0.0218941
ENSDARG00000057010	si:dkey-154b15.1	2.58941	0.000701562
ENSDARG00000094899	si:ch1073-143l10.2	2.58553	0.00871375
ENSDARG00000087674	si:ch1073-127d16.1	2.58011	0.00522998
ENSDARG00000041232	rps29	2.57694	0.000138635
ENSDARG00000096517	CU611036.2	2.57597	0.0305475
ENSDARG00000060457	pmp22b	2.57564	0.0333515
ENSDARG00000075685	tlr7	2.57465	0.0439029
ENSDARG00000029296	NEXMIF	2.57428	0.0326799
ENSDARG00000094833	coa5	2.57309	2.48884e-06
ENSDARG00000003512	anks1b	2.57307	0.0456314
ENSDARG00000046098	ebp	2.5722	0.0261249
ENSDARG00000089715	si:cabz01054394.7	2.57041	0.022103
ENSDARG00000104373	si:zfos-932h1.2	2.56637	0.0130633
ENSDARG00000013784	zgc:77158	2.56627	0.0238422
ENSDARG00000011581	si:dkey-23k10.5	2.56432	0.0189833
ENSDARG00000104358	CLASP1 (1 of many)	2.56155	0.019423
ENSDARG00000004840	rassf1	2.56078	2.65088e-05
ENSDARG00000095427	FP101887.1	2.55832	0.00951491
ENSDARG00000078058	dip2a	2.5528	0.0134203
ENSDARG00000099381	si:dkey-27n6.1	2.5514	0.00484012
ENSDARG00000103283	si:dkey-238o14.7	2.54713	0.00818231
ENSDARG00000052011	rrad	2.54683	0.0333272
ENSDARG00000069425	hsbp1a	2.54587	0.00199016
ENSDARG00000099336	mvda	2.5456	0.000759931
ENSDARG00000070676	ifnphi3	2.54028	0.0238204
ENSDARG00000075616	polr2k	2.53948	2.84519e-08
ENSDARG00000004415	tcf7l2	2.53912	0.0270066
ENSDARG00000103099	EARS2	2.53784	0.000248666
ENSDARG00000055475	rps27.2	2.53557	0.000988765
ENSDARG00000018061	neil1	2.53542	1.53789e-06
ENSDARG00000095897	atp5e	2.53254	0.000459268
ENSDARG00000053365	rpl31	2.53171	0.00399137
ENSDARG00000023298	rps27.1	2.53103	0.00123814
ENSDARG00000078212	zgc:165515	2.52945	0.00560394
ENSDARG00000035909	mfsd2ab	2.52362	0.00380575
ENSDARG00000076339	cln5	2.51911	0.00441696
ENSDARG00000052182	rbfox2	2.51881	0.0370871
ENSDARG00000093761	si:ch211-250k18.7	2.51653	0.00235835
ENSDARG00000075034	raver2	2.51517	0.0159208
ENSDARG00000078446	ftr07	2.51244	0.0449913
ENSDARG00000071589	si:dkey-253d23.2	2.51022	0.00265044
ENSDARG00000063021	rpain	2.50972	0.00746395
ENSDARG00000041372	zgc:136564	2.50941	0.00672519
ENSDARG00000059244	arfip2a	2.50787	0.000411765
ENSDARG00000090462	mrpl20	2.50718	3.37636e-10
ENSDARG00000067661	ftr80	2.50446	0.0192228
ENSDARG00000011961	csrp2	2.50173	7.89167e-08
ENSDARG00000040070	coil	2.50002	0.000676228
ENSDARG00000054818	rpl32	2.49901	0.000777268
ENSDARG00000058631	CABZ01030107.1	2.49851	0.00302871
ENSDARG00000100206	klhdc4	2.4947	0.0138521
ENSDARG00000062271	slc25a15b	2.49357	0.0040073
ENSDARG00000088924	si:dkey-185e18.7	2.49334	0.00175978
ENSDARG00000055300	atxn7l2a	2.49332	5.04054e-05
ENSDARG00000021987	plecb	2.49286	0.0305694
ENSDARG00000074071	zgc:123335	2.49284	0.00770192
ENSDARG00000037867	atp5j2	2.48885	5.84444e-05
ENSDARG00000025850	rps21	2.48774	0.000892993
ENSDARG00000018460	mbnl2	2.48694	3.50223e-06
ENSDARG00000045155	phf5a	2.48669	7.56848e-09
ENSDARG00000008912	slc8a2a	2.48562	0.00132535
ENSDARG00000104448	zgc:77287	2.48215	0.00700904
ENSDARG00000068966	si:ch211-261n11.7	2.48022	3.03231e-06
ENSDARG00000083118	AC024175.20	2.47898	0.0295149
ENSDARG00000010516	rpl21	2.47391	0.001941
ENSDARG00000071670	tma7	2.47285	1.42872e-09
ENSDARG00000099667	snrpg	2.47086	1.33085e-08
ENSDARG00000027572	as3mt	2.46825	0.0023774
ENSDARG00000031100	ivns1abpa	2.4676	0.000348294
ENSDARG00000045254	zmp:0000000624	2.46391	0.000892726
ENSDARG00000012682	pfn2l	2.46281	0.00979161
ENSDARG00000089503	si:ch73-367f21.5	2.4561	0.000908311
ENSDARG00000059386	dtwd1	2.45561	0.000594831
ENSDARG00000026871	uchl1	2.45094	0.0432876
ENSDARG00000099981	si:ch1073-228h2.2	2.44859	0.000798107
ENSDARG00000101933	CELF6	2.44595	0.00014911
ENSDARG00000101149	CABZ01001464.1	2.44534	0.0377763
ENSDARG00000009499	syne1a	2.4443	0.00967902
ENSDARG00000016233	sdr16c5a	2.44172	1.56346e-05
ENSDARG00000059693	adam19a	2.44137	0.0136005
ENSDARG00000091079	MALSU1	2.44072	0.00132186
ENSDARG00000039882	ap3s2	2.4379	0.00550926
ENSDARG00000054290	acin1a	2.43751	1.44455e-06
ENSDARG00000098935	bxdc2	2.43362	0.00036266
ENSDARG00000105002	FP103009.1	2.43273	0.00049835
ENSDARG00000073910	cinp	2.4326	0.000519245
ENSDARG00000101406	rplp2	2.42878	0.00122488
ENSDARG00000099746	rgs3a	2.42667	0.0124351
ENSDARG00000003900	si:dkeyp-111e5.4	2.42248	0.0276382
ENSDARG00000036592	setd4	2.41388	0.012444
ENSDARG00000104943	mad2l1bp	2.4129	0.00402998
ENSDARG00000040314	psph	2.41159	0.000394678
ENSDARG00000100260	THEM6 (1 of many)	2.41148	0.0432065
ENSDARG00000105465	BX005228.1	2.4069	0.00276726
ENSDARG00000095750	fdxacb1	2.40567	0.000855878
ENSDARG00000089953	si:ch73-367f21.6	2.40248	0.00904162
ENSDARG00000010717	chchd10	2.3996	0.00030566
ENSDARG00000104420	SNORA79	2.39563	0.0393481
ENSDARG00000088308	notchl	2.39496	0.0392609
ENSDARG00000033450	nkap	2.39488	0.000320095
ENSDARG00000042029	mbd3b	2.39251	0.0162299
ENSDARG00000075891	sall1b	2.39237	0.0249095
ENSDARG00000102848	BX927336.3	2.39184	0.0204235
ENSDARG00000081252	dre-mir-16b	2.39169	5.3413e-05
ENSDARG00000102822	pam16	2.39108	0.000495351
ENSDARG00000030411	crygn2	2.39068	0.0489212
ENSDARG00000071733	si:ch211-207i20.3	2.38794	0.000911903
ENSDARG00000092166	si:dkey-147f3.8	2.37766	3.2185e-05
ENSDARG00000104246	exosc3	2.37716	0.000988699
ENSDARG00000007285	mrpl57	2.37611	0.000124145
ENSDARG00000027749	hirip3	2.37586	2.66703e-07
ENSDARG00000097048	CU571318.1	2.37584	0.00402018
ENSDARG00000063731	rbm45	2.37523	0.0269596
ENSDARG00000059075	nip7	2.37209	0.000107893
ENSDARG00000097583	arfgap3	2.37075	0.0190745
ENSDARG00000101421	si:dkeyp-80d11.10	2.37033	0.0296042
ENSDARG00000069920	cox17	2.36711	0.000489313
ENSDARG00000093382	uqcc3	2.36543	4.62209e-08
ENSDARG00000095584	CR925798.1	2.36483	0.0106523
ENSDARG00000092337	CU467861.1	2.36476	0.0319095
ENSDARG00000009459	slc35e4	2.36434	0.0083482
ENSDARG00000073673	adgra3	2.36389	9.87763e-06
ENSDARG00000089291	stra13	2.36133	0.000799517
ENSDARG00000099876	BX908401.1	2.3596	0.0193918
ENSDARG00000097897	sgip1a	2.35887	0.0342455
ENSDARG00000079915	pot1	2.35832	2.67948e-06
ENSDARG00000069497	sumf2	2.35633	0.000137505
ENSDARG00000062956	dagla	2.35338	0.0107099
ENSDARG00000075100	neo1b	2.35282	0.0316739
ENSDARG00000029856	cnn3b	2.35251	0.0416459
ENSDARG00000014313	atp5j	2.35227	0.00282861
ENSDARG00000103367	si:ch211-127m7.2	2.34943	0.00109254
ENSDARG00000079080	mettl20	2.34792	0.0100692
ENSDARG00000030602	rps19	2.34712	0.00151948
ENSDARG00000079632	POLD4	2.34693	0.022103
ENSDARG00000054980	ebna1bp2	2.34664	0.000381856
ENSDARG00000063314	apba2a	2.3466	0.0451552
ENSDARG00000007359	UBL4B	2.34516	0.000127747
ENSDARG00000052435	spred2a	2.34432	0.00951481
ENSDARG00000105325	CABZ01044764.1	2.3433	9.00348e-06
ENSDARG00000090191	PSMG4	2.33309	1.49409e-05
ENSDARG00000041538	mrps28	2.33305	1.61927e-05
ENSDARG00000002304	gins2	2.32691	0.000750309
ENSDARG00000016239	psmd13	2.3254	0.00972765
ENSDARG00000097452	CU929070.1	2.32531	0.00951481
ENSDARG00000020235	sept9a	2.31998	0.00227728
ENSDARG00000095799	si:ch1073-228j22.1	2.31783	0.00951748
ENSDARG00000017772	mdh1aa	2.31736	0.0388953
ENSDARG00000097489	si:ch73-390p7.2	2.31577	0.00076199
ENSDARG00000058159	ipo8	2.31486	2.75941e-05
ENSDARG00000101330	CR382300.3	2.31324	0.0486207
ENSDARG00000019907	dscc1	2.31102	0.00752323
ENSDARG00000038559	h1f0	2.31077	0.0495762
ENSDARG00000100025	si:ch211-231f6.6	2.31031	0.000336625
ENSDARG00000032725	rps27a	2.30749	0.00637514
ENSDARG00000094312	ndufa9b	2.30058	0.0132579
ENSDARG00000094251	si:ch211-119d14.2	2.29769	0.0002528
ENSDARG00000073900	fam212b	2.29204	0.0309928
ENSDARG00000092807	RPL41	2.2902	0.000957653
ENSDARG00000090449	sp100.3	2.28971	0.0309301
ENSDARG00000011648	snrpd1	2.28927	1.63343e-05
ENSDARG00000033789	ndufb7	2.28749	0.000831662
ENSDARG00000012140	ccnl1b	2.28723	0.000512015
ENSDARG00000039269	arg2	2.28328	0.0344844
ENSDARG00000086450	tdg.2	2.2806	0.00961627
ENSDARG00000036386	rbm4.1	2.28056	0.000472716
ENSDARG00000002463	arhgef37	2.27865	0.0137054
ENSDARG00000103933	fancm	2.27857	0.042238
ENSDARG00000068289	eif3k	2.27851	0.00978786
ENSDARG00000058968	haus1	2.27723	0.0146866
ENSDARG00000040179	zgc:101562	2.27679	0.00794151
ENSDARG00000087331	si:dkey-77f5.3	2.27652	0.000103467
ENSDARG00000079263	si:dkeyp-2e4.2	2.27518	0.0267761
ENSDARG00000092873	zgc:193541	2.26887	0.000572562
ENSDARG00000105037	snrpf	2.26736	5.90797e-08
ENSDARG00000077855	znrf2a	2.26725	0.0286122
ENSDARG00000079125	sowahab	2.26403	0.0163053
ENSDARG00000058451	rpl6	2.26394	0.0126426
ENSDARG00000026198	enoph1	2.26235	0.00132856
ENSDARG00000040614	sestd1	2.26194	0.00300319
ENSDARG00000041011	gemin7	2.26181	0.000448159
ENSDARG00000098249	asmt	2.26145	0.0455498
ENSDARG00000038312	rcl1	2.25953	0.000391528
ENSDARG00000092464	si:dkeyp-20g2.1	2.25902	0.0376922
ENSDARG00000021059	alas1	2.25827	0.0077284
ENSDARG00000077859	ndufaf4	2.25557	0.00123921
ENSDARG00000057918	tsc1b	2.25192	0.0446889
ENSDARG00000054723	PDE4DIP	2.24896	0.0388458
ENSDARG00000101350	ARHGAP28	2.24817	0.0463218
ENSDARG00000077085	zgc:110821	2.245	0.00254846
ENSDARG00000061226	timp2a	2.24327	0.0401118
ENSDARG00000020795	rac3b	2.24277	0.00380713
ENSDARG00000097264	si:ch211-40k21.5	2.23955	4.00184e-05
ENSDARG00000078389	si:dkey-188i13.7	2.23868	0.0319422
ENSDARG00000038577	cox6c	2.23502	0.00380575
ENSDARG00000041435	uba52	2.2299	0.00322833
ENSDARG00000103101	NDUFC1	2.22962	2.24546e-06
ENSDARG00000043288	impact	2.22956	2.41852e-05
ENSDARG00000097691	kiaa0101	2.22911	0.00340176
ENSDARG00000063375	pter	2.22855	0.0466963
ENSDARG00000019222	mrpl24	2.2285	0.00100075
ENSDARG00000102827	ubfd1	2.22805	5.01568e-05
ENSDARG00000091967	ttf1	2.22798	0.0035312
ENSDARG00000063285	ube2t	2.2256	0.000376563
ENSDARG00000027744	gadd45ba	2.22453	0.0135469
ENSDARG00000098942	rp9	2.22318	5.22978e-05
ENSDARG00000023927	dnajc24	2.2217	0.0120482
ENSDARG00000096528	CU550716.2	2.22087	0.00701828
ENSDARG00000097907	CU928083.1	2.22064	0.0414498
ENSDARG00000015394	thoc7	2.21631	9.15627e-09
ENSDARG00000044532	nr4a2b	2.21589	0.0189984
ENSDARG00000074266	FMC1	2.21512	0.00733536
ENSDARG00000035871	rpl30	2.21118	0.00159595
ENSDARG00000101823	si:ch211-243p7.3	2.21069	0.00934191
ENSDARG00000015907	dcbld1	2.21068	0.0464424
ENSDARG00000017605	rpp40	2.20796	1.76855e-05
ENSDARG00000015628	psmd10	2.20553	0.0154773
ENSDARG00000073705	rbfa	2.20375	0.000360869
ENSDARG00000045815	mcm10	2.20086	0.0319503
ENSDARG00000059908	si:ch211-217k17.7	2.19882	0.00872923
ENSDARG00000101259	hgh1	2.19777	0.000728179
ENSDARG00000037071	rps26	2.19766	0.0030906
ENSDARG00000037182	surf2	2.19557	0.00399776
ENSDARG00000011825	cetn3	2.19484	0.0131656
ENSDARG00000013800	snrpd3	2.19421	0.00269278
ENSDARG00000039346	ndufa5	2.19336	0.00134259
ENSDARG00000037358	polr3e	2.19147	5.8775e-05
ENSDARG00000077732	alyref	2.18932	8.51514e-06
ENSDARG00000104088	si:dkey-14o6.2	2.188	0.0119359
ENSDARG00000045858	tigarb	2.18731	0.000345062
ENSDARG00000043865	timm9	2.18639	0.00151797
ENSDARG00000030441	ppa1b	2.18566	0.00158476
ENSDARG00000099380	rpl13	2.18495	0.00539101
ENSDARG00000101347	CABZ01068248.1	2.18413	3.06719e-07
ENSDARG00000068175	ing5b	2.18409	0.00320165
ENSDARG00000041919	ccl38.1	2.18308	0.0490257
ENSDARG00000104516	polr3d	2.18304	0.00233472
ENSDARG00000029621	sgms1	2.1829	0.00576803
ENSDARG00000011801	wars2	2.18193	0.000366948
ENSDARG00000011418	sigmar1	2.17931	1.51203e-06
ENSDARG00000098250	cox7b	2.17554	0.00184074
ENSDARG00000062889	fam78bb	2.17067	0.0451734
ENSDARG00000097310	zgc:193812	2.1696	0.00136616
ENSDARG00000059816	zgc:136864	2.1687	0.000831564
ENSDARG00000052816	shmt1	2.16768	0.000669796
ENSDARG00000079625	atr	2.16399	0.0163053
ENSDARG00000045420	epdr1	2.16126	0.040544
ENSDARG00000036629	rps14	2.15995	0.00544952
ENSDARG00000046006	med20	2.15979	3.57093e-06
ENSDARG00000043137	cdca8	2.157	0.0085476
ENSDARG00000098934	rrp7a	2.15647	0.0034541
ENSDARG00000100773	zmynd19	2.15643	0.000180831
ENSDARG00000100873	NDUFAF3	2.15429	0.00182932
ENSDARG00000076160	si:dkey-285e18.2	2.15398	0.0285744
ENSDARG00000103457	spg20b	2.15133	0.00291543
ENSDARG00000102060	zgc:92873	2.1505	0.0204808
ENSDARG00000019355	coa7	2.14912	0.00325172
ENSDARG00000033539	paics	2.14784	0.00190696
ENSDARG00000030954	ftr56	2.14509	0.0329389
ENSDARG00000039266	rbm25a	2.14492	0.0025775
ENSDARG00000087046	si:ch211-222k6.2	2.1439	0.000677225
ENSDARG00000045351	ccdc58	2.14318	0.000684395
ENSDARG00000087752	rfwd3	2.13316	0.00233681
ENSDARG00000042534	rsrc2	2.133	4.83079e-06
ENSDARG00000076913	eme1	2.13255	0.0214835
ENSDARG00000060489	mrpl32	2.1321	0.000123183
ENSDARG00000059498	arl16	2.132	0.0164819
ENSDARG00000100313	pip5k1cb	2.13178	0.0204544
ENSDARG00000099997	cox20	2.13037	9.65413e-07
ENSDARG00000023309	spryd4	2.13005	0.00311181
ENSDARG00000070061	gfer	2.12929	0.0318433
ENSDARG00000025346	znf277	2.12501	1.04058e-07
ENSDARG00000089967	si:ch211-59o9.10	2.1244	0.00181069
ENSDARG00000027738	si:ch211-13c6.2	2.12376	0.000241538
ENSDARG00000068484	CABZ01100185.1	2.12181	6.31738e-05
ENSDARG00000054937	badb	2.11832	0.0303514
ENSDARG00000009864	ddx55	2.11762	0.000181929
ENSDARG00000092381	si:dkey-23c22.9	2.11659	0.0052523
ENSDARG00000008920	mrpl53	2.11549	3.95189e-05
ENSDARG00000045913	mrps10	2.11092	0.00649279
ENSDARG00000079457	si:dkey-57h18.1	2.11021	8.92142e-08
ENSDARG00000101411	wbp11	2.10838	0.00063789
ENSDARG00000020079	neil3	2.10756	0.00028066
ENSDARG00000034897	rps10	2.10691	0.00760752
ENSDARG00000075984	hsbp1l1	2.10594	0.0363328
ENSDARG00000082087	SNORD31	2.10374	0.0339461
ENSDARG00000017835	brf1a	2.10344	0.00412375
ENSDARG00000104537	cox7c	2.10267	0.000236732
ENSDARG00000063922	mt-nd6	2.10022	0.0269673
ENSDARG00000006392	exosc9	2.09856	0.00159145
ENSDARG00000015930	rwdd1	2.09789	4.35537e-05
ENSDARG00000019142	fam185a	2.09779	0.000337348
ENSDARG00000069280	tsen15	2.0931	0.0146557
ENSDARG00000092387	zgc:193742	2.08924	8.18313e-07
ENSDARG00000014303	vac14	2.08923	0.0236672
ENSDARG00000039136	cox16	2.0876	0.000519728
ENSDARG00000055124	ccnl1a	2.08603	0.00131553
ENSDARG00000061472	gba2	2.08263	0.0005734
ENSDARG00000027915	zc2hc1a	2.0822	0.0123085
ENSDARG00000078113	atp5ia	2.08202	0.00064492
ENSDARG00000060256	alkbh8	2.07952	0.000519728
ENSDARG00000039208	nasp	2.07933	0.0225854
ENSDARG00000025554	wdr83os	2.07858	4.00184e-05
ENSDARG00000055903	luc7l	2.07466	0.000907947
ENSDARG00000056410	fdx1	2.0737	0.0170036
ENSDARG00000101037	asf1ba	2.07178	0.0106832
ENSDARG00000036298	rps13	2.07089	0.00756827
ENSDARG00000014333	ormdl1	2.07062	0.000182721
ENSDARG00000070985	mrps21	2.07047	1.41466e-07
ENSDARG00000104011	rps17	2.07004	0.00239048
ENSDARG00000043357	tbl2	2.07004	0.000313655
ENSDARG00000058966	zgc:112332	2.06712	0.0453741
ENSDARG00000033451	fam173b	2.06588	0.00605088
ENSDARG00000093448	mpc1	2.06569	0.0175139
ENSDARG00000077620	cdca7a	2.06518	0.00919135
ENSDARG00000035282	emc6	2.06475	2.63161e-07
ENSDARG00000060983	smyd4	2.06338	6.51738e-05
ENSDARG00000055837	arhgef1b	2.06243	0.0215871
ENSDARG00000020197	rpl5a	2.06001	0.00840113
ENSDARG00000013776	thop1	2.05932	0.000186518
ENSDARG00000102531	anapc11	2.05493	5.4526e-07
ENSDARG00000052247	alkbh4	2.0547	0.00595093
ENSDARG00000039958	utp11l	2.05389	0.000160322
ENSDARG00000069286	ndufaf2	2.05231	0.00108655
ENSDARG00000032765	net1	2.05168	0.0283667
ENSDARG00000035129	zgc:101858	2.04998	0.000833907
ENSDARG00000093833	si:ch73-382f3.1	2.04867	0.00757138
ENSDARG00000008068	tma16	2.04782	0.00283858
ENSDARG00000025607	ifnphi1	2.0431	0.00809572
ENSDARG00000078352	lyrm4	2.04191	5.0423e-05
ENSDARG00000016484	dkc1	2.03975	0.00295395
ENSDARG00000054164	mrps17	2.0397	0.000665388
ENSDARG00000045824	zgc:101783	2.03928	0.000535239
ENSDARG00000008239	mocs3	2.03819	0.0010191
ENSDARG00000092780	si:ch1073-170o4.1	2.03624	0.0448245
ENSDARG00000045373	pabpn1	2.03618	0.000127578
ENSDARG00000069116	timm10	2.03416	0.00520512
ENSDARG00000079124	MTERF4	2.03319	0.015634
ENSDARG00000096003	USMG5	2.03301	0.00124583
ENSDARG00000094836	si:ch211-195b15.8	2.03109	0.0445724
ENSDARG00000009505	prelid3b	2.03086	0.0390573
ENSDARG00000018559	kdm7ab	2.03	0.0441811
ENSDARG00000027899	shfm1	2.02975	4.62846e-05
ENSDARG00000042272	tmem231	2.02964	0.0387908
ENSDARG00000100264	thumpd1	2.02787	0.00620141
ENSDARG00000043640	cenpn	2.02597	0.0148008
ENSDARG00000029443	zgc:92242	2.0219	0.0111491
ENSDARG00000029064	uqcrq	2.01817	0.011739
ENSDARG00000098398	CABZ01079480.1	2.01815	0.0393235
ENSDARG00000098584	CABZ01102240.1	2.01792	0.00138859
ENSDARG00000056515	spsb1	2.01502	0.0179166
ENSDARG00000102924	zgc:112334	2.01453	0.00627168
ENSDARG00000098311	CU856344.1	2.01177	0.0163063
ENSDARG00000044584	tex261	2.01122	6.92601e-07
ENSDARG00000020857	ccdc149b	2.01072	0.00270501
ENSDARG00000045935	immp1l	2.01003	0.0312598
ENSDARG00000078974	COA4	2.00809	0.00144293
ENSDARG00000100116	mrps24	2.0079	0.00190619
ENSDARG00000077425	nacc2	2.00586	0.0481909
ENSDARG00000036060	exosc6	2.00573	0.0131801
ENSDARG00000051793	zgc:113426	2.0052	0.00109808
ENSDARG00000045487	rps16	2.00404	0.00744861
ENSDARG00000004174	cnot1	2.00302	0.0344189
ENSDARG00000100060	exosc7	2.00038	0.00226929

## Sheet: genes_up_p53del_p53mut_common
gene ID	Gene Name	log2 Fold Change p53del vs Whole fish	adjusted p-value p53del vs Whole fish	log2 Fold Change p53M214Kmut vs Whole Fish	adjusted p-value p53M214Kmut vs Whole Fish
ENSDARG00000001733	gulp1a	4.04819	0.0155671	5.23135	6.52152e-05
ENSDARG00000001873	phgdh	4.81294	1.13406e-07	3.89484	2.36417e-06
ENSDARG00000001971	cthrc1b	6.32901	0.0274269	8.17115	0.000234039
ENSDARG00000002391	tlcd1	5.48388	0.0367222	6.27984	0.00208321
ENSDARG00000002463	arhgef37	3.43517	0.000915904	2.27865	0.0137054
ENSDARG00000002564	syngr1a	6.66443	5.41414e-05	5.9447	4.01215e-05
ENSDARG00000002933	gbx2	10.9771	6.1249e-05	5.76725	0.0278417
ENSDARG00000004218	rnd1b	7.50408	0.000847292	5.03779	0.0115225
ENSDARG00000004588	sox4a	3.76491	0.00117872	2.63868	0.0097099
ENSDARG00000004840	rassf1	2.69721	0.000138708	2.56078	2.65088e-05
ENSDARG00000004964	cyp4t8	5.48947	0.00346147	6.08425	8.11675e-05
ENSDARG00000005095	glcea	3.92242	0.0161099	3.15496	0.0208579
ENSDARG00000005679	trip10a	3.05911	0.0467753	3.18355	0.00794878
ENSDARG00000006065	znf385b	6.21543	2.88621e-05	7.22493	1.22555e-08
ENSDARG00000006093	cdk15	4.08664	0.0255382	3.93813	0.00746199
ENSDARG00000006112	myof	5.37322	6.35155e-05	3.87213	0.00127716
ENSDARG00000006120	tbx2b	5.17066	9.98784e-06	3.17684	0.00336053
ENSDARG00000006299	arhgef7a	3.20811	1.23445e-13	2.88177	1.79821e-12
ENSDARG00000006837	mycn	7.01832	7.33264e-05	6.25967	5.05577e-05
ENSDARG00000006859	nkain1	4.03425	3.22728e-05	4.06227	1.37872e-06
ENSDARG00000006892	myo3b	6.18377	0.0107072	6.05183	0.00237686
ENSDARG00000006911	wnt8b	5.13962	0.0350226	5.07969	0.0124987
ENSDARG00000007369	tcf7l1b	4.20616	0.0255217	3.84704	0.0114604
ENSDARG00000007582	si:ch1073-155h21.1	5.59871	0.0315027	6.6098	0.00171293
ENSDARG00000007743	il15l	3.50724	0.00297738	3.64125	0.000213965
ENSDARG00000008100	slc7a10a	3.95421	0.000376716	2.89464	0.00317689
ENSDARG00000008450	pcolce2a	5.80955	0.0487953	5.49938	0.0183531
ENSDARG00000008948	zgc:123275	5.47432	0.000965644	4.59554	0.00203781
ENSDARG00000009499	syne1a	2.83796	0.0129419	2.4443	0.00967902
ENSDARG00000009610	rgs12a	2.98289	0.0300277	2.78847	0.0115966
ENSDARG00000009653	lhfpl2a	3.26519	0.00767845	3.24769	0.00127818
ENSDARG00000009689	daam1b	4.14328	0.00223014	3.7725	0.000971943
ENSDARG00000010144	plppr3a	7.15383	9.86702e-05	5.6903	0.000473919
ENSDARG00000010192	pax3a	6.89401	2.18536e-06	6.09737	2.95643e-06
ENSDARG00000010977	rab34b	4.91479	0.00732592	5.70701	0.000111504
ENSDARG00000011582	sox5	3.12811	0.00563643	3.21791	0.000517709
ENSDARG00000011600	epha4b	4.3973	0.000595329	2.85703	0.0131709
ENSDARG00000011671	pde6b	6.21278	0.0133786	4.65102	0.0283727
ENSDARG00000011701	ctsll	4.20855	0.00173866	4.1612	0.000285777
ENSDARG00000012019	glra1	3.48953	0.0102955	2.88328	0.0131453
ENSDARG00000012126	zgc:109965	5.59841	0.0489534	6.46047	0.00353918
ENSDARG00000012586	fmnl2a	4.2552	0.0201894	4.23521	0.0040073
ENSDARG00000012829	asah2	3.7366	5.43657e-07	5.17648	2.60793e-15
ENSDARG00000013000	ppfia2	2.98277	0.0351317	4.00279	0.000214072
ENSDARG00000013005	opcml	7.71817	0.000686403	6.02519	0.00300001
ENSDARG00000013224	phc2b	5.67489	1.3586e-06	2.67699	0.0186714
ENSDARG00000014477	sstr3	5.74022	0.000533436	5.57318	9.90074e-05
ENSDARG00000014490	tac1	6.22561	4.76667e-06	2.90464	0.0298037
ENSDARG00000014939	KCNN2	4.5551	2.88621e-05	5.34653	1.45551e-08
ENSDARG00000015016	kif26ab	5.31106	0.0155481	3.70213	0.0465965
ENSDARG00000015025	nadl1.1	6.44278	0.00659148	7.67909	6.45677e-05
ENSDARG00000015064	esrrd	5.30533	0.000193271	2.782	0.0434821
ENSDARG00000016733	psat1	3.48033	6.24828e-05	3.11564	4.21071e-05
ENSDARG00000016749	slco1c1	4.01661	0.00228954	3.34656	0.00304576
ENSDARG00000016835	tcirg1a	4.47699	2.27807e-05	2.95456	0.00209587
ENSDARG00000016934	ttyh2	4.98013	8.95153e-06	4.22417	2.54409e-05
ENSDARG00000017049	adsl	3.02689	0.000699925	3.17067	2.37056e-05
ENSDARG00000017474	zgc:110699	5.01558	9.80875e-06	6.21202	1.61306e-10
ENSDARG00000017722	si:ch73-151m17.5	6.50455	0.000509136	4.95751	0.00460249
ENSDARG00000017835	brf1a	2.19851	0.0137412	2.10344	0.00412375
ENSDARG00000018025	tbx2a	5.48772	0.0461749	4.53519	0.0411789
ENSDARG00000018397	hpca	5.44116	0.0170875	4.35616	0.0212335
ENSDARG00000018492	znf503	4.81514	0.00026913	4.79088	2.10314e-05
ENSDARG00000019130	plk2b	5.37361	0.000105633	4.97015	3.48757e-05
ENSDARG00000019302	mid1ip1b	2.53875	0.000264405	2.79865	1.90406e-06
ENSDARG00000019312	rab39ba	3.7002	0.0182262	2.95348	0.0252855
ENSDARG00000020086	nuak1a	6.03586	0.00138092	3.82772	0.0234043
ENSDARG00000020191	ppef1	6.60431	0.000453975	3.82669	0.0260652
ENSDARG00000020493	lgi1a	2.49858	0.00803239	2.77832	0.000300749
ENSDARG00000020708	mdkb	8.73247	0.000244235	6.77945	0.0011706
ENSDARG00000020857	ccdc149b	2.75619	0.000199264	2.01072	0.00270501
ENSDARG00000020946	auts2b	6.76262	9.10787e-07	4.61209	0.00029692
ENSDARG00000021193	coro1cb	4.39543	1.75098e-07	3.57865	2.95806e-06
ENSDARG00000021195	st8sia6	4.52696	0.0383367	4.10795	0.0189389
ENSDARG00000021352	gria1a	3.99411	0.00914133	5.33137	1.21726e-05
ENSDARG00000021539	ephb2b	3.91183	0.0179419	5.02839	9.82524e-05
ENSDARG00000022763	hpcal1	5.60703	2.02442e-08	3.34468	0.000421423
ENSDARG00000023228	vsnl1a	5.46458	0.043772	5.76948	0.00660724
ENSDARG00000023290	fabp3	2.81819	0.0108626	3.24629	0.000245892
ENSDARG00000023542	cdh7	6.71151	0.00486978	6.48768	0.0010771
ENSDARG00000024276	pcbp4	6.95852	3.19079e-07	8.37764	1.32885e-12
ENSDARG00000024492	col9a2	7.66954	0.000778181	5.88008	0.00311967
ENSDARG00000025302	dixdc1a	4.91677	0.00460542	5.44367	0.000123053
ENSDARG00000025797	abhd2a	3.78056	0.0301015	6.20811	2.11796e-06
ENSDARG00000026796	grm1a	5.37064	8.99029e-06	4.6881	1.59401e-05
ENSDARG00000027041	pcdh17	7.12522	0.00213139	4.50319	0.0289389
ENSDARG00000027310	lsp1	4.31824	0.000692157	4.7343	8.5118e-06
ENSDARG00000027495	elovl4b	6.01449	0.0200496	4.53164	0.0367852
ENSDARG00000028257	cyb561a3b	5.60946	0.0313997	6.60004	0.0017772
ENSDARG00000028306	prph	5.85256	0.000531255	5.77112	6.00447e-05
ENSDARG00000028396	fkbp5	4.1532	1.4802e-14	4.19556	2.38516e-17
ENSDARG00000028628	gdap1l1	3.48477	0.000888108	3.74825	2.53316e-05
ENSDARG00000029112	gem	2.83893	0.0374386	3.56253	0.00120761
ENSDARG00000029443	zgc:92242	2.58365	0.0056271	2.0219	0.0111491
ENSDARG00000029894	slc2a15a	8.42615	0.000143471	7.14679	0.000227938
ENSDARG00000030265	scdb	4.54532	0.026054	3.6628	0.0292192
ENSDARG00000030514	acsl1a	2.30418	0.0266249	3.12214	9.6107e-05
ENSDARG00000030758	guca1c	10.6775	5.96428e-06	5.34865	0.0243874
ENSDARG00000031100	ivns1abpa	2.06506	0.0187743	2.4676	0.000348294
ENSDARG00000031345	si:dkey-40c11.1	3.39708	0.0280543	2.81155	0.0273598
ENSDARG00000032083	dpysl2b	4.29911	0.0095057	3.9018	0.00438697
ENSDARG00000032389	tspan12	4.70427	0.00417161	4.45965	0.00115202
ENSDARG00000032765	net1	2.64291	0.0189165	2.05168	0.0283667
ENSDARG00000032865	pacsin1a	6.01254	0.00135654	6.3346	6.31846e-05
ENSDARG00000033099	kif7	4.60037	0.00652733	3.50411	0.0149474
ENSDARG00000033140	desi1a	2.12615	0.00980575	2.85981	1.29372e-05
ENSDARG00000033539	paics	3.60354	1.05785e-06	2.14784	0.00190696
ENSDARG00000033978	nxn	3.72685	0.0266729	3.98842	0.00270868
ENSDARG00000034409	pik3r3b	3.30851	0.00289878	3.71967	4.65296e-05
ENSDARG00000034572	gpr143	6.74849	6.8203e-07	5.91666	1.26469e-06
ENSDARG00000034588	scn4ab	6.50084	0.0267216	5.11514	0.0343421
ENSDARG00000034907	paqr7b	3.90577	0.00840118	3.21716	0.0111735
ENSDARG00000034988	asb4	4.53728	0.00134722	4.62999	0.000122554
ENSDARG00000035357	gnb2	2.66807	0.0321295	3.68365	0.000105309
ENSDARG00000035433	arpc5lb	2.41417	0.014741	4.47751	1.95612e-09
ENSDARG00000035470	sh3glb2b	3.17374	4.40114e-06	2.68802	1.40773e-05
ENSDARG00000035538	atp6v0a2a	3.28569	0.00167311	3.76302	2.41476e-05
ENSDARG00000035837	zgc:153595	2.75728	0.00232552	2.85726	0.000247278
ENSDARG00000035873	fjx1	4.24415	0.0320638	4.89435	0.00152774
ENSDARG00000035909	mfsd2ab	2.57353	0.0169255	2.52362	0.00380575
ENSDARG00000036070	znrd1	2.10727	0.0191642	2.74577	9.99962e-05
ENSDARG00000036105	si:dkeyp-92c9.2	5.16136	0.0360275	4.52956	0.0270068
ENSDARG00000036245	sb:cb649	3.40671	0.0331921	3.25525	0.0107041
ENSDARG00000036505	syt4	6.19927	0.00151293	9.03788	2.19861e-08
ENSDARG00000036577	atp6v0cb	4.099	4.00607e-06	4.72622	8.92152e-10
ENSDARG00000037587	SYNPR (1 of many)	5.76278	0.00859135	6.66428	0.000158151
ENSDARG00000037932	lin7b	3.06558	0.00620276	3.08259	0.00103649
ENSDARG00000037997	tubb5	4.52417	0.00307583	5.58428	6.87832e-06
ENSDARG00000038283	wnt6a	4.82206	0.0172038	4.84366	0.00311181
ENSDARG00000038312	rcl1	2.02285	0.0106323	2.25953	0.000391528
ENSDARG00000039626	nrgna	6.33708	0.0283927	6.9727	0.00213415
ENSDARG00000040177	rgs16	6.00867	1.1867e-07	5.89626	5.94004e-09
ENSDARG00000040614	sestd1	2.13803	0.0261994	2.26194	0.00300319
ENSDARG00000040649	prickle1a	4.3428	0.00645802	2.86795	0.0389985
ENSDARG00000041372	zgc:136564	2.39552	0.0421055	2.50941	0.00672519
ENSDARG00000041621	bbs2	2.70986	3.59146e-06	2.8886	2.17118e-08
ENSDARG00000041864	capn3a	4.82915	0.0078604	4.01285	0.0100339
ENSDARG00000042029	mbd3b	3.37405	0.00305727	2.39251	0.0162299
ENSDARG00000042107	CNGB1	4.22855	0.0451422	6.2579	8.23329e-05
ENSDARG00000042296	dlx5a	6.38317	0.000320564	6.84649	4.73205e-06
ENSDARG00000042557	rnf144ab	3.52579	0.0463639	3.29447	0.0188839
ENSDARG00000042641	cyp51	3.37249	0.0369077	3.15776	0.0145198
ENSDARG00000042661	TSTA3 (1 of many)	9.15683	0.0158059	8.8721	0.00447965
ENSDARG00000042861	ltk	6.34841	0.000407828	5.39148	0.000519728
ENSDARG00000042874	phlda2	5.99864	1.57869e-05	5.64537	3.46409e-06
ENSDARG00000042934	ctgfa	4.41696	0.013608	3.73217	0.0118107
ENSDARG00000043012	napgb	4.93801	0.0144941	4.11971	0.014535
ENSDARG00000043095	kctd6a	3.98838	0.00297738	3.32949	0.00392395
ENSDARG00000043569	dram2a	4.55628	0.000301527	3.52799	0.00167492
ENSDARG00000044016	myo6a	2.33671	0.0197686	3.34464	1.4758e-05
ENSDARG00000044526	camk1ga	5.97003	0.0124797	6.19385	0.0014253
ENSDARG00000044684	rbp4l	11.2574	0.000159196	8.67919	0.0012083
ENSDARG00000044719	nrsn1	5.65042	0.00115745	6.02262	4.43525e-05
ENSDARG00000044809	fpgs	3.53101	2.47778e-14	3.16814	2.0991e-13
ENSDARG00000044815	serinc4	8.94866	0.000259594	6.28725	0.0047078
ENSDARG00000045420	epdr1	4.11954	0.000222773	2.16126	0.040544
ENSDARG00000045749	ppfibp1a	5.53046	0.00103094	5.3123	0.00019172
ENSDARG00000045935	immp1l	4.08091	2.53192e-05	2.01003	0.0312598
ENSDARG00000046133	b3galnt2	2.32776	0.000399775	3.85295	4.42202e-13
ENSDARG00000051899	exoc3l1	5.75495	0.00151293	6.64994	9.28867e-06
ENSDARG00000052011	rrad	2.93353	0.0474209	2.54683	0.0333272
ENSDARG00000052336	ociad2	5.06215	0.0130544	7.69571	1.06701e-06
ENSDARG00000052734	hmgcra	4.00821	0.0144497	3.77699	0.00481727
ENSDARG00000052739	egf	7.14688	0.00214409	6.43566	0.00108072
ENSDARG00000052748	capn1b	4.49462	0.00732781	3.679	0.00929299
ENSDARG00000053130	pcp4a	8.02834	0.0126582	6.11021	0.029291
ENSDARG00000053204	snx22	3.78792	0.00931353	3.1569	0.00969031
ENSDARG00000053205	ppfia4	3.51746	0.0279195	2.73282	0.0414498
ENSDARG00000053709	si:ch73-89b15.3	6.4721	6.23619e-05	5.76161	4.53301e-05
ENSDARG00000053939	tgfa	6.3455	0.00120881	5.90718	0.000387434
ENSDARG00000054288	zgc:63972	5.76603	4.19989e-05	5.61531	4.44831e-06
ENSDARG00000054931	ppp2r5b	5.16329	0.000735369	3.81934	0.00481647
ENSDARG00000055163	epoa	3.94788	0.00202431	4.8983	3.71773e-06
ENSDARG00000055172	si:ch211-256m1.8	5.7383	0.000511621	5.51395	8.68846e-05
ENSDARG00000055381	bambia	4.36585	0.00968555	3.67771	0.00900467
ENSDARG00000055525	lgalslb	2.83934	0.00992292	2.86403	0.00220822
ENSDARG00000056078	rftn2	4.10815	0.014375	3.85349	0.00485738
ENSDARG00000056725	hmgb3a	4.55267	0.0013378	3.14961	0.0118107
ENSDARG00000056753	dctn1b	4.58582	0.000934882	3.18785	0.00982983
ENSDARG00000056995	snai1a	4.91154	0.0201111	4.7346	0.00545081
ENSDARG00000057039	si:ch211-191j22.8	3.7968	0.00305727	8.44658	1.53405e-17
ENSDARG00000057296	cbln1	6.07456	0.00110434	4.97019	0.00197433
ENSDARG00000057437	apodb	6.01701	0.00310737	7.07896	2.05879e-05
ENSDARG00000057575	pnp4a	7.5695	2.19972e-07	7.28331	2.15336e-08
ENSDARG00000057598	s100b	5.86638	0.0269091	6.18133	0.00319744
ENSDARG00000057706	si:ch211-137i24.10	4.23769	0.00727144	5.79901	3.41001e-06
ENSDARG00000058039	bhlhe22	8.39949	0.00281231	5.3192	0.0414498
ENSDARG00000058145	atp7b	5.82257	0.000164688	3.72691	0.00796526
ENSDARG00000058243	phactr3a	7.22891	0.000317199	6.82909	7.79865e-05
ENSDARG00000058322	enc3	4.35961	3.10957e-05	4.21077	3.97897e-06
ENSDARG00000058421	lgi1b	5.07017	0.011812	5.5387	0.00066297
ENSDARG00000058492	si:dkey-30c15.17	7.43489	1.64152e-09	6.2911	2.89341e-08
ENSDARG00000059015	lim2.2	5.53287	0.0093271	4.78811	0.00688614
ENSDARG00000059075	nip7	2.13698	0.00406054	2.37209	0.000107893
ENSDARG00000059244	arfip2a	2.51885	0.00289878	2.50787	0.000411765
ENSDARG00000059805	slc25a38a	6.7033	1.26003e-12	7.94472	2.12677e-20
ENSDARG00000059972	raly	5.59447	0.0269091	6.38927	0.00127323
ENSDARG00000060222	scn1ba	4.24914	0.00131483	5.36188	7.99363e-07
ENSDARG00000060326	map1sb	5.24053	0.0204946	5.94936	0.000892726
ENSDARG00000060345	apoda.1	7.09281	0.000138163	6.89484	1.56289e-05
ENSDARG00000060349	wasf1	4.70043	0.0446981	5.22266	0.00414044
ENSDARG00000061021	fam160a1a	5.45662	0.00108024	4.65207	0.00116011
ENSDARG00000061051	brinp3a.2	5.15297	0.0010821	3.3366	0.0187836
ENSDARG00000061093	phldb1a	4.26164	0.0352529	3.66281	0.0251187
ENSDARG00000061191	plekho1a	4.98387	0.00979463	3.44093	0.0379779
ENSDARG00000061362	fam69ab	5.49334	0.00310737	7.01192	4.53214e-06
ENSDARG00000061421	BRSK2 (1 of many)	3.54539	0.0123305	2.87128	0.019992
ENSDARG00000061543	ccdc85b	5.02927	0.00624813	3.85817	0.0136005
ENSDARG00000061635	myo5aa	4.93908	0.00736256	3.60606	0.0221664
ENSDARG00000061688	arvcfb	6.17511	0.0003091	4.47379	0.00308195
ENSDARG00000061804	si:ch211-194e15.5	3.00142	0.0357683	2.80018	0.0142758
ENSDARG00000061817	kif1aa	5.86717	0.0159064	4.80474	0.0174065
ENSDARG00000061844	si:dkey-38p12.3	3.91068	0.0402784	3.29206	0.0328903
ENSDARG00000061848	col15a1b	5.97518	0.00662788	7.03185	7.34494e-05
ENSDARG00000061956	sytl2a	4.2621	0.047725	4.63446	0.00551696
ENSDARG00000062003	myo5b	4.83982	0.0326904	5.65963	0.00127818
ENSDARG00000062017	fsd1	4.9909	0.00198448	4.13569	0.00305654
ENSDARG00000062045	il1rapl1a	5.17834	6.42536e-09	3.69369	1.03015e-05
ENSDARG00000062271	slc25a15b	3.3002	0.00080025	2.49357	0.0040073
ENSDARG00000062481	mlphb	6.89361	4.2924e-06	7.28668	2.70489e-08
ENSDARG00000062693	nrxn3b	5.27866	0.00387921	3.85966	0.0199482
ENSDARG00000062824	alx1	8.12309	2.55436e-08	7.75796	2.91851e-09
ENSDARG00000063011	antxr2b	6.17419	0.00112815	6.00226	0.000182721
ENSDARG00000063218	ppm1la	3.19077	0.00167533	2.66488	0.00225152
ENSDARG00000063527	elmo2	4.03317	0.000133862	5.64794	1.02424e-10
ENSDARG00000067851	lcn15	4.93718	0.000184761	3.04582	0.0116578
ENSDARG00000068716	cuedc1a	6.68574	0.01026	5.6541	0.0120482
ENSDARG00000068787	slc6a17	3.44754	0.0201127	3.37009	0.00649973
ENSDARG00000069339	tbc1d24	2.99798	0.0440331	3.33221	0.00389839
ENSDARG00000069425	hsbp1a	2.42594	0.0179492	2.54587	0.00199016
ENSDARG00000069495	tmem179b	7.06027	0.000214499	7.08589	1.31569e-05
ENSDARG00000069608	palm2	3.89224	0.0235473	4.60441	0.00062196
ENSDARG00000069701	lgi2b	6.61807	2.34619e-05	4.04394	0.00537637
ENSDARG00000069823	proca1	8.33332	5.41414e-05	5.54293	0.00334604
ENSDARG00000070155	tuba8l3	5.1563	0.021137	5.94077	0.000736206
ENSDARG00000070360	fam212aa	5.9109	0.00339716	3.76943	0.0344042
ENSDARG00000070571	INAVA (1 of many)	3.58607	0.048824	4.1234	0.0032393
ENSDARG00000070702	s100v2	3.3141	0.0498128	3.56346	0.00645442
ENSDARG00000070809	znf516	5.43036	0.00311198	3.30094	0.0432126
ENSDARG00000070903	met	5.07378	0.013974	7.29277	5.14044e-06
ENSDARG00000070914	dusp6	2.95551	0.0461403	2.75678	0.0188886
ENSDARG00000070972	si:ch211-81a5.8	8.03585	0.0006942	8.37597	2.74964e-05
ENSDARG00000071325	cbarpb	5.36869	3.96819e-08	5.68943	7.72733e-11
ENSDARG00000071709	ppp1r9bb	5.03728	0.000925814	3.32207	0.015489
ENSDARG00000073699	col9a1a	3.26682	0.00253347	2.84716	0.0027564
ENSDARG00000073866	tdp1	3.1403	0.00594674	4.07989	9.95089e-06
ENSDARG00000073869	pdzrn3b	3.86789	0.0211488	3.6683	0.00677867
ENSDARG00000073961	CYSTM1	4.58537	0.00226298	4.71222	0.000166523
ENSDARG00000073998	si:ch211-23l10.3	5.38067	0.000435534	4.3912	0.00100381
ENSDARG00000074004	stac	7.28718	0.00873853	4.91581	0.0404733
ENSDARG00000074030	myt1a	3.60273	0.00429773	3.10109	0.00370808
ENSDARG00000074126	ttc39a	5.536	0.000361018	4.45022	0.000992674
ENSDARG00000074143	myo10l3	5.87074	0.000687661	5.03468	0.000695785
ENSDARG00000074337	cbfa2t2	5.3878	0.0266729	4.51453	0.0233082
ENSDARG00000074442	alx4b	6.0942	0.00295032	5.88545	0.000599115
ENSDARG00000074518	tmem17	2.56534	0.00469147	3.03863	5.01057e-05
ENSDARG00000074528	unm_sa821	8.39462	5.3041e-06	8.13442	5.4058e-07
ENSDARG00000074563	gpr37a	5.65375	6.5036e-05	4.00113	0.00182681
ENSDARG00000074719	rab38c	5.25526	0.0373167	5.82275	0.00311749
ENSDARG00000074728	mfsd9	4.50901	0.000850741	3.48056	0.00316569
ENSDARG00000075007	chst2a	3.94058	2.6452e-05	3.78593	3.53625e-06
ENSDARG00000075041	fmnl2b	6.52074	4.99373e-05	6.26857	6.95163e-06
ENSDARG00000075161	defbl1	6.55968	0.000395234	7.326	2.32042e-06
ENSDARG00000075274	CABZ01090021.1	5.21635	0.0463875	4.69839	0.0246437
ENSDARG00000075282	irs2b	3.51782	0.0240115	3.3086	0.00841138
ENSDARG00000075542	zfhx4	4.6668	0.00446274	5.93869	6.64341e-06
ENSDARG00000075673	arhgap21b	2.88824	0.00251348	3.36563	1.72667e-05
ENSDARG00000075803	slc41a2a	7.22778	0.0109229	6.97732	0.00270501
ENSDARG00000075849	prr12b	3.17032	0.00523615	4.65954	1.94642e-07
ENSDARG00000075924	RAPGEF4 (1 of many)	6.78881	7.78797e-10	7.08601	9.43577e-13
ENSDARG00000075980	tmem125b	7.96326	6.37647e-09	6.70266	1.01289e-07
ENSDARG00000075990	acap3a	3.89533	0.00637042	3.45181	0.00380856
ENSDARG00000076440	btbd6a	3.92297	0.0139752	3.42682	0.0093132
ENSDARG00000076566	kank3	4.63667	0.0244932	6.80177	1.52974e-05
ENSDARG00000076620	abhd8b	4.6904	0.000533436	4.21978	0.000358345
ENSDARG00000076650	pde9al	10.2133	0.000506385	8.85766	0.00061279
ENSDARG00000076826	dpp6a	3.90829	0.047725	3.56359	0.0245007
ENSDARG00000076959	si:ch211-38m6.6	8.62136	1.63652e-06	7.46895	4.40903e-06
ENSDARG00000077162	nwd2	7.18544	0.000936208	6.84034	0.000250788
ENSDARG00000077425	nacc2	2.90138	0.00653725	2.00586	0.0481909
ENSDARG00000077428	camta1a	3.66348	0.0255859	2.76521	0.0455636
ENSDARG00000077467	sox10	7.88134	4.37123e-08	7.45401	7.36803e-09
ENSDARG00000077481	si:dkey-76k16.6	2.41024	0.0499677	3.78173	3.55234e-05
ENSDARG00000077545	si:dkey-16p21.7	3.98994	0.0014548	3.37818	0.00185667
ENSDARG00000077690	mb21d2	3.70011	0.0153897	3.31801	0.0116387
ENSDARG00000077726	nocta	4.33162	2.54176e-06	4.03595	7.62015e-07
ENSDARG00000077945	HEPACAM (1 of many)	7.31151	1.68658e-05	7.04461	2.24546e-06
ENSDARG00000078006	wscd1b	4.55155	0.0407033	6.29725	0.000204364
ENSDARG00000078140	si:dkey-18j18.3	4.79215	0.0488734	4.92564	0.0118287
ENSDARG00000078244	si:ch211-197l9.2	8.53048	0.000187958	7.60871	0.000117063
ENSDARG00000078331	best1	5.28554	1.02031e-06	5.23504	6.16282e-08
ENSDARG00000078411	hspb15	6.08498	0.0093271	6.98493	0.000225315
ENSDARG00000078572	stox2b	4.06163	0.00620276	3.45983	0.00546472
ENSDARG00000078748	si:ch211-137a8.4	6.415	8.78507e-06	6.58512	1.59219e-07
ENSDARG00000078853	arhgef19	4.78126	0.0239213	6.15091	0.000178079
ENSDARG00000078854	tusc3	3.09367	0.00132587	3.82924	1.57372e-06
ENSDARG00000078898	pcdh7a	7.31459	5.04547e-06	6.37256	8.30283e-06
ENSDARG00000079097	tanc2a	3.72958	0.0276171	3.81815	0.00449896
ENSDARG00000079161	bsnb	5.61484	0.000264405	5.46079	3.67652e-05
ENSDARG00000079286	bcr	4.91066	7.40917e-05	3.38297	0.00250531
ENSDARG00000079382	hdx	2.159	0.00469147	2.97979	1.34582e-06
ENSDARG00000079499	stk32a	3.84782	0.000422298	4.49109	1.10272e-06
ENSDARG00000079613	sall3a	4.97238	0.014651	5.95071	0.000223435
ENSDARG00000079625	atr	5.61377	2.99078e-10	2.16399	0.0163053
ENSDARG00000079712	gal3st4	4.77225	0.00555543	5.11667	0.000265657
ENSDARG00000079740	efna2b	5.62595	0.00228954	4.74292	0.00276775
ENSDARG00000079802	aanat2	3.8525	0.000405403	2.60919	0.0104663
ENSDARG00000079824	ninj2	8.49617	0.000490567	6.64275	0.00271747
ENSDARG00000081807	dre-let-7b	4.79519	0.0071176	6.6409	7.41865e-06
ENSDARG00000082087	SNORD31	2.46708	0.0316851	2.10374	0.0339461
ENSDARG00000082454	dre-mir-27a	5.96296	0.0366653	8.38928	0.000164767
ENSDARG00000083784	SNORD22	4.96127	0.0480633	6.43712	0.00127818
ENSDARG00000084772	5S_rRNA	3.1972	0.00588678	2.59773	0.00954811
ENSDARG00000086374	isg15	3.7135	0.00133298	3.44469	0.000452374
ENSDARG00000086853	dpyda.3	4.00343	2.76377e-05	3.39224	7.19083e-05
ENSDARG00000087224	si:ch73-380n15.2	6.24949	0.000888108	4.01833	0.0246746
ENSDARG00000087745	lrrc38b	4.47427	0.0169504	3.3111	0.0432126
ENSDARG00000087762	rab27b	4.69735	0.00460854	3.02515	0.0372239
ENSDARG00000088117	fut8b	7.34976	0.00743916	6.37442	0.00809572
ENSDARG00000088232	shisa2b	4.23272	0.00588678	2.68802	0.0463218
ENSDARG00000088332	alx4a	7.81196	2.4714e-07	6.2595	5.05668e-06
ENSDARG00000088390	nme4	3.94187	0.0280536	3.02829	0.0413806
ENSDARG00000088810	prox1b	2.94806	0.000965644	3.28214	1.57066e-05
ENSDARG00000088828	paqr8	5.09308	0.0153728	4.93271	0.00417773
ENSDARG00000089009	frmpd1b	5.38359	0.000760986	5.25135	0.000105346
ENSDARG00000089172	PTPRM	4.87257	0.0301015	3.71972	0.0474898
ENSDARG00000089190	tanc1b	4.28566	0.0110756	3.31837	0.0200074
ENSDARG00000089334	ednrba	7.48021	0.000406485	6.053	0.00100381
ENSDARG00000089435	macf1b	3.88578	0.0435507	5.17	0.000705596
ENSDARG00000089697	nfe2l2b	3.72965	0.000692157	3.82769	4.88284e-05
ENSDARG00000089805	pcdh18a	4.99209	0.0428219	4.80878	0.0136005
ENSDARG00000089917	sh3tc2	4.36743	0.0114893	5.28522	0.000118912
ENSDARG00000089953	si:ch73-367f21.6	2.31494	0.0346722	2.40248	0.00904162
ENSDARG00000090106	slc17a7b	5.97958	0.00934219	4.8652	0.0170733
ENSDARG00000090140	tmem196b	4.30943	0.0171451	6.38913	7.5599e-06
ENSDARG00000090213	rheb	2.12595	0.00330272	3.04433	2.4147e-07
ENSDARG00000090344	il19l	4.27716	0.0327439	3.83128	0.0213735
ENSDARG00000090634	smim29	3.94991	9.55694e-07	4.63693	3.40353e-11
ENSDARG00000090682	si:ch211-108c6.2	5.99682	0.00160915	4.15191	0.0131125
ENSDARG00000091280	si:ch211-66k16.27	7.48627	0.0363083	11.0617	5.48764e-05
ENSDARG00000091317	hunk	3.56757	0.0344912	2.97083	0.0309498
ENSDARG00000091457	CABZ01072538.1	4.82354	0.0217052	5.43253	0.00109254
ENSDARG00000091602	si:dkey-163f14.6	6.91364	2.82423e-07	5.4322	9.40214e-06
ENSDARG00000091683	cnrip1a	3.32056	0.00295032	2.9926	0.00189702
ENSDARG00000091937	BX927308.1	3.52163	0.00825548	3.74069	0.000579709
ENSDARG00000092035	si:ch211-156j16.1	4.11972	0.0341201	3.41484	0.0305545
ENSDARG00000092240	si:ch211-243a20.3	6.04097	0.000225612	5.94918	2.0873e-05
ENSDARG00000092372	BX511023.1	6.97492	0.00992292	7.04098	0.00202944
ENSDARG00000092970	tmsb2	7.77135	0.000317199	7.03121	0.000155408
ENSDARG00000093403	si:ch73-376l24.4	5.46885	0.01026	6.06915	0.000549074
ENSDARG00000093449	CR388143.2	3.04992	0.0145318	4.33496	1.03015e-05
ENSDARG00000093688	CU074419.2	2.94404	0.0398108	6.0485	7.62032e-09
ENSDARG00000093899	BX510657.1	5.27221	0.0316851	7.76873	3.1157e-05
ENSDARG00000094091	BX248089.1	5.42611	0.03732	6.5488	0.00158065
ENSDARG00000094217	si:dkey-17e16.15	6.86622	2.72868e-05	7.49292	9.81263e-08
ENSDARG00000094232	BX908395.1	3.99088	0.0112223	3.20607	0.0228088
ENSDARG00000094488	BX510923.1	6.35172	0.0108285	4.98422	0.0175819
ENSDARG00000094537	si:ch211-137i24.12	6.1267	0.00177104	5.60368	0.000765183
ENSDARG00000094602	si:dkey-7n6.2	3.97603	0.014439	4.87575	0.000156169
ENSDARG00000094730	acbd7	6.54381	0.00115745	6.70254	7.51587e-05
ENSDARG00000095139	CR388373.2	4.94642	0.0013378	2.94918	0.0405524
ENSDARG00000095192	BX957317.1	5.94812	4.96764e-12	4.28737	1.61617e-07
ENSDARG00000095347	si:dkeyp-72h1.1	5.02057	0.000770848	2.91196	0.0315267
ENSDARG00000095385	BX640481.1	5.49873	0.000367495	5.44791	4.19202e-05
ENSDARG00000095761	NA	6.21757	0.00461087	5.91325	0.00133606
ENSDARG00000095810	BX005108.2	4.66775	1.30856e-06	5.24664	4.89818e-10
ENSDARG00000095965	BX005108.3	4.34977	0.0070325	4.7698	0.000471872
ENSDARG00000096045	si:ch73-263o4.4	2.47965	0.0360275	3.63225	9.40692e-05
ENSDARG00000096312	BX957317.2	4.38673	0.000422298	3.55852	0.00146054
ENSDARG00000096834	si:ch211-155k24.9	5.85987	0.0153897	5.88658	0.00368791
ENSDARG00000097072	AL954322.2	6.37119	5.00071e-05	6.34844	3.10393e-06
ENSDARG00000097158	BX294100.1	5.09855	0.00706399	4.61556	0.00421569
ENSDARG00000097196	CR847531.1	6.84023	0.0238811	8.51249	0.000430489
ENSDARG00000097237	BX005012.4	3.19361	0.00048725	3.16234	5.79865e-05
ENSDARG00000097322	LINC00672	5.81341	1.71358e-07	5.65945	3.71246e-08
ENSDARG00000097467	CU693502.1	6.13401	0.0113145	6.64419	0.000701562
ENSDARG00000097752	si:rp71-77l1.2	8.28755	0.00732781	11.5962	3.16375e-06
ENSDARG00000097793	si:ch211-33e4.3	3.51659	0.0394389	3.22601	0.0194823
ENSDARG00000097804	lypc	4.82471	0.00214409	5.14264	8.11675e-05
ENSDARG00000097855	C2orf88	4.71814	0.000240931	5.5465	2.66703e-07
ENSDARG00000097897	sgip1a	2.77695	0.0448316	2.35887	0.0342455
ENSDARG00000097916	AL929309.1	7.5868	0.00024532	7.75181	2.8175e-05
ENSDARG00000097946	CR354430.3	5.11826	0.013034	3.86933	0.0270867
ENSDARG00000097964	arhgef33	5.14886	0.000533436	3.69503	0.00502336
ENSDARG00000098140	ankrd13d	2.29127	0.0299932	2.68582	0.00123814
ENSDARG00000098237	fbn2b	5.87527	0.00660096	4.31696	0.0194757
ENSDARG00000098249	asmt	2.92175	0.022332	2.26145	0.0455498
ENSDARG00000098257	pcdh15a	6.61088	0.00176413	7.35043	3.3752e-05
ENSDARG00000098535	BX004823.1	3.72117	0.00606313	3.69577	0.00176294
ENSDARG00000098592	zgc:92140	4.11077	0.000311375	3.03812	0.00250164
ENSDARG00000098600	pithd1	2.03977	0.0143471	2.79728	1.83965e-05
ENSDARG00000098751	lzts3a	6.31313	0.00042345	3.93037	0.0260652
ENSDARG00000098909	SHC3	4.36919	0.00115769	3.90754	0.000701562
ENSDARG00000099129	phlda1	3.37492	0.0409729	3.44862	0.0110491
ENSDARG00000099220	BX571942.1	5.92973	0.00211304	5.77731	0.000430489
ENSDARG00000099387	jpt1a	5.28989	0.000665584	6.8235	9.81263e-08
ENSDARG00000099406	lrit1b	10.3731	0.00076707	5.86036	0.045476
ENSDARG00000099462	prlh	5.40078	5.62755e-05	6.62835	9.12957e-09
ENSDARG00000099724	relt	3.26531	6.35155e-05	3.37863	1.64689e-06
ENSDARG00000099729	pcdh10a	6.20611	0.000317199	4.94941	0.00111933
ENSDARG00000099842	CU138533.1	6.47021	0.000301527	6.63714	1.28262e-05
ENSDARG00000099960	elovl1a	6.12091	0.00110377	5.84084	0.000229036
ENSDARG00000100436	CNGA2 (1 of many)	3.12966	0.00434941	4.89325	1.78947e-08
ENSDARG00000100598	CDH19	5.42782	0.00213139	6.33528	1.30842e-05
ENSDARG00000100719	uraha	5.72589	0.000636451	6.52091	2.99796e-06
ENSDARG00000100805	si:ch1073-209e23.1	5.35836	0.00161532	5.35363	0.000191046
ENSDARG00000100876	sez6a	4.69288	0.041689	4.20725	0.025115
ENSDARG00000100990	nme3	3.12205	0.00320121	3.81205	9.81883e-06
ENSDARG00000101000	NA	7.06689	0.00998922	8.95844	4.95352e-05
ENSDARG00000101150	RAB19	5.86127	1.01115e-07	4.65718	4.43806e-06
ENSDARG00000101232	pcdh1gb2	6.37681	0.0070483	4.2501	0.0389142
ENSDARG00000101707	si:ch211-156b7.4	2.51553	0.0078604	3.81759	2.46041e-07
ENSDARG00000101735	chn1	4.04346	9.10787e-07	3.57414	1.47538e-06
ENSDARG00000101861	cyp2k19	6.04021	2.53192e-05	7.43552	9.3865e-10
ENSDARG00000101899	si:dkey-225f23.3	7.92657	0.0178951	9.24665	0.000598336
ENSDARG00000101908	rab3ip	3.57824	0.0129465	4.09628	0.000364531
ENSDARG00000101911	si:dkeyp-86d6.2	5.74161	0.00332016	8.00819	5.40212e-07
ENSDARG00000101925	si:ch1073-204b8.1	8.03473	0.0114764	6.37275	0.0205108
ENSDARG00000101984	pde6g	9.89453	1.11446e-06	5.94775	0.00234025
ENSDARG00000102066	ntn4	3.09502	0.0387388	4.05553	0.0003998
ENSDARG00000102204	jph3	6.91308	7.04484e-06	4.98995	0.00041521
ENSDARG00000102226	gpr19	3.36304	0.00150458	3.12298	0.000630724
ENSDARG00000102229	mapk8ip1a	3.62315	0.00547155	4.07179	0.00013476
ENSDARG00000102520	BX323588.1	7.38636	0.000258402	7.92038	3.91686e-06
ENSDARG00000102558	pde6h	9.70145	6.43477e-13	3.53225	0.0148979
ENSDARG00000102769	CABZ01021220.1	5.43125	0.0199469	7.01201	0.000135117
ENSDARG00000102824	pcdh10b	8.06677	1.51673e-10	6.11974	1.89092e-07
ENSDARG00000103026	p3h2	4.8319	0.00330898	4.88534	0.000353046
ENSDARG00000103071	si:ch211-244c8.4	4.69055	0.0217004	5.77809	0.00030485
ENSDARG00000103109	chl1b	7.59369	0.000253595	5.68733	0.00189065
ENSDARG00000103184	PAMR1	3.60563	0.0379658	4.39202	0.00105348
ENSDARG00000103358	CU467856.1	3.3292	0.020666	4.22528	0.0002034
ENSDARG00000103476	trpm1b	7.00605	8.46454e-07	7.66327	7.14232e-10
ENSDARG00000103490	dpysl4	5.78316	0.00239914	5.8612	0.000242179
ENSDARG00000103602	pcdh1a3	6.68363	0.032932	7.85292	0.00141498
ENSDARG00000103736	gramd2aa	4.2367	0.0301015	4.8706	0.00139374
ENSDARG00000103875	CABZ01048402.2	7.19976	0.00120881	4.42387	0.0307376
ENSDARG00000104119	kalrna	5.0868	0.00131781	5.209	8.99572e-05
ENSDARG00000104273	BX664721.4	4.25114	0.0047917	5.20205	2.28573e-05
ENSDARG00000104409	tnk2b	4.02037	0.0156231	3.58376	0.00853167
ENSDARG00000104470	syngr2b	5.26825	0.0242452	6.17075	0.000750309
ENSDARG00000104593	cyp2k18	4.67758	0.000525035	6.98155	1.86683e-10
ENSDARG00000105002	FP103009.1	2.84887	0.000222773	2.43273	0.00049835
ENSDARG00000105151	cyp2k21	5.40881	0.000595329	5.20706	0.000118912
ENSDARG00000105190	rhbdl3	4.62919	0.00808742	4.97563	0.0004778
ENSDARG00000105301	sox8a	7.66805	1.5232e-07	6.61292	4.87194e-07
ENSDARG00000105325	CABZ01044764.1	2.69053	4.76667e-06	2.3433	9.00348e-06
ENSDARG00000105389	mmel1	4.45311	0.00716845	3.66727	0.00929299

## Sheet: genes_down_p53del
gene ID	Gene Name	log2 Fold Change p53del vs Whole fish	adjusted p-value p53del vs Whole fish
ENSDARG00000099044	BX548000.2	-29.9959	3.14131e-26
ENSDARG00000042129	zp3a.1	-28.8366	7.83497e-33
ENSDARG00000086522	zp2.5	-26.936	3.86908e-16
ENSDARG00000089966	si:zfos-1505d6.3	-25.8283	4.15108e-12
ENSDARG00000092090	si:ch211-125e6.12	-25.071	3.03512e-05
ENSDARG00000091409	zp2.6	-25.0054	3.02643e-13
ENSDARG00000087584	si:dkeyp-98a7.9	-24.7712	4.15235e-09
ENSDARG00000086352	zp2.1	-23.9949	0.000440667
ENSDARG00000074132	scpp7	-23.5018	1.09325e-06
ENSDARG00000079992	senp6b	-23.4758	1.22214e-11
ENSDARG00000090929	si:dkeyp-98a7.3	-22.7975	9.55694e-07
ENSDARG00000077171	A2ML1 (1 of many)	-21.728	1.13406e-07
ENSDARG00000097409	BX547992.2	-20.4365	8.25334e-05
ENSDARG00000029710	lrrc30a	-20.1084	0.00300765
ENSDARG00000041706	vgll2a	-17.2319	0.0253263
ENSDARG00000096639	BX276101.1	-17.0275	0.0103724
ENSDARG00000076476	zgc:173770	-12.5731	9.02835e-05
ENSDARG00000016825	vtg6	-12.5095	4.67736e-17
ENSDARG00000092419	vtg7	-12.4202	4.15801e-08
ENSDARG00000055809	vtg2	-12.0399	2.9876e-47
ENSDARG00000078429	vtg4	-12.0009	2.9876e-47
ENSDARG00000092233	vtg1	-11.8572	3.63832e-40
ENSDARG00000090870	si:ch1073-263o8.2	-11.7524	4.92127e-05
ENSDARG00000055833	si:dkey-216e24.3	-11.7322	0.000718796
ENSDARG00000042130	zp3a.2	-11.6241	6.33097e-07
ENSDARG00000052433	inha	-11.5747	6.1549e-05
ENSDARG00000103451	CABZ01042594.1	-11.5731	5.98211e-20
ENSDARG00000092126	vtg5	-11.5219	6.15805e-52
ENSDARG00000076366	A2ML1 (1 of many)	-11.5188	6.35155e-05
ENSDARG00000078394	CABZ01059627.1	-11.4233	0.00134188
ENSDARG00000092885	zgc:171977	-11.3863	4.56623e-05
ENSDARG00000088795	engl	-11.3439	2.11976e-11
ENSDARG00000093216	si:ch211-146l10.7	-11.3049	0.000360891
ENSDARG00000090237	zp2.3	-11.1235	0.00101318
ENSDARG00000017821	gata5	-11.0386	0.00138092
ENSDARG00000088989	si:dkey-241l7.5	-11.0086	2.72868e-05
ENSDARG00000105335	si:dkey-241l7.2	-10.9507	0.000850756
ENSDARG00000087392	si:ch73-160p18.3	-10.9486	1.19693e-05
ENSDARG00000099060	zgc:111868	-10.8797	5.59596e-08
ENSDARG00000095486	CU467646.2	-10.707	0.0339363
ENSDARG00000105346	zp2.2	-10.638	0.00101283
ENSDARG00000094561	si:ch211-139a5.9	-10.5931	0.00561841
ENSDARG00000027639	zgc:165539	-10.0817	0.00385514
ENSDARG00000040510	ca15b	-9.849	0.000397459
ENSDARG00000076771	A2ML1 (1 of many)	-9.82519	0.0236002
ENSDARG00000090768	zp3.2	-9.79324	7.50892e-06
ENSDARG00000010332	zgc:56231	-9.74737	0.00189637
ENSDARG00000079034	si:dkey-19b23.11	-9.68175	8.98369e-07
ENSDARG00000099807	dre-mir-202	-9.67687	0.00268282
ENSDARG00000038720	si:ch211-14a17.7	-9.64975	8.27085e-05
ENSDARG00000016538	zgc:55888	-9.60262	0.00613656
ENSDARG00000096017	BX649337.1	-9.57239	0.00736759
ENSDARG00000069411	cx34.5	-9.47491	1.60316e-08
ENSDARG00000079190	sycp2l	-9.42759	0.017639
ENSDARG00000103176	nr5a1a	-9.41039	0.000692157
ENSDARG00000056462	crp2	-9.38088	5.00071e-05
ENSDARG00000104388	stag3	-9.37479	0.00214642
ENSDARG00000069251	si:dkeyp-50f7.2	-9.20259	2.63483e-06
ENSDARG00000096097	si:dkeyp-98a7.4	-9.17839	0.0198742
ENSDARG00000035966	pgr	-9.14282	9.55694e-07
ENSDARG00000100781	COL28A1 (1 of many)	-8.80555	6.86037e-06
ENSDARG00000104654	leap2	-8.701	0.00358934
ENSDARG00000038682	MFAP4 (1 of many)	-8.65356	3.84934e-06
ENSDARG00000037551	pm20d1.1	-8.58899	0.0239278
ENSDARG00000092525	si:dkey-88l16.4	-8.33164	0.0467477
ENSDARG00000007465	tdrd1	-8.32664	0.000361018
ENSDARG00000104170	si:dkey-208k4.2	-8.31367	0.0123326
ENSDARG00000100535	ecm1a	-8.29317	0.000172406
ENSDARG00000068910	nos1	-8.07769	0.00018454
ENSDARG00000057887	nts	-7.85491	0.00588678
ENSDARG00000071494	fshr	-7.79219	0.00851249
ENSDARG00000069865	grxcr1	-7.62157	0.0331741
ENSDARG00000075632	rad9b	-7.60663	0.00403462
ENSDARG00000100979	CABZ01075618.1	-7.53687	0.0343281
ENSDARG00000016908	zgc:171779	-7.51033	0.000158435
ENSDARG00000038728	ch25hl2	-7.33014	0.000145206
ENSDARG00000053966	cyp17a2	-7.31967	0.0285348
ENSDARG00000087381	tcf23	-7.3157	8.25334e-05
ENSDARG00000070346	hoxc8a	-7.28863	0.000795656
ENSDARG00000096288	BX323555.3	-7.27519	0.0171492
ENSDARG00000014039	si:dkeyp-93d12.1	-7.25748	0.0254076
ENSDARG00000075737	A2ML1 (1 of many)	-7.19807	0.010064
ENSDARG00000079154	CABZ01059913.1	-7.16749	0.00685441
ENSDARG00000104752	COLEC10	-7.13753	0.00820165
ENSDARG00000092696	cyp11a2	-7.11227	0.00557418
ENSDARG00000074002	slc6a11a	-7.07615	0.00859843
ENSDARG00000099399	thrsp	-7.01452	0.00113927
ENSDARG00000013855	slc12a3	-6.89128	3.89441e-07
ENSDARG00000098952	gata4	-6.88032	0.0228716
ENSDARG00000013837	spo11	-6.86757	0.0459794
ENSDARG00000054786	faah2b	-6.8573	0.0285932
ENSDARG00000090164	si:ch73-362m14.2	-6.84875	2.07233e-08
ENSDARG00000087438	spi2	-6.80773	0.0130544
ENSDARG00000057096	ndr1	-6.73324	0.0291123
ENSDARG00000076211	CABZ01059914.1	-6.70706	0.0187743
ENSDARG00000100388	abhd5b	-6.68906	2.89227e-06
ENSDARG00000028148	pax2a	-6.66546	0.039066
ENSDARG00000043685	nabp1b	-6.62938	0.0182914
ENSDARG00000089107	si:ch1073-189o9.1	-6.57597	0.00743238
ENSDARG00000095047	si:dkey-85k15.4	-6.51602	0.0020069
ENSDARG00000096616	si:ch211-255p10.3	-6.49683	0.0307849
ENSDARG00000056027	hoxb8a	-6.47271	0.037628
ENSDARG00000075284	kansl1l	-6.41195	0.0201373
ENSDARG00000095463	si:ch73-90k17.1	-6.40715	0.0024871
ENSDARG00000075664	si:ch1073-429i10.1	-6.37271	0.000305943
ENSDARG00000062601	piwil2	-6.33933	0.0383782
ENSDARG00000016718	mmp11b	-6.32261	0.00408628
ENSDARG00000057677	neu4	-6.3028	0.00306304
ENSDARG00000045758	cracr2ab	-6.19836	0.0232782
ENSDARG00000100941	clca5.2	-6.19792	0.0046699
ENSDARG00000103515	vcana	-6.18687	0.00184635
ENSDARG00000097573	si:ch211-107e6.5	-6.16883	0.00644846
ENSDARG00000052121	rag2	-6.16282	0.00814981
ENSDARG00000029263	hoxb3a	-6.15706	0.00015985
ENSDARG00000012016	hpgd	-6.10662	2.45673e-07
ENSDARG00000101096	cebp1	-6.07303	0.000646355
ENSDARG00000070343	hoxc6a	-6.05791	0.019138
ENSDARG00000097891	CR751227.2	-6.05694	0.0177547
ENSDARG00000105232	si:ch211-260e23.8	-6.00933	0.000306365
ENSDARG00000053462	c3a.5	-6.00274	0.00274685
ENSDARG00000104947	si:ch211-194m7.8	-5.91599	0.00307583
ENSDARG00000098799	si:ch211-194m7.5	-5.91243	0.00814981
ENSDARG00000097584	si:dkey-238d18.6	-5.91215	0.0317961
ENSDARG00000096381	neu3.4	-5.86676	0.00882148
ENSDARG00000056023	hoxb9a	-5.85593	0.00563643
ENSDARG00000016448	vtg3	-5.85436	0.00836863
ENSDARG00000069428	slbp2	-5.85418	0.0191536
ENSDARG00000020749	caprin2	-5.84561	0.00499096
ENSDARG00000068417	FOXL2 (1 of many)	-5.81696	0.0301191
ENSDARG00000070000	txnipb	-5.80231	0.0399708
ENSDARG00000069018	cyp7a1	-5.79084	0.0184729
ENSDARG00000100621	CABZ01080550.1	-5.78188	0.0102401
ENSDARG00000035904	crabp1b	-5.7754	0.00274685
ENSDARG00000002768	pvalb2	-5.77202	0.0455814
ENSDARG00000089216	zmp:0000001268	-5.76925	0.00613656
ENSDARG00000101872	BX842701.1	-5.74153	0.00340216
ENSDARG00000104721	SPINK1	-5.72032	0.01653
ENSDARG00000099655	pimr207	-5.71181	0.0422319
ENSDARG00000091211	adh8a	-5.70203	0.0119842
ENSDARG00000076748	ntn2	-5.6975	0.0115982
ENSDARG00000090041	si:dkey-163m14.6	-5.68342	0.00177917
ENSDARG00000022817	pvalb3	-5.66018	0.0211488
ENSDARG00000102510	BX537276.1	-5.65671	0.011873
ENSDARG00000091027	aqp1a.2	-5.65506	0.0445232
ENSDARG00000004051	CR354540.1	-5.59843	0.0160475
ENSDARG00000100940	nr5a2	-5.58223	0.0498456
ENSDARG00000099420	nme2b.2	-5.56241	0.0300277
ENSDARG00000010423	npsn	-5.55438	0.000144436
ENSDARG00000087373	dnah5	-5.48863	9.874e-05
ENSDARG00000070178	zp3d.2	-5.47811	0.00678621
ENSDARG00000053345	si:dkey-56i24.1	-5.41046	0.0339595
ENSDARG00000102704	si:ch1073-376c22.1	-5.40746	0.00281231
ENSDARG00000057789	lyz	-5.39679	0.00140808
ENSDARG00000102119	si:ch73-359m17.2	-5.39555	0.0146116
ENSDARG00000043328	fip1l1a	-5.39439	0.0152626
ENSDARG00000025131	lbx2	-5.38536	0.0352529
ENSDARG00000060439	clcn2c	-5.3815	0.0350072
ENSDARG00000094973	wnt16	-5.37552	0.0239213
ENSDARG00000031228	podxl	-5.37532	0.0349381
ENSDARG00000074851	s1pr4	-5.37412	0.00233153
ENSDARG00000092806	MFAP4 (1 of many)	-5.36805	0.00732781
ENSDARG00000096280	ighz	-5.3578	0.00339279
ENSDARG00000092459	si:dkey-9i23.5	-5.35433	0.00121618
ENSDARG00000010630	hoxb6a	-5.33989	0.0153728
ENSDARG00000096607	CR626902.1	-5.31211	8.78507e-06
ENSDARG00000078123	slitrk3a	-5.30583	0.000934882
ENSDARG00000068892	sostdc1a	-5.26676	0.0285462
ENSDARG00000103589	gata6	-5.25957	0.001498
ENSDARG00000062757	zgc:158403	-5.24788	0.0027865
ENSDARG00000093198	C3 (1 of many)	-5.24058	0.023708
ENSDARG00000068593	CU326366.2	-5.23456	0.0168971
ENSDARG00000101226	FO203432.1	-5.22971	0.00182336
ENSDARG00000054658	slc34a1b	-5.22213	0.0253263
ENSDARG00000076534	si:ch211-14a17.10	-5.22162	0.0015672
ENSDARG00000098099	zgc:64065	-5.19351	0.000144482
ENSDARG00000079699	zgc:162612	-5.14919	0.0239729
ENSDARG00000099425	CFI	-5.13532	0.0321295
ENSDARG00000017299	fabp11a	-5.12263	0.000225612
ENSDARG00000096586	MFAP4 (1 of many)	-5.1135	0.00485486
ENSDARG00000102301	CR855379.3	-5.11262	0.00274685
ENSDARG00000007534	itln1	-5.1032	0.00228594
ENSDARG00000076363	CABZ01077228.1	-5.03463	0.000226866
ENSDARG00000043479	opn8c	-5.03449	0.0113298
ENSDARG00000101534	rab3db	-5.03264	0.016483
ENSDARG00000039222	mpl	-5.01773	0.00135788
ENSDARG00000033227	lect2l	-4.99623	0.0295378
ENSDARG00000095746	si:zfos-2330d3.7	-4.97893	0.000888108
ENSDARG00000007560	sema3bl	-4.96596	0.0344368
ENSDARG00000053575	gpat2	-4.95226	0.00330272
ENSDARG00000056561	asb11	-4.93391	7.75437e-15
ENSDARG00000058058	igf3	-4.93308	0.00339341
ENSDARG00000019815	fn1a	-4.91658	0.00118254
ENSDARG00000103820	CR847941.2	-4.91045	0.0104971
ENSDARG00000094408	MFAP4 (1 of many)	-4.89142	0.00115769
ENSDARG00000079043	si:dkeyp-75b4.10	-4.88882	0.0197466
ENSDARG00000075779	ppp1r12b	-4.88624	0.0115264
ENSDARG00000075521	cpz	-4.88624	0.000590204
ENSDARG00000096368	neu3.5	-4.8814	0.00626017
ENSDARG00000054515	CR925773.1	-4.87662	0.00767275
ENSDARG00000056030	hoxb7a	-4.86821	0.0490498
ENSDARG00000013057	hoxb5a	-4.84656	0.00915045
ENSDARG00000100809	g6fl	-4.84333	0.00113237
ENSDARG00000079111	ACTC1 (1 of many)	-4.8428	0.0339595
ENSDARG00000062874	hcar1-3	-4.83754	0.00111718
ENSDARG00000102742	bmpr1bb	-4.83339	0.00881112
ENSDARG00000100511	CR855379.2	-4.79288	0.0255022
ENSDARG00000091503	FADS6	-4.76911	8.25334e-05
ENSDARG00000067537	pcsk5a	-4.76411	0.010867
ENSDARG00000058815	ihhb	-4.7363	0.0255859
ENSDARG00000073976	zmp:0000001145	-4.73318	0.0189747
ENSDARG00000030095	ccdc78	-4.72084	0.00109735
ENSDARG00000103336	si:dkey-77g12.4	-4.69064	0.00620276
ENSDARG00000026663	tlr19	-4.64149	0.044748
ENSDARG00000100251	si:ch211-152c8.2	-4.62957	0.00268596
ENSDARG00000063613	si:ch211-133n4.10	-4.59131	0.0313519
ENSDARG00000062328	rasgrp2	-4.55305	0.00121618
ENSDARG00000019093	si:ch73-160i9.2	-4.51664	0.000225612
ENSDARG00000006137	star	-4.5156	0.00637042
ENSDARG00000105294	CABZ01051902.1	-4.51327	0.0014548
ENSDARG00000086189	mgp	-4.51176	0.0339595
ENSDARG00000055622	zgc:153345	-4.49212	0.0103724
ENSDARG00000070392	tlr19	-4.48871	0.0196832
ENSDARG00000078205	ccl34b.9	-4.48365	0.00330272
ENSDARG00000090277	BX248410.2	-4.46448	0.0123378
ENSDARG00000039881	cemip	-4.45957	0.00434941
ENSDARG00000086305	si:ch211-63b16.4	-4.45874	0.0392165
ENSDARG00000057942	glt8d2	-4.45145	0.0010764
ENSDARG00000019328	plxna4	-4.44403	0.0014548
ENSDARG00000040938	ssuh2.1	-4.43803	0.0187743
ENSDARG00000069216	c6ast1	-4.42755	0.014741
ENSDARG00000099824	CTSE	-4.41403	0.00366862
ENSDARG00000092281	flnb	-4.40748	0.0236002
ENSDARG00000026081	lhcgr	-4.40234	0.0020438
ENSDARG00000004871	mst1rb	-4.38977	0.0488734
ENSDARG00000094273	si:dkey-3k20.4	-4.38686	0.0405252
ENSDARG00000056387	rnf17	-4.3853	0.0362207
ENSDARG00000093877	MFAP4 (1 of many)	-4.38281	0.00471109
ENSDARG00000027355	slc25a4	-4.37803	0.0369956
ENSDARG00000099689	si:dkey-203a12.3	-4.37128	0.0130544
ENSDARG00000044975	krt94	-4.36032	0.0376449
ENSDARG00000008019	mxg	-4.34767	0.00838076
ENSDARG00000087191	wdr93	-4.32939	0.0397033
ENSDARG00000098348	znf326	-4.31438	0.0460692
ENSDARG00000008075	illr4	-4.30929	0.0044737
ENSDARG00000102271	si:dkey-203a12.2	-4.30259	0.0106962
ENSDARG00000056200	abcb9	-4.29819	0.0309926
ENSDARG00000078828	npb	-4.29269	0.0439191
ENSDARG00000059254	illr1	-4.26121	0.0238078
ENSDARG00000094928	si:ch211-53m15.2	-4.26098	0.0228117
ENSDARG00000042138	selp	-4.25916	0.00268215
ENSDARG00000087352	dnah2	-4.24356	0.0201111
ENSDARG00000105274	CABZ01074130.1	-4.23361	0.0367222
ENSDARG00000001572	prf1.3	-4.22831	0.0144229
ENSDARG00000023031	hoxa2b	-4.22773	0.00463284
ENSDARG00000078004	drl	-4.22729	0.0116291
ENSDARG00000018687	itga2b	-4.22725	0.000845276
ENSDARG00000037383	pax5	-4.18514	0.0380936
ENSDARG00000038069	mgat3a	-4.17535	0.0369077
ENSDARG00000069726	glis3	-4.17514	0.0266249
ENSDARG00000024006	rprmb	-4.16807	0.0300277
ENSDARG00000079829	si:ch211-207g17.2	-4.13938	0.000579397
ENSDARG00000078824	si:ch211-66e2.3	-4.13585	0.00118019
ENSDARG00000022271	trim35-34	-4.11813	7.73787e-05
ENSDARG00000101385	f8	-4.10994	0.00281231
ENSDARG00000086880	AL831726.1	-4.10367	0.0106132
ENSDARG00000096738	si:zfos-911d5.4	-4.10218	0.044725
ENSDARG00000096625	si:ch211-286b5.8	-4.1021	0.020666
ENSDARG00000059327	gata2a	-4.0906	0.039066
ENSDARG00000003680	runx1t1	-4.03719	0.0307652
ENSDARG00000054975	cxcr2	-4.02948	0.019138
ENSDARG00000103833	si:dkey-77g12.1	-4.02922	0.00631764
ENSDARG00000039234	zgc:171579	-4.02389	0.00767994
ENSDARG00000100364	CABZ01019905.1	-4.00268	0.0462765
ENSDARG00000018259	atp1a3a	-3.96505	0.0176382
ENSDARG00000042545	sema3ga	-3.94312	0.0275163
ENSDARG00000098129	si:dkeyp-97a10.2	-3.94121	0.00854846
ENSDARG00000039970	cnr2	-3.92727	0.00494127
ENSDARG00000102617	timp4.2	-3.92494	4.19989e-05
ENSDARG00000095212	si:ch211-210b2.4	-3.88496	1.0101e-05
ENSDARG00000102381	CABZ01111648.1	-3.87851	0.036754
ENSDARG00000095888	BX248517.1	-3.87812	0.0139732
ENSDARG00000051819	swap70a	-3.8776	0.0393185
ENSDARG00000100738	osmr	-3.87287	0.0318924
ENSDARG00000097972	CT033842.1	-3.87197	0.0186534
ENSDARG00000092518	si:dkey-21e2.11	-3.85505	0.00998922
ENSDARG00000099385	CT030188.1	-3.84059	9.42241e-05
ENSDARG00000033170	sult2st1	-3.82576	0.00216076
ENSDARG00000074628	si:dkey-10o6.2	-3.81946	0.000261518
ENSDARG00000088219	zmp:0000000924	-3.8053	0.00842111
ENSDARG00000074316	itga1	-3.79559	0.0449477
ENSDARG00000104474	il6r	-3.79008	6.1549e-05
ENSDARG00000070604	zgc:162509	-3.78911	0.0338417
ENSDARG00000077666	evi5a	-3.77008	0.0229327
ENSDARG00000040432	klf2b	-3.76779	6.33989e-05
ENSDARG00000060153	h6pd	-3.7542	0.0255859
ENSDARG00000058738	SLC26A6 (1 of many)	-3.74856	0.0341508
ENSDARG00000096248	ighd	-3.73342	0.0405061
ENSDARG00000088794	si:ch73-180n10.1	-3.72152	0.00704166
ENSDARG00000071139	zgc:64065	-3.68648	0.00709484
ENSDARG00000058658	si:dkey-178e17.3	-3.67699	0.0126582
ENSDARG00000091428	FCHSD2	-3.67502	0.0239315
ENSDARG00000099811	si:dkey-203a12.7	-3.66522	0.0434407
ENSDARG00000095729	si:dkey-21e2.12	-3.64999	0.00826774
ENSDARG00000067859	scospondin	-3.6432	0.0172038
ENSDARG00000059196	CU467633.1	-3.62417	0.00901807
ENSDARG00000061471	sema5ba	-3.60543	0.00461964
ENSDARG00000058543	lama5	-3.59402	0.0129717
ENSDARG00000096927	si:ch211-210b2.3	-3.57976	0.0067867
ENSDARG00000017128	myofl	-3.56704	0.0122856
ENSDARG00000069954	kcnq5a	-3.56121	0.0219161
ENSDARG00000062087	nceh1b.1	-3.55417	0.0197686
ENSDARG00000019646	twist3	-3.55412	0.0295378
ENSDARG00000053836	si:ch211-284o19.8	-3.54938	0.0175976
ENSDARG00000077103	sema4aa	-3.54289	0.026054
ENSDARG00000022007	zgc:66426	-3.54155	0.0283927
ENSDARG00000031161	nr1d4a	-3.5413	0.0253252
ENSDARG00000099948	si:ch211-209f23.7	-3.53111	0.0402706
ENSDARG00000040669	CR944667.1	-3.51181	0.0027021
ENSDARG00000001968	dock5	-3.50212	6.23619e-05
ENSDARG00000102389	ved	-3.48007	0.00236736
ENSDARG00000100051	si:dkey-203a12.6	-3.47025	0.0260102
ENSDARG00000102178	emilin2b	-3.4422	0.0172829
ENSDARG00000076614	ssuh2.3	-3.43755	0.0401866
ENSDARG00000025903	lgals9l1	-3.43655	0.0126582
ENSDARG00000010556	mmp25b	-3.43382	0.0369077
ENSDARG00000097909	si:dkey-195m11.11	-3.42322	0.0397033
ENSDARG00000099266	vasna	-3.4145	0.00349965
ENSDARG00000090190	bcam	-3.40395	0.0338417
ENSDARG00000009262	FAR2	-3.40298	0.000888108
ENSDARG00000105263	ccl36.1	-3.40078	0.0362837
ENSDARG00000093124	scpp8	-3.38041	0.00543292
ENSDARG00000016531	klhl4	-3.37718	0.0237127
ENSDARG00000038151	zgc:92360	-3.36222	0.0318924
ENSDARG00000087059	fam213ab	-3.35131	0.0448102
ENSDARG00000016695	p2rx1	-3.34953	0.034394
ENSDARG00000070780	rln3a	-3.30963	0.0436963
ENSDARG00000007219	actn1	-3.29673	0.00131181
ENSDARG00000096570	si:dkey-27j5.7	-3.29446	0.043772
ENSDARG00000090038	BX248410.1	-3.28882	0.01069
ENSDARG00000088234	si:ch211-217k17.12	-3.28696	0.0338417
ENSDARG00000018529	lipf	-3.27048	0.0012612
ENSDARG00000094706	cxcl11.6	-3.24786	0.000965253
ENSDARG00000103494	usp43a	-3.23428	0.011812
ENSDARG00000053666	myb	-3.21399	0.00881112
ENSDARG00000070792	lrrc15	-3.19881	0.020666
ENSDARG00000069111	IKZF2	-3.16396	0.0473023
ENSDARG00000060094	ptgis	-3.14306	0.00506672
ENSDARG00000054755	alox5ap	-3.14117	0.0075736
ENSDARG00000093779	cxcl11.7	-3.14104	0.00184938
ENSDARG00000038788	dnai1.2	-3.14054	0.00528267
ENSDARG00000098157	CR792416.1	-3.13639	0.0445164
ENSDARG00000028099	sh2d3ca	-3.11701	0.0304975
ENSDARG00000026049	mxf	-3.11674	0.0420667
ENSDARG00000030844	klf11a	-3.11344	0.000719924
ENSDARG00000058179	ackr3b	-3.10524	0.0453308
ENSDARG00000015559	fstl1a	-3.10476	0.0437302
ENSDARG00000095017	BX927275.2	-3.09296	0.00796455
ENSDARG00000099599	pigrl2.3	-3.08967	0.0383367
ENSDARG00000078781	si:ch211-161c3.6	-3.08526	0.0268113
ENSDARG00000041348	cyp19a1a	-3.05949	0.00310505
ENSDARG00000020606	nfe2	-3.05603	0.0160475
ENSDARG00000077878	FBXL7 (1 of many)	-3.03844	0.0115481
ENSDARG00000076487	haao	-3.03843	0.0437356
ENSDARG00000088727	zmp:0000000937	-3.03035	0.0075776
ENSDARG00000000837	snx9a	-3.02656	0.00284968
ENSDARG00000097960	BX511132.1	-3.00828	0.0280536
ENSDARG00000063097	scube1	-3.00011	0.00626707
ENSDARG00000092423	cxcl11.5	-2.99465	0.00709484
ENSDARG00000069944	p2ry13	-2.99368	0.000915904
ENSDARG00000077240	cd247l	-2.96135	0.0354301
ENSDARG00000009134	hlx1	-2.95706	0.0479166
ENSDARG00000073843	myo9ab	-2.92645	4.58602e-05
ENSDARG00000058839	susd1	-2.92328	0.0478371
ENSDARG00000100960	AL928901.1	-2.92302	0.0124976
ENSDARG00000103533	clec14a	-2.8883	0.0161099
ENSDARG00000019549	cds1	-2.878	4.0167e-06
ENSDARG00000083312	AC024175.21	-2.86239	0.0448103
ENSDARG00000003250	pik3cd	-2.86149	0.0393185
ENSDARG00000008155	sms	-2.85863	0.00328891
ENSDARG00000102833	CU207241.1	-2.83724	0.0381902
ENSDARG00000040503	sb:cb81	-2.8323	0.0370951
ENSDARG00000069961	il21r.1	-2.82762	0.0369077
ENSDARG00000088019	si:ch211-114l13.12	-2.80868	0.0239278
ENSDARG00000003462	fech	-2.80381	0.0484064
ENSDARG00000040535	CSGALNACT1 (1 of many)	-2.77248	0.0444973
ENSDARG00000068030	si:cabz01007802.1	-2.75703	0.0172038
ENSDARG00000060127	adamts3	-2.73324	0.0385217
ENSDARG00000099674	dicp3.1	-2.71601	0.0224981
ENSDARG00000070565	adap2	-2.68856	0.0269091
ENSDARG00000074302	gpr183b	-2.66873	0.0479166
ENSDARG00000102106	tgm1l1	-2.66756	0.0156736
ENSDARG00000004697	rxrgb	-2.66453	0.0123378
ENSDARG00000061819	wscd2	-2.66157	0.0411317
ENSDARG00000015803	smcr8b	-2.65565	4.50777e-05
ENSDARG00000102435	plekhf1	-2.65554	0.047188
ENSDARG00000053215	me1	-2.63649	0.0220971
ENSDARG00000079315	lpxn	-2.63624	0.0186534
ENSDARG00000068149	tprg1l	-2.63566	0.00801791
ENSDARG00000002021	pygb	-2.63488	0.023708
ENSDARG00000037758	tlr2	-2.61296	0.023571
ENSDARG00000056378	ifi30	-2.58435	0.000965644
ENSDARG00000058848	mcoln1b	-2.58143	0.0343796
ENSDARG00000062009	gpr18	-2.55651	0.047725
ENSDARG00000086897	si:dkey-7i4.1	-2.55113	0.0259253
ENSDARG00000104865	si:dkey-34d22.5	-2.53977	0.0279195
ENSDARG00000002634	b4galt1	-2.53587	0.0462627
ENSDARG00000090851	ciita	-2.51957	0.0488734
ENSDARG00000036308	nod1	-2.50444	0.0320248
ENSDARG00000019236	gsr	-2.48744	0.0149464
ENSDARG00000058488	adora2ab	-2.47806	0.0078604
ENSDARG00000073822	IQSEC1 (1 of many)	-2.47274	0.0171492
ENSDARG00000095825	ftr92	-2.46749	0.0099647
ENSDARG00000104491	ampd2a	-2.46588	0.0223148
ENSDARG00000076229	mkl1b	-2.46344	0.0211488
ENSDARG00000100076	BX640547.3	-2.45568	0.0342928
ENSDARG00000043701	gpd1a	-2.45147	0.0220886
ENSDARG00000024717	selenbp1	-2.44941	0.0206827
ENSDARG00000079233	E2F2	-2.43887	0.0024181
ENSDARG00000020982	prickle2a	-2.40485	0.0380119
ENSDARG00000097406	si:dkey-81e3.2	-2.39596	0.0253263
ENSDARG00000017121	mafba	-2.393	0.0354755
ENSDARG00000075307	kcnq2a	-2.38447	0.0454617
ENSDARG00000010255	bin2b	-2.37432	0.0470728
ENSDARG00000007018	ms4a17a.6	-2.3624	0.00799321
ENSDARG00000057107	VAV3 (1 of many)	-2.35534	0.0240115
ENSDARG00000086292	st6galnac	-2.3532	0.0390893
ENSDARG00000089878	nedd9	-2.33176	0.0192398
ENSDARG00000095695	ms4a17a.10	-2.3295	0.0160127
ENSDARG00000060534	sgpp1	-2.32807	0.0212226
ENSDARG00000098853	ehd1a	-2.32166	0.00031135
ENSDARG00000034895	tgfb1b	-2.31695	0.00842111
ENSDARG00000089390	pnpla2	-2.30268	0.0197686
ENSDARG00000079932	zgc:152830	-2.29531	0.00619753
ENSDARG00000026322	dhrs13a.1	-2.29421	0.0380936
ENSDARG00000060551	rps6ka5	-2.28833	0.0353762
ENSDARG00000054842	hsd17b14	-2.28269	0.00213723
ENSDARG00000022807	PITPNC1	-2.28185	0.00717466
ENSDARG00000043403	paox1	-2.2728	0.0490498
ENSDARG00000102771	ZNF70 (1 of many)	-2.24773	0.0346451
ENSDARG00000104118	antxr2a	-2.24311	0.0341201
ENSDARG00000067784	SLC9A1	-2.23611	0.037054
ENSDARG00000046148	tnfaip8l2b	-2.23297	0.0102606
ENSDARG00000036074	cebpa	-2.23142	0.0309852
ENSDARG00000102200	man2a1	-2.20592	0.0401866
ENSDARG00000015278	plxnc1	-2.18679	0.0102401
ENSDARG00000058100	b3gnt3	-2.18269	0.0291123
ENSDARG00000036893	f13a1b	-2.16928	0.0356467
ENSDARG00000002533	adora2b	-2.15791	0.0118144
ENSDARG00000061908	mfsd12a	-2.15702	0.0461479
ENSDARG00000043593	rapgef1a	-2.14937	0.0258724
ENSDARG00000089894	zmp:0000001289	-2.1398	0.0363905
ENSDARG00000026548	cyp2u1	-2.13697	0.0201111
ENSDARG00000004954	grna	-2.13601	0.0381902
ENSDARG00000095798	BX666064.1	-2.1135	0.0383367
ENSDARG00000041060	lgals9l3	-2.10198	0.0312956
ENSDARG00000079591	SSH3	-2.09977	0.0470728
ENSDARG00000098126	znf985	-2.09485	0.0307236
ENSDARG00000104918	si:ch211-196f19.1	-2.09162	0.0222528
ENSDARG00000060835	tecpr2	-2.08531	0.00563643
ENSDARG00000055504	si:ch211-212k18.7	-2.07384	0.00184938
ENSDARG00000018283	cyba	-2.06358	0.0451947
ENSDARG00000044142	acss1	-2.03016	0.0110414
ENSDARG00000103677	CABZ01008730.1	-2.01416	0.0346451

## Sheet: genes_down_p53mut
gene ID	Gene Name	log2 Fold Change p53M214Kmut vs Whole Fish	adjusted p-value p53M214Kmut vs Whole Fish
ENSDARG00000101956	CU571315.2	-21.3443	1.86683e-10
ENSDARG00000074132	scpp7	-21.0836	8.03437e-07
ENSDARG00000070041	zgc:153920	-20.6601	2.50428e-11
ENSDARG00000092122	si:ch211-229n2.6	-20.0659	5.30777e-10
ENSDARG00000102057	si:ch73-329n5.2	-20.0156	1.53564e-10
ENSDARG00000103322	si:ch73-347e22.8	-19.9011	2.88262e-11
ENSDARG00000025783	si:ch211-125e6.11	-19.7418	7.35631e-12
ENSDARG00000053761	si:dkey-187j14.4	-19.5667	1.44948e-09
ENSDARG00000040497	BX004816.1	-18.437	4.21357e-08
ENSDARG00000001913	palmda	-17.4145	6.72469e-07
ENSDARG00000009438	myog	-16.3615	9.00348e-06
ENSDARG00000041706	vgll2a	-15.8072	0.0109297
ENSDARG00000087632	CABZ01083502.1	-15.7068	1.60185e-05
ENSDARG00000092233	vtg1	-15.0476	3.71535e-29
ENSDARG00000029710	lrrc30a	-13.6504	0.0212622
ENSDARG00000092126	vtg5	-13.4532	2.16615e-28
ENSDARG00000055809	vtg2	-13.3627	4.38664e-28
ENSDARG00000078429	vtg4	-12.9535	1.99397e-29
ENSDARG00000045453	f13a1a.1	-12.0771	6.42233e-15
ENSDARG00000016825	vtg6	-12.053	4.54891e-17
ENSDARG00000103451	CABZ01042594.1	-11.7804	1.45167e-17
ENSDARG00000092419	vtg7	-10.804	1.66212e-07
ENSDARG00000038728	ch25hl2	-10.7612	1.36575e-08
ENSDARG00000052122	rag1	-9.83499	2.3773e-07
ENSDARG00000098799	si:ch211-194m7.5	-9.72262	1.56017e-07
ENSDARG00000010423	npsn	-9.67507	1.68126e-15
ENSDARG00000088795	engl	-9.47803	3.37283e-10
ENSDARG00000059093	ANK1 (1 of many)	-9.2857	1.17081e-05
ENSDARG00000097075	CU855801.1	-9.2086	7.72817e-11
ENSDARG00000053462	c3a.5	-9.19675	9.51752e-08
ENSDARG00000076211	CABZ01059914.1	-9.15185	0.000142864
ENSDARG00000057789	lyz	-9.1379	2.3448e-11
ENSDARG00000039234	zgc:171579	-8.9018	1.02376e-08
ENSDARG00000079154	CABZ01059913.1	-8.89131	0.000196232
ENSDARG00000042041	tal2	-8.86391	5.23854e-06
ENSDARG00000053066	tubb1	-8.81406	1.9132e-07
ENSDARG00000100535	ecm1a	-8.79128	8.36194e-06
ENSDARG00000016718	mmp11b	-8.53088	2.24666e-05
ENSDARG00000019253	rhag	-8.51297	8.05578e-08
ENSDARG00000012881	slc4a1a	-8.48423	1.3326e-06
ENSDARG00000090164	si:ch73-362m14.2	-8.37484	2.90724e-10
ENSDARG00000017400	klf1	-8.23102	0.000128236
ENSDARG00000011166	cahz	-8.13304	9.60469e-06
ENSDARG00000094550	BX649490.2	-8.12563	7.93998e-08
ENSDARG00000103833	si:dkey-77g12.1	-8.1233	2.0598e-11
ENSDARG00000077504	si:ch211-103n10.5	-8.1203	2.24369e-06
ENSDARG00000074322	si:ch211-194m7.3	-8.09715	5.93962e-17
ENSDARG00000100346	si:ch211-194m7.4	-8.07833	4.02134e-08
ENSDARG00000039264	igfbp5a	-8.04862	0.000831662
ENSDARG00000105232	si:ch211-260e23.8	-8.04132	1.40227e-07
ENSDARG00000089004	si:ch211-207e14.4	-8.03963	5.56217e-08
ENSDARG00000104027	si:ch211-207b24.4	-8.02209	0.000341341
ENSDARG00000105500	BX000524.2	-7.98929	5.74536e-06
ENSDARG00000097909	si:dkey-195m11.11	-7.9885	1.21152e-09
ENSDARG00000074441	gp1bb	-7.9584	1.26871e-07
ENSDARG00000105433	zgc:172143	-7.95541	0.00227612
ENSDARG00000019930	tal1	-7.95208	8.78275e-07
ENSDARG00000000460	nitr2b	-7.90163	4.17144e-06
ENSDARG00000039964	fgfbp2a	-7.83899	0.00141885
ENSDARG00000100809	g6fl	-7.82416	2.25479e-06
ENSDARG00000019521	mpx	-7.81571	1.9617e-07
ENSDARG00000104947	si:ch211-194m7.8	-7.80054	2.20302e-06
ENSDARG00000098508	CABZ01111958.1	-7.79465	6.93326e-07
ENSDARG00000069734	hbba2	-7.76736	8.94732e-05
ENSDARG00000062874	hcar1-3	-7.7245	2.19861e-08
ENSDARG00000075720	il2rb	-7.71865	6.14243e-07
ENSDARG00000093153	CU137717.1	-7.66814	3.29043e-08
ENSDARG00000097763	CT573392.1	-7.60094	3.75341e-08
ENSDARG00000090638	gp9	-7.5684	5.79865e-05
ENSDARG00000042521	SLC25A5	-7.49483	9.6428e-07
ENSDARG00000093929	CR392341.2	-7.48567	2.37871e-06
ENSDARG00000052088	si:ch73-54b5.2	-7.44922	4.21357e-08
ENSDARG00000007534	itln1	-7.43439	5.64471e-08
ENSDARG00000044034	tmem86a	-7.4322	1.23688e-10
ENSDARG00000052433	inha	-7.41013	0.00199623
ENSDARG00000059682	slc43a3a	-7.40619	0.000287924
ENSDARG00000086947	si:ch211-147m6.1	-7.39978	2.68402e-12
ENSDARG00000092985	CU499330.1	-7.39541	1.15701e-07
ENSDARG00000099399	thrsp	-7.39416	0.000196188
ENSDARG00000069411	cx34.5	-7.38937	6.4935e-07
ENSDARG00000094935	si:dkey-58f10.11	-7.37623	1.08042e-10
ENSDARG00000087176	sgk494a	-7.37307	6.59286e-09
ENSDARG00000035694	stm	-7.37188	0.0136829
ENSDARG00000013855	slc12a3	-7.36872	2.64387e-07
ENSDARG00000013477	gata1a	-7.35944	8.06089e-05
ENSDARG00000103634	si:ch73-329n5.6	-7.3331	0.000792788
ENSDARG00000077575	BX005223.1	-7.29614	1.2235e-05
ENSDARG00000074851	s1pr4	-7.27644	1.67261e-06
ENSDARG00000069735	hbaa2	-7.22457	0.00195326
ENSDARG00000057206	nmt1b	-7.2112	0.000260265
ENSDARG00000103336	si:dkey-77g12.4	-7.18496	5.08745e-07
ENSDARG00000096607	CR626902.1	-7.18038	3.17222e-07
ENSDARG00000022139	ocstamp	-7.16876	3.5606e-05
ENSDARG00000092730	si:dkey-22i16.3	-7.16131	0.0234375
ENSDARG00000090190	bcam	-7.14568	6.23401e-08
ENSDARG00000055559	chrna6	-7.14149	0.00142928
ENSDARG00000012395	mmp13a	-7.12251	1.83635e-12
ENSDARG00000088595	crispld2	-7.1063	7.35064e-05
ENSDARG00000042090	si:ch73-55i23.1	-7.08098	0.000585725
ENSDARG00000094832	F13A1 (1 of many)	-7.06852	0.000371171
ENSDARG00000040921	zmp:0000000606	-7.06386	6.00256e-06
ENSDARG00000090394	timp4.1	-7.06379	0.0057841
ENSDARG00000012016	hpgd	-7.00918	2.20698e-09
ENSDARG00000076534	si:ch211-14a17.10	-7.00419	2.15585e-07
ENSDARG00000059196	CU467633.1	-6.9745	4.60304e-09
ENSDARG00000103515	vcana	-6.94593	0.000100456
ENSDARG00000067537	pcsk5a	-6.94334	0.000105357
ENSDARG00000098026	si:dkey-238d18.8	-6.92491	0.00740826
ENSDARG00000086277	FP017169.1	-6.91702	4.58251e-06
ENSDARG00000098965	si:ch211-9d9.7	-6.90258	4.06895e-07
ENSDARG00000030490	sptb	-6.89718	4.30471e-06
ENSDARG00000054753	col10a1a	-6.85778	0.0233231
ENSDARG00000101322	tfr1a	-6.84502	3.05356e-07
ENSDARG00000099811	si:dkey-203a12.7	-6.82382	2.85805e-06
ENSDARG00000093228	CMKLR1 (1 of many)	-6.80139	0.00163144
ENSDARG00000102704	si:ch1073-376c22.1	-6.78455	4.88391e-06
ENSDARG00000095412	CR847543.2	-6.77357	1.39011e-05
ENSDARG00000039970	cnr2	-6.77236	3.21896e-07
ENSDARG00000101990	CU571315.3	-6.73278	0.0444153
ENSDARG00000008723	prkcba	-6.7327	1.37203e-08
ENSDARG00000079947	gfi1b	-6.68016	0.000250788
ENSDARG00000096381	neu3.4	-6.67729	0.000879721
ENSDARG00000043317	kita	-6.65829	0.00368694
ENSDARG00000031731	si:ch73-27e22.6	-6.64936	5.66258e-07
ENSDARG00000061231	tinagl1	-6.61405	3.1157e-05
ENSDARG00000034852	nt5c2l1	-6.60992	0.000307555
ENSDARG00000045144	hbz	-6.59945	0.00699773
ENSDARG00000096017	BX649337.1	-6.58476	0.0258664
ENSDARG00000077975	si:ch73-343l4.8	-6.55625	2.69761e-09
ENSDARG00000045959	csf3r	-6.55268	1.07068e-08
ENSDARG00000093877	MFAP4 (1 of many)	-6.55172	1.80418e-07
ENSDARG00000076614	ssuh2.3	-6.54683	1.2109e-06
ENSDARG00000038643	alas2	-6.54352	0.00048237
ENSDARG00000101206	zgc:113363	-6.5424	0.000579709
ENSDARG00000099600	si:dkey-93h22.7	-6.53033	7.51058e-06
ENSDARG00000060662	prf1.9	-6.514	1.50158e-05
ENSDARG00000103176	nr5a1a	-6.49893	0.00487772
ENSDARG00000002533	adora2b	-6.49329	6.0415e-11
ENSDARG00000052059	PAQR9	-6.491	9.65536e-06
ENSDARG00000090041	si:dkey-163m14.6	-6.47946	0.000276133
ENSDARG00000080589	mir223	-6.47359	0.00224767
ENSDARG00000100835	si:ch211-117l17.5	-6.47108	9.72895e-10
ENSDARG00000056561	asb11	-6.45551	3.19203e-16
ENSDARG00000092459	si:dkey-9i23.5	-6.4544	2.22051e-05
ENSDARG00000060551	rps6ka5	-6.41827	8.71323e-12
ENSDARG00000098861	si:dkey-71b5.6	-6.41511	9.6047e-05
ENSDARG00000097011	hbaa1	-6.39071	8.9181e-05
ENSDARG00000094286	si:ch211-117m20.4	-6.39052	0.00122488
ENSDARG00000102271	si:dkey-203a12.2	-6.38985	1.89725e-06
ENSDARG00000068417	FOXL2 (1 of many)	-6.38196	0.00530775
ENSDARG00000077103	sema4aa	-6.36833	2.99263e-07
ENSDARG00000053624	csf1rb	-6.35868	6.18659e-07
ENSDARG00000026049	mxf	-6.35706	1.86566e-07
ENSDARG00000104175	USP30 (1 of many)	-6.35422	2.6046e-07
ENSDARG00000093074	si:ch211-139g16.8	-6.33547	1.43342e-08
ENSDARG00000009733	kif21b	-6.31791	1.52761e-05
ENSDARG00000099689	si:dkey-203a12.3	-6.28659	1.88674e-05
ENSDARG00000087706	dicp3.3	-6.2852	8.97335e-12
ENSDARG00000054975	cxcr2	-6.27351	2.39062e-05
ENSDARG00000075664	si:ch1073-429i10.1	-6.26986	3.54884e-05
ENSDARG00000095746	si:zfos-2330d3.7	-6.26634	1.99967e-06
ENSDARG00000095975	si:ch73-261i21.2	-6.2658	1.04069e-05
ENSDARG00000097901	si:ch73-90p23.1	-6.26546	3.01209e-06
ENSDARG00000019093	si:ch73-160i9.2	-6.24808	4.24248e-06
ENSDARG00000067977	nitr7b	-6.23356	0.000125503
ENSDARG00000024546	pla2g4aa	-6.22636	2.06719e-09
ENSDARG00000098408	stbd1	-6.22458	0.00758043
ENSDARG00000015592	c1ql2	-6.22331	5.07387e-05
ENSDARG00000043398	nitr2a	-6.20547	6.81795e-05
ENSDARG00000062262	ednrab	-6.19782	0.00681092
ENSDARG00000089839	BX296541.1	-6.19011	2.9589e-05
ENSDARG00000006760	slc24a3	-6.18794	3.89887e-05
ENSDARG00000090728	tnfrsf9b	-6.18699	2.25623e-07
ENSDARG00000001891	syt14b	-6.17768	3.13915e-07
ENSDARG00000088234	si:ch211-217k17.12	-6.16039	1.17937e-07
ENSDARG00000100878	NA	-6.15635	2.26772e-07
ENSDARG00000077308	gpr84	-6.14688	1.72281e-09
ENSDARG00000100364	CABZ01019905.1	-6.13055	9.44462e-05
ENSDARG00000102301	CR855379.3	-6.12935	0.000222954
ENSDARG00000100941	clca5.2	-6.12883	0.00086015
ENSDARG00000037833	mitfb	-6.11942	5.83036e-08
ENSDARG00000015678	si:dkeyp-75b4.9	-6.1173	0.000188186
ENSDARG00000098677	si:dkeyp-120g4.1	-6.10916	1.53356e-13
ENSDARG00000089216	zmp:0000001268	-6.10893	0.000750309
ENSDARG00000079372	si:ch211-264f5.6	-6.08255	1.67261e-06
ENSDARG00000012263	CABZ01036814.1	-6.07579	0.00635911
ENSDARG00000079661	CU855821.2	-6.07507	0.000266218
ENSDARG00000097960	BX511132.1	-6.06002	1.54262e-05
ENSDARG00000098216	pigrl3.5	-6.05867	3.26171e-07
ENSDARG00000094206	si:ch73-191k20.3	-6.03404	1.96851e-05
ENSDARG00000101356	CABZ01044157.1	-6.0289	3.80212e-12
ENSDARG00000103504	CR855311.4	-6.02445	0.0114828
ENSDARG00000103305	P2RY14	-6.02443	3.71246e-08
ENSDARG00000043479	opn8c	-6.02275	0.000650366
ENSDARG00000096248	ighd	-6.02045	0.000245265
ENSDARG00000052656	si:ch211-193e13.5	-6.01746	7.04518e-07
ENSDARG00000042656	nrn1b	-6.01404	1.17188e-05
ENSDARG00000037359	si:ch1073-272o11.3	-5.99411	8.33636e-05
ENSDARG00000073978	crabp2a	-5.98641	0.000858326
ENSDARG00000101146	CR293511.1	-5.98429	0.000179797
ENSDARG00000094408	MFAP4 (1 of many)	-5.96551	3.42812e-06
ENSDARG00000060471	gcnt3	-5.96039	8.51456e-08
ENSDARG00000095780	CR854897.1	-5.95493	0.000103398
ENSDARG00000057107	VAV3 (1 of many)	-5.95355	2.10178e-12
ENSDARG00000098722	si:ch73-170d6.3	-5.95145	0.000160322
ENSDARG00000092683	AL845369.1	-5.95131	0.0153452
ENSDARG00000036818	hyal3	-5.94749	0.000162937
ENSDARG00000079043	si:dkeyp-75b4.10	-5.92934	0.000326285
ENSDARG00000100738	osmr	-5.92359	4.99588e-05
ENSDARG00000095073	si:dkey-4c23.4	-5.91996	3.75341e-08
ENSDARG00000038822	mrc1b	-5.91782	6.45265e-08
ENSDARG00000098214	CABZ01072487.1	-5.91753	3.50834e-13
ENSDARG00000053836	si:ch211-284o19.8	-5.91416	3.98056e-07
ENSDARG00000078547	si:ch211-264f5.2	-5.91115	2.76308e-06
ENSDARG00000060871	mctp1b	-5.90931	0.00190746
ENSDARG00000095111	si:dkey-192k22.2	-5.90167	4.88362e-05
ENSDARG00000104440	cdh30	-5.89235	0.000104662
ENSDARG00000057273	alox5a	-5.8902	0.000299298
ENSDARG00000099539	dicp2.2	-5.88764	0.000139201
ENSDARG00000040669	CR944667.1	-5.88648	5.96628e-08
ENSDARG00000038792	klf17	-5.88524	0.00501884
ENSDARG00000074581	add2	-5.8803	8.06089e-05
ENSDARG00000029372	rasa4	-5.87428	6.25431e-07
ENSDARG00000079078	HBZ (1 of many)	-5.87228	0.000134109
ENSDARG00000079479	gpr4	-5.84462	0.0170965
ENSDARG00000026988	tbc1d22b	-5.84225	2.41982e-18
ENSDARG00000058839	susd1	-5.82696	1.2832e-07
ENSDARG00000090601	FO904898.2	-5.82395	0.000829816
ENSDARG00000089706	ANPEP (1 of many)	-5.81505	4.87942e-09
ENSDARG00000042616	sema3h	-5.81484	0.00496367
ENSDARG00000096576	si:ch211-286b5.6	-5.8115	0.000257242
ENSDARG00000096667	si:dkey-25o16.2	-5.79617	1.56628e-05
ENSDARG00000076274	tnfsf14	-5.7932	0.0004778
ENSDARG00000090329	CR790369.2	-5.79159	0.00953717
ENSDARG00000029019	epb41b	-5.79103	0.00439889
ENSDARG00000078824	si:ch211-66e2.3	-5.79061	7.00217e-08
ENSDARG00000030656	2018-09-03	-5.78477	0.00579393
ENSDARG00000039222	mpl	-5.77822	4.37479e-05
ENSDARG00000096288	BX323555.3	-5.77429	0.0192754
ENSDARG00000073969	prf1.7	-5.7706	7.81594e-05
ENSDARG00000104691	cd79b	-5.77057	0.00564601
ENSDARG00000088222	fam78ab	-5.76775	2.91851e-09
ENSDARG00000094197	si:ch211-196c10.11	-5.75651	0.000865273
ENSDARG00000008075	illr4	-5.75285	6.59467e-06
ENSDARG00000105494	si:ch211-113d11.8	-5.7492	2.21583e-06
ENSDARG00000097782	si:dkey-42l23.4	-5.74318	9.13051e-05
ENSDARG00000076697	SIPA1	-5.74247	1.74895e-05
ENSDARG00000053938	si:ch211-137j23.8	-5.72922	0.0227464
ENSDARG00000098030	BX571794.3	-5.71649	5.19798e-06
ENSDARG00000090834	epor	-5.71011	0.00310524
ENSDARG00000002600	pcsk1	-5.70832	0.0116048
ENSDARG00000099655	pimr207	-5.70685	0.0138894
ENSDARG00000101290	si:dkey-203a12.8	-5.70169	5.4782e-05
ENSDARG00000095635	si:dkey-261j4.5	-5.70024	0.00175104
ENSDARG00000076998	GAB3	-5.6952	2.08726e-07
ENSDARG00000018687	itga2b	-5.69473	5.57983e-07
ENSDARG00000101654	si:ch211-188c18.1	-5.69184	9.21783e-05
ENSDARG00000071205	tmem170b	-5.68656	0.000504931
ENSDARG00000071876	rell2	-5.67818	0.000748858
ENSDARG00000069944	p2ry13	-5.67104	9.04152e-14
ENSDARG00000098099	zgc:64065	-5.66467	1.1795e-06
ENSDARG00000070223	CABZ01058865.2	-5.66072	0.000360745
ENSDARG00000090599	zmp:0000001296	-5.66013	8.01487e-06
ENSDARG00000044318	itgb7	-5.65909	2.80128e-10
ENSDARG00000101137	znf999	-5.65448	3.69699e-08
ENSDARG00000074334	si:dkey-1c7.1	-5.64816	0.00010837
ENSDARG00000105263	ccl36.1	-5.64521	8.16445e-06
ENSDARG00000038107	sgcg	-5.64138	0.00115711
ENSDARG00000089993	CR788255.1	-5.63649	0.0121986
ENSDARG00000104958	kbtbd11	-5.627	1.97811e-06
ENSDARG00000077275	crispld1a	-5.62271	0.000229036
ENSDARG00000060435	bnipl	-5.62238	5.35901e-05
ENSDARG00000100388	abhd5b	-5.61572	1.33329e-05
ENSDARG00000058731	slc2a6	-5.61566	1.65638e-10
ENSDARG00000044276	spp1	-5.61197	0.00359488
ENSDARG00000088727	zmp:0000000937	-5.60913	0.000101679
ENSDARG00000060641	prkaa2	-5.60458	0.000747829
ENSDARG00000098296	gnsb	-5.59907	7.70242e-11
ENSDARG00000076148	si:ch211-1a19.2	-5.59538	0.0449376
ENSDARG00000102042	CABZ01004876.1	-5.59503	0.000575205
ENSDARG00000088794	si:ch73-180n10.1	-5.58889	0.000103139
ENSDARG00000038541	ccr12a	-5.56792	1.82926e-05
ENSDARG00000100981	CCDC39	-5.56733	1.44343e-08
ENSDARG00000096950	BX927244.1	-5.55709	6.64081e-06
ENSDARG00000074670	matk	-5.55382	1.11958e-06
ENSDARG00000078258	GGT5 (1 of many)	-5.5453	0.000101003
ENSDARG00000077497	igsf10	-5.53603	0.0223761
ENSDARG00000016448	vtg3	-5.53538	0.00316349
ENSDARG00000102617	timp4.2	-5.53163	3.1941e-11
ENSDARG00000089211	si:dkey-53k12.33	-5.52471	2.7991e-05
ENSDARG00000076146	zgc:172075	-5.51029	0.0370382
ENSDARG00000096586	MFAP4 (1 of many)	-5.50856	0.000289306
ENSDARG00000104654	leap2	-5.50624	0.0257826
ENSDARG00000098787	si:dkey-10p5.7	-5.50562	3.62761e-06
ENSDARG00000015123	dnase1l4.1	-5.48706	0.0096818
ENSDARG00000002194	rhd	-5.48685	0.00150721
ENSDARG00000079912	rapgefl1	-5.48361	4.97741e-06
ENSDARG00000088219	zmp:0000000924	-5.47224	0.000116829
ENSDARG00000094215	BX005417.1	-5.4683	0.0105834
ENSDARG00000068250	si:ch211-151h10.2	-5.46358	0.0243661
ENSDARG00000054340	sla1	-5.46092	0.000311425
ENSDARG00000103769	si:ch211-147m6.2	-5.45778	0.00562754
ENSDARG00000100217	si:ch211-117l17.7	-5.45643	0.0138151
ENSDARG00000043089	alox5b.2	-5.45373	4.7148e-05
ENSDARG00000087920	nitr10a	-5.45052	7.81594e-05
ENSDARG00000074602	mrvi1	-5.44525	0.00253905
ENSDARG00000090277	BX248410.2	-5.44512	0.000952512
ENSDARG00000075285	MRAS (1 of many)	-5.43877	6.70487e-06
ENSDARG00000058848	mcoln1b	-5.43611	2.4147e-07
ENSDARG00000045983	zbtb43	-5.43572	2.83961e-11
ENSDARG00000074732	BX682234.1	-5.43261	0.00323039
ENSDARG00000034910	si:ch211-152f2.2	-5.42869	0.00129476
ENSDARG00000036104	MYO1G	-5.42181	2.45018e-05
ENSDARG00000057143	nradd	-5.42006	0.0191006
ENSDARG00000103852	pigrl4.2	-5.40728	3.42812e-06
ENSDARG00000069945	p2ry12	-5.40417	7.96133e-10
ENSDARG00000103276	fcer1g	-5.39779	6.55698e-06
ENSDARG00000017299	fabp11a	-5.38542	4.80529e-06
ENSDARG00000103423	si:ch211-261i17.1	-5.38466	0.00496367
ENSDARG00000009874	cyp2k31	-5.3805	0.0231063
ENSDARG00000024006	rprmb	-5.3667	0.0016855
ENSDARG00000092456	BX284635.1	-5.36577	0.026437
ENSDARG00000099758	igf2bp2b	-5.36459	5.46916e-08
ENSDARG00000093124	scpp8	-5.35515	2.64387e-07
ENSDARG00000035966	pgr	-5.35453	0.000655108
ENSDARG00000012824	itga3b	-5.35177	0.00206424
ENSDARG00000077762	si:rp71-79p20.2	-5.35078	7.533e-09
ENSDARG00000086708	CR847543.1	-5.34384	4.07752e-05
ENSDARG00000088137	adgrg2a	-5.34158	0.0324812
ENSDARG00000057787	itgae.2	-5.34077	6.46478e-12
ENSDARG00000105316	si:dkey-187j14.7	-5.3392	0.000725402
ENSDARG00000101802	CABZ01040076.1	-5.33804	0.00205252
ENSDARG00000020606	nfe2	-5.32815	1.60475e-07
ENSDARG00000042180	foxl2	-5.30563	0.0349677
ENSDARG00000102986	csf1ra	-5.30331	3.25865e-07
ENSDARG00000097097	CR394545.1	-5.29848	8.68256e-06
ENSDARG00000093081	si:ch73-92i20.1	-5.29744	6.54447e-07
ENSDARG00000097650	atg2b	-5.29015	5.09136e-10
ENSDARG00000062820	irgf3	-5.28724	1.17344e-06
ENSDARG00000002956	si:dkey-32n7.4	-5.28222	3.3574e-06
ENSDARG00000079453	atp8b4	-5.28138	0.00167044
ENSDARG00000042370	ptafr	-5.27128	0.000866449
ENSDARG00000090869	FO904898.4	-5.26903	9.6276e-06
ENSDARG00000097436	CU928222.1	-5.26739	0.00164144
ENSDARG00000044550	hif1al2	-5.26414	0.0126095
ENSDARG00000091503	FADS6	-5.26357	1.55352e-05
ENSDARG00000060526	bmp3	-5.26126	0.0276361
ENSDARG00000069726	glis3	-5.23752	0.00186082
ENSDARG00000094815	CU179758.1	-5.23286	0.0256414
ENSDARG00000093822	si:dkey-259j3.5	-5.23226	0.00132023
ENSDARG00000060012	f2r	-5.22967	0.00226267
ENSDARG00000053481	entpd5a	-5.22959	0.0436696
ENSDARG00000053389	jade2	-5.22831	2.72105e-16
ENSDARG00000102506	lrp2a	-5.2141	0.00481727
ENSDARG00000078004	drl	-5.21172	0.00149487
ENSDARG00000071341	abch1	-5.20784	0.00228718
ENSDARG00000100890	si:zfos-1069f5.1	-5.20237	3.43759e-08
ENSDARG00000074205	si:dkey-1c7.3	-5.198	0.00104365
ENSDARG00000070625	enpp5	-5.19721	4.37992e-06
ENSDARG00000076277	CR385050.1	-5.19492	6.50651e-05
ENSDARG00000052496	hmha1a	-5.18564	2.82642e-08
ENSDARG00000071389	si:dkey-78l4.6	-5.18305	0.00191783
ENSDARG00000099938	pigrl3.5	-5.17993	0.000419781
ENSDARG00000068910	nos1	-5.1748	0.00564601
ENSDARG00000062156	abi3bpa	-5.17429	0.00147943
ENSDARG00000100387	si:dkey-78o7.3	-5.16353	0.00256166
ENSDARG00000087687	TMEM100	-5.1612	0.0184404
ENSDARG00000019549	cds1	-5.15658	1.81915e-18
ENSDARG00000076657	plagl2	-5.15652	1.33329e-05
ENSDARG00000104286	CU019562.3	-5.15598	0.00731771
ENSDARG00000098794	si:dkey-28k24.2	-5.15365	1.54262e-05
ENSDARG00000092480	vegfbb	-5.14997	3.98056e-07
ENSDARG00000089087	hbba1	-5.14938	0.00138902
ENSDARG00000104962	CABZ01040078.1	-5.14635	0.000407687
ENSDARG00000034895	tgfb1b	-5.14311	1.06716e-13
ENSDARG00000011473	calcrla	-5.14266	0.00716797
ENSDARG00000098490	CABZ01118270.1	-5.13848	0.00175104
ENSDARG00000006944	gdpd3b	-5.13527	0.00393826
ENSDARG00000013539	ikzf1	-5.13512	0.000214072
ENSDARG00000093862	si:ch211-274k16.2	-5.12584	0.000324895
ENSDARG00000069208	stx7l	-5.12464	1.76379e-07
ENSDARG00000011334	ncaldb	-5.12085	0.000105309
ENSDARG00000086091	kcnn4	-5.12072	0.00743171
ENSDARG00000079403	si:dkey-204l11.1	-5.11563	0.00253106
ENSDARG00000102655	CABZ01050398.1	-5.114	1.65004e-09
ENSDARG00000079484	kcnt1	-5.11388	0.0179577
ENSDARG00000042492	si:dkey-250d21.1	-5.10812	5.24174e-09
ENSDARG00000093592	CR391910.2	-5.10771	0.00243906
ENSDARG00000079079	sult1st7	-5.10648	0.00028066
ENSDARG00000102434	si:dkey-13m1.2	-5.10612	0.000425605
ENSDARG00000100203	CABZ01056637.1	-5.1049	1.73552e-05
ENSDARG00000079829	si:ch211-207g17.2	-5.10352	1.39046e-06
ENSDARG00000095212	si:ch211-210b2.4	-5.10223	1.03356e-09
ENSDARG00000092863	CU138515.1	-5.10205	0.015378
ENSDARG00000093036	BX640520.1	-5.0908	0.00418675
ENSDARG00000054641	fam46ab	-5.08749	0.00450665
ENSDARG00000071499	cxcl32b.1	-5.07997	0.000260265
ENSDARG00000042518	hipk2	-5.07885	5.06973e-14
ENSDARG00000086095	BX539307.2	-5.06538	2.35428e-05
ENSDARG00000092315	BX004981.1	-5.06299	0.000748892
ENSDARG00000054655	si:ch211-1f22.5	-5.06236	0.00513757
ENSDARG00000053345	si:dkey-56i24.1	-5.05656	0.018671
ENSDARG00000102221	HACD4	-5.05615	2.41428e-06
ENSDARG00000103489	si:ch211-152f2.3	-5.05282	0.0273745
ENSDARG00000074771	crfb17	-5.04619	0.000882834
ENSDARG00000101096	cebp1	-5.0455	0.00126609
ENSDARG00000096587	itgam	-5.04273	0.000281008
ENSDARG00000068638	lpar5b	-5.03857	7.51058e-06
ENSDARG00000029431	PRR5L	-5.03747	0.00140658
ENSDARG00000091692	havcr2	-5.03332	2.00026e-06
ENSDARG00000069111	IKZF2	-5.03219	9.82027e-05
ENSDARG00000060072	abi3a	-5.02391	0.000114753
ENSDARG00000077011	uhrf1bp1	-5.02161	8.78803e-14
ENSDARG00000087446	mmd2a	-5.01764	2.42356e-05
ENSDARG00000057887	nts	-5.0169	0.0295189
ENSDARG00000077782	acer2	-5.01367	2.35734e-05
ENSDARG00000093186	si:dkey-30j10.5	-5.01196	0.0148648
ENSDARG00000086133	SERINC3	-5.01114	0.000227521
ENSDARG00000077087	si:ch211-196g2.4	-5.00024	0.000580415
ENSDARG00000094973	wnt16	-4.99618	0.0146557
ENSDARG00000071361	si:ch211-197g15.10	-4.98267	0.0145294
ENSDARG00000095747	cxcl11.8	-4.98225	0.00438554
ENSDARG00000062510	bcl11ba	-4.98105	7.38797e-06
ENSDARG00000077309	si:ch211-209f23.6	-4.97839	4.11776e-08
ENSDARG00000009262	FAR2	-4.97477	4.12551e-08
ENSDARG00000091584	si:ch73-217n20.1	-4.97207	0.00482677
ENSDARG00000061819	wscd2	-4.96958	2.81455e-06
ENSDARG00000070780	rln3a	-4.96629	0.000151379
ENSDARG00000094303	si:dkey-237j11.3	-4.9638	0.0114986
ENSDARG00000055781	ptger3	-4.96358	0.0237731
ENSDARG00000026925	nos2a	-4.95959	0.0474465
ENSDARG00000074222	rap1gap2b	-4.95688	0.00240737
ENSDARG00000042815	fam150bb	-4.95388	0.03452
ENSDARG00000079903	si:ch73-343l4.2	-4.94877	1.13084e-05
ENSDARG00000103103	BX957361.2	-4.94493	4.24248e-06
ENSDARG00000093248	si:dkey-238m4.4	-4.94385	0.000782526
ENSDARG00000087509	si:ch73-322b17.4	-4.9407	0.000589874
ENSDARG00000055290	mpeg1.1	-4.93165	9.89745e-09
ENSDARG00000005821	ncf2	-4.931	1.02376e-08
ENSDARG00000096398	si:ch211-276a17.5	-4.92897	0.0308948
ENSDARG00000104134	BX323793.1	-4.92643	0.0185251
ENSDARG00000052121	rag2	-4.92639	0.0146122
ENSDARG00000041828	si:dkeyp-28d2.4	-4.92011	3.83757e-05
ENSDARG00000028780	gzma	-4.91733	0.00170102
ENSDARG00000019392	stat5a	-4.9144	2.54353e-14
ENSDARG00000070792	lrrc15	-4.90896	4.36336e-06
ENSDARG00000056151	tyrp1b	-4.90786	0.0280562
ENSDARG00000045427	si:dkey-96n2.3	-4.905	0.0082001
ENSDARG00000037145	slc8a4b	-4.90458	0.0010774
ENSDARG00000078011	NAV1 (1 of many)	-4.90398	1.65125e-07
ENSDARG00000099155	tpst2	-4.903	1.50326e-05
ENSDARG00000076363	CABZ01077228.1	-4.90235	0.000360869
ENSDARG00000094485	si:dkey-27h10.2	-4.89523	0.000496771
ENSDARG00000097250	si:dkey-42l23.9	-4.89081	0.00775192
ENSDARG00000060860	pstpip1a	-4.88204	0.000994811
ENSDARG00000099650	CABZ01079663.1	-4.88135	0.00127344
ENSDARG00000079204	adam11	-4.87812	1.21786e-05
ENSDARG00000091835	SH2D1B	-4.87671	0.00145482
ENSDARG00000068858	il2rga	-4.87448	0.000585725
ENSDARG00000027290	nrp1b	-4.8738	0.000107893
ENSDARG00000079657	si:dkey-53k12.18	-4.87232	4.42877e-06
ENSDARG00000099457	PTGDR2	-4.87177	0.0292504
ENSDARG00000090996	parm1	-4.87032	1.59897e-05
ENSDARG00000104399	tppp	-4.86507	4.84111e-06
ENSDARG00000069926	hsd3b1	-4.86004	0.00116011
ENSDARG00000104118	antxr2a	-4.859	4.47929e-10
ENSDARG00000078504	si:ch73-60h1.1	-4.85821	0.0197292
ENSDARG00000028793	nlk2	-4.85792	2.02924e-07
ENSDARG00000101030	si:ch73-158p21.3	-4.85547	2.41428e-06
ENSDARG00000044775	fut7	-4.85386	0.000324895
ENSDARG00000063097	scube1	-4.853	2.62455e-07
ENSDARG00000002847	fndc1	-4.8444	7.15725e-11
ENSDARG00000062328	rasgrp2	-4.84242	6.0158e-05
ENSDARG00000035150	si:dkey-261j4.4	-4.83081	0.0301729
ENSDARG00000096625	si:ch211-286b5.8	-4.83045	0.00125985
ENSDARG00000079808	si:ch73-208g10.1	-4.82936	0.00106542
ENSDARG00000101131	pbx1b	-4.82116	0.000358831
ENSDARG00000076547	si:ch211-221f10.2	-4.81848	0.00119204
ENSDARG00000063153	bcl11ab	-4.81535	0.00983444
ENSDARG00000043436	si:dkey-5n18.1	-4.81513	1.61649e-06
ENSDARG00000068812	tlr7	-4.81495	0.0192501
ENSDARG00000077026	si:dkey-94e7.1	-4.81097	0.036444
ENSDARG00000101385	f8	-4.80811	3.88977e-05
ENSDARG00000057090	zmp:0000001103	-4.80425	0.0446796
ENSDARG00000078205	ccl34b.9	-4.80272	0.000196232
ENSDARG00000104269	si:ch211-271d10.2	-4.80196	8.46464e-06
ENSDARG00000002607	unm_sa1614	-4.78922	0.00074564
ENSDARG00000094202	CT583646.2	-4.78608	0.000554942
ENSDARG00000011809	mical1	-4.78507	1.71686e-05
ENSDARG00000098438	slc6a6b	-4.78398	6.58425e-07
ENSDARG00000090910	si:ch211-152f22.4	-4.78206	0.00385003
ENSDARG00000095082	si:ch211-194p6.12	-4.781	0.00253962
ENSDARG00000071007	pcgf5a	-4.78039	4.40903e-06
ENSDARG00000059789	parp8	-4.77771	1.01038e-06
ENSDARG00000007560	sema3bl	-4.77471	0.0147413
ENSDARG00000043394	si:dkey-71h2.2	-4.76582	0.000142616
ENSDARG00000095019	lmo2	-4.76564	0.00684132
ENSDARG00000086189	mgp	-4.76421	0.00693466
ENSDARG00000028048	rdh8a	-4.76395	0.000421423
ENSDARG00000086218	nkd3	-4.76161	0.0319422
ENSDARG00000077252	si:rp71-36a1.5	-4.75434	6.65016e-07
ENSDARG00000103540	gpr132b	-4.74889	0.0131654
ENSDARG00000057531	pgap3	-4.74509	8.97145e-10
ENSDARG00000087631	nitr1m	-4.7441	0.0250015
ENSDARG00000103077	si:rp71-81e14.2	-4.74368	0.00161324
ENSDARG00000105363	si:ch211-207g17.3	-4.743	0.00675262
ENSDARG00000045070	itgb3b	-4.73989	6.10419e-06
ENSDARG00000101226	FO203432.1	-4.73879	0.00166557
ENSDARG00000088656	si:ch211-212k18.6	-4.72964	1.49523e-05
ENSDARG00000099727	ssbp2	-4.72822	0.000114753
ENSDARG00000087562	znf1036	-4.72796	0.00213139
ENSDARG00000061391	grhl1	-4.7273	0.0283073
ENSDARG00000036074	cebpa	-4.72713	5.39779e-10
ENSDARG00000071384	slc7a11	-4.71965	2.85651e-06
ENSDARG00000103653	si:ch73-266m14.1	-4.7188	0.000715055
ENSDARG00000074002	slc6a11a	-4.71753	0.0430945
ENSDARG00000019945	ptprdb	-4.71685	1.50326e-05
ENSDARG00000100181	LAMP1	-4.71401	4.87194e-07
ENSDARG00000062721	dennd4a	-4.71299	1.80941e-07
ENSDARG00000101860	CABZ01034528.1	-4.71136	1.62237e-05
ENSDARG00000095798	BX666064.1	-4.70612	1.90801e-09
ENSDARG00000100781	COL28A1 (1 of many)	-4.70459	0.00433875
ENSDARG00000091233	FP236356.1	-4.69714	0.000434612
ENSDARG00000100301	CABZ01065328.2	-4.69523	0.000230092
ENSDARG00000004871	mst1rb	-4.68453	0.0134658
ENSDARG00000098903	tfe3a	-4.68447	7.37403e-27
ENSDARG00000035435	m17	-4.68268	0.00156928
ENSDARG00000074597	lzts2a	-4.68119	0.00640032
ENSDARG00000096974	BX248113.1	-4.67774	5.05296e-07
ENSDARG00000052988	xcr1b.1	-4.67664	0.00961472
ENSDARG00000075818	dok2	-4.67639	0.00117228
ENSDARG00000090890	cmklr1	-4.67444	2.67948e-06
ENSDARG00000022817	pvalb3	-4.67397	0.0227371
ENSDARG00000096917	si:ch211-227m13.1	-4.67388	0.00271935
ENSDARG00000006775	cass4	-4.6715	0.000196232
ENSDARG00000038553	BX890608.1	-4.66804	2.08851e-05
ENSDARG00000099858	BX677667.1	-4.66636	0.0252038
ENSDARG00000103498	epd	-4.6627	0.0193221
ENSDARG00000058318	c1qtnf9	-4.66051	0.0244867
ENSDARG00000010654	arhgap42b	-4.66008	1.98271e-05
ENSDARG00000074510	si:busm1-104n07.3	-4.65878	0.0144814
ENSDARG00000104075	BX323854.6	-4.65717	0.0153752
ENSDARG00000100038	si:ch211-51i16.1	-4.65663	0.0394593
ENSDARG00000097518	BX537110.1	-4.65635	3.6152e-06
ENSDARG00000093494	si:ch211-217k17.9	-4.65566	0.00460249
ENSDARG00000036125	nitr13	-4.65517	0.00902373
ENSDARG00000095374	CR762404.1	-4.65383	0.00110797
ENSDARG00000104029	BX677667.3	-4.65179	0.0305545
ENSDARG00000093880	zmp:0000001036	-4.64966	0.0106634
ENSDARG00000097339	slc9a1b	-4.64809	0.0112455
ENSDARG00000096508	BX322618.1	-4.6464	1.5558e-07
ENSDARG00000008403	phospho1	-4.64545	0.0201916
ENSDARG00000078162	pimr208	-4.64242	0.0491986
ENSDARG00000054842	hsd17b14	-4.64089	4.92189e-14
ENSDARG00000089995	BX511080.1	-4.63831	0.000902731
ENSDARG00000058100	b3gnt3	-4.63791	9.72895e-10
ENSDARG00000020427	nceh1a	-4.63673	0.00803803
ENSDARG00000077644	zgc:172079	-4.63342	0.000122554
ENSDARG00000058774	CABZ01053221.1	-4.62717	6.62388e-05
ENSDARG00000094606	si:zfos-364h11.2	-4.62701	2.85058e-05
ENSDARG00000099738	ccr9b	-4.626	0.0271816
ENSDARG00000102999	si:dkeyp-85d8.5	-4.62583	0.0036474
ENSDARG00000104174	CABZ01055168.2	-4.62395	0.00594396
ENSDARG00000090724	scn12aa	-4.62166	0.0106523
ENSDARG00000059055	ft2	-4.61651	0.0197233
ENSDARG00000053711	GPR68	-4.61358	0.000691394
ENSDARG00000103056	itga4	-4.60803	6.8991e-05
ENSDARG00000102729	CR407590.1	-4.6074	1.42872e-09
ENSDARG00000046021	CU914487.1	-4.60522	0.0260448
ENSDARG00000053568	pstpip1b	-4.60108	0.000258277
ENSDARG00000053666	myb	-4.60064	2.84253e-06
ENSDARG00000096662	abcc3	-4.59348	3.51622e-08
ENSDARG00000040319	C5AR1	-4.59287	7.62015e-07
ENSDARG00000073675	tlr8b	-4.59234	2.19861e-08
ENSDARG00000086314	CU633991.1	-4.59037	0.00685734
ENSDARG00000068965	nrip1a	-4.58684	5.80579e-06
ENSDARG00000040643	ccr10	-4.58643	0.0233231
ENSDARG00000094007	CU467633.3	-4.5862	0.035552
ENSDARG00000006560	irf4a	-4.58195	0.000483004
ENSDARG00000040116	znf366	-4.57757	0.00157366
ENSDARG00000018773	hivep2b	-4.57482	0.0107308
ENSDARG00000068653	rhoga	-4.57109	1.98802e-06
ENSDARG00000018179	acvrl1	-4.57072	0.000767967
ENSDARG00000060439	clcn2c	-4.56946	0.0329389
ENSDARG00000013390	CABZ01088365.1	-4.56778	0.00280007
ENSDARG00000038278	ptgir	-4.55807	3.36486e-05
ENSDARG00000040601	CU570684.2	-4.55731	0.0398436
ENSDARG00000009387	robo4	-4.55281	0.000161246
ENSDARG00000004954	grna	-4.55072	1.10074e-09
ENSDARG00000101088	si:ch73-359m17.5	-4.54941	0.018727
ENSDARG00000092806	MFAP4 (1 of many)	-4.54918	0.00733124
ENSDARG00000102200	man2a1	-4.54497	1.50955e-07
ENSDARG00000056642	hdac9b	-4.54459	1.57944e-11
ENSDARG00000052157	il12rb2	-4.5439	0.00733124
ENSDARG00000069114	unc93b1	-4.54047	7.09844e-10
ENSDARG00000054389	rhof	-4.53649	9.44462e-05
ENSDARG00000055334	zmp:0000000652	-4.53183	0.000302371
ENSDARG00000097584	si:dkey-238d18.6	-4.53046	0.0481678
ENSDARG00000071052	si:dkey-150i13.2	-4.52632	0.000302263
ENSDARG00000023861	dnase1l1l	-4.51455	0.00916046
ENSDARG00000074906	znf831	-4.51149	1.95668e-05
ENSDARG00000097610	BX005183.3	-4.50858	0.000785128
ENSDARG00000071667	si:dkey-222f2.7	-4.50817	4.37992e-06
ENSDARG00000060835	tecpr2	-4.49656	1.95233e-13
ENSDARG00000069323	si:ch73-122g19.1	-4.48595	0.0169893
ENSDARG00000078280	nkx3-1	-4.4846	0.0278362
ENSDARG00000095640	si:ch1073-15f19.2	-4.48451	4.05421e-07
ENSDARG00000026081	lhcgr	-4.48243	0.000642066
ENSDARG00000104045	tlr22	-4.47996	2.61328e-09
ENSDARG00000099078	SLC29A2 (1 of many)	-4.47303	1.99031e-09
ENSDARG00000097238	hbba1	-4.47101	0.0148396
ENSDARG00000096509	si:dkey-27j5.9	-4.46948	0.00707889
ENSDARG00000068199	pld3	-4.46448	1.57227e-05
ENSDARG00000104865	si:dkey-34d22.5	-4.46303	2.67948e-06
ENSDARG00000098190	CR383668.1	-4.46303	0.0136616
ENSDARG00000076748	ntn2	-4.46244	0.0208723
ENSDARG00000094845	MFAP4 (1 of many)	-4.45556	0.00491128
ENSDARG00000095272	htr7c	-4.45333	0.00508505
ENSDARG00000007769	sult5a1	-4.45245	7.35064e-05
ENSDARG00000075565	lzts1	-4.44799	0.027479
ENSDARG00000101229	CR792418.3	-4.4473	2.34096e-07
ENSDARG00000078734	myo1f	-4.4403	0.000246073
ENSDARG00000061363	GFOD1	-4.44004	0.00144917
ENSDARG00000075521	cpz	-4.43814	0.000672672
ENSDARG00000060766	pxnb	-4.43587	4.59493e-06
ENSDARG00000063412	cers1	-4.43581	7.35064e-05
ENSDARG00000074902	nol4la	-4.43447	0.000311753
ENSDARG00000104964	znf1093	-4.43179	0.000450595
ENSDARG00000076539	si:ch211-53m15.1	-4.43104	0.000377853
ENSDARG00000101527	CU855885.1	-4.42951	0.0041409
ENSDARG00000074846	si:dkeyp-68b7.12	-4.4293	0.00014376
ENSDARG00000060070	adcy7	-4.42414	0.000258838
ENSDARG00000100621	CABZ01080550.1	-4.42384	0.0205918
ENSDARG00000062009	gpr18	-4.42328	6.87497e-06
ENSDARG00000026990	klhl6	-4.42078	0.00023894
ENSDARG00000037758	tlr2	-4.41731	1.89085e-06
ENSDARG00000102595	si:dkey-250k10.1	-4.41524	6.23861e-09
ENSDARG00000079291	rapgef3	-4.41449	0.00176683
ENSDARG00000022841	ptk2ba	-4.41312	0.00710209
ENSDARG00000007358	cxcr3.1	-4.41112	0.0010287
ENSDARG00000103676	si:dkey-90l8.3	-4.40938	0.00308081
ENSDARG00000027933	glis1b	-4.40813	0.00836013
ENSDARG00000094706	cxcl11.6	-4.40451	2.13615e-07
ENSDARG00000096331	si:ch73-248e21.7	-4.39699	0.000155408
ENSDARG00000045802	hapln3	-4.39304	0.0237116
ENSDARG00000060569	tmem229b	-4.39078	9.46553e-05
ENSDARG00000069961	il21r.1	-4.39026	1.74895e-05
ENSDARG00000016939	itgb2	-4.38982	0.000561472
ENSDARG00000005356	tyro3	-4.38854	0.000282611
ENSDARG00000088831	si:dkey-81j8.6	-4.38494	0.000522724
ENSDARG00000018529	lipf	-4.38023	1.2584e-07
ENSDARG00000026500	xkr9	-4.37975	0.000179415
ENSDARG00000010425	scara5	-4.37833	0.00497745
ENSDARG00000038682	MFAP4 (1 of many)	-4.36836	0.0118398
ENSDARG00000074231	SLC9A3R2 (1 of many)	-4.36804	6.55698e-06
ENSDARG00000089444	ogmb	-4.36742	0.000700743
ENSDARG00000091904	si:dkeyp-51f12.3	-4.36528	3.45246e-06
ENSDARG00000104474	il6r	-4.3624	9.81263e-08
ENSDARG00000079267	FERMT3 (1 of many)	-4.35916	2.74523e-05
ENSDARG00000095693	CT573231.1	-4.35843	0.00339969
ENSDARG00000001572	prf1.3	-4.35638	0.00552086
ENSDARG00000086305	si:ch211-63b16.4	-4.35123	0.0175842
ENSDARG00000097026	si:dkey-16m19.1	-4.34994	0.00355008
ENSDARG00000098640	CU984600.3	-4.34598	0.00220822
ENSDARG00000076574	si:ch211-171h4.6	-4.34263	1.56871e-05
ENSDARG00000099454	tradv14.0	-4.34258	0.00861889
ENSDARG00000039750	ldlrap1b	-4.3396	0.00081221
ENSDARG00000060534	sgpp1	-4.33661	6.45265e-08
ENSDARG00000006409	mapk12b	-4.33581	0.000380262
ENSDARG00000103037	CR848788.1	-4.33394	5.26175e-08
ENSDARG00000053646	adrb3a	-4.33285	0.0214767
ENSDARG00000028973	tekt2	-4.33044	0.0475569
ENSDARG00000061710	map3k8	-4.32877	3.5577e-05
ENSDARG00000074695	mertka	-4.32725	7.09917e-05
ENSDARG00000093708	arhgap20b	-4.32575	0.00661295
ENSDARG00000099616	FP236734.1	-4.32007	0.00595582
ENSDARG00000088900	si:dkey-21o19.2	-4.31876	0.012134
ENSDARG00000063040	btbd11b	-4.3145	2.96174e-06
ENSDARG00000054548	si:ch73-285p12.4	-4.31302	0.0439823
ENSDARG00000010384	lpar5a	-4.30931	0.000425159
ENSDARG00000039512	ap1m3	-4.30661	0.00235971
ENSDARG00000031848	pparg	-4.3055	4.72541e-07
ENSDARG00000104847	ptger1b	-4.30284	0.0177237
ENSDARG00000011434	ptger2a	-4.3	0.000305186
ENSDARG00000068219	b3gnt2l	-4.29793	0.000193021
ENSDARG00000097418	si:ch211-63b16.3	-4.29703	0.0483543
ENSDARG00000014854	reep1	-4.29321	0.0261369
ENSDARG00000054137	adgrg6	-4.28957	0.0149586
ENSDARG00000097972	CT033842.1	-4.28941	0.00550439
ENSDARG00000103669	NA	-4.28856	0.000122554
ENSDARG00000070579	ggact.3	-4.28508	0.0005734
ENSDARG00000102554	FUT9 (1 of many)	-4.28373	0.00308302
ENSDARG00000008182	si:ch73-111e15.1	-4.28143	0.000306944
ENSDARG00000032234	wnt2bb	-4.28105	0.00683948
ENSDARG00000094118	si:dkey-21o22.2	-4.27859	0.0349255
ENSDARG00000087297	si:dkey-152b24.8	-4.27825	0.0464424
ENSDARG00000043426	CABZ01058867.1	-4.27805	0.00140751
ENSDARG00000032631	ltb4r	-4.27607	4.37992e-06
ENSDARG00000098397	FP016106.1	-4.27347	0.00401974
ENSDARG00000077736	cplx1	-4.27185	0.0278754
ENSDARG00000102828	mfsd11	-4.2612	1.53405e-17
ENSDARG00000095909	BX539325.1	-4.25803	0.0240091
ENSDARG00000089223	ngfrb	-4.25415	0.00145379
ENSDARG00000053835	plekhh1	-4.25298	0.000333494
ENSDARG00000077120	arid5a	-4.25079	0.00021403
ENSDARG00000062707	plat	-4.24713	1.2922e-06
ENSDARG00000099674	dicp3.1	-4.24539	3.56208e-06
ENSDARG00000100737	epob	-4.24256	0.045989
ENSDARG00000077385	rgs19	-4.2425	1.59727e-05
ENSDARG00000041952	prox2	-4.24119	0.0335325
ENSDARG00000005394	dnmt3aa	-4.23925	5.28544e-05
ENSDARG00000077240	cd247l	-4.23553	0.000465158
ENSDARG00000025903	lgals9l1	-4.23375	0.000107415
ENSDARG00000079012	cbfa2t3	-4.23213	0.000258838
ENSDARG00000097468	si:ch73-1f23.1	-4.23126	0.0246625
ENSDARG00000097523	si:ch73-364h19.1	-4.23062	0.0353449
ENSDARG00000101169	grap2b	-4.22647	0.000277279
ENSDARG00000078114	cfp	-4.2258	1.24228e-05
ENSDARG00000016541	sash3	-4.22422	0.000866449
ENSDARG00000100652	znf1147	-4.22289	0.001418
ENSDARG00000060149	ablim1a	-4.22193	0.00363616
ENSDARG00000078123	slitrk3a	-4.22162	0.00318367
ENSDARG00000054331	wisp1a	-4.21738	0.0369899
ENSDARG00000051819	swap70a	-4.21381	0.00642204
ENSDARG00000083339	5S_rRNA	-4.21148	0.0352352
ENSDARG00000062309	si:ch211-1f22.14	-4.21051	0.00592138
ENSDARG00000055186	ccr9a	-4.21041	4.99883e-05
ENSDARG00000054771	ghra	-4.20707	0.0202757
ENSDARG00000102230	si:ch211-8c17.3	-4.20471	0.00105017
ENSDARG00000055520	ftr61	-4.19755	1.1057e-05
ENSDARG00000101067	si:ch73-194c23.1	-4.1968	0.035933
ENSDARG00000058058	igf3	-4.19673	0.00584587
ENSDARG00000089383	il1fma	-4.19555	1.8205e-06
ENSDARG00000004473	tbx21	-4.18837	0.00508991
ENSDARG00000053215	me1	-4.18512	2.24546e-06
ENSDARG00000076789	cx32.2	-4.18419	2.05087e-05
ENSDARG00000017154	cables2b	-4.18226	0.0036474
ENSDARG00000014488	ca2	-4.18026	0.00811774
ENSDARG00000059058	vipr1b	-4.17707	0.0126677
ENSDARG00000038788	dnai1.2	-4.17406	5.07722e-05
ENSDARG00000098901	CABZ01002768.1	-4.17285	0.0120867
ENSDARG00000096184	si:dkey-21h14.14	-4.16816	0.0234256
ENSDARG00000076019	ftr70	-4.16809	8.56104e-05
ENSDARG00000056615	cybb	-4.16657	7.68917e-08
ENSDARG00000009958	cbl	-4.15656	0.000180876
ENSDARG00000096338	CR792438.1	-4.15604	0.00199623
ENSDARG00000062519	abcc13	-4.15406	0.0194603
ENSDARG00000044561	ccr7	-4.15215	0.0132809
ENSDARG00000055245	zmp:0000000650	-4.15104	0.00743591
ENSDARG00000068275	ptx3a	-4.15103	0.00521638
ENSDARG00000053272	RAP1GAP (1 of many)	-4.14678	2.33591e-05
ENSDARG00000017634	pdcb	-4.14279	0.0323395
ENSDARG00000069018	cyp7a1	-4.1416	0.0481909
ENSDARG00000058180	exoc3l4	-4.13909	0.00178195
ENSDARG00000088451	FO834808.1	-4.13581	0.0137672
ENSDARG00000040869	upp1	-4.13299	5.13677e-07
ENSDARG00000060597	zgc:158659	-4.13149	0.0394593
ENSDARG00000075515	CD37	-4.12635	0.0331349
ENSDARG00000040503	sb:cb81	-4.1253	7.35064e-05
ENSDARG00000099867	BX927308.3	-4.12324	0.00471753
ENSDARG00000096990	si:ch1073-340i21.2	-4.12319	0.0385172
ENSDARG00000068149	tprg1l	-4.1219	4.64096e-06
ENSDARG00000062349	arhgap15	-4.11926	5.13345e-05
ENSDARG00000095308	si:ch211-215c18.3	-4.11694	0.000168691
ENSDARG00000104956	si:dkey-165o8.2	-4.11338	0.00710568
ENSDARG00000034470	aldoab	-4.10807	0.0415248
ENSDARG00000087623	BX649485.1	-4.10239	3.5606e-05
ENSDARG00000103420	si:dkey-56m15.5	-4.10042	0.00180183
ENSDARG00000041792	cx28.1	-4.09999	0.00253088
ENSDARG00000105008	gpr171	-4.09373	0.00100556
ENSDARG00000075779	ppp1r12b	-4.09118	0.0150015
ENSDARG00000099474	CABZ01040931.1	-4.09115	0.000118912
ENSDARG00000091101	fabp10b	-4.09083	0.0203021
ENSDARG00000004433	btk	-4.08928	0.00160951
ENSDARG00000104496	NA	-4.0857	0.00740753
ENSDARG00000036785	si:ch211-226m16.2	-4.08256	0.000825675
ENSDARG00000010252	jak3	-4.08145	0.00100712
ENSDARG00000097698	si:dkey-117a8.4	-4.08114	0.00793518
ENSDARG00000077430	CLDN20 (1 of many)	-4.07878	0.0197292
ENSDARG00000074488	ifngr1	-4.07523	0.000631199
ENSDARG00000044755	GCNT4 (1 of many)	-4.07176	6.64406e-05
ENSDARG00000099401	ccl33.3	-4.06941	0.0342722
ENSDARG00000098801	sbno2a	-4.06883	3.67332e-08
ENSDARG00000103820	CR847941.2	-4.06836	0.0161502
ENSDARG00000034717	def6c	-4.06714	0.0129072
ENSDARG00000012896	anos1a	-4.06642	0.0023726
ENSDARG00000034098	CABZ01058865.1	-4.06331	0.00338339
ENSDARG00000105154	creg1	-4.04839	0.00635097
ENSDARG00000100582	si:ch211-195b11.3	-4.04779	0.0423355
ENSDARG00000013310	map3k15	-4.04741	2.19861e-08
ENSDARG00000079315	lpxn	-4.04667	3.84636e-06
ENSDARG00000012729	hcls1	-4.04548	0.000490571
ENSDARG00000104859	si:dkey-1c7.2	-4.04544	0.00453234
ENSDARG00000094222	si:ch211-162i8.5	-4.04419	1.72254e-05
ENSDARG00000058503	flt3	-4.04273	0.000794293
ENSDARG00000033170	sult2st1	-4.04124	0.000119146
ENSDARG00000052330	slc4a2b	-4.04007	2.36211e-16
ENSDARG00000097138	si:ch211-191c10.3	-4.03953	0.0188551
ENSDARG00000102211	csf3a	-4.03598	0.00157705
ENSDARG00000029234	stxbp5b	-4.02972	2.91997e-06
ENSDARG00000101334	ctsc	-4.02866	5.22759e-13
ENSDARG00000079933	SLC46A3 (1 of many)	-4.02587	0.000169761
ENSDARG00000036117	mchr2	-4.02053	0.0148132
ENSDARG00000099187	purg	-4.01685	0.0172053
ENSDARG00000046139	zmp:0000001084	-4.00783	0.00358555
ENSDARG00000040250	si:ch211-132g1.1	-4.00447	0.00846742
ENSDARG00000010556	mmp25b	-4.00326	0.00180751
ENSDARG00000076897	CU570782.1	-4.00215	0.00564601
ENSDARG00000042270	arsa	-4.00203	3.95425e-12
ENSDARG00000042332	plin2	-4.00191	0.00016511
ENSDARG00000102872	FP236157.3	-4.00045	0.0126189
ENSDARG00000019457	tfe3b	-3.99755	6.14243e-07
ENSDARG00000032932	cnksr1	-3.99173	0.000318844
ENSDARG00000033742	nt5c1bb	-3.99091	4.19202e-05
ENSDARG00000043085	alox5b.1	-3.99068	0.0168641
ENSDARG00000037619	BX569798.1	-3.98928	0.003169
ENSDARG00000060941	si:ch211-277e21.2	-3.98805	0.0301302
ENSDARG00000057049	kcnk18	-3.98312	0.0185827
ENSDARG00000036382	ponzr6	-3.98301	0.0127751
ENSDARG00000095414	CR318589.1	-3.98059	0.00214345
ENSDARG00000102762	pik3r5	-3.97761	6.61455e-06
ENSDARG00000098101	znf1030	-3.97383	0.00383392
ENSDARG00000069844	irg1	-3.97012	0.000374194
ENSDARG00000088013	CYP27A1 (1 of many)	-3.96989	0.00431422
ENSDARG00000010317	gpr183a	-3.96879	0.00396097
ENSDARG00000079488	zgc:195282	-3.96392	2.42356e-05
ENSDARG00000091603	CABZ01066696.1	-3.96005	0.00279026
ENSDARG00000078221	PLEKHA2	-3.95728	2.42356e-05
ENSDARG00000077878	FBXL7 (1 of many)	-3.95656	0.000232261
ENSDARG00000098834	sox4b	-3.95508	3.23645e-05
ENSDARG00000042925	mfng	-3.95456	5.41502e-06
ENSDARG00000054755	alox5ap	-3.95427	3.64567e-05
ENSDARG00000093005	si:dkey-33c12.11	-3.95066	0.00973669
ENSDARG00000070581	ggact.1	-3.95043	4.88284e-05
ENSDARG00000032206	cthl	-3.94948	0.0474988
ENSDARG00000078998	lhfpl4a	-3.94659	0.0153044
ENSDARG00000079826	gpr174	-3.94651	2.65088e-05
ENSDARG00000105294	CABZ01051902.1	-3.94545	0.00165532
ENSDARG00000096467	si:ch211-246n15.2	-3.93614	0.0389923
ENSDARG00000020812	si:ch73-177h5.2	-3.93169	0.0264368
ENSDARG00000012699	bbx	-3.92412	3.33362e-08
ENSDARG00000086236	si:dkey-163m14.7	-3.92328	0.000422893
ENSDARG00000035151	si:dkey-261j4.3	-3.92246	0.0257702
ENSDARG00000071491	nrros	-3.91722	0.000257242
ENSDARG00000092137	si:dkey-4i23.5	-3.91576	0.000342213
ENSDARG00000067976	ar	-3.90691	0.00447534
ENSDARG00000100051	si:dkey-203a12.6	-3.90563	0.00257502
ENSDARG00000058045	tlr21	-3.90481	0.000959717
ENSDARG00000087191	wdr93	-3.90336	0.0288592
ENSDARG00000041572	zfpm1	-3.9027	0.00199623
ENSDARG00000041348	cyp19a1a	-3.8961	6.87832e-06
ENSDARG00000077249	gmip	-3.8923	0.00040255
ENSDARG00000092423	cxcl11.5	-3.8903	3.1157e-05
ENSDARG00000088408	si:ch211-171h4.7	-3.88926	0.00216745
ENSDARG00000088616	si:ch211-197e7.3	-3.88399	0.00184965
ENSDARG00000075592	tnfaip8l2a	-3.88365	3.64567e-05
ENSDARG00000058488	adora2ab	-3.88139	2.33676e-06
ENSDARG00000105337	BX247870.2	-3.87905	0.0256421
ENSDARG00000103292	BX936303.4	-3.87837	0.000219866
ENSDARG00000095898	BX664742.1	-3.8778	0.0100692
ENSDARG00000057677	neu4	-3.87502	0.0404602
ENSDARG00000093602	si:ch211-93g21.1	-3.87392	8.78248e-05
ENSDARG00000089892	cd44b	-3.87231	0.00528842
ENSDARG00000018534	slc6a9	-3.86683	0.000136695
ENSDARG00000030472	slc16a5a	-3.86555	5.1367e-08
ENSDARG00000002634	b4galt1	-3.86295	8.80772e-05
ENSDARG00000021895	disc1	-3.8624	1.42872e-09
ENSDARG00000007727	rgl2	-3.86045	2.62455e-07
ENSDARG00000096638	BX510992.2	-3.8561	0.0290882
ENSDARG00000095940	si:dkey-19a16.12	-3.85312	0.0287055
ENSDARG00000099495	si:ch73-309g22.1	-3.85286	0.010748
ENSDARG00000030938	fermt3b	-3.84998	0.00206813
ENSDARG00000091712	si:dkey-238d18.5	-3.84914	0.00455212
ENSDARG00000090844	CABZ01054965.1	-3.84813	0.00131523
ENSDARG00000015278	plxnc1	-3.84775	4.21139e-09
ENSDARG00000062021	CCDC181	-3.84534	0.0255081
ENSDARG00000068991	zgc:158862	-3.84271	9.74929e-06
ENSDARG00000104179	rab11fip5a	-3.84098	0.011829
ENSDARG00000041959	cxcr4b	-3.84001	9.00348e-06
ENSDARG00000091408	mtcl1	-3.83976	0.0359841
ENSDARG00000029480	specc1	-3.83972	6.02398e-05
ENSDARG00000095351	CU914776.1	-3.83895	0.000517717
ENSDARG00000035506	entpd2a.1	-3.83394	0.00486129
ENSDARG00000030095	ccdc78	-3.83256	0.00380278
ENSDARG00000102985	BX537303.1	-3.83024	0.0294194
ENSDARG00000102961	CR391997.1	-3.82916	0.0177237
ENSDARG00000073688	nav2a	-3.82905	0.000465354
ENSDARG00000027699	FUT9 (1 of many)	-3.82845	0.0489235
ENSDARG00000088672	zmp:0000000936	-3.82825	6.00447e-05
ENSDARG00000103044	ASS1	-3.82637	0.0297016
ENSDARG00000059792	trpm5	-3.82582	0.000932833
ENSDARG00000086337	si:dkey-102g19.3	-3.82221	0.000169059
ENSDARG00000094451	cfp	-3.81514	0.000195994
ENSDARG00000094881	si:ch211-197h24.8	-3.81357	0.00987868
ENSDARG00000062297	soat1	-3.81267	5.75246e-05
ENSDARG00000032618	mgst1.1	-3.81143	0.0304301
ENSDARG00000101807	si:ch211-120c15.3	-3.81039	0.0456725
ENSDARG00000026417	ccr12b.2	-3.80842	0.000234583
ENSDARG00000096280	ighz	-3.80759	0.0196331
ENSDARG00000099216	atp8b2	-3.80751	0.0143128
ENSDARG00000024116	vamp8	-3.80183	0.000358448
ENSDARG00000032039	mxd1	-3.79269	3.44414e-07
ENSDARG00000044326	cpn2	-3.79111	0.0237106
ENSDARG00000069593	senp7a	-3.79076	0.0457485
ENSDARG00000053311	tespa1	-3.79067	0.0307652
ENSDARG00000061549	foxo1b	-3.78917	0.00960995
ENSDARG00000098387	tmem176l.3a	-3.78641	4.19202e-05
ENSDARG00000077618	rin3	-3.78591	2.90724e-10
ENSDARG00000069463	alox12	-3.78513	4.61937e-06
ENSDARG00000098925	prdm1b	-3.78375	0.000167061
ENSDARG00000087059	fam213ab	-3.7813	0.00483283
ENSDARG00000078856	slc22a23	-3.78112	5.23404e-05
ENSDARG00000090730	zgc:158446	-3.7782	0.00579244
ENSDARG00000078119	sh3bp1	-3.77746	0.000174812
ENSDARG00000104856	si:ch211-260e23.7	-3.77503	0.000415598
ENSDARG00000033071	trim35-10	-3.77448	0.00260523
ENSDARG00000075229	slc46a2	-3.77441	0.000158998
ENSDARG00000074782	adgrg3	-3.77334	8.15701e-05
ENSDARG00000009782	myh11a	-3.77314	0.0177794
ENSDARG00000095803	BX649485.3	-3.77153	0.0191302
ENSDARG00000077761	nlgn4b	-3.77123	0.00117486
ENSDARG00000026926	rom1b	-3.76827	0.0299116
ENSDARG00000042667	klf2a	-3.76712	0.0193163
ENSDARG00000025478	gipr	-3.76237	0.0192754
ENSDARG00000079345	si:ch211-217k17.10	-3.76005	0.0118501
ENSDARG00000099092	RASGRP2 (1 of many)	-3.75456	0.00401974
ENSDARG00000041982	adamts6	-3.75174	0.0278362
ENSDARG00000098581	CR457444.2	-3.74749	0.0171161
ENSDARG00000091465	si:dkey-66a8.7	-3.74468	7.3654e-07
ENSDARG00000061660	CABZ01055347.1	-3.7426	1.76562e-05
ENSDARG00000096534	si:dkey-27j5.8	-3.74241	0.0481671
ENSDARG00000074690	ppm1j	-3.7403	0.00203781
ENSDARG00000067545	adam19b	-3.73989	0.026437
ENSDARG00000100753	CABZ01076275.1	-3.73882	0.000442679
ENSDARG00000079591	SSH3	-3.73744	2.5599e-06
ENSDARG00000026548	cyp2u1	-3.73695	3.57093e-06
ENSDARG00000097856	CR377210.1	-3.7322	0.00669309
ENSDARG00000090699	nlrb5	-3.72965	3.49458e-07
ENSDARG00000040251	ctsk	-3.72445	0.000105648
ENSDARG00000099318	CABZ01062422.1	-3.72438	0.000188186
ENSDARG00000100160	si:dkey-205i10.2	-3.72031	0.00672621
ENSDARG00000006308	ptpn18	-3.71623	0.00689812
ENSDARG00000100958	si:ch211-188f17.1	-3.71578	0.0257091
ENSDARG00000078092	limd2	-3.71457	0.0102736
ENSDARG00000056535	pla2g4f.1	-3.71353	0.000794293
ENSDARG00000039238	cacng4a	-3.71314	0.0074833
ENSDARG00000092749	si:ch211-133n4.12	-3.71237	0.037201
ENSDARG00000033804	snx27a	-3.71166	2.90479e-09
ENSDARG00000073915	znf1085	-3.7115	0.0122395
ENSDARG00000067727	im:7142702	-3.70883	0.0489794
ENSDARG00000095017	BX927275.2	-3.70802	0.000677225
ENSDARG00000033963	nitr1j	-3.7071	0.0295095
ENSDARG00000055713	fmnl1a	-3.70363	0.00297299
ENSDARG00000069379	zgc:158868	-3.7035	0.0459836
ENSDARG00000074876	abcd1	-3.70329	1.23922e-05
ENSDARG00000055991	hmbsb	-3.7023	0.000400283
ENSDARG00000100838	BX640584.3	-3.70161	0.0228403
ENSDARG00000093418	si:dkey-216e24.9	-3.70028	0.0390568
ENSDARG00000073822	IQSEC1 (1 of many)	-3.69934	2.08315e-05
ENSDARG00000104518	si:dkeyp-13d12.23	-3.69847	0.00853167
ENSDARG00000078016	dtx4	-3.69617	9.94233e-06
ENSDARG00000062884	map3k2	-3.69583	1.5752e-06
ENSDARG00000030394	prf1.1	-3.69116	0.00864479
ENSDARG00000037978	clec19a	-3.69076	0.0361523
ENSDARG00000016490	rab11fip3	-3.6864	1.10074e-09
ENSDARG00000001782	prkacba	-3.68529	0.000604862
ENSDARG00000043131	BX664625.1	-3.68529	0.0215879
ENSDARG00000092532	si:dkey-21e2.4	-3.68435	0.00326848
ENSDARG00000075648	sema5bb	-3.68342	0.0431091
ENSDARG00000101495	ugt5b2	-3.68139	2.95063e-05
ENSDARG00000089582	si:dkey-265e15.2	-3.68069	0.00297424
ENSDARG00000101775	zgc:172014	-3.68052	0.000316147
ENSDARG00000063730	osbpl6	-3.67932	0.00442029
ENSDARG00000059473	kank4	-3.67857	0.00252926
ENSDARG00000089404	si:dkey-24p1.7	-3.67741	0.000125412
ENSDARG00000097287	NA	-3.67729	0.0133605
ENSDARG00000100336	pik3r6a	-3.67655	4.14838e-05
ENSDARG00000102106	tgm1l1	-3.67494	2.32237e-05
ENSDARG00000006468	grap2a	-3.67458	0.00378627
ENSDARG00000076747	TMCC1 (1 of many)	-3.6736	0.000254116
ENSDARG00000087227	oit3	-3.67218	0.0383539
ENSDARG00000095533	si:ch211-198c19.3	-3.67116	0.000902568
ENSDARG00000069958	sh2b3	-3.67037	4.59943e-07
ENSDARG00000088955	nlrb1	-3.66947	0.00874118
ENSDARG00000022971	epha6	-3.66929	0.0264977
ENSDARG00000100040	AL845295.5	-3.66661	0.0272931
ENSDARG00000100054	CABZ01053483.1	-3.66172	2.75978e-05
ENSDARG00000031715	NA	-3.66044	0.000103039
ENSDARG00000069440	dachd	-3.65545	0.0175683
ENSDARG00000028017	tp53inp1	-3.65419	0.00101773
ENSDARG00000028389	rab44	-3.65186	0.01932
ENSDARG00000074302	gpr183b	-3.65145	0.000753165
ENSDARG00000098236	BX324142.1	-3.65043	0.0123085
ENSDARG00000088124	adrb2a	-3.65026	0.00165262
ENSDARG00000099189	CU856516.1	-3.64694	9.98071e-05
ENSDARG00000073850	hdac7b	-3.64402	0.00312958
ENSDARG00000052978	mbnl1	-3.64174	0.00176212
ENSDARG00000104836	myom1b	-3.64104	0.0300499
ENSDARG00000053804	osbpl2a	-3.63963	3.35285e-06
ENSDARG00000011113	chrna10a	-3.63669	0.0393314
ENSDARG00000077864	rasgrp3	-3.63163	0.0259288
ENSDARG00000011259	trpm1a	-3.63108	0.00838009
ENSDARG00000043593	rapgef1a	-3.63012	1.2994e-06
ENSDARG00000035415	ptger4b	-3.62146	0.0054182
ENSDARG00000086775	top1	-3.62008	0.00482677
ENSDARG00000059130	gata1b	-3.61943	0.0269364
ENSDARG00000098012	itgae.1	-3.61857	0.00207208
ENSDARG00000075727	map1lc3cl	-3.61831	0.0264933
ENSDARG00000023188	lcp1	-3.61806	0.000952512
ENSDARG00000079742	mcf2l2	-3.61759	0.0169228
ENSDARG00000093093	adam17b	-3.61568	2.51267e-05
ENSDARG00000094448	CR792453.2	-3.61502	0.0158937
ENSDARG00000044191	gxylt2	-3.61459	6.41807e-08
ENSDARG00000079009	abca1b	-3.61262	0.000215494
ENSDARG00000059567	si:ch73-281f12.4	-3.61189	0.0219929
ENSDARG00000096624	si:dkey-187i8.2	-3.61128	0.000526961
ENSDARG00000059846	epg5	-3.60977	1.04729e-10
ENSDARG00000055159	cyp27a1.4	-3.60857	0.0188987
ENSDARG00000043210	nfic	-3.60809	1.15701e-07
ENSDARG00000098641	nbeal2	-3.60807	0.000434612
ENSDARG00000098656	CT574575.1	-3.60777	0.0110849
ENSDARG00000088503	BX682234.2	-3.60737	0.0340679
ENSDARG00000076768	reps2	-3.60723	0.0307604
ENSDARG00000061268	ago2	-3.60204	1.25774e-07
ENSDARG00000036106	rgs18	-3.60202	0.000805719
ENSDARG00000093636	si:dkey-26i13.5	-3.60175	0.00475628
ENSDARG00000041041	cxcr3.2	-3.59785	6.31738e-05
ENSDARG00000086880	AL831726.1	-3.59679	0.0114828
ENSDARG00000059254	illr1	-3.59656	0.0202264
ENSDARG00000097847	si:ch211-269k10.4	-3.59462	0.0178869
ENSDARG00000030307	hspa12b	-3.59273	0.00390657
ENSDARG00000067566	sftpbb	-3.5881	4.58204e-05
ENSDARG00000076189	ccdc88b	-3.58526	0.000237083
ENSDARG00000052633	si:ch211-106n13.3	-3.58519	0.0161432
ENSDARG00000097152	si:dkey-7i4.10	-3.58192	0.012224
ENSDARG00000101752	PLEKHG5 (1 of many)	-3.58008	0.000235668
ENSDARG00000068628	rab8b	-3.57935	3.76421e-05
ENSDARG00000067711	parvg	-3.57493	0.0021016
ENSDARG00000090038	BX248410.1	-3.57367	0.00191094
ENSDARG00000078359	endouc	-3.57284	0.0199964
ENSDARG00000089616	coro7	-3.57016	5.66977e-06
ENSDARG00000009511	tnfa	-3.56425	0.00672621
ENSDARG00000105147	osbpl1a	-3.56411	0.000517042
ENSDARG00000053530	cyp4f3	-3.56195	0.000639506
ENSDARG00000009336	aif1l	-3.56193	0.000409245
ENSDARG00000063407	CABZ01052815.1	-3.56169	0.00727817
ENSDARG00000010454	guca1a	-3.55927	0.0281908
ENSDARG00000031976	nos2b	-3.55662	0.00800775
ENSDARG00000014680	znf710a	-3.55632	0.000139297
ENSDARG00000078503	DENND1C	-3.54998	0.0157986
ENSDARG00000070165	tnfrsf1b	-3.54555	8.66954e-10
ENSDARG00000041589	adprhl1	-3.54428	0.0474465
ENSDARG00000025672	antxr1a	-3.54392	0.0372538
ENSDARG00000089986	TP53INP2	-3.54035	0.00216745
ENSDARG00000097702	si:ch1073-66l23.1	-3.5393	0.0261144
ENSDARG00000006677	ripk1l	-3.53692	0.000666165
ENSDARG00000092351	BX649478.1	-3.53687	0.0118423
ENSDARG00000037192	zgc:113364	-3.53433	8.60794e-08
ENSDARG00000004111	esr1	-3.53327	0.000811595
ENSDARG00000062483	lyve1b	-3.53076	0.0426395
ENSDARG00000089894	zmp:0000001289	-3.53022	2.28106e-05
ENSDARG00000095729	si:dkey-21e2.12	-3.52897	0.00502962
ENSDARG00000079105	mhc2dab	-3.52805	0.0231338
ENSDARG00000045224	glipr1a	-3.52647	0.00259189
ENSDARG00000102331	CABZ01076250.1	-3.51999	1.29835e-07
ENSDARG00000014927	uts1	-3.51973	0.00255851
ENSDARG00000038248	ggact.2	-3.51734	0.000106145
ENSDARG00000104408	zgc:152774	-3.51638	0.0253635
ENSDARG00000100960	AL928901.1	-3.51349	0.000884205
ENSDARG00000015546	alpl	-3.51122	0.0421971
ENSDARG00000019525	tbcelb	-3.51	9.59345e-05
ENSDARG00000101102	tprn	-3.50984	0.00792284
ENSDARG00000060094	ptgis	-3.50875	0.000162188
ENSDARG00000017121	mafba	-3.5086	4.88922e-05
ENSDARG00000100649	tlr1	-3.50731	9.43993e-06
ENSDARG00000104026	si:dkeyp-35e5.5	-3.50604	0.000151401
ENSDARG00000028099	sh2d3ca	-3.50226	0.00203781
ENSDARG00000061368	klf13	-3.49912	0.00336651
ENSDARG00000100956	si:ch211-276i12.4	-3.49715	0.0331936
ENSDARG00000100293	arhgef15	-3.49522	0.00474885
ENSDARG00000053570	AL590151.1	-3.49466	0.000580415
ENSDARG00000052094	notch1b	-3.49431	8.88121e-05
ENSDARG00000045561	dram1	-3.49369	1.10498e-05
ENSDARG00000069978	si:ch211-67e16.2	-3.49107	0.00368791
ENSDARG00000056346	acap1	-3.49007	0.00246774
ENSDARG00000058647	hck	-3.48945	0.00566685
ENSDARG00000097744	CU861501.1	-3.48936	0.00429533
ENSDARG00000045483	lrtm2a	-3.48927	0.025045
ENSDARG00000098494	si:ch211-145h19.3	-3.48732	0.0387146
ENSDARG00000017984	zgc:172106	-3.48665	0.000572912
ENSDARG00000074818	si:cabz01036022.1	-3.48478	0.00437008
ENSDARG00000099599	pigrl2.3	-3.48453	0.00312774
ENSDARG00000094160	si:ch73-160h15.3	-3.48161	0.000425151
ENSDARG00000093843	si:dkey-21e2.7	-3.48071	0.0234027
ENSDARG00000099503	FQ311879.2	-3.47978	0.0484856
ENSDARG00000098345	mamdc2a	-3.47969	0.0203021
ENSDARG00000002509	zgc:153911	-3.47915	0.00752323
ENSDARG00000017710	ppp1r14ab	-3.47905	0.0383093
ENSDARG00000032795	tmem8a	-3.47608	0.00055897
ENSDARG00000076564	hspg2	-3.47556	0.0165941
ENSDARG00000095941	CT573247.1	-3.47442	0.0209153
ENSDARG00000010515	dvl1a	-3.47416	9.43309e-09
ENSDARG00000096210	znf1050	-3.47304	0.0247504
ENSDARG00000077337	si:ch211-171h4.5	-3.46706	0.00181901
ENSDARG00000018782	kdm4aa	-3.46499	1.08944e-06
ENSDARG00000089636	BX322587.1	-3.46477	0.0315674
ENSDARG00000044694	fybb	-3.45729	0.000926874
ENSDARG00000061446	smap2	-3.45684	0.00234025
ENSDARG00000068784	VSIR	-3.45051	0.000119363
ENSDARG00000075820	CU694442.1	-3.45043	0.000142537
ENSDARG00000000767	spi1b	-3.44974	0.00167218
ENSDARG00000102254	pycr1a	-3.44859	6.58425e-07
ENSDARG00000057661	aldoca	-3.44826	0.0122495
ENSDARG00000073950	cd4-2.2	-3.44819	0.00583857
ENSDARG00000059888	AGO3 (1 of many)	-3.44793	3.82703e-15
ENSDARG00000100284	CABZ01080372.1	-3.44321	0.0436609
ENSDARG00000100679	lrch3	-3.44264	5.54115e-17
ENSDARG00000054332	trim66	-3.44245	0.0455277
ENSDARG00000095822	BX324132.4	-3.44204	0.0156063
ENSDARG00000013153	dennd3b	-3.442	0.00841175
ENSDARG00000088283	si:ch73-248e21.5	-3.4402	0.00055782
ENSDARG00000035990	cited4a	-3.43999	0.000419583
ENSDARG00000076121	smpd1	-3.43984	0.000434612
ENSDARG00000044797	cd8a	-3.43762	0.0163063
ENSDARG00000069216	c6ast1	-3.43404	0.0308488
ENSDARG00000104322	NA	-3.43141	0.0194022
ENSDARG00000044044	rassf2b	-3.43139	0.0188987
ENSDARG00000096623	si:ch211-1f22.13	-3.42965	0.0480802
ENSDARG00000053257	zgc:153733	-3.42963	0.00583288
ENSDARG00000011897	tsg101b	-3.42919	1.37038e-12
ENSDARG00000097470	FP015862.2	-3.42909	0.00216093
ENSDARG00000035452	camkk1a	-3.42762	2.25479e-06
ENSDARG00000095482	si:dkey-26i13.3	-3.42603	0.000423931
ENSDARG00000025847	sox12	-3.42585	0.0227371
ENSDARG00000025468	bnip3la	-3.42158	4.51e-07
ENSDARG00000101634	si:ch211-209j12.1	-3.4186	0.04102
ENSDARG00000095070	si:ch211-67e16.2	-3.41855	0.0174126
ENSDARG00000043093	mpeg1.2	-3.41844	0.0124398
ENSDARG00000099255	BX465836.2	-3.41585	0.0382013
ENSDARG00000003250	pik3cd	-3.41294	0.00167327
ENSDARG00000089860	atxn7l1	-3.41277	1.05532e-11
ENSDARG00000055560	p2ry8	-3.41039	0.00316569
ENSDARG00000023181	pcp4l1	-3.40236	0.00951748
ENSDARG00000013926	slc16a9a	-3.40232	0.00342379
ENSDARG00000090767	si:ch211-136m16.8	-3.40214	0.0158639
ENSDARG00000009796	klc1a	-3.40014	6.05607e-07
ENSDARG00000076358	zmp:0000001161	-3.39938	0.0274825
ENSDARG00000017128	myofl	-3.39643	0.00361633
ENSDARG00000094627	si:dkey-148f10.4	-3.3932	0.0464424
ENSDARG00000033516	efr3ba	-3.39235	0.00236818
ENSDARG00000040485	dfna5b	-3.39026	0.000523444
ENSDARG00000036479	si:dkeyp-80c12.4	-3.38965	0.0208807
ENSDARG00000005414	grapa	-3.38918	0.000444002
ENSDARG00000079550	tnfsf18	-3.3886	0.0299344
ENSDARG00000101315	CABZ01039820.1	-3.38757	0.0143011
ENSDARG00000097993	si:ch211-191c10.1	-3.38576	0.0430447
ENSDARG00000099017	CABZ01003344.1	-3.38547	3.74833e-05
ENSDARG00000089844	scarb2c	-3.38535	0.00237689
ENSDARG00000104325	plek	-3.38444	0.00457615
ENSDARG00000058470	mapk13	-3.38431	0.00214518
ENSDARG00000098876	si:dkey-199m13.5	-3.38429	0.00440734
ENSDARG00000079332	AL928650.1	-3.38378	0.0464424
ENSDARG00000091885	grnas	-3.38016	0.0085476
ENSDARG00000090840	znf980	-3.37749	8.80772e-05
ENSDARG00000041006	st3gal4	-3.37526	0.00302519
ENSDARG00000058794	si:dkey-19a16.2	-3.37448	4.30046e-05
ENSDARG00000044039	stx11a	-3.37402	0.00165759
ENSDARG00000089390	pnpla2	-3.37395	1.3723e-05
ENSDARG00000096456	si:dkeyp-82h4.3	-3.37281	0.000228117
ENSDARG00000088245	si:dkey-16p6.1	-3.37259	1.65223e-06
ENSDARG00000023914	mark4a	-3.37212	0.0294078
ENSDARG00000042138	selp	-3.37106	0.00601905
ENSDARG00000095304	si:ch211-207c6.2	-3.36934	0.00266395
ENSDARG00000096979	NPC2 (1 of many)	-3.36816	0.00154192
ENSDARG00000030129	si:ch211-87m7.2	-3.366	1.668e-09
ENSDARG00000044767	tspan10	-3.36523	0.018838
ENSDARG00000058537	si:dkey-102c8.2	-3.36371	0.00407274
ENSDARG00000014646	aoc2	-3.36232	0.0150262
ENSDARG00000063068	syne1b	-3.35785	0.00743591
ENSDARG00000102262	si:dkey-179k24.5	-3.35757	0.0103103
ENSDARG00000031095	veph1	-3.35709	0.00556818
ENSDARG00000103663	NINJ1	-3.35646	0.00256524
ENSDARG00000077753	szt2	-3.3557	3.56563e-07
ENSDARG00000098654	FQ976914.1	-3.35541	0.00228718
ENSDARG00000102973	cmtm8a	-3.35359	0.0143828
ENSDARG00000059886	fam222ba	-3.35333	0.00539536
ENSDARG00000091650	igflr1	-3.35253	0.00841138
ENSDARG00000101507	ATG2A	-3.35227	3.69615e-05
ENSDARG00000104797	BX511078.3	-3.35005	0.00483478
ENSDARG00000100332	CABZ01084942.1	-3.34984	0.0319992
ENSDARG00000095654	tns3.1	-3.34862	0.000542901
ENSDARG00000056690	mtmr1a	-3.3481	0.000255479
ENSDARG00000071501	hs6st1b	-3.34652	0.000668538
ENSDARG00000098860	FAM57A	-3.34501	4.21071e-05
ENSDARG00000079049	cercam	-3.34373	0.0237611
ENSDARG00000101872	BX842701.1	-3.34356	0.0276361
ENSDARG00000062696	dgkg	-3.34311	0.00514245
ENSDARG00000092714	si:ch211-266a5.12	-3.34212	0.0487022
ENSDARG00000016866	fam102ab	-3.34141	0.00250851
ENSDARG00000095023	BX901907.1	-3.34079	0.0165172
ENSDARG00000054683	prdm8b	-3.33713	0.0208789
ENSDARG00000099872	znf1092	-3.33472	0.00538772
ENSDARG00000101050	tmc8	-3.33469	0.00997279
ENSDARG00000102163	CR361561.2	-3.33466	0.000962967
ENSDARG00000104275	dicp1.17	-3.33192	0.00323242
ENSDARG00000100421	znf1129	-3.33083	0.000851419
ENSDARG00000075043	si:dkeyp-123h10.2	-3.3278	0.0143011
ENSDARG00000093748	si:ch211-217k17.11	-3.32696	0.0188692
ENSDARG00000098189	si:dkey-16p6.1	-3.32363	0.000190414
ENSDARG00000069027	admb	-3.32307	0.00762542
ENSDARG00000069438	neurl1aa	-3.32282	0.0142048
ENSDARG00000020057	bmpr2b	-3.32258	0.000533993
ENSDARG00000061560	stim1b	-3.32148	0.00223105
ENSDARG00000061352	bcl11aa	-3.31785	0.0105349
ENSDARG00000100810	CABZ01076758.1	-3.3167	0.000336625
ENSDARG00000091236	cst14b.2	-3.31535	0.00600475
ENSDARG00000101868	dennd1b	-3.31389	0.000549074
ENSDARG00000099645	zgc:153184	-3.31232	0.000367676
ENSDARG00000088640	znf1115	-3.31163	2.47537e-05
ENSDARG00000034210	si:dkey-240h12.4	-3.30995	0.0421048
ENSDARG00000023933	skila	-3.30906	0.000619539
ENSDARG00000077768	malt1	-3.30714	0.00128425
ENSDARG00000060756	abhd6a	-3.30374	0.0230568
ENSDARG00000099690	vaspa	-3.30075	0.0177234
ENSDARG00000059202	tspan2b	-3.29881	0.0307707
ENSDARG00000104613	znf1179	-3.29836	0.0156652
ENSDARG00000094077	si:dkey-21e2.16	-3.29289	0.0331782
ENSDARG00000098351	si:ch211-66c13.1	-3.29009	0.00116835
ENSDARG00000076025	dgkzb	-3.28911	9.90074e-05
ENSDARG00000087736	si:dkey-118k5.3	-3.28874	1.69819e-05
ENSDARG00000100177	CABZ01066957.1	-3.28664	0.0155921
ENSDARG00000054515	CR925773.1	-3.28452	0.0431801
ENSDARG00000102833	CU207241.1	-3.27875	0.0102327
ENSDARG00000100297	BX511020.1	-3.27853	0.0057293
ENSDARG00000033355	zgc:101699	-3.27827	0.000655108
ENSDARG00000088307	mkl2a	-3.27563	5.46269e-18
ENSDARG00000055412	mylk4b	-3.27367	0.0399747
ENSDARG00000093685	CU467633.2	-3.27255	0.0467823
ENSDARG00000068380	foxg1c	-3.27224	0.0209688
ENSDARG00000100214	znf1017	-3.26971	0.0127484
ENSDARG00000077285	scarf1	-3.26918	0.0212335
ENSDARG00000104917	BX321887.3	-3.26633	0.00662687
ENSDARG00000017047	slc27a4	-3.26411	0.00133807
ENSDARG00000076970	si:ch211-165b10.3	-3.26283	0.0419036
ENSDARG00000070272	casp8l2	-3.2595	2.21676e-10
ENSDARG00000098706	si:ch73-236c18.7	-3.2586	0.00680646
ENSDARG00000062964	si:dkey-246g23.2	-3.25531	0.0187468
ENSDARG00000003449	pde10a	-3.25334	0.00520512
ENSDARG00000019815	fn1a	-3.24894	0.0156458
ENSDARG00000075877	CT583662.1	-3.24819	0.0495201
ENSDARG00000102316	si:dkey-237m9.2	-3.2465	0.000810774
ENSDARG00000095686	BX571694.1	-3.24482	0.0397443
ENSDARG00000093493	urp1	-3.24423	0.000289209
ENSDARG00000101941	CR450726.1	-3.24357	0.00751706
ENSDARG00000016695	p2rx1	-3.24142	0.0131493
ENSDARG00000101129	si:dkeyp-104b3.18	-3.24112	0.0497727
ENSDARG00000101511	CU972516.1	-3.24039	0.0433398
ENSDARG00000102435	plekhf1	-3.24038	0.00173654
ENSDARG00000054610	coro1a	-3.2391	0.0185106
ENSDARG00000101772	CT956002.1	-3.23678	0.0151155
ENSDARG00000077155	TMEM116	-3.23661	0.0133202
ENSDARG00000089983	si:ch73-109i22.2	-3.23623	0.0224065
ENSDARG00000041060	lgals9l3	-3.23227	1.17188e-05
ENSDARG00000014091	osr1	-3.23186	0.0385523
ENSDARG00000062122	klhl5	-3.23021	0.000678015
ENSDARG00000103449	CR391944.2	-3.22884	0.00640071
ENSDARG00000077709	iqsec2b	-3.22308	0.00433392
ENSDARG00000042259	tgfbr1b	-3.22154	1.59219e-07
ENSDARG00000062811	p2ry10	-3.22059	0.0308043
ENSDARG00000078285	pik3ap1	-3.22056	0.000776341
ENSDARG00000031534	CU571315.1	-3.21965	0.00205816
ENSDARG00000095937	tmem265	-3.21842	0.0490853
ENSDARG00000060498	tnfrsf9a	-3.21669	0.0169885
ENSDARG00000029146	lrp1ab	-3.21369	0.0343421
ENSDARG00000101133	BX510960.1	-3.21278	0.010048
ENSDARG00000007398	lrrk1	-3.21267	8.64346e-05
ENSDARG00000104991	CABZ01034529.1	-3.20888	0.0173427
ENSDARG00000078790	lrrc18a	-3.20666	0.0224145
ENSDARG00000071251	ppp1r18	-3.2043	0.00478575
ENSDARG00000074316	itga1	-3.20245	0.0356392
ENSDARG00000095673	si:dkey-79f11.8	-3.20202	0.0222895
ENSDARG00000076093	ftr76	-3.20136	0.00741419
ENSDARG00000105114	crebrf	-3.19938	8.30455e-08
ENSDARG00000026376	aco1	-3.19607	1.35898e-05
ENSDARG00000052522	snx11	-3.19435	1.17937e-07
ENSDARG00000059900	tbc1d9	-3.19129	0.00267241
ENSDARG00000099824	CTSE	-3.19061	0.0183884
ENSDARG00000094428	si:dkey-31f5.8	-3.18929	0.00271289
ENSDARG00000075261	timp2b	-3.18758	0.00649279
ENSDARG00000104077	fcer1gl	-3.18389	0.00101069
ENSDARG00000042816	mmp9	-3.18268	0.000145632
ENSDARG00000077130	bcl10	-3.18136	0.000214945
ENSDARG00000100335	znf1104	-3.18062	0.0325865
ENSDARG00000105033	BX897691.1	-3.17962	0.0025775
ENSDARG00000075697	si:ch73-380l3.1	-3.17877	0.0357208
ENSDARG00000020053	nkd1	-3.17802	0.0432422
ENSDARG00000031745	si:busm1-266f07.2	-3.17726	0.00681092
ENSDARG00000100462	paqr7a	-3.17554	0.0256943
ENSDARG00000037408	tbc1d10c	-3.17503	0.0212415
ENSDARG00000055493	hic1	-3.17053	0.00417206
ENSDARG00000088523	si:dkey-5i16.5	-3.16916	0.0381185
ENSDARG00000017111	fam8a1a	-3.16873	0.000750309
ENSDARG00000031845	mboat2a	-3.16318	0.000268862
ENSDARG00000099875	CT956056.1	-3.16274	0.00273583
ENSDARG00000037554	arhgef3l	-3.16134	0.014856
ENSDARG00000061248	xylt1	-3.15804	0.00194944
ENSDARG00000058753	si:ch73-213k20.5	-3.15634	0.0345006
ENSDARG00000076622	atp13a3	-3.15564	0.000606623
ENSDARG00000045519	sfmbt2	-3.15446	0.00435739
ENSDARG00000069190	zgc:172339	-3.15242	0.0299401
ENSDARG00000004378	yrk	-3.15127	0.00199623
ENSDARG00000036619	mgat3b	-3.14992	0.0158124
ENSDARG00000103340	clic1	-3.14512	0.000570294
ENSDARG00000088870	si:dkey-265e15.5	-3.14478	2.18879e-07
ENSDARG00000104882	FP085399.5	-3.14404	0.0471345
ENSDARG00000037155	si:dkey-78k11.9	-3.14259	0.0109189
ENSDARG00000061752	fam65b	-3.14151	0.00214178
ENSDARG00000052057	pcolceb	-3.14127	0.0147952
ENSDARG00000068863	si:dkey-98f17.5	-3.13993	0.0142158
ENSDARG00000104094	adrbk2	-3.13979	0.00064
ENSDARG00000103705	si:ch211-134c10.1	-3.13936	0.000125503
ENSDARG00000078152	si:dkey-56i24.1	-3.13723	0.0310318
ENSDARG00000094177	si:ch211-208f21.2	-3.13632	0.026935
ENSDARG00000043757	ptbp3	-3.13595	3.52267e-14
ENSDARG00000099841	PRKCA (1 of many)	-3.13471	0.00300078
ENSDARG00000068382	pglyrp5	-3.13431	0.0145422
ENSDARG00000078620	si:dkey-156m2.3	-3.13224	0.00157618
ENSDARG00000076834	LRRC75A	-3.13023	0.0166507
ENSDARG00000077666	evi5a	-3.12734	0.0256563
ENSDARG00000069245	matn3a	-3.12657	0.0306957
ENSDARG00000046148	tnfaip8l2b	-3.12386	1.16504e-05
ENSDARG00000069431	slc26a4	-3.1225	0.00561303
ENSDARG00000092036	CR925731.1	-3.12238	0.0201359
ENSDARG00000053364	pax10	-3.12119	0.0147403
ENSDARG00000096186	si:dkey-247i3.5	-3.12018	1.69819e-05
ENSDARG00000060783	acap2	-3.12017	4.81415e-05
ENSDARG00000074283	inpp5d	-3.11887	0.00645117
ENSDARG00000097878	CU694532.1	-3.11577	7.17716e-05
ENSDARG00000042793	tpp1	-3.11454	2.5348e-06
ENSDARG00000076586	csf2rb	-3.11376	0.04496
ENSDARG00000103405	znf1102	-3.11363	0.00395536
ENSDARG00000102074	CR388416.1	-3.11135	0.000831662
ENSDARG00000102912	gpr184	-3.11132	0.0367866
ENSDARG00000053119	smpdl3a	-3.11034	0.00369192
ENSDARG00000104185	AL831726.2	-3.10832	0.0190322
ENSDARG00000060051	slc47a2	-3.10823	0.0406583
ENSDARG00000096933	si:ch211-135n15.2	-3.10585	0.019066
ENSDARG00000016505	apbb1ip	-3.10541	0.00323039
ENSDARG00000059630	mlec	-3.10445	0.00677638
ENSDARG00000095393	CR376741.1	-3.10439	0.0307376
ENSDARG00000104422	si:ch73-34h11.1	-3.10095	0.00131917
ENSDARG00000098906	herc7	-3.09925	9.7126e-05
ENSDARG00000099277	znf1018	-3.09668	0.0146144
ENSDARG00000102212	si:dkey-16p6.1	-3.09573	2.20698e-09
ENSDARG00000089129	baxa	-3.09474	0.00679974
ENSDARG00000091902	b3gnt2b	-3.09457	0.000127578
ENSDARG00000098515	si:dkey-16p6.1	-3.09043	5.14112e-05
ENSDARG00000090396	si:cabz01074946.1	-3.0883	0.0280562
ENSDARG00000101049	CABZ01075274.1	-3.08613	0.00225557
ENSDARG00000040255	ephx2	-3.08491	0.0241615
ENSDARG00000040432	klf2b	-3.08358	0.000230092
ENSDARG00000010934	syt14a	-3.08356	0.00421542
ENSDARG00000102468	si:dkey-71l4.5	-3.08269	0.000354052
ENSDARG00000071279	si:dkey-4c23.5	-3.08122	0.0169717
ENSDARG00000011515	orai1a	-3.07956	0.00514868
ENSDARG00000019917	epb41l3b	-3.07656	0.000220048
ENSDARG00000092288	AL954142.1	-3.07542	0.0295095
ENSDARG00000095888	BX248517.1	-3.07449	0.0301729
ENSDARG00000102178	emilin2b	-3.07371	0.0193981
ENSDARG00000005627	zmp:0000000527	-3.07242	5.6117e-06
ENSDARG00000105017	CT737138.1	-3.07233	0.000606623
ENSDARG00000075624	bend5	-3.07223	0.00258625
ENSDARG00000098126	znf985	-3.07163	0.00609303
ENSDARG00000042972	zgc:136605	-3.06983	0.0430734
ENSDARG00000059081	PRSS35 (1 of many)	-3.06809	0.0358641
ENSDARG00000029865	rassf2a	-3.06711	0.0025775
ENSDARG00000062463	zc3h12b	-3.06691	0.000501558
ENSDARG00000040474	snx10b	-3.06347	0.00116884
ENSDARG00000004497	tspan33a	-3.06049	0.0107099
ENSDARG00000040178	havcr1	-3.05944	0.00184188
ENSDARG00000105485	si:cabz01090193.1	-3.05775	2.34096e-07
ENSDARG00000054827	ssuh2.4	-3.05724	0.00010837
ENSDARG00000044808	slc4a4b	-3.05591	0.00160772
ENSDARG00000105261	nfkb1	-3.05397	0.00180183
ENSDARG00000008279	map2k7	-3.05361	7.60016e-05
ENSDARG00000104493	TBC1D8	-3.05011	2.4147e-07
ENSDARG00000038011	cyth4a	-3.04793	0.0336065
ENSDARG00000094495	CR933017.1	-3.0462	0.0393211
ENSDARG00000058738	SLC26A6 (1 of many)	-3.04546	0.0489212
ENSDARG00000105068	si:ch1073-443f11.2	-3.04466	0.0373222
ENSDARG00000098299	FQ377654.1	-3.03902	6.84946e-05
ENSDARG00000074894	si:dkey-228b2.5	-3.03589	0.000234748
ENSDARG00000087225	si:ch73-361p23.3	-3.03543	0.0204261
ENSDARG00000091996	si:ch211-117m20.5	-3.03376	0.00788847
ENSDARG00000033735	ncf1	-3.03038	0.00449216
ENSDARG00000059587	CU928117.1	-3.02995	0.0111669
ENSDARG00000100896	znf973	-3.027	0.000112491
ENSDARG00000069186	cyp27a1.2	-3.01897	0.0278754
ENSDARG00000073893	dnase2	-3.01838	0.000400275
ENSDARG00000104006	znf1082	-3.01816	0.0251405
ENSDARG00000031136	moxd1	-3.01571	0.00345557
ENSDARG00000102142	ece2b	-3.01569	0.00679633
ENSDARG00000058682	si:dkey-184p9.9	-3.01519	0.0334101
ENSDARG00000010619	themis	-3.0143	0.0126243
ENSDARG00000090631	pdzd7b	-3.01336	0.0285645
ENSDARG00000100743	si:dkey-190j3.4	-3.01234	7.90292e-05
ENSDARG00000062108	iffo1b	-3.01062	0.047152
ENSDARG00000087381	tcf23	-3.00983	0.0299344
ENSDARG00000044613	c1qa	-3.00869	0.00382225
ENSDARG00000098899	zmp:0000001082	-3.00798	0.00240737
ENSDARG00000076218	b3galt4	-3.0057	0.0326291
ENSDARG00000099025	CU915778.1	-3.00531	0.0185162
ENSDARG00000104561	znf1081	-3.00522	0.0425855
ENSDARG00000103148	pvrl4	-3.0039	0.0331496
ENSDARG00000097533	BX571880.1	-3.00203	0.00125116
ENSDARG00000099676	BX927335.2	-3.00128	0.00341498
ENSDARG00000100869	adcy9	-3.00038	0.00140655
ENSDARG00000008186	syk	-3.00033	0.0476894
ENSDARG00000012534	slc6a6a	-2.99963	0.0414498
ENSDARG00000102202	phospho2	-2.99845	0.0024539
ENSDARG00000077161	ccdc153	-2.99748	0.00598964
ENSDARG00000054543	samsn1a	-2.9962	0.000138428
ENSDARG00000036308	nod1	-2.99566	0.00122178
ENSDARG00000039951	si:ch211-87j1.4	-2.99082	0.0147229
ENSDARG00000101017	CT583642.1	-2.98502	0.000377853
ENSDARG00000098700	il1b	-2.98432	0.00886417
ENSDARG00000060926	rnf19b	-2.98323	0.0063165
ENSDARG00000068011	si:ch211-230g14.3	-2.98114	0.0174995
ENSDARG00000099026	si:dkey-185m8.2	-2.97718	0.0227268
ENSDARG00000006877	enpp4	-2.9758	0.00395125
ENSDARG00000099385	CT030188.1	-2.97417	0.000671141
ENSDARG00000017565	itk	-2.97368	0.0196072
ENSDARG00000080484	dre-mir-21-2	-2.97287	0.0218365
ENSDARG00000052465	dusp10	-2.96944	5.67453e-06
ENSDARG00000074286	hint3	-2.96553	0.000300298
ENSDARG00000014348	stk17b	-2.95935	0.00325172
ENSDARG00000018040	msantd4	-2.95728	0.000580415
ENSDARG00000036826	ankrd52a	-2.95711	5.87775e-11
ENSDARG00000035660	si:ch211-193k19.1	-2.95262	0.000252654
ENSDARG00000045289	gpr137c	-2.95044	0.000949744
ENSDARG00000035116	CR847941.1	-2.94985	0.0436292
ENSDARG00000098844	prkacbb	-2.94587	0.000420555
ENSDARG00000014929	p2ry11	-2.94465	0.00188682
ENSDARG00000075641	steap3	-2.94399	0.0221301
ENSDARG00000075754	mri1	-2.94264	1.61647e-06
ENSDARG00000024540	tspan36	-2.94214	6.47647e-08
ENSDARG00000030832	otofa	-2.94119	0.0108857
ENSDARG00000076950	kel	-2.93963	0.0372747
ENSDARG00000002411	pde4cb	-2.93817	0.00666421
ENSDARG00000099735	gig2f	-2.93772	0.00808516
ENSDARG00000099518	si:ch211-119e14.1	-2.9358	0.00741411
ENSDARG00000069441	lpar6b	-2.93299	0.0206012
ENSDARG00000020326	tyk2	-2.93032	0.00361686
ENSDARG00000090687	rcbtb2	-2.92969	7.36803e-09
ENSDARG00000102032	CABZ01063601.1	-2.92889	0.000149391
ENSDARG00000088145	atg4db	-2.92653	0.000350975
ENSDARG00000100793	CR450785.1	-2.92593	0.000851419
ENSDARG00000017504	si:ch211-1o7.3	-2.92572	0.00202944
ENSDARG00000061747	si:ch73-147f11.1	-2.92491	0.0420152
ENSDARG00000015803	smcr8b	-2.92476	3.65431e-07
ENSDARG00000041724	glipr2	-2.92421	0.00418609
ENSDARG00000055225	dock8	-2.92388	0.0132853
ENSDARG00000040523	smpd2a	-2.92368	0.00705971
ENSDARG00000009401	vcanb	-2.92363	0.0123838
ENSDARG00000087782	rnf152	-2.92287	0.0300679
ENSDARG00000040080	fli1b	-2.92063	0.01721
ENSDARG00000096000	si:dkey-29j8.2	-2.92045	0.040883
ENSDARG00000078890	wdfy3	-2.91927	2.27151e-05
ENSDARG00000016065	tlr3	-2.91343	0.00928788
ENSDARG00000103520	si:dkey-148a17.5	-2.91136	0.0345567
ENSDARG00000033587	CABZ01088134.1	-2.91103	0.00844138
ENSDARG00000027082	hmbox1a	-2.90959	0.0001679
ENSDARG00000098721	BX649331.1	-2.90597	1.9617e-07
ENSDARG00000043126	blf	-2.90325	0.0033007
ENSDARG00000038151	zgc:92360	-2.89976	0.0230763
ENSDARG00000105467	si:cabz01093077.1	-2.89796	0.0184404
ENSDARG00000078707	sema7a	-2.89637	0.0480989
ENSDARG00000051836	si:dkeyp-19e1.3	-2.89232	0.00178195
ENSDARG00000101203	znf513b	-2.89112	8.01487e-06
ENSDARG00000104142	si:dkey-15h8.10	-2.88873	0.00743591
ENSDARG00000098409	BX005376.1	-2.88245	1.20533e-06
ENSDARG00000101079	HECTD4	-2.88189	1.70412e-08
ENSDARG00000019328	plxna4	-2.88181	0.0208401
ENSDARG00000070076	actr2b	-2.88123	0.00386436
ENSDARG00000090457	5S_rRNA	-2.88082	0.000734463
ENSDARG00000091598	si:ch73-91k6.2	-2.87504	1.45541e-05
ENSDARG00000006094	igf2r	-2.87168	3.22467e-08
ENSDARG00000104697	si:dkey-57k17.1	-2.87154	0.000223435
ENSDARG00000000906	skap2	-2.87047	0.00738757
ENSDARG00000079705	si:ch211-152p11.4	-2.87024	0.0171622
ENSDARG00000059916	hyal1	-2.8696	7.27566e-05
ENSDARG00000017636	rnf167	-2.86944	1.76855e-05
ENSDARG00000095521	znf1090	-2.86586	0.0323859
ENSDARG00000058348	scinlb	-2.86262	0.01161
ENSDARG00000061471	sema5ba	-2.85753	0.0123886
ENSDARG00000053542	kctd12.2	-2.85697	0.00428966
ENSDARG00000074481	ulk1b	-2.85622	0.000291162
ENSDARG00000100693	ddr2a	-2.85417	0.00627758
ENSDARG00000068233	CD53	-2.85174	0.0107952
ENSDARG00000061718	znf704	-2.8512	0.00497212
ENSDARG00000095695	ms4a17a.10	-2.85008	0.000207099
ENSDARG00000062485	dock11	-2.84832	0.00242595
ENSDARG00000071004	abhd12	-2.84801	0.000625124
ENSDARG00000105023	selplg	-2.84387	0.0248253
ENSDARG00000022466	clcn5b	-2.8403	0.00598071
ENSDARG00000091235	CABZ01015525.1	-2.83618	0.0471301
ENSDARG00000015902	stat6	-2.82856	3.75829e-06
ENSDARG00000088915	si:ch211-241n15.3	-2.82847	0.00427302
ENSDARG00000020718	SLC25A22 (1 of many)	-2.82823	0.0310628
ENSDARG00000031161	nr1d4a	-2.82773	0.0373539
ENSDARG00000022891	zgc:175214	-2.82727	0.0015517
ENSDARG00000051729	nfatc3b	-2.82586	0.00378256
ENSDARG00000093779	cxcl11.7	-2.82239	0.00188111
ENSDARG00000013203	si:ch211-1f22.1	-2.82229	0.000284738
ENSDARG00000003022	limk1b	-2.82186	0.0101393
ENSDARG00000058964	themis2	-2.82123	0.046025
ENSDARG00000067676	plcl1	-2.82088	0.0133131
ENSDARG00000032197	klf12b	-2.8205	0.00850282
ENSDARG00000013492	zbtb34	-2.82028	4.67143e-06
ENSDARG00000096927	si:ch211-210b2.3	-2.81931	0.0208739
ENSDARG00000013598	tnfb	-2.81809	0.000177976
ENSDARG00000092583	si:dkey-16p19.5	-2.816	0.000326285
ENSDARG00000103900	sept9b	-2.81595	0.000652707
ENSDARG00000062082	hipk3b	-2.8157	1.23081e-08
ENSDARG00000102612	slc15a4	-2.81039	5.77025e-12
ENSDARG00000018809	abhd3	-2.80652	0.0128079
ENSDARG00000075491	si:ch211-26b3.4	-2.80626	0.00144178
ENSDARG00000093143	znf1010	-2.80481	8.42787e-06
ENSDARG00000071139	zgc:64065	-2.80461	0.0160939
ENSDARG00000042824	nfe2l2a	-2.80451	4.50394e-05
ENSDARG00000075111	als2a	-2.80397	8.19058e-07
ENSDARG00000017757	pik3cg	-2.80372	0.00346635
ENSDARG00000069787	tmc6a	-2.80346	0.0324812
ENSDARG00000014910	panx1b	-2.803	0.00785284
ENSDARG00000045391	cd226	-2.80251	0.017536
ENSDARG00000096829	blvrb	-2.80193	0.014505
ENSDARG00000076991	dolk	-2.80031	1.34255e-05
ENSDARG00000004034	arhgdig	-2.79936	0.0131462
ENSDARG00000099511	CABZ01034698.4	-2.79932	0.00505486
ENSDARG00000012340	ptpn11b	-2.79853	0.0123579
ENSDARG00000017365	slc23a2	-2.79581	0.00143296
ENSDARG00000053956	sptbn2	-2.79316	0.00574559
ENSDARG00000079252	fam117ab	-2.79234	0.0162315
ENSDARG00000055045	casp3b	-2.79172	0.0298118
ENSDARG00000104770	CABZ01072815.1	-2.79145	0.00241021
ENSDARG00000075905	si:ch211-266g18.9	-2.78916	0.0155648
ENSDARG00000102533	si:ch73-281i18.4	-2.78898	0.0384845
ENSDARG00000038121	si:ch211-13k12.2	-2.78874	0.0411789
ENSDARG00000102082	nr3c2	-2.78782	0.00979161
ENSDARG00000062978	ccdc151	-2.78683	0.0321318
ENSDARG00000027063	arpc1b	-2.78478	0.0189475
ENSDARG00000091833	sv2	-2.78139	1.02376e-08
ENSDARG00000079972	nfatc2b	-2.78018	0.00449896
ENSDARG00000023484	fam101a	-2.7792	0.0308043
ENSDARG00000023031	hoxa2b	-2.77837	0.0377091
ENSDARG00000077318	CR376737.1	-2.77334	0.000150055
ENSDARG00000098357	si:ch211-229l10.4	-2.77196	0.0218129
ENSDARG00000101512	tmx4	-2.77121	0.00170934
ENSDARG00000075733	zyx	-2.77107	0.000478591
ENSDARG00000055490	galnt12	-2.77089	0.000169936
ENSDARG00000060933	baiap2l2b	-2.76801	0.0229226
ENSDARG00000091679	CU672268.1	-2.7663	0.00348354
ENSDARG00000001968	dock5	-2.76541	0.000677225
ENSDARG00000041873	si:dkey-221h15.4	-2.7654	0.0308043
ENSDARG00000009361	zmp:0000001043	-2.76458	0.00357192
ENSDARG00000056874	lygl1	-2.76322	0.00206813
ENSDARG00000043475	tagapb	-2.76258	0.027214
ENSDARG00000086990	lrrc16b	-2.76014	0.0300588
ENSDARG00000005154	aspa	-2.75827	0.0194725
ENSDARG00000073843	myo9ab	-2.75414	1.23672e-05
ENSDARG00000104893	si:ch211-207e19.2	-2.75351	0.00297219
ENSDARG00000015970	phip	-2.75313	0.00254025
ENSDARG00000103265	si:ch211-223g7.2	-2.75212	0.000309197
ENSDARG00000100340	BX901907.6	-2.75038	0.0191308
ENSDARG00000077648	FNIP2	-2.74969	0.00179643
ENSDARG00000015752	zap70	-2.74935	0.00745298
ENSDARG00000032188	lrrc8aa	-2.74826	0.00403652
ENSDARG00000063354	abtb1	-2.74492	3.84636e-06
ENSDARG00000089934	si:ch211-64i20.3	-2.74307	0.00026737
ENSDARG00000032157	grk6	-2.74301	0.00190619
ENSDARG00000063079	ago3b	-2.74262	0.00624974
ENSDARG00000099403	znf1075	-2.74246	2.95063e-05
ENSDARG00000090220	zmp:0000000989	-2.74082	0.0391344
ENSDARG00000100076	BX640547.3	-2.73681	0.0135302
ENSDARG00000068227	tmem150aa	-2.7368	2.14882e-06
ENSDARG00000102819	znf1025	-2.73446	0.00139352
ENSDARG00000044339	rp2	-2.73277	0.000222149
ENSDARG00000052288	zmp:0000000634	-2.73044	0.00680289
ENSDARG00000100002	ctbs	-2.72953	0.000134628
ENSDARG00000099657	akt1	-2.72754	7.05349e-05
ENSDARG00000017748	arhgap29b	-2.72742	0.000186518
ENSDARG00000087544	BX510934.1	-2.72353	0.00903564
ENSDARG00000002071	adss	-2.72234	0.00157446
ENSDARG00000078392	chpfa	-2.72063	0.00299624
ENSDARG00000044073	fuca2	-2.71956	2.77803e-06
ENSDARG00000074776	tmem154	-2.71941	0.00437765
ENSDARG00000079123	ikbkb	-2.71438	0.00401478
ENSDARG00000044612	c1qb	-2.71421	0.00986725
ENSDARG00000076487	haao	-2.71417	0.0266551
ENSDARG00000055857	dopey2	-2.7114	2.82642e-08
ENSDARG00000097620	si:ch211-210b2.1	-2.71058	0.00103206
ENSDARG00000075156	tbc1d4	-2.70836	0.0114478
ENSDARG00000045277	rdh12l	-2.69167	0.000105357
ENSDARG00000103935	rab27a	-2.69116	0.00775192
ENSDARG00000029381	aldh3a2b	-2.69071	0.000755567
ENSDARG00000052368	cltb	-2.69031	8.92979e-05
ENSDARG00000043226	nfixa	-2.68943	0.0246479
ENSDARG00000053124	si:dkey-148a17.6	-2.6889	0.0144315
ENSDARG00000098680	si:zfos-2326c3.2	-2.68844	3.68896e-05
ENSDARG00000005586	zbtb20	-2.68807	0.000309009
ENSDARG00000094295	CR855337.1	-2.68782	0.00185271
ENSDARG00000077499	plekho1b	-2.68753	0.0272501
ENSDARG00000095528	si:dkey-121n8.5	-2.68487	0.0139223
ENSDARG00000100163	tox4b	-2.68397	1.37021e-06
ENSDARG00000036630	plp2	-2.68374	0.00361223
ENSDARG00000103370	lrrc8da	-2.68076	0.00287338
ENSDARG00000067859	scospondin	-2.67792	0.0425449
ENSDARG00000094958	CR392341.3	-2.67786	0.0425449
ENSDARG00000097611	CU896691.2	-2.67686	0.00811071
ENSDARG00000076255	znf1084	-2.67584	0.00538335
ENSDARG00000086505	mast3b	-2.67559	0.000628519
ENSDARG00000104136	CR450780.4	-2.67412	0.0128771
ENSDARG00000102234	si:ch211-71n6.4	-2.67195	0.00412576
ENSDARG00000098984	pid1	-2.66979	0.0129281
ENSDARG00000090783	mfap4	-2.66938	0.0188627
ENSDARG00000101028	fnbp1b	-2.66817	0.0128749
ENSDARG00000090965	ripk3	-2.66747	0.0119299
ENSDARG00000057286	swap70b	-2.66702	0.0010635
ENSDARG00000056252	sort1b	-2.66682	0.0383927
ENSDARG00000021521	rgs14a	-2.66316	0.0367432
ENSDARG00000098477	tec	-2.66243	0.0242057
ENSDARG00000073743	slc25a37	-2.65985	0.00250594
ENSDARG00000091499	zmp:0000001020	-2.65882	6.67696e-07
ENSDARG00000010059	itpkb	-2.65641	0.00499524
ENSDARG00000101785	laptm5	-2.65453	0.0414665
ENSDARG00000076371	CABZ01080074.2	-2.65402	0.00294732
ENSDARG00000068258	lrch4	-2.65235	0.000142259
ENSDARG00000104995	ugt5b1	-2.6459	0.00092084
ENSDARG00000058992	cers2b	-2.64546	0.00268929
ENSDARG00000074219	map3k20	-2.64484	0.00444998
ENSDARG00000078191	zbtb46	-2.63979	0.0234243
ENSDARG00000094098	si:ch211-278p9.3	-2.63804	0.0248997
ENSDARG00000058949	spina	-2.63787	1.3723e-05
ENSDARG00000092842	si:ch211-93g21.2	-2.63745	0.02051
ENSDARG00000011083	si:dkey-42l23.2	-2.63728	0.0159611
ENSDARG00000071463	zgc:154125	-2.63617	0.00453234
ENSDARG00000005789	enpp1	-2.63571	0.00955594
ENSDARG00000071629	BX511034.1	-2.63382	0.00457524
ENSDARG00000101609	si:dkey-109a10.2	-2.6296	0.0262385
ENSDARG00000074850	il12rb2l	-2.62889	1.17344e-06
ENSDARG00000074903	itcha	-2.62852	0.000345828
ENSDARG00000037042	ddhd1b	-2.6247	0.0100302
ENSDARG00000042689	zbtb37	-2.62212	0.0017149
ENSDARG00000097688	si:ch73-265h17.5	-2.62204	0.0402671
ENSDARG00000016154	zfp36l1a	-2.62188	0.00116011
ENSDARG00000037810	zgc:112175	-2.61955	2.45487e-05
ENSDARG00000061738	2018-03-02	-2.61933	0.00250164
ENSDARG00000059642	mtmr14	-2.61801	9.94663e-13
ENSDARG00000031749	CU861476.1	-2.61684	0.0275446
ENSDARG00000086616	cabz01093075.1	-2.61628	0.00566998
ENSDARG00000068572	slc16a1b	-2.61382	0.00198976
ENSDARG00000077474	pla2r1	-2.61238	0.000934324
ENSDARG00000099073	CU856343.1	-2.6108	0.0114507
ENSDARG00000095627	c1qc	-2.60952	0.0178503
ENSDARG00000099199	itchb	-2.60881	5.07804e-05
ENSDARG00000089556	si:dkey-63j12.4	-2.60848	0.0124666
ENSDARG00000099888	snn	-2.60657	0.0123171
ENSDARG00000058830	zdhhc3b	-2.60573	0.000124708
ENSDARG00000000837	snx9a	-2.60525	0.00300078
ENSDARG00000079839	arrdc1b	-2.60504	0.00179413
ENSDARG00000101790	si:ch73-299h12.3	-2.60332	0.0321318
ENSDARG00000060103	cpeb3	-2.59906	0.00019856
ENSDARG00000074635	abca1a	-2.59638	0.0139526
ENSDARG00000062049	hmha1b	-2.59623	0.0263858
ENSDARG00000062489	2018-03-08	-2.59146	0.000485653
ENSDARG00000019861	fgl2a	-2.58845	0.00374588
ENSDARG00000070995	inpp4ab	-2.58443	0.01009
ENSDARG00000030844	klf11a	-2.58304	0.00137481
ENSDARG00000104446	si:ch211-218k8.1	-2.58284	0.00151895
ENSDARG00000076068	crtc1a	-2.5817	0.000215578
ENSDARG00000053010	lpcat2	-2.58014	0.0335292
ENSDARG00000075793	prex1	-2.57993	0.00141469
ENSDARG00000007990	wt1b	-2.57683	0.0257091
ENSDARG00000087084	hcar1-4	-2.57351	0.0115182
ENSDARG00000026246	ADORA3 (1 of many)	-2.57322	0.0377256
ENSDARG00000078249	unc13d	-2.57228	0.0461724
ENSDARG00000088733	zmp:0000000938	-2.57218	0.000213282
ENSDARG00000101034	ZC3H12A	-2.56957	0.0167379
ENSDARG00000075567	fbxl20	-2.56907	7.48095e-07
ENSDARG00000089878	nedd9	-2.56828	0.00138984
ENSDARG00000098520	si:dkey-237i9.1	-2.5679	0.00388954
ENSDARG00000035420	ophn1	-2.56683	0.00322833
ENSDARG00000075851	oafa	-2.56261	0.00308081
ENSDARG00000095424	si:ch211-133n4.7	-2.56217	0.0354496
ENSDARG00000044144	wapla	-2.56011	1.93944e-05
ENSDARG00000077918	dnase2b	-2.55664	0.00600944
ENSDARG00000078775	RASA2	-2.55492	0.000439749
ENSDARG00000087646	runx1	-2.55344	0.0176318
ENSDARG00000078647	samsn1b	-2.54948	0.00936825
ENSDARG00000104341	si:dkey-238o14.1	-2.54859	0.00770727
ENSDARG00000060093	dapk1	-2.54595	0.00792978
ENSDARG00000100865	si:dkey-269o24.1	-2.54397	0.000899421
ENSDARG00000090193	si:ch73-286h23.4	-2.54177	0.00477144
ENSDARG00000023302	gpbar1	-2.54116	0.0409236
ENSDARG00000043843	akap7	-2.53924	0.0150329
ENSDARG00000100962	ttc39b	-2.53818	0.00454353
ENSDARG00000036985	plxnb2b	-2.53656	0.00714341
ENSDARG00000018399	rps6kb1a	-2.53614	6.39452e-06
ENSDARG00000088699	pdzd8	-2.53064	0.00686517
ENSDARG00000027907	si:ch211-216p19.6	-2.53058	0.0060621
ENSDARG00000102898	CABZ01041223.1	-2.52998	0.00244699
ENSDARG00000104980	PPEF2	-2.52888	0.0357403
ENSDARG00000059883	trpv1	-2.52808	0.00300542
ENSDARG00000041980	fam26f	-2.52651	0.0256527
ENSDARG00000063544	pip4k2ab	-2.52619	0.0280562
ENSDARG00000040812	ncf4	-2.52554	0.00567822
ENSDARG00000095180	si:ch211-253h3.1	-2.52496	0.00191207
ENSDARG00000042722	blnk	-2.52407	0.0393513
ENSDARG00000020929	fam49ba	-2.52386	0.0393211
ENSDARG00000073741	RAP1GDS1	-2.52298	0.0076885
ENSDARG00000096527	BX548015.2	-2.52246	0.0190677
ENSDARG00000101853	znf977	-2.52155	0.00758043
ENSDARG00000074170	fbxo4	-2.52128	0.000738207
ENSDARG00000102758	FO704661.1	-2.51822	0.00470959
ENSDARG00000101379	mfsd1	-2.51685	0.00966878
ENSDARG00000076960	paqr4a	-2.51618	0.00347696
ENSDARG00000101556	si:ch1073-475a24.1	-2.51478	0.0253184
ENSDARG00000001929	pink1	-2.51439	0.00561303
ENSDARG00000100899	si:ch211-241b2.5	-2.51198	0.0311208
ENSDARG00000103840	lrrc8db	-2.51052	0.00898726
ENSDARG00000102735	znf1141	-2.51037	0.000530955
ENSDARG00000090026	BX682550.1	-2.50975	0.00861752
ENSDARG00000070565	adap2	-2.50733	0.0116063
ENSDARG00000013360	sh3gl3a	-2.50684	0.000434612
ENSDARG00000037064	galca	-2.50543	5.62048e-05
ENSDARG00000086100	cd302	-2.50542	0.000400275
ENSDARG00000001817	SPIN4 (1 of many)	-2.50541	0.0138981
ENSDARG00000010625	clic2	-2.5032	0.0181267
ENSDARG00000101729	si:dkey-82i20.5	-2.50206	0.00539101
ENSDARG00000004018	CHST13	-2.49914	0.0235371
ENSDARG00000003931	cndp2	-2.49899	1.98411e-05
ENSDARG00000077326	slc45a4	-2.49861	0.000196232
ENSDARG00000094025	si:dkey-237j10.2	-2.49467	0.0109297
ENSDARG00000071413	mier2	-2.49085	0.00302519
ENSDARG00000099379	ppp4r1l	-2.48852	0.0237116
ENSDARG00000102121	prr5b	-2.48532	0.00655462
ENSDARG00000105091	zgc:174944	-2.48419	0.000681253
ENSDARG00000038242	zgc:113333	-2.48377	0.00556654
ENSDARG00000079065	zgc:172215	-2.4834	0.00363616
ENSDARG00000105142	tcirg1b	-2.48251	1.39046e-06
ENSDARG00000010945	rapgef6	-2.4821	0.0027335
ENSDARG00000062562	egln2	-2.48136	0.0217781
ENSDARG00000043403	paox1	-2.48126	0.00568656
ENSDARG00000020693	sesn1	-2.48021	0.0194731
ENSDARG00000069995	dpy19l1l	-2.47959	0.00878509
ENSDARG00000098774	si:zfos-741a10.3	-2.47915	0.0459646
ENSDARG00000088877	smarcd2	-2.4784	0.000523444
ENSDARG00000058606	sik1	-2.47727	0.0194757
ENSDARG00000087018	CABZ01072853.1	-2.47566	0.000525871
ENSDARG00000053425	serinc2l	-2.47511	4.55398e-05
ENSDARG00000076144	si:ch211-74m13.3	-2.47489	0.00991681
ENSDARG00000040700	nab1b	-2.47474	0.00800775
ENSDARG00000063387	sec22c	-2.47363	0.00479905
ENSDARG00000075748	NCKAP1L	-2.47125	0.0365272
ENSDARG00000029242	fbxo3	-2.47005	1.28198e-05
ENSDARG00000056331	ahcyl1	-2.4683	0.0375575
ENSDARG00000070601	RASSF5	-2.46734	0.0408127
ENSDARG00000037153	atp6ap1b	-2.46332	6.81789e-05
ENSDARG00000067672	card9	-2.46327	0.00381898
ENSDARG00000078125	rusc1	-2.46327	0.0284997
ENSDARG00000103494	usp43a	-2.46311	0.0376304
ENSDARG00000102795	CU681842.1	-2.46235	0.00729098
ENSDARG00000061461	dsela	-2.46138	0.0255081
ENSDARG00000002285	mcoln1a	-2.45907	0.000153812
ENSDARG00000098424	CABZ01079241.1	-2.45827	4.10167e-14
ENSDARG00000096249	ap1m1	-2.45818	0.00171274
ENSDARG00000071437	ptprc	-2.45689	0.023563
ENSDARG00000028786	chst12a	-2.45581	0.00250851
ENSDARG00000055854	nr4a3	-2.4552	0.010688
ENSDARG00000052842	ppifb	-2.45066	0.0261262
ENSDARG00000040917	cbfb	-2.45053	1.98905e-05
ENSDARG00000102867	srfb	-2.45048	0.0128177
ENSDARG00000098179	si:dkeyp-86c4.1	-2.45038	6.97291e-07
ENSDARG00000059048	mpzl1l	-2.44818	7.95498e-08
ENSDARG00000012177	rab4b	-2.44813	1.83826e-09
ENSDARG00000016048	gpat3	-2.44679	0.000351925
ENSDARG00000016011	gpcpd1	-2.44584	0.0178503
ENSDARG00000015722	kctd5a	-2.44569	0.000394678
ENSDARG00000104918	si:ch211-196f19.1	-2.44384	0.00178984
ENSDARG00000076229	mkl1b	-2.44248	0.00445108
ENSDARG00000045586	zgc:172145	-2.44069	0.00662646
ENSDARG00000101452	CABZ01088700.1	-2.43935	0.00909101
ENSDARG00000097839	si:ch211-235i11.6	-2.43927	0.0300414
ENSDARG00000013828	snx13	-2.43867	2.41655e-05
ENSDARG00000100908	lcor	-2.43852	0.00469904
ENSDARG00000100562	CABZ01080702.1	-2.4368	0.00505085
ENSDARG00000061638	dcakd	-2.43559	0.000647525
ENSDARG00000101571	si:ch211-106j21.4	-2.43215	0.0143048
ENSDARG00000062190	PDE3B	-2.42967	0.000599737
ENSDARG00000001452	adam8a	-2.42828	0.0295189
ENSDARG00000008832	neu1	-2.42581	2.64387e-07
ENSDARG00000034453	unc119a	-2.42507	0.0136067
ENSDARG00000104416	si:dkey-16p6.1	-2.42352	0.0017509
ENSDARG00000057231	rorca	-2.41965	0.00649301
ENSDARG00000056245	zgc:162952	-2.41928	0.0308948
ENSDARG00000010183	VWA5A (1 of many)	-2.41692	0.00194944
ENSDARG00000104476	si:dkey-41c6.3	-2.41636	4.97741e-06
ENSDARG00000091138	actr3	-2.41317	0.00437765
ENSDARG00000059410	ccr12b.1	-2.41316	0.0156584
ENSDARG00000103119	si:dkeyp-33c10.7	-2.41299	0.0189147
ENSDARG00000013705	ccm2	-2.41206	0.00367965
ENSDARG00000077224	ypel2a	-2.41039	0.0240212
ENSDARG00000074819	si:dkeyp-23e4.3	-2.40312	0.0125907
ENSDARG00000029170	si:ch211-200p22.4	-2.39914	0.00201255
ENSDARG00000074589	rin2	-2.39655	0.0169249
ENSDARG00000074149	itpr1b	-2.39543	0.0336496
ENSDARG00000089904	adgre5b.3	-2.39228	0.0124615
ENSDARG00000071643	zgc:171490	-2.39174	0.00308317
ENSDARG00000004336	exoc4	-2.3867	0.000726102
ENSDARG00000102922	BX470115.2	-2.38236	0.0156039
ENSDARG00000007783	blk	-2.38133	0.0193528
ENSDARG00000076058	gba	-2.38064	8.36981e-09
ENSDARG00000092074	hcst	-2.38006	0.00834298
ENSDARG00000040380	arhgef1a	-2.37823	0.0012438
ENSDARG00000003699	atp7a	-2.37371	2.48884e-06
ENSDARG00000063295	myh9a	-2.37238	0.0427812
ENSDARG00000101538	NA	-2.37091	0.0168007
ENSDARG00000101792	SEC14L1	-2.36956	0.00470543
ENSDARG00000037738	fbxl3l	-2.36815	0.0369277
ENSDARG00000036107	txnipa	-2.36768	0.000161346
ENSDARG00000037099	irs2a	-2.3664	0.025115
ENSDARG00000059672	arhgap6	-2.36389	0.0492451
ENSDARG00000079250	BX323590.1	-2.36359	0.000190674
ENSDARG00000022772	OSBP2 (1 of many)	-2.36326	0.00420355
ENSDARG00000101205	si:dkey-242k1.6	-2.36163	4.26165e-05
ENSDARG00000001498	skap1	-2.35676	0.046056
ENSDARG00000062986	pnpla7a	-2.35633	0.000196234
ENSDARG00000100729	tln1	-2.35608	0.00355149
ENSDARG00000053800	si:ch211-276c2.4	-2.35591	0.0077284
ENSDARG00000011703	clocka	-2.35377	0.0243892
ENSDARG00000062263	arhgap17b	-2.35286	0.0121395
ENSDARG00000035101	dicp2.1	-2.35172	0.0410278
ENSDARG00000045066	entpd1	-2.35002	0.0145823
ENSDARG00000089840	xcr1b.3	-2.34998	0.0435098
ENSDARG00000030236	tmem30aa	-2.34966	0.00451843
ENSDARG00000041414	bmf2	-2.34935	0.00421555
ENSDARG00000076265	ano8a	-2.34442	0.0403304
ENSDARG00000015263	adma	-2.34348	0.0149038
ENSDARG00000102589	rsf1a	-2.34325	3.93375e-07
ENSDARG00000101690	si:ch73-158p21.2	-2.34095	0.0116479
ENSDARG00000073781	si:dkey-17e16.9	-2.34039	0.0278265
ENSDARG00000016745	slc35f6	-2.33925	2.10314e-05
ENSDARG00000068830	zgc:172139	-2.33925	4.27593e-06
ENSDARG00000028354	stxbp6l	-2.33857	0.0431134
ENSDARG00000075400	fbxo33	-2.33692	0.00138887
ENSDARG00000099482	BX569782.1	-2.33676	0.0128
ENSDARG00000040535	CSGALNACT1 (1 of many)	-2.33482	0.0378331
ENSDARG00000030803	zgc:110006	-2.33084	0.0123123
ENSDARG00000032072	cdk16	-2.32973	0.00767524
ENSDARG00000100276	tmem101	-2.32896	0.00484012
ENSDARG00000019973	stk38a	-2.32813	0.000290818
ENSDARG00000071065	g6pd	-2.32797	0.00064492
ENSDARG00000062280	hace1	-2.32633	0.000694684
ENSDARG00000037813	zgc:113278	-2.32628	0.0060959
ENSDARG00000104294	ZNF189 (1 of many)	-2.32461	0.00093703
ENSDARG00000102620	CABZ01076674.1	-2.32224	0.00540316
ENSDARG00000095090	tspan37	-2.32151	0.00107081
ENSDARG00000012184	zgc:162872	-2.32143	3.80212e-12
ENSDARG00000102315	RAI2	-2.32044	0.00311429
ENSDARG00000101539	NA	-2.31873	0.0149715
ENSDARG00000074742	elmod3	-2.31843	0.034085
ENSDARG00000070669	cxcr3.3	-2.3183	0.00373486
ENSDARG00000055504	si:ch211-212k18.7	-2.31754	2.64737e-05
ENSDARG00000031681	atp6v0b	-2.31753	0.00116206
ENSDARG00000094366	si:dkey-260g12.1	-2.31378	0.0363141
ENSDARG00000071013	arl6ip6	-2.31023	0.0462064
ENSDARG00000024219	zgc:55582	-2.30993	0.00368791
ENSDARG00000102008	si:dkey-72l17.6	-2.30947	0.0228922
ENSDARG00000061796	rasgrp4	-2.30712	0.0355556
ENSDARG00000045636	rbl2	-2.30576	0.000129965
ENSDARG00000061265	lmln	-2.30552	0.0124025
ENSDARG00000101633	CABZ01050166.1	-2.30514	0.0309301
ENSDARG00000035514	adam28	-2.30346	0.0183886
ENSDARG00000031817	trim2a	-2.3005	0.0280717
ENSDARG00000040387	mmd	-2.29925	0.0066786
ENSDARG00000060361	cep104	-2.29921	0.000311813
ENSDARG00000027159	fbxo28	-2.29885	0.00383585
ENSDARG00000104344	zmp:0000000930	-2.29479	0.0331782
ENSDARG00000098826	plcl2	-2.29349	0.00130378
ENSDARG00000092644	ago1	-2.29112	0.000444002
ENSDARG00000055574	CABZ01056727.1	-2.28952	0.0207602
ENSDARG00000014218	mecp2	-2.28801	0.000394612
ENSDARG00000022807	PITPNC1	-2.28771	0.00127324
ENSDARG00000038398	PMM1	-2.2867	0.0191302
ENSDARG00000037409	tmem144a	-2.28469	3.80868e-06
ENSDARG00000008931	renbp	-2.28359	0.00128425
ENSDARG00000103467	limk1a	-2.28334	0.0115966
ENSDARG00000067920	rab8a	-2.2825	0.0121063
ENSDARG00000054302	ehd4	-2.28171	0.00254593
ENSDARG00000075139	hdac5	-2.27741	0.00310986
ENSDARG00000086057	CABZ01112317.1	-2.2772	0.0372538
ENSDARG00000052429	syngr2a	-2.27464	0.00225568
ENSDARG00000076592	man1b1b	-2.27259	0.00112823
ENSDARG00000057698	ctsd	-2.27138	0.00353918
ENSDARG00000103823	CABZ01087906.1	-2.27121	0.0128716
ENSDARG00000100804	st6galnac4	-2.27035	0.00699345
ENSDARG00000009418	mef2cb	-2.26995	0.0076885
ENSDARG00000033993	slc19a1	-2.26956	0.000715354
ENSDARG00000052142	acvr1bb	-2.26794	0.0348214
ENSDARG00000023058	foxo3a	-2.26669	0.0139588
ENSDARG00000097192	CU861453.1	-2.26209	0.0077969
ENSDARG00000013221	pde4ca	-2.26008	0.0440742
ENSDARG00000070606	ikbke	-2.25701	0.00437765
ENSDARG00000020600	rnf144aa	-2.25535	0.00127324
ENSDARG00000061699	sipa1l3	-2.25512	0.0114151
ENSDARG00000101676	CABZ01118758.1	-2.25462	1.1564e-08
ENSDARG00000102581	si:dkeyp-44b5.5	-2.25245	0.0123343
ENSDARG00000086786	mfsd10	-2.25099	0.0107754
ENSDARG00000012745	poc1bl	-2.25053	0.00976919
ENSDARG00000030981	tmem127	-2.24931	1.56346e-05
ENSDARG00000052701	smpd2b	-2.24737	0.00860121
ENSDARG00000056600	papss2b	-2.24687	0.00218065
ENSDARG00000087188	nfil3-6	-2.24607	0.0080886
ENSDARG00000013222	slc35a3a	-2.24496	0.000115197
ENSDARG00000002026	qkib	-2.2401	0.0154781
ENSDARG00000089837	slc35d2	-2.23774	0.00321447
ENSDARG00000052091	rbpjb	-2.23743	0.000111934
ENSDARG00000037891	mlx	-2.23521	3.22815e-10
ENSDARG00000016788	zeb1a	-2.23408	0.000337348
ENSDARG00000017653	rgs13	-2.23264	0.0480169
ENSDARG00000056407	irf8	-2.23105	0.0186275
ENSDARG00000055295	cyb561d1	-2.228	0.00457809
ENSDARG00000071357	map4k3b	-2.22652	0.0156063
ENSDARG00000021455	strbp	-2.22583	0.0334442
ENSDARG00000091418	snx17	-2.22423	0.000755567
ENSDARG00000099364	BX511034.6	-2.22114	0.0344353
ENSDARG00000104883	PCMTD2 (1 of many)	-2.2202	0.0248725
ENSDARG00000045305	pde7a	-2.21968	0.00491128
ENSDARG00000027552	mapk1	-2.2182	0.000377872
ENSDARG00000071084	wipf1b	-2.21651	0.00167219
ENSDARG00000086977	atxn1l	-2.2123	0.00103206
ENSDARG00000091111	TIFA	-2.21129	0.0268281
ENSDARG00000099442	CABZ01058031.1	-2.21072	0.0123091
ENSDARG00000068030	si:cabz01007802.1	-2.21054	0.0246613
ENSDARG00000074238	brpf3b	-2.2081	0.00234025
ENSDARG00000013443	atp6v1ba	-2.20737	0.00295948
ENSDARG00000029045	peli2	-2.20731	0.00831085
ENSDARG00000077410	myo9b	-2.20712	1.54262e-05
ENSDARG00000095102	si:ch211-132g1.4	-2.2063	0.0281676
ENSDARG00000056378	ifi30	-2.20623	0.00103024
ENSDARG00000068082	wbp4	-2.20316	2.60765e-05
ENSDARG00000103052	pcyox1	-2.20309	0.00369777
ENSDARG00000100420	tpcn2	-2.20285	0.0176403
ENSDARG00000059474	mlxip	-2.202	0.0044556
ENSDARG00000069169	cerk	-2.20111	0.000150063
ENSDARG00000060480	ubr1	-2.2008	0.000263731
ENSDARG00000010752	acsl4b	-2.20038	0.0463862
ENSDARG00000053005	cd22	-2.1984	0.0155009
ENSDARG00000098286	CU695232.1	-2.19447	0.00382569
ENSDARG00000007383	kcnk6	-2.19366	0.0274847
ENSDARG00000099395	cables1	-2.19346	0.0066786
ENSDARG00000077794	CU468012.1	-2.19057	0.00684737
ENSDARG00000061992	dot1l	-2.19023	0.022492
ENSDARG00000099660	CU915256.1	-2.19018	0.0282393
ENSDARG00000099581	txnbb	-2.18818	0.0311471
ENSDARG00000058475	ern2	-2.18499	0.00357079
ENSDARG00000089635	si:ch211-161m3.2	-2.18326	0.00280378
ENSDARG00000093932	ftr04	-2.17971	0.00444012
ENSDARG00000079233	E2F2	-2.179	0.0022541
ENSDARG00000069627	si:ch211-255g12.8	-2.17676	0.0336647
ENSDARG00000073753	tacc1	-2.17437	4.53396e-07
ENSDARG00000020759	ef1	-2.17417	0.0489154
ENSDARG00000029075	pfkfb4b	-2.17172	0.00658147
ENSDARG00000101755	prkar1ab	-2.1686	0.0280433
ENSDARG00000086866	gfpt1	-2.1676	0.0167134
ENSDARG00000077414	zgc:194312	-2.1647	0.0257167
ENSDARG00000090804	gpr155a	-2.16423	0.00109254
ENSDARG00000062430	gpd2	-2.15747	0.0105168
ENSDARG00000041505	itm2bb	-2.15581	0.00639939
ENSDARG00000022260	FEZ2 (1 of many)	-2.1556	0.0025775
ENSDARG00000078066	elk1	-2.15546	6.69714e-08
ENSDARG00000034817	asah1b	-2.15545	0.0174026
ENSDARG00000002405	si:ch211-225b11.1	-2.15428	0.0129283
ENSDARG00000105310	si:cabz01039271.2	-2.15368	0.000401184
ENSDARG00000097889	VWA5A (1 of many)	-2.15238	0.00123043
ENSDARG00000100383	il10ra	-2.1507	0.0343421
ENSDARG00000019501	pcnxl3	-2.15059	2.27484e-05
ENSDARG00000043081	ctsz	-2.15058	0.000324895
ENSDARG00000004697	rxrgb	-2.14819	0.0167066
ENSDARG00000045666	ANKRD50	-2.14815	0.00282873
ENSDARG00000075456	pik3ca	-2.14594	0.0182092
ENSDARG00000098871	GGA3 (1 of many)	-2.1448	0.0390573
ENSDARG00000073756	slc12a7a	-2.14407	0.0231063
ENSDARG00000104860	si:ch211-128m15.3	-2.14341	0.0060626
ENSDARG00000011652	ftr52p	-2.1434	9.152e-05
ENSDARG00000094396	CR848841.2	-2.14305	0.00925591
ENSDARG00000092653	si:dkey-1h24.6	-2.14216	0.0490811
ENSDARG00000060862	atxn1b	-2.1421	0.0477122
ENSDARG00000027590	2018-09-02	-2.14204	0.000422893
[truncated: 113 more rows]

## Sheet: genes_down_p53del_p53mut_common
gene ID	Gene Name	log2 Fold Change p53del vs Whole fish	adjusted p-value p53del vs Whole fish	log2 Fold Change p53M214Kmut vs Whole Fish	adjusted p-value p53M214Kmut vs Whole Fish
ENSDARG00000000837	snx9a	-3.02656	0.00284968	-2.60525	0.00300078
ENSDARG00000001572	prf1.3	-4.22831	0.0144229	-4.35638	0.00552086
ENSDARG00000001968	dock5	-3.50212	6.23619e-05	-2.76541	0.000677225
ENSDARG00000002533	adora2b	-2.15791	0.0118144	-6.49329	6.0415e-11
ENSDARG00000002634	b4galt1	-2.53587	0.0462627	-3.86295	8.80772e-05
ENSDARG00000003250	pik3cd	-2.86149	0.0393185	-3.41294	0.00167327
ENSDARG00000004697	rxrgb	-2.66453	0.0123378	-2.14819	0.0167066
ENSDARG00000004871	mst1rb	-4.38977	0.0488734	-4.68453	0.0134658
ENSDARG00000004954	grna	-2.13601	0.0381902	-4.55072	1.10074e-09
ENSDARG00000007219	actn1	-3.29673	0.00131181	-2.14155	0.0191302
ENSDARG00000007534	itln1	-5.1032	0.00228594	-7.43439	5.64471e-08
ENSDARG00000007560	sema3bl	-4.96596	0.0344368	-4.77471	0.0147413
ENSDARG00000008075	illr4	-4.30929	0.0044737	-5.75285	6.59467e-06
ENSDARG00000008155	sms	-2.85863	0.00328891	-2.1249	0.0116669
ENSDARG00000009262	FAR2	-3.40298	0.000888108	-4.97477	4.12551e-08
ENSDARG00000010255	bin2b	-2.37432	0.0470728	-2.02927	0.0345782
ENSDARG00000010423	npsn	-5.55438	0.000144436	-9.67507	1.68126e-15
ENSDARG00000010556	mmp25b	-3.43382	0.0369077	-4.00326	0.00180751
ENSDARG00000012016	hpgd	-6.10662	2.45673e-07	-7.00918	2.20698e-09
ENSDARG00000013855	slc12a3	-6.89128	3.89441e-07	-7.36872	2.64387e-07
ENSDARG00000015278	plxnc1	-2.18679	0.0102401	-3.84775	4.21139e-09
ENSDARG00000015803	smcr8b	-2.65565	4.50777e-05	-2.92476	3.65431e-07
ENSDARG00000016448	vtg3	-5.85436	0.00836863	-5.53538	0.00316349
ENSDARG00000016695	p2rx1	-3.34953	0.034394	-3.24142	0.0131493
ENSDARG00000016718	mmp11b	-6.32261	0.00408628	-8.53088	2.24666e-05
ENSDARG00000016825	vtg6	-12.5095	4.67736e-17	-12.053	4.54891e-17
ENSDARG00000017121	mafba	-2.393	0.0354755	-3.5086	4.88922e-05
ENSDARG00000017128	myofl	-3.56704	0.0122856	-3.39643	0.00361633
ENSDARG00000017299	fabp11a	-5.12263	0.000225612	-5.38542	4.80529e-06
ENSDARG00000018283	cyba	-2.06358	0.0451947	-2.10224	0.00936863
ENSDARG00000018529	lipf	-3.27048	0.0012612	-4.38023	1.2584e-07
ENSDARG00000018687	itga2b	-4.22725	0.000845276	-5.69473	5.57983e-07
ENSDARG00000019093	si:ch73-160i9.2	-4.51664	0.000225612	-6.24808	4.24248e-06
ENSDARG00000019328	plxna4	-4.44403	0.0014548	-2.88181	0.0208401
ENSDARG00000019549	cds1	-2.878	4.0167e-06	-5.15658	1.81915e-18
ENSDARG00000019815	fn1a	-4.91658	0.00118254	-3.24894	0.0156458
ENSDARG00000020606	nfe2	-3.05603	0.0160475	-5.32815	1.60475e-07
ENSDARG00000022271	trim35-34	-4.11813	7.73787e-05	-2.14187	0.0294175
ENSDARG00000022807	PITPNC1	-2.28185	0.00717466	-2.28771	0.00127324
ENSDARG00000022817	pvalb3	-5.66018	0.0211488	-4.67397	0.0227371
ENSDARG00000023031	hoxa2b	-4.22773	0.00463284	-2.77837	0.0377091
ENSDARG00000024006	rprmb	-4.16807	0.0300277	-5.3667	0.0016855
ENSDARG00000025903	lgals9l1	-3.43655	0.0126582	-4.23375	0.000107415
ENSDARG00000026049	mxf	-3.11674	0.0420667	-6.35706	1.86566e-07
ENSDARG00000026081	lhcgr	-4.40234	0.0020438	-4.48243	0.000642066
ENSDARG00000026548	cyp2u1	-2.13697	0.0201111	-3.73695	3.57093e-06
ENSDARG00000028099	sh2d3ca	-3.11701	0.0304975	-3.50226	0.00203781
ENSDARG00000029710	lrrc30a	-20.1084	0.00300765	-13.6504	0.0212622
ENSDARG00000030095	ccdc78	-4.72084	0.00109735	-3.83256	0.00380278
ENSDARG00000030844	klf11a	-3.11344	0.000719924	-2.58304	0.00137481
ENSDARG00000031161	nr1d4a	-3.5413	0.0253252	-2.82773	0.0373539
ENSDARG00000033170	sult2st1	-3.82576	0.00216076	-4.04124	0.000119146
ENSDARG00000034895	tgfb1b	-2.31695	0.00842111	-5.14311	1.06716e-13
ENSDARG00000035966	pgr	-9.14282	9.55694e-07	-5.35453	0.000655108
ENSDARG00000036074	cebpa	-2.23142	0.0309852	-4.72713	5.39779e-10
ENSDARG00000036308	nod1	-2.50444	0.0320248	-2.99566	0.00122178
ENSDARG00000036893	f13a1b	-2.16928	0.0356467	-2.02804	0.0140013
ENSDARG00000037758	tlr2	-2.61296	0.023571	-4.41731	1.89085e-06
ENSDARG00000038151	zgc:92360	-3.36222	0.0318924	-2.89976	0.0230763
ENSDARG00000038682	MFAP4 (1 of many)	-8.65356	3.84934e-06	-4.36836	0.0118398
ENSDARG00000038728	ch25hl2	-7.33014	0.000145206	-10.7612	1.36575e-08
ENSDARG00000038788	dnai1.2	-3.14054	0.00528267	-4.17406	5.07722e-05
ENSDARG00000039222	mpl	-5.01773	0.00135788	-5.77822	4.37479e-05
ENSDARG00000039234	zgc:171579	-4.02389	0.00767994	-8.9018	1.02376e-08
ENSDARG00000039970	cnr2	-3.92727	0.00494127	-6.77236	3.21896e-07
ENSDARG00000040432	klf2b	-3.76779	6.33989e-05	-3.08358	0.000230092
ENSDARG00000040503	sb:cb81	-2.8323	0.0370951	-4.1253	7.35064e-05
ENSDARG00000040535	CSGALNACT1 (1 of many)	-2.77248	0.0444973	-2.33482	0.0378331
ENSDARG00000040669	CR944667.1	-3.51181	0.0027021	-5.88648	5.96628e-08
ENSDARG00000041060	lgals9l3	-2.10198	0.0312956	-3.23227	1.17188e-05
ENSDARG00000041348	cyp19a1a	-3.05949	0.00310505	-3.8961	6.87832e-06
ENSDARG00000041706	vgll2a	-17.2319	0.0253263	-15.8072	0.0109297
ENSDARG00000042138	selp	-4.25916	0.00268215	-3.37106	0.00601905
ENSDARG00000043403	paox1	-2.2728	0.0490498	-2.48126	0.00568656
ENSDARG00000043479	opn8c	-5.03449	0.0113298	-6.02275	0.000650366
ENSDARG00000043593	rapgef1a	-2.14937	0.0258724	-3.63012	1.2994e-06
ENSDARG00000044142	acss1	-2.03016	0.0110414	-2.08447	0.00147048
ENSDARG00000046148	tnfaip8l2b	-2.23297	0.0102606	-3.12386	1.16504e-05
ENSDARG00000051819	swap70a	-3.8776	0.0393185	-4.21381	0.00642204
ENSDARG00000052121	rag2	-6.16282	0.00814981	-4.92639	0.0146122
ENSDARG00000052433	inha	-11.5747	6.1549e-05	-7.41013	0.00199623
ENSDARG00000053215	me1	-2.63649	0.0220971	-4.18512	2.24546e-06
ENSDARG00000053345	si:dkey-56i24.1	-5.41046	0.0339595	-5.05656	0.018671
ENSDARG00000053462	c3a.5	-6.00274	0.00274685	-9.19675	9.51752e-08
ENSDARG00000053666	myb	-3.21399	0.00881112	-4.60064	2.84253e-06
ENSDARG00000053836	si:ch211-284o19.8	-3.54938	0.0175976	-5.91416	3.98056e-07
ENSDARG00000054515	CR925773.1	-4.87662	0.00767275	-3.28452	0.0431801
ENSDARG00000054755	alox5ap	-3.14117	0.0075736	-3.95427	3.64567e-05
ENSDARG00000054842	hsd17b14	-2.28269	0.00213723	-4.64089	4.92189e-14
ENSDARG00000054975	cxcr2	-4.02948	0.019138	-6.27351	2.39062e-05
ENSDARG00000055504	si:ch211-212k18.7	-2.07384	0.00184938	-2.31754	2.64737e-05
ENSDARG00000055809	vtg2	-12.0399	2.9876e-47	-13.3627	4.38664e-28
ENSDARG00000056378	ifi30	-2.58435	0.000965644	-2.20623	0.00103024
ENSDARG00000056561	asb11	-4.93391	7.75437e-15	-6.45551	3.19203e-16
ENSDARG00000057107	VAV3 (1 of many)	-2.35534	0.0240115	-5.95355	2.10178e-12
ENSDARG00000057677	neu4	-6.3028	0.00306304	-3.87502	0.0404602
ENSDARG00000057789	lyz	-5.39679	0.00140808	-9.1379	2.3448e-11
ENSDARG00000057887	nts	-7.85491	0.00588678	-5.0169	0.0295189
ENSDARG00000058058	igf3	-4.93308	0.00339341	-4.19673	0.00584587
ENSDARG00000058100	b3gnt3	-2.18269	0.0291123	-4.63791	9.72895e-10
ENSDARG00000058488	adora2ab	-2.47806	0.0078604	-3.88139	2.33676e-06
ENSDARG00000058738	SLC26A6 (1 of many)	-3.74856	0.0341508	-3.04546	0.0489212
ENSDARG00000058839	susd1	-2.92328	0.0478371	-5.82696	1.2832e-07
ENSDARG00000058848	mcoln1b	-2.58143	0.0343796	-5.43611	2.4147e-07
ENSDARG00000059196	CU467633.1	-3.62417	0.00901807	-6.9745	4.60304e-09
ENSDARG00000059254	illr1	-4.26121	0.0238078	-3.59656	0.0202264
ENSDARG00000060094	ptgis	-3.14306	0.00506672	-3.50875	0.000162188
ENSDARG00000060439	clcn2c	-5.3815	0.0350072	-4.56946	0.0329389
ENSDARG00000060534	sgpp1	-2.32807	0.0212226	-4.33661	6.45265e-08
ENSDARG00000060551	rps6ka5	-2.28833	0.0353762	-6.41827	8.71323e-12
ENSDARG00000060835	tecpr2	-2.08531	0.00563643	-4.49656	1.95233e-13
ENSDARG00000061471	sema5ba	-3.60543	0.00461964	-2.85753	0.0123886
ENSDARG00000061819	wscd2	-2.66157	0.0411317	-4.96958	2.81455e-06
ENSDARG00000062009	gpr18	-2.55651	0.047725	-4.42328	6.87497e-06
ENSDARG00000062328	rasgrp2	-4.55305	0.00121618	-4.84242	6.0158e-05
ENSDARG00000062874	hcar1-3	-4.83754	0.00111718	-7.7245	2.19861e-08
ENSDARG00000063097	scube1	-3.00011	0.00626707	-4.853	2.62455e-07
ENSDARG00000067537	pcsk5a	-4.76411	0.010867	-6.94334	0.000105357
ENSDARG00000067859	scospondin	-3.6432	0.0172038	-2.67792	0.0425449
ENSDARG00000068030	si:cabz01007802.1	-2.75703	0.0172038	-2.21054	0.0246613
ENSDARG00000068149	tprg1l	-2.63566	0.00801791	-4.1219	4.64096e-06
ENSDARG00000068417	FOXL2 (1 of many)	-5.81696	0.0301191	-6.38196	0.00530775
ENSDARG00000068910	nos1	-8.07769	0.00018454	-5.1748	0.00564601
ENSDARG00000069018	cyp7a1	-5.79084	0.0184729	-4.1416	0.0481909
ENSDARG00000069111	IKZF2	-3.16396	0.0473023	-5.03219	9.82027e-05
ENSDARG00000069216	c6ast1	-4.42755	0.014741	-3.43404	0.0308488
ENSDARG00000069411	cx34.5	-9.47491	1.60316e-08	-7.38937	6.4935e-07
ENSDARG00000069726	glis3	-4.17514	0.0266249	-5.23752	0.00186082
ENSDARG00000069944	p2ry13	-2.99368	0.000915904	-5.67104	9.04152e-14
ENSDARG00000069961	il21r.1	-2.82762	0.0369077	-4.39026	1.74895e-05
ENSDARG00000070565	adap2	-2.68856	0.0269091	-2.50733	0.0116063
ENSDARG00000070780	rln3a	-3.30963	0.0436963	-4.96629	0.000151379
ENSDARG00000070792	lrrc15	-3.19881	0.020666	-4.90896	4.36336e-06
ENSDARG00000071139	zgc:64065	-3.68648	0.00709484	-2.80461	0.0160939
ENSDARG00000073822	IQSEC1 (1 of many)	-2.47274	0.0171492	-3.69934	2.08315e-05
ENSDARG00000073843	myo9ab	-2.92645	4.58602e-05	-2.75414	1.23672e-05
ENSDARG00000074002	slc6a11a	-7.07615	0.00859843	-4.71753	0.0430945
ENSDARG00000074132	scpp7	-23.5018	1.09325e-06	-21.0836	8.03437e-07
ENSDARG00000074302	gpr183b	-2.66873	0.0479166	-3.65145	0.000753165
ENSDARG00000074316	itga1	-3.79559	0.0449477	-3.20245	0.0356392
ENSDARG00000074851	s1pr4	-5.37412	0.00233153	-7.27644	1.67261e-06
ENSDARG00000075521	cpz	-4.88624	0.000590204	-4.43814	0.000672672
ENSDARG00000075664	si:ch1073-429i10.1	-6.37271	0.000305943	-6.26986	3.54884e-05
ENSDARG00000075779	ppp1r12b	-4.88624	0.0115264	-4.09118	0.0150015
ENSDARG00000076211	CABZ01059914.1	-6.70706	0.0187743	-9.15185	0.000142864
ENSDARG00000076229	mkl1b	-2.46344	0.0211488	-2.44248	0.00445108
ENSDARG00000076363	CABZ01077228.1	-5.03463	0.000226866	-4.90235	0.000360869
ENSDARG00000076487	haao	-3.03843	0.0437356	-2.71417	0.0266551
ENSDARG00000076534	si:ch211-14a17.10	-5.22162	0.0015672	-7.00419	2.15585e-07
ENSDARG00000076614	ssuh2.3	-3.43755	0.0401866	-6.54683	1.2109e-06
ENSDARG00000076748	ntn2	-5.6975	0.0115982	-4.46244	0.0208723
ENSDARG00000077103	sema4aa	-3.54289	0.026054	-6.36833	2.99263e-07
ENSDARG00000077240	cd247l	-2.96135	0.0354301	-4.23553	0.000465158
ENSDARG00000077666	evi5a	-3.77008	0.0229327	-3.12734	0.0256563
ENSDARG00000077878	FBXL7 (1 of many)	-3.03844	0.0115481	-3.95656	0.000232261
ENSDARG00000078004	drl	-4.22729	0.0116291	-5.21172	0.00149487
ENSDARG00000078123	slitrk3a	-5.30583	0.000934882	-4.22162	0.00318367
ENSDARG00000078205	ccl34b.9	-4.48365	0.00330272	-4.80272	0.000196232
ENSDARG00000078429	vtg4	-12.0009	2.9876e-47	-12.9535	1.99397e-29
ENSDARG00000078824	si:ch211-66e2.3	-4.13585	0.00118019	-5.79061	7.00217e-08
ENSDARG00000079043	si:dkeyp-75b4.10	-4.88882	0.0197466	-5.92934	0.000326285
ENSDARG00000079154	CABZ01059913.1	-7.16749	0.00685441	-8.89131	0.000196232
ENSDARG00000079233	E2F2	-2.43887	0.0024181	-2.179	0.0022541
ENSDARG00000079315	lpxn	-2.63624	0.0186534	-4.04667	3.84636e-06
ENSDARG00000079591	SSH3	-2.09977	0.0470728	-3.73744	2.5599e-06
ENSDARG00000079829	si:ch211-207g17.2	-4.13938	0.000579397	-5.10352	1.39046e-06
ENSDARG00000086189	mgp	-4.51176	0.0339595	-4.76421	0.00693466
ENSDARG00000086305	si:ch211-63b16.4	-4.45874	0.0392165	-4.35123	0.0175842
ENSDARG00000086880	AL831726.1	-4.10367	0.0106132	-3.59679	0.0114828
ENSDARG00000087059	fam213ab	-3.35131	0.0448102	-3.7813	0.00483283
ENSDARG00000087191	wdr93	-4.32939	0.0397033	-3.90336	0.0288592
ENSDARG00000087381	tcf23	-7.3157	8.25334e-05	-3.00983	0.0299344
ENSDARG00000088219	zmp:0000000924	-3.8053	0.00842111	-5.47224	0.000116829
ENSDARG00000088234	si:ch211-217k17.12	-3.28696	0.0338417	-6.16039	1.17937e-07
ENSDARG00000088727	zmp:0000000937	-3.03035	0.0075776	-5.60913	0.000101679
ENSDARG00000088794	si:ch73-180n10.1	-3.72152	0.00704166	-5.58889	0.000103139
ENSDARG00000088795	engl	-11.3439	2.11976e-11	-9.47803	3.37283e-10
ENSDARG00000089216	zmp:0000001268	-5.76925	0.00613656	-6.10893	0.000750309
ENSDARG00000089390	pnpla2	-2.30268	0.0197686	-3.37395	1.3723e-05
ENSDARG00000089878	nedd9	-2.33176	0.0192398	-2.56828	0.00138984
ENSDARG00000089894	zmp:0000001289	-2.1398	0.0363905	-3.53022	2.28106e-05
ENSDARG00000090038	BX248410.1	-3.28882	0.01069	-3.57367	0.00191094
ENSDARG00000090041	si:dkey-163m14.6	-5.68342	0.00177917	-6.47946	0.000276133
ENSDARG00000090164	si:ch73-362m14.2	-6.84875	2.07233e-08	-8.37484	2.90724e-10
ENSDARG00000090190	bcam	-3.40395	0.0338417	-7.14568	6.23401e-08
ENSDARG00000090277	BX248410.2	-4.46448	0.0123378	-5.44512	0.000952512
ENSDARG00000091503	FADS6	-4.76911	8.25334e-05	-5.26357	1.55352e-05
ENSDARG00000092126	vtg5	-11.5219	6.15805e-52	-13.4532	2.16615e-28
ENSDARG00000092233	vtg1	-11.8572	3.63832e-40	-15.0476	3.71535e-29
ENSDARG00000092419	vtg7	-12.4202	4.15801e-08	-10.804	1.66212e-07
ENSDARG00000092423	cxcl11.5	-2.99465	0.00709484	-3.8903	3.1157e-05
ENSDARG00000092459	si:dkey-9i23.5	-5.35433	0.00121618	-6.4544	2.22051e-05
ENSDARG00000092806	MFAP4 (1 of many)	-5.36805	0.00732781	-4.54918	0.00733124
ENSDARG00000093124	scpp8	-3.38041	0.00543292	-5.35515	2.64387e-07
ENSDARG00000093779	cxcl11.7	-3.14104	0.00184938	-2.82239	0.00188111
ENSDARG00000093877	MFAP4 (1 of many)	-4.38281	0.00471109	-6.55172	1.80418e-07
ENSDARG00000094408	MFAP4 (1 of many)	-4.89142	0.00115769	-5.96551	3.42812e-06
ENSDARG00000094706	cxcl11.6	-3.24786	0.000965253	-4.40451	2.13615e-07
ENSDARG00000094973	wnt16	-5.37552	0.0239213	-4.99618	0.0146557
ENSDARG00000095017	BX927275.2	-3.09296	0.00796455	-3.70802	0.000677225
ENSDARG00000095212	si:ch211-210b2.4	-3.88496	1.0101e-05	-5.10223	1.03356e-09
ENSDARG00000095695	ms4a17a.10	-2.3295	0.0160127	-2.85008	0.000207099
ENSDARG00000095729	si:dkey-21e2.12	-3.64999	0.00826774	-3.52897	0.00502962
ENSDARG00000095746	si:zfos-2330d3.7	-4.97893	0.000888108	-6.26634	1.99967e-06
ENSDARG00000095798	BX666064.1	-2.1135	0.0383367	-4.70612	1.90801e-09
ENSDARG00000095888	BX248517.1	-3.87812	0.0139732	-3.07449	0.0301729
ENSDARG00000096017	BX649337.1	-9.57239	0.00736759	-6.58476	0.0258664
ENSDARG00000096248	ighd	-3.73342	0.0405061	-6.02045	0.000245265
ENSDARG00000096280	ighz	-5.3578	0.00339279	-3.80759	0.0196331
ENSDARG00000096288	BX323555.3	-7.27519	0.0171492	-5.77429	0.0192754
ENSDARG00000096381	neu3.4	-5.86676	0.00882148	-6.67729	0.000879721
ENSDARG00000096586	MFAP4 (1 of many)	-5.1135	0.00485486	-5.50856	0.000289306
ENSDARG00000096607	CR626902.1	-5.31211	8.78507e-06	-7.18038	3.17222e-07
ENSDARG00000096625	si:ch211-286b5.8	-4.1021	0.020666	-4.83045	0.00125985
ENSDARG00000096927	si:ch211-210b2.3	-3.57976	0.0067867	-2.81931	0.0208739
ENSDARG00000097584	si:dkey-238d18.6	-5.91215	0.0317961	-4.53046	0.0481678
ENSDARG00000097909	si:dkey-195m11.11	-3.42322	0.0397033	-7.9885	1.21152e-09
ENSDARG00000097960	BX511132.1	-3.00828	0.0280536	-6.06002	1.54262e-05
ENSDARG00000097972	CT033842.1	-3.87197	0.0186534	-4.28941	0.00550439
ENSDARG00000098099	zgc:64065	-5.19351	0.000144482	-5.66467	1.1795e-06
ENSDARG00000098126	znf985	-2.09485	0.0307236	-3.07163	0.00609303
ENSDARG00000098799	si:ch211-194m7.5	-5.91243	0.00814981	-9.72262	1.56017e-07
ENSDARG00000098853	ehd1a	-2.32166	0.00031135	-2.14176	0.000115931
ENSDARG00000099385	CT030188.1	-3.84059	9.42241e-05	-2.97417	0.000671141
ENSDARG00000099399	thrsp	-7.01452	0.00113927	-7.39416	0.000196188
ENSDARG00000099599	pigrl2.3	-3.08967	0.0383367	-3.48453	0.00312774
ENSDARG00000099655	pimr207	-5.71181	0.0422319	-5.70685	0.0138894
ENSDARG00000099674	dicp3.1	-2.71601	0.0224981	-4.24539	3.56208e-06
ENSDARG00000099689	si:dkey-203a12.3	-4.37128	0.0130544	-6.28659	1.88674e-05
ENSDARG00000099811	si:dkey-203a12.7	-3.66522	0.0434407	-6.82382	2.85805e-06
ENSDARG00000099824	CTSE	-4.41403	0.00366862	-3.19061	0.0183884
ENSDARG00000100051	si:dkey-203a12.6	-3.47025	0.0260102	-3.90563	0.00257502
ENSDARG00000100076	BX640547.3	-2.45568	0.0342928	-2.73681	0.0135302
ENSDARG00000100364	CABZ01019905.1	-4.00268	0.0462765	-6.13055	9.44462e-05
ENSDARG00000100388	abhd5b	-6.68906	2.89227e-06	-5.61572	1.33329e-05
ENSDARG00000100535	ecm1a	-8.29317	0.000172406	-8.79128	8.36194e-06
ENSDARG00000100621	CABZ01080550.1	-5.78188	0.0102401	-4.42384	0.0205918
ENSDARG00000100738	osmr	-3.87287	0.0318924	-5.92359	4.99588e-05
ENSDARG00000100781	COL28A1 (1 of many)	-8.80555	6.86037e-06	-4.70459	0.00433875
ENSDARG00000100809	g6fl	-4.84333	0.00113237	-7.82416	2.25479e-06
ENSDARG00000100941	clca5.2	-6.19792	0.0046699	-6.12883	0.00086015
ENSDARG00000100960	AL928901.1	-2.92302	0.0124976	-3.51349	0.000884205
ENSDARG00000101096	cebp1	-6.07303	0.000646355	-5.0455	0.00126609
ENSDARG00000101226	FO203432.1	-5.22971	0.00182336	-4.73879	0.00166557
ENSDARG00000101385	f8	-4.10994	0.00281231	-4.80811	3.88977e-05
ENSDARG00000101872	BX842701.1	-5.74153	0.00340216	-3.34356	0.0276361
ENSDARG00000102106	tgm1l1	-2.66756	0.0156736	-3.67494	2.32237e-05
ENSDARG00000102178	emilin2b	-3.4422	0.0172829	-3.07371	0.0193981
ENSDARG00000102200	man2a1	-2.20592	0.0401866	-4.54497	1.50955e-07
ENSDARG00000102271	si:dkey-203a12.2	-4.30259	0.0106962	-6.38985	1.89725e-06
ENSDARG00000102301	CR855379.3	-5.11262	0.00274685	-6.12935	0.000222954
ENSDARG00000102435	plekhf1	-2.65554	0.047188	-3.24038	0.00173654
ENSDARG00000102617	timp4.2	-3.92494	4.19989e-05	-5.53163	3.1941e-11
ENSDARG00000102704	si:ch1073-376c22.1	-5.40746	0.00281231	-6.78455	4.88391e-06
ENSDARG00000102771	ZNF70 (1 of many)	-2.24773	0.0346451	-2.11242	0.0240126
ENSDARG00000102833	CU207241.1	-2.83724	0.0381902	-3.27875	0.0102327
ENSDARG00000103176	nr5a1a	-9.41039	0.000692157	-6.49893	0.00487772
ENSDARG00000103336	si:dkey-77g12.4	-4.69064	0.00620276	-7.18496	5.08745e-07
ENSDARG00000103451	CABZ01042594.1	-11.5731	5.98211e-20	-11.7804	1.45167e-17
ENSDARG00000103494	usp43a	-3.23428	0.011812	-2.46311	0.0376304
ENSDARG00000103515	vcana	-6.18687	0.00184635	-6.94593	0.000100456
ENSDARG00000103820	CR847941.2	-4.91045	0.0104971	-4.06836	0.0161502
ENSDARG00000103833	si:dkey-77g12.1	-4.02922	0.00631764	-8.1233	2.0598e-11
ENSDARG00000104118	antxr2a	-2.24311	0.0341201	-4.859	4.47929e-10
ENSDARG00000104474	il6r	-3.79008	6.1549e-05	-4.3624	9.81263e-08
ENSDARG00000104654	leap2	-8.701	0.00358934	-5.50624	0.0257826
ENSDARG00000104865	si:dkey-34d22.5	-2.53977	0.0279195	-4.46303	2.67948e-06
ENSDARG00000104918	si:ch211-196f19.1	-2.09162	0.0222528	-2.44384	0.00178984
ENSDARG00000104947	si:ch211-194m7.8	-5.91599	0.00307583	-7.80054	2.20302e-06
ENSDARG00000105232	si:ch211-260e23.8	-6.00933	0.000306365	-8.04132	1.40227e-07
ENSDARG00000105263	ccl36.1	-3.40078	0.0362837	-5.64521	8.16445e-06
ENSDARG00000105294	CABZ01051902.1	-4.51327	0.0014548	-3.94545	0.00165532
