# Supplementary material for: tp53 deficiency causes a wide tumor spectrum and increases embryonal rhabdomyosarcoma metastasis in zebrafish
Source: eLife. 2018 Sep 7;7:e37202. doi: 10.7554/eLife.37202 (PMC6128690; doi:10.7554/eLife.37202)
Supplement: Figure 3—source data 5. [file elife-37202-fig3-data5.xlsx]

## Sheet: Sheet2
NK cells-SMARTseq2 lck:GFP+ WKM cells from rag1-null fish			NK-inDrop		NKLike-inDrop		T cells-SMARTseq2 lck:GFP+ cells from thymus			T cells-inDrop		HSCs / Prog SMARTseq2 Runx1+23:GFP+ cells from WKM			HSCs/Thromb-inDrop		Progenitors-inDrop		RBCs-inDrop		Neutrophils-SMARTseq2 mpx:GFP+ cells from WKM			Neutrophils-inDrop		Macrophages-inDrop		Mac/Myleoid-inDrop		B cells-SMART rag2:GFP (kidney marrow)			B cells-inDrop
Gene name	ENS ID	Human ortholog	Zebrafish Gene name	Human ortholog (Beagle)	Zebrafish Gene name	Human ortholog (Beagle)	Gene name	ENS ID	Human ortholog	ENS ID	Human ortholog	Gene name	ENS ID	Human ortholog (Beagle)	Zebrafish Gene name	Human ortholog (Beagle)	Zebrafish Gene name	Human ortholog (Beagle)	Zebrafish Gene name	Human ortholog (Beagle)	Zebrafish Gene name	ENS ID	Human ortholog	Zebrafish Gene name	Human ortholog (Beagle)	Zebrafish Gene name	Human ortholog (Beagle)	Zebrafish Gene name	Human ortholog (Beagle)	Gene name	ENS ID	Human ortholog	Zebrafish Gene name	Human ortholog (Beagle)
BX908792.2	ENSDARG00000105263		BX908792.2		ccl33.3	CCL24	ccr9a	ENSDARG00000055186	CCR9	dusp2	DUSP2	zfpm1	ENSDARG00000041572	ZFPM1	fn1b	FN1	csf1rb	CSF1R	si.dkey.25o16.2		si:ch211-9d9.1	ENSDARG00000099839		mpx	MPO	ctss2.2	CTSS	irf8	IRF8	CD37	ENSDARG00000075515		zgc.153659
zbtb32	ENSDARG00000073726		si.dkeyp.116a7.2		nkl.3		il7r	ENSDARG00000078970	IL7R	BX784026.1		hdr	ENSDARG00000004392	TNFRSF10A	fgl2a	FGL2	CABZ01070258.1	ZFP36	si.xx.by187g17.1	HBZ	npsn	ENSDARG00000010423	ASTL	npsn	ASTL	lygl1	LYG2	sftpbb	PSAP	igic1s1	ENSDARG00000093272	IGLL5	zgc.194275	HRASLS
nkl.2	ENSDARG00000058673		ccl38.6	CCL14	nkl.4		si:ch211-149e23.4	ENSDARG00000097726		zap70	ZAP70	gp1bb	ENSDARG00000074441	GP1BB	itga2b	ITGA2B	myca	MYC	slc4a1a	SLC4A1	lyz	ENSDARG00000057789	LYZL1	BX908782.3		c1qb	ADIPOQ	mpeg1.1	MPEG1	zgc:153659	ENSDARG00000071446		si.ch1073.78m18.1
ccl38.6	ENSDARG00000041923	CCL14	si.ch73.308b14.1		si.dkeyp.116a7.2		lck	ENSDARG00000102525	LCK	ccl34b.4	CCL21	rhag	ENSDARG00000019253	RHAG	si.dkeyp.116a7.2		si.ch211.161c3.6		si.ch211.103n10.5		lect2l	ENSDARG00000033227	LECT2	si.ch211.9d9.1		KRT18_1_of_many		lgals2a	LGALS1	si:ch1073-78m18.1	ENSDARG00000069839		si.dkey.234i14.9
il2rb	ENSDARG00000075720	IL2RB	si.ch211.265g21.1		si.ch211.188c18.1		mhc1uba	ENSDARG00000075963	HLA-B	si.dkey.183p4.10		prkar2aa	ENSDARG00000033184	PRKAR2A	tpm4a	TPM4	hist2h2l	HIST1H2BE	alas2	ALAS2	BX908782.3	ENSDARG00000101479		lect2l	LECT2	c1qc	C1QC	zgc.55621	PPT2	zgc:194275	ENSDARG00000074014	HRASLS	igl3c3
si:ch211-214p16.1	ENSDARG00000044129		ccl38a.5	CCL14	si.ch211.11c3.6		ENSDARG00000071543.6	ENSDARG00000071543	SHISA5	si.ch211.165d12.4		tuba8l4	ENSDARG00000006260	TUBA4A	myh11a	MYH11	apex1	APEX1	hbaa1	HBZ	mpx	ENSDARG00000019521	EPX	adam8a	ADAM8	c1qa	C1QA	rnaset2l	RNASET2	si:ch73-380l3.2	ENSDARG00000077745	MAG	igic1s1	IGLL5
si:dkey-37m8.8	ENSDARG00000090159		ccl34b.4	CCL21	mef2b	MEF2B	themis	ENSDARG00000010619	THEMIS	si.ch211.67e16.3		tal1	ENSDARG00000019930	TAL1	meis1b	MEIS1	stmn1a	STMN1	CR735126.1		si:ch211-286b5.8	ENSDARG00000096625		ponzr6	CNFN	grna	GRN	ctsbb	CTSB	dap1b	ENSDARG00000086842	DAPL1	dap1b	DAPL1
si:ch211-184m19.3	ENSDARG00000096655		si.ch211.165d12.4		ogfrl1	OGFRL1	sash3	ENSDARG00000016541	SASH3	sh2d1ab	SH2D1A	znfl2a	ENSDARG00000008333	ZNF778	sdprb	CAVIN2	dkc1	DKC1	cahz	CA2	thy1	ENSDARG00000035018	THY1	cfl1l	CFL1	grn1	GRN	bpifcl	LBP	zgc:103700	ENSDARG00000101337		POU2AF1
si:ch211-269k10.4	ENSDARG00000097847		zbtb32		bpifcl	LBP	zgc:153952	ENSDARG00000015922	STK17B	plk3	PLK3	blvrb	ENSDARG00000096829	BLVRB	apln	APLN	foxp4	FOXP4	blvrb	BLVRB	ch25hl2	ENSDARG00000038728	CH25H	cpa5	CPA1	si.dkey.5n18.1		si.dkey.265j8.1		si:busm1-266f07.2	ENSDARG00000031745	HLA-DPA1	igl1c3
dock10	ENSDARG00000075327	DOCK10	plk3	PLK3	si.dkey.10h3.2		zgc:65811	ENSDARG00000100904		si.dkey.109a10.2		nfe2	ENSDARG00000020606	NFE2	pmp22b	PMP22	sox4a	SOX4	rhag	RHAG	lta4h	ENSDARG00000006029	LTA4H	lyz	LYZL1	grn2	GRN	cyb561a3a	CYB561A3	dap1b	ENSDARG00000036895	DAPL1	si.dkey.158e13.14
si:ch211-102c2.4	ENSDARG00000079387		si.dkey.37m8.8		si.ch211.234p6.9		ccr7	ENSDARG00000044561	CCR7	cxcr3.1	CXCR3	tgm2b	ENSDARG00000074094	TGM2	myl9b	MYL9	mybbp1a	MYBBP1A	FTL	FTH1	sult2st1	ENSDARG00000033170	SULT2B1	scinlb	SCIN	ctsba	CTSB	spock3	SPOCK3	cd74b	ENSDARG00000036628	CD74	ighv1.4
scinlb	ENSDARG00000058348	SCIN	si.dkey.260g12.1		prf1.7	PRF1	ENSDARG00000102332.1	ENSDARG00000102332	SPINT1	cxcr3.1	CEACAM20	blf	ENSDARG00000043126	ZNF595	ctgfa	CTGF	dnmt3bb.1	DNMT3B	tspo	TSPO	si:ch1073-429i10.1	ENSDARG00000075664		mmp13a	MMP8	zgc.92066	FTMT	syngr1b		ighv1-4	ENSDARG00000096355		CD37
si:ch211-269k10.5	ENSDARG00000090473		sla2	SLA2	CR392341.1		runx3	ENSDARG00000052826	RUNX3	sla2	SLA2	tubb1	ENSDARG00000053066	TUBB1	tspan4b		parp1	PARP1	ba1	HBE1	si:ch211-198c1.7	ENSDARG00000101096	CEBPE	timp2b	TIMP2	si.ch211.194m7.8		enpp1	ENPP1	si:busm1-48c11.3	ENSDARG00000103716	HLA-DPA1	si.ch1073.220m6.1
ccl34b.4	ENSDARG00000094002	CCL21	si.dkey.183p4.10		bcar1	BCAR1	zfp36l1a	ENSDARG00000016154	ZFP36L1	si.dkey.260g12.1		meis1b	ENSDARG00000012078	MEIS1	rac3a	RAC3	soul5	HEBP2	si.dkey.16p21.8		cfl1l	ENSDARG00000012972	CFL1	srgn	SRGN	lgals2a	LGALS1	arhgef10lb	ARHGEF10L	cd79a	ENSDARG00000037473	CD79A	arrdc3b	ARRDC3
fcer1g	ENSDARG00000103276	FCER1G	si.ch211.209l18.6		si.ch211.207n23.2		zap70	ENSDARG00000015752	ZAP70	si.ch73.59f11.2		gata1a	ENSDARG00000013477	GATA1	hbegfb	HBEGF	msi2a	MSI2	epb41b	EPB41	nccrp1	ENSDARG00000035326	NCCRP1	vamp8	VAMP8	mfap4	MFAP4	p2rx3a	P2RX3	igl4c1	ENSDARG00000097677		cd79a	CD79A
il34	ENSDARG00000091003	IL34	cabz01093075.1	CCR2	prf1.2		si:dkey-238c7.13	ENSDARG00000092191		si.dkey.37m8.8		mef2aa	ENSDARG00000031756	MEF2A	gcnt4a	GCNT4	ddit4	DDIT4	aqp1a.1	AQP1	si:dkey-152p16.6	ENSDARG00000104181		il6r	IL6R	marco	MARCO	cxcr3.1	CXCR3	cd74a	ENSDARG00000009087	CD74	si.busm1.194e12.12	HLA-DRB1
si:dkey-21e2.12	ENSDARG00000095729	PRSS57	si.ch211.188c18.1		nfil3.4	NFIL3	si:ch211-132g1.4	ENSDARG00000095102		themis	THEMIS	mpl	ENSDARG00000039222	MPL	tpte	TPTE2	ascc1	ASCC1	alox5b.3	ALOX5	ENSDARG00000099385.1	ENSDARG00000099385	LSP1	sult2st1	SULT2B1	slc2a6	SLC2A6	cxcr3.1	CEACAM20	si:dkey-15g19.2	ENSDARG00000095693		cxcr4a	CXCR4
pxna	ENSDARG00000088590	PXN	hpdb	HPD	pak1	PAK1	zgc:195282	ENSDARG00000079488		mxd	MX1	psmd6	ENSDARG00000070674	PSMD6	zgc.171686		mdn1	MDN1	tmod4	TMOD4	fcer1gl	ENSDARG00000104077	FCER1G	BX908782.1		ms4a17a.10	MS4A4A	epdl1	EPDR1	igl1c3	ENSDARG00000078975		si.ch211.119e14.1
si:dkeyp-116a7.2	ENSDARG00000097137		cxcl32b.1	CCL13	trim66	TRIM66	zgc:136605	ENSDARG00000042972		lipia	LIPH	si:ch211-222l21.1	ENSDARG00000076532		ano5b	ANO5	hells	HELLS	nmt1b	NMT1	cpa5	ENSDARG00000021339	CPA1	ch25hl2	CH25H	tcirg1b	TCIRG1	BX004816.4		cd79b	ENSDARG00000104691	CD79B	klf2a	KLF2
si:ch211-188c18.1	ENSDARG00000101654		si.ch211.209l18.2		hpdb	HPD	ENSDARG00000061717.5	ENSDARG00000061717	CYTIP	prkcq	PRKCQ	zeb2a	ENSDARG00000062338	ZEB2	myocd	MYOCD	tcf12	TCF12	uros	UROS	illr4	ENSDARG00000008075	CLEC4E	thy1	THY1	anxa5b	ANXA5	ccl39.3	CCL13	pacsin2	ENSDARG00000078014	PACSIN2	ighd
wipf1a	ENSDARG00000104300	WIPF1	si.ch211.167j9.5		BX248410.2		si:dkey-27i16.2	ENSDARG00000098293		itk	ITK	tubg1	ENSDARG00000015610	TUBG1	tnni1b	TNNI1	nip7	NIP7	si.ch211.207c6.2		abcb9	ENSDARG00000056200	ABCB9	si.ch1073.429i10.1		si.ch211.147m6.2		ccl39.3		igl4v8	ENSDARG00000061083		si.ch211.114l13.12
si:ch211-214p16.2	ENSDARG00000094975		si.ch73.59f11.2		si.ch73.309g22.1		b2ml	ENSDARG00000015887	B2M	tagapa	TAGAP	ap2m1a	ENSDARG00000002790	AP2M1	si.ch211.214p13.9		pprc1	PPRC1	si.ch211.250g4.3		BX908782.1	ENSDARG00000098957		scpp8		si.dkey.97i18.5		si.dkey.16m19.1		ENSDARG00000039096.7	ENSDARG00000039096	CD22	si.ch211.145b13.6
si:dkey-193e13.8	ENSDARG00000097553		si.dkey.183i3.6		nkl.2		def6b	ENSDARG00000044524	DEF6	trbc1		itga2b	ENSDARG00000018687	ITGA2B	si.ch211.195b11.3		samd11	SAMD11	dmtn	DMTN	cebpb	ENSDARG00000042725	CEBPB	chia.6	CHIA	si.ch211.147m6.1		p2rx3b	P2RX3	POU2AF1	ENSDARG00000104312		igl3v5
plk3	ENSDARG00000038754	PLK3	nkl.2		tlr19		bcl11ba	ENSDARG00000062510	BCL11B	cd4.1		ago2	ENSDARG00000061268	AGO2	gng10	GNG10	runx1t1	RUNX1T1	zgc.92880	HBE1	gapdh	ENSDARG00000043457	GAPDH	illr4	CLEC4E	zgc.174904	CD209	syngr3b	SYNGR3	arrdc3b	ENSDARG00000036028	ARRDC3	tspan2a	TSPAN2
id3	ENSDARG00000054823	ID3	si.ch73.226l13.2	IL37	tlr19	TLR1	abi3a	ENSDARG00000060072	ABI1	scin	SCIN	hcfc1b	ENSDARG00000012519	HCFC1	tspan7	TSPAN7	fam212ab	FAM212A	epor	EPOR	cebpa	ENSDARG00000036074	CEBPA	sms	SMS	ms4a17a.9		si.ch73.343g19.7		si:dkey-238d18.13	ENSDARG00000096965		si.dkey.45k15.3
dopey2	ENSDARG00000055857	DOPEY2	si.dkey.21e2.12	PRSS57	GABRA2_1_of_many		scin	ENSDARG00000010728	SCIN	ptpn4b	PTPN4	tspo	ENSDARG00000026655	TSPO	boka	BOK	jam2a	JAM2	igfbp1a	IGFBP1	alox5ap	ENSDARG00000054755	ALOX5AP	papss2b	PAPSS2	si.ch211.283g2.2		si.ch211.198c19.1		klf2a	ENSDARG00000042667	KLF2	ank3a
jak3	ENSDARG00000010252	JAK3	itk	ITK	sftpba	PSAP	mhc1uka	ENSDARG00000092731	HLA-B	tox	TOX	pmp22b	ENSDARG00000060457	PMP22	cald1l2		xpc	XPC	si.ch211.5k11.6	HBZ	ppdpfa	ENSDARG00000007682	PPDPF	prkcda	PRKCD	si.ch211.283g2.2	CLEC10A	camk4	CAMK4	ank3a	ENSDARG00000061736		cobll1a	COBLL1
TXK	ENSDARG00000015068	TXK	ptpn4b	PTPN4	nlrc3	NLRC3	mxd	ENSDARG00000023369	MX1	si.dkeyp.13d12.23		cbx5	ENSDARG00000061187	CBX5	bmp16	BMP2	gata2b	GATA2	nt5c2l1	NT5C2	mmp13a	ENSDARG00000012395	MMP8	abcb9	ABCB9	CABZ01088134.1		ccl35.1	CCL18	si:dkey-234i14.9	ENSDARG00000079843		si.ch73.234i15.7
syk	ENSDARG00000008186	SYK	nlrc3	NLRC3	eef1a1b	EEF1A1	ENSDARG00000088017.2	ENSDARG00000088017	FYB	gzma	GZMK	CR381599.1	ENSDARG00000076858		parvb	PARVB	dnmt3ba	DNMT3B	hmbsa	HMBS	sms	ENSDARG00000008155	SMS	alox5ap	ALOX5AP	havcr1	TIMD4	cxcr4a	CXCR4	si:dkey-158e13.14	ENSDARG00000089547		si.ch73.380l3.2	MAG
si:ch211-237b12.4	ENSDARG00000105408		zgc.174945		vipas39	VIPAS39	plcg1	ENSDARG00000038442	PLCG1	unc119b	UNC119	dgcr8	ENSDARG00000035564	DGCR8	zgc.162509		sid1		klf1	KLF1	cited4a	ENSDARG00000035990	CITED2	ANPEP_1_of_many		moxd1	MOXD1	tspan2a	TSPAN2	ddit4	ENSDARG00000037618	DDIT4	syngr1b
Gene expression signatures were identified from the overlap of the the top 100 transcripts expressed by log-fold difference and then the top 30 identified as having the highest percentage of cells that expressed the given transcript within the target cell type.
Whole kidney marrow (WKM)
