# Supplementary material for: tp53 deficiency causes a wide tumor spectrum and increases embryonal rhabdomyosarcoma metastasis in zebrafish
Source: eLife. 2018 Sep 7;7:e37202. doi: 10.7554/eLife.37202 (PMC6128690; doi:10.7554/eLife.37202)
Supplement: Figure 3—figure supplement 1—source data 1. [file elife-37202-fig3-figsupp1-data1.xlsx]

## Sheet: GSEA Report
ANGIOSARCOMA
NAME	GS<br> follow link to MSigDB	GS DETAILS	SIZE	ES	NES	NOM p-val	FDR q-val	FWER p-val	RANK AT MAX	LEADING EDGE
AS	AS	Details ...	352	0.454282	1.34207	0.001	0.001	0.001	5244	tags=29%, list=18%, signal=35%
MPNST
NAME	GS<br> follow link to MSigDB	GS DETAILS	SIZE	ES	NES	NOM p-val	FDR q-val	FWER p-val	RANK AT MAX	LEADING EDGE
MP	MP	Details ...	93	0.416284	1.67792	0.00433526	0.00433526	0.003	6117	tags=42%, list=21%, signal=53%
ERMS
NAME	GS<br> follow link to MSigDB	GS DETAILS	SIZE	ES	NES	NOM p-val	FDR q-val	FWER p-val	RANK AT MAX	LEADING EDGE
RM	RM	Details ...	317	0.755862	3.81902	0	0	0	4255	tags=68%, list=15%, signal=79%

## Sheet: Angiosarcoma expression
Human angiosarcoma compared with normal mesenchymal tissues	Organism	Reference	PMID	Comments
ABAT	Human	Anderson et. Al 2013 Mol can ther	PMID 23804705	All angisarcoma samples were compared to Pooled RNA from Mesenchymal Tissue samples using GEO2R (Top 500 genes by log fold change)
ABCB1
ABCC2
ABCC6
ABCC6
ABCC6P1
ACAA2
ACADL
ACE2
ACOX2
ACPP
ACSF2
ACSM2B
acsm3
ACY1
ADGRF1
ADRA1B
AFF2
AFM
AFP
AGMAT
AGT
AGXT
AIF1L
AIF1L
ALB
ALDH1L1
ALDH6A1
ALDH8A1
ALDOB
AMBP
AMN
ANK3
ANO4
ANPEP
AOC1
AP1M2
apcdd1l
APOH
APOM
AQP1
AQP2
ARSE
ASS1
ATP1B1
ATP6V0A4
ATP6V1G3
B3GAT1
BBOX1
BDNF
BHMT
BHMT2
c10orf67
C11ORF52
C11orf54
C1orf168
c21orf62
c2orf40
CA12
CA4
CABP7
CACNA1I
calb1
CCDC181
CD24
CDH16
CDH6
CDHR5
CES5A
CGN
CHDH
CLCNKA
CLCNKB
CLDN10
CLDN16
CLDN19
CLDN2
CLDN3
CLDN8
CLEC18B
CLEC18C
CLIC5
clrn3
CMBL
COL4A3
CRHBP
CRYM
CTAG1A
CTAG2
CTXN3
CUBN
cyp24a1
cyp2b6
cyp3a5
CYP3A7
CYP4A11
CYP4F2
cyp4f3
cys1
DAO
DCDC2
DDC
DEFB1
DHDH
DHRS9
DIO1
DKK1
DMGDH
DMRT2
DPEP1
DPP9-AS1
DPYS
EBF3
ECHDC3
EFHD1
EGF
EGOT
ehhadh
ELF3
emx1
EMX2
EMX2OS
ENPEP
ENPP5
ENPP6
EPCAM
ERBB3
ERBB4
ERICH4
ERICH5
erp27
ETNK2
EXOC3L4
F11
FABP1
FABP4
FAH
fam149a
fam151a
FAM3B
FBP1
FCAMR
FGF1
FGF9
FGFR3
FIGNL2
FLRT3
folr1
FOLR3
FOXG1
FOXI1
FRAS1
FREM2
FTCD
FUT6
fxyd2
fxyd2
FXYD4
G6PC
GAL3ST1
GALNT14
GATA3-AS1
GATM
GBA3
GCGR
GDA
GGACT
GGTLC1
GGTLC2
GJB1
GLOD5
GLTPD2
GLYAT
GLYAT
GLYATL1
golt1a
GPAT2
GPR153
GPX3
GRB14
GRIN2C
GRIP2
GSTA2
GSTA5
HABP2
HAO2
HAS1
HAS2
HEPACAM2
HGD
HHLA2
HKDC1
hmga2
hmga2
HMGCS2
HNF1A
HNF1A-AS1
HOGA1
HOXB6
HPD
HPN
HRG
HSD11B2
IHH
IL17C
IL17RB
IRX2
ITGB8
ITIH5
ITIH5
KCNIP3
KCNJ1
KCNJ10
KCNJ15
kcnj16
KCNJ3
KCNK5
KIF12
KL
KLHDC9
KLK6
kng1
LBX1-AS1
LDHB
LDHD
LDOC1
LECT1
LGALS2
LHFPL3-AS2
LINC00221
LINC00473
LINC00671
LINC00704
LINC00922
LINC00982
LINC01020
LINC01105
LIPC
LOC284578
LOC389332
LOC390705
LOC644145
Lrrc19
MACC1
MAGEA10
MAGEA11
MAGEA9
MAL
MAOB
MAPK4
MCCD1
MEGF11
MFAP3L
MGAM
mia2
MIOX
MLXIPL
MME
MMP7
mrap
mrap
MSRA
mst1l
Mt1f
MT1G
MT1H
Mt1m
MUC1
MUC20
MUC4
NAPSA
NAT8
nat8b
NEFL
NELL1
NGEF
nkain4
NME5
NPHS1
NPHS2
NPR3
NPR3
NR0B2
NR1H4
NR1I3
NTNG1
NTSR1
OGDHL
olig1
OPRK1
OR5L2
P3H2
PAGE2B
PAH
PALM3
PARD6B
PAX8
pbld
PC
PCK1
PCSK1N
PDZD3
PDZK1
PDZK1IP1
PIGR
PIPOX
PITX1
PKLR
PLEKHA5
PLEKHA6
PLG
PLIN1
PRDM16
PROC
PRODH2
PROZ
PRR15L
PRR35
PSORS1C3
PTGER1
ptger3
ptger3
ptger3
PTH1R
PTPRD
PVALB
QPRT
RAB17
RASL11B
RBP4
RBP5
REG1A
REn
RGL3
RGN
RGS17
RHBG
RHCG
RNF186
RSPH14
RXRG
SALL1
SBSPON
SCIN
SCNN1A
SCNN1G
SERPINA5
SERPINA6
SFRP1
SGK2
SHISA3
SHMT1
SIM1
SLC10A2
SLC12A1
SLC12A3
SLC13A3
SLC13A3
SLC16A12
SLC16A4
SLC16A9
SLC17A1
SLC17A3
SLC22A11
SLC22A12
slc22a13
SLC22A2
SLC22A7
SLC22A8
SLC23A3
SLC25A18
SLC26A7
SLC26A7
SLC27A2
SLC28A1
SLC28A1
SLC30A2
SLC34A1
SLC36A2
SLC39A5
SLC3A1
SLC47A1
SLC47A2
SLC4A1
SLC4A4
SLC5A10
SLC5A11
SLC5A12
SLC5A2
SLC5A7
SLC6A12
SLC6A13
SLC6A19
SLC7A8
SLC7A9
SLCO4C1
Smim24
SMIM6
SNHG18
SOD3
SORD
SOWAHA
SOX11
SPANXB1
SPATA22
SPINK1
ST7-OT4
SYCE1
SYNDIG1
SYT13
TBX15
TCEAL2
TCL6
TDRD12
TFCP2L1
TLN2
TMED6
tmem125
TMEM132B
tmem174
TMEM178A
TMEM213
TMEM27
TMEM37
TMEM52B
TMEM61
TMEM82
TMPRSS2
TNN
TRABD2B
TRHDE-AS1
TRHDE-AS1
TRIM10
TRIM15
TRPM6
TSPAN1
TSPY2
TSPY3
TTC38
TUBAL3
UGT1A6
UGT1A8
Ugt2b10
UGT2B11
UGT2B7
UGT3A1
UGT8
UMOD
UNC5CL
UPB1
USH1C
VNN1
VPS37D
VTCN1
WFDC2
WNT7B
WWC1
XAGE1B
ZDHHC8P1
ZNF204P
ZNF300P1
ZNF365

## Sheet: MPNST expression
Genes over-expressed in MPNST cell lines and primary MPNSTs	Organism	Reference	PMID	Comments
ANLN	Human	Kolberg et.al 2015 Mol oncol	PMID 25769404	Genes up in MPNST vs Neurofibromas Supplementary Table S1A
ARHGAP11A
ARL4C
ASPM
AURKB
BIRC5
BIRC5
CACNA1G
CASP2
CCNB1
CCNB2
CDC45
CDC6
CDCA5
CDK1
CDK5
CDKN3
CENPE
CENPF
CENPK
CENPU
CEP55
CKAP2L
COL13A1
COL1A1
COL5A1
COL5A2
DBF4
DLGAP5
FAM64A
FAM83D
FANCI
FGD1
FKBP14
HIST1H2BF
HIST1H4B
HIST1H4C
HIST1H4D
HIST1H4F
HIST1H4I
HIST1H4J/
HIST1H4K
HJURP
HMGB3
ITGB3BP
KDELC1
KIAA0101
KIF11
KIF15
KIF23
LEPREL2
LHX2
LMNB2
MAD2L1
MCM4
MELK
MFAP2
MKI67
MMP14
MND1
NCAPG
NCAPH
NEK2
NME1
NMU
NPM3
NREP
NREP
NUF2
NUSAP1
PAFAH1B3
PAICS
PAICS
PBK
POSTN
PRC1
PROM1
PRR11
PTK7
RAD51
RASL11B
ROR2
RRM2
SIX1
SKA1
SPATS2
SPC25
THOC3
TK1
TK1
TMSB15A/B
TOP2A
TPX2
TRIP13
TROAP
TTK
TTYH3
UBE2C
UBE2T
UHRF1
UNC5B
VASH2
ZWINT

## Sheet: ERMS expression
Genes over-expressed in MPNST cell lines and primary MPNSTs	Organism	Reference	Comments
ACTC1	Human	GEO:GSE108022	317 genes upregulated in fusion negative human ERMS relative to normal muscle controls
ADGRA1
ADGRB1
ADGRL2
AGRN
ALK
AMPD2
ANKRD34B
APBA2
ARHGAP39
ARHGEF19
ARL4C
ASCL1
ASIC1
BAIAP2
BMP7
BRINP3
BTBD17
C2orf50
CACNA1A
CACNB3
CAMK2N2
CBS
CCND1
CDH11
CDK5R1
CDKN2A
CDON
CHRNA1
CHRNB2
CHRNB3
CHRND
CHRNG
CHST11
CLDN10
CLIP2
CNTN2
CNTN3
COL11A1
COL19A1
COL1A1
COL1A2
COL21A1
COL22A1
COL23A1
COL5A1
COL5A2
COL9A1
CPLX2
CPLX3
CPNE5
CSPG5
CTHRC1
CTSV
CXCL11
CXXC4
CYP24A1
CYP27C1
DLG2
DLGAP1
DLX3
DLX4
DPYSL4
DPYSL5
DRAXIN
DUSP4
DUSP6
DZIP1
EDAR
EDIL3
EFNA5
EFNB3
EFS
EGFL6
EPHA7
EPHA8
EPHB4
ETV4
ETV5
EVA1A
EVA1B
EVX1
FAM155B
FAM171A2
FAT1
FBLIM1
FBN2
FGD1
FGFR2
FGFR3
FGFR4
FKBP10
FLRT1
FOXD2
FOXD4
FOXE3
FOXP4
FSCN1
FZD1
FZD8
GAL3ST4
GALNT14
GAREM2
GDF6
GFRA2
GJA3
GJD2
GLI1
GLI2
GLI3
GLIPR2
GPC6
GPM6B
GPR156
GPR19
GPX7
GRIA2
GRID2
GRIK4
GRIK5
GRM6
HEPHL1
HES6
HEY1
HIST1H1B
HIST1H1D
HIST1H4A
HMGA2
HMGB3
HOXA13
HOXB8
HOXB9
HOXC10
HOXC11
HOXC12
HOXC13
HOXD10
HUNK
IGF2BP1
IGF2BP3
INSM1
IRX1
ITGA10
JAM3
KAZN
KCNMB2
KIAA1549
KIAA1614
KIF7
KIRREL3
LEFTY2
LFNG
LGI2
LGI3
LINGO1
LOXL2
LRFN1
LRP5
LRRC4
LRRN1
LRTM2
LUZP2
MAP2
MARCKS
MAT1A
MATN3
MCF2
MCHR1
MDK
MEGF10
MEGF11
MEX3B
MFAP2
MMP14
MUSK
MXRA5
MYCN
MYF5
MYL4
MYO16
MYOG
NAT14
NCAM1
NECAB1
NECTIN1
NELL2
NKAIN3
NKD2
NRG1
NTF3
OCA2
OTOF
OTP
P3H1
P3H4
PAK5
PARD6G
PAX7
PCDH10
PCDH15
PCDH18
PCDHA8
PCDHB3
PCLO
PCSK9
PDLIM4
PHACTR3
PHGDH
PHLDA1
PITPNM3
PLA2G3
PLEKHG2
PLEKHG4B
PLPPR3
PLXNB1
PODXL2
POSTN
PRPH
PRR36
PRSS12
PRTFDC1
PSAT1
PSCA
PTK7
PTPRF
PTPRT
PVALB
RAP1GAP
RASL11B
RGR
RIMS2
RNF182
RNF186
ROBO1
ROBO2
RPE65
RUNX2
RXFP2
RYR2
S1PR5
SALL1
SALL4
SAMD11
SCN3B
SCX
SDK2
SEMA3A
SEPT5
SERPINH1
SERTAD4
SH2D5
SH3PXD2B
SHD
SHISA9
SLC22A16
SLC22A31
SLC24A2
SLC34A2
SLC6A12
SLC6A17
SLC7A1
SLC7A11
SMO
SNAI1
SNAI2
SNAP91
SOGA3
SORCS2
SOX11
SPRY4
SPSB4
SRGAP1
STC2
STX1A
SULF1
SYNGR3
SYT1
SYT3
SYTL1
TAGLN3
TANC2
TBR1
TBX18
TDP1
TENM3
TENM4
THBS2
TIAM1
TMEFF1
TMEM119
TMEM121
TMEM169
TMEM198
TMPO
TMPRSS15
TMPRSS3
TMSB10
TMTC2
TNC
TP73
TPBG
TRAF4
TRIB2
TRIB3
TRPA1
TSHZ3
TSPAN12
TSPAN9
TUBA1A
TUSC3
USH1C
USP6NL
VAV2
VPS37D
VWDE
WASF1
WNT3A
