# Supplementary material for: tp53 deficiency causes a wide tumor spectrum and increases embryonal rhabdomyosarcoma metastasis in zebrafish
Source: eLife. 2018 Sep 7;7:e37202. doi: 10.7554/eLife.37202 (PMC6128690; doi:10.7554/eLife.37202)
Supplement: Figure 3—figure supplement 1—source data 2. — Gene identifications correspond to SMARTseq and InDrop single cell sequencing from Tang et al. (2017), as indicated. [file elife-37202-fig3-figsupp1-data2.xlsx]

## Sheet: Supplementary file 7.txt
CellType	GeneName
NK cells SMART	ccl34b.4
NK cells SMART	ccl38.6
NK cells SMART	dock10
NK cells SMART	dopey2
NK cells SMART	fcer1g
NK cells SMART	id3
NK cells SMART	il2rb
NK cells SMART	il34
NK cells SMART	jak3
NK cells SMART	nkl.2
NK cells SMART	plk3
NK cells SMART	pxna
NK cells SMART	scinlb
NK cells SMART	si:ch211-102c2.4
NK cells SMART	si:ch211-188c18.1
NK cells SMART	si:ch211-269k10.4
NK cells SMART	si:ch211-269k10.5
NK cells SMART	si:dkey-21e2.12
NK cells SMART	si:dkey-21e2.12
NK cells SMART	syk
NK cells SMART	wipf1a
NK cells SMART	zbtb32
NK cells inDrops	cabz01093075.1
NK cells inDrops	ccl34b.4
NK cells inDrops	ccl38.6
NK cells inDrops	ccl38a.5
NK cells inDrops	cxcl32b.1
NK cells inDrops	hpdb
NK cells inDrops	itk
NK cells inDrops	nkl.2
NK cells inDrops	nlrc3
NK cells inDrops	plk3
NK cells inDrops	ptpn4b
NK cells inDrops	sla2
NK cells inDrops	zbtb32
NKL cells inDrops	bcar1
NKL cells inDrops	bpifcl
NKL cells inDrops	BX248410.2
NKL cells inDrops	ccl33.3
NKL cells inDrops	CR392341.1
NKL cells inDrops	eef1a1b
NKL cells inDrops	hpdb
NKL cells inDrops	mef2b
NKL cells inDrops	nkl.2
NKL cells inDrops	nkl.3
NKL cells inDrops	nkl.4
NKL cells inDrops	nlrc3
NKL cells inDrops	ogfrl1
NKL cells inDrops	pak1
NKL cells inDrops	prf1.2
NKL cells inDrops	prf1.7
NKL cells inDrops	sftpba
NKL cells inDrops	tlr19
NKL cells inDrops	tlr19
NKL cells inDrops	tlr19
NKL cells inDrops	tlr19
NKL cells inDrops	trim66
NKL cells inDrops	vipas39
T cells SMART	abi3a
T cells SMART	b2ml
T cells SMART	bcl11ba
T cells SMART	ccr7
T cells SMART	ccr9a
T cells SMART	cytip
T cells SMART	def6b
T cells SMART	il7r
T cells SMART	lck
T cells SMART	mhc1uba
T cells SMART	mhc1uka
T cells SMART	mxd
T cells SMART	plcg1
T cells SMART	runx3
T cells SMART	sash3
T cells SMART	scin
T cells SMART	si:ch211-132g1.4
T cells SMART	si:ch211-149e23.4
T cells SMART	si:ch73-40i7.2
T cells SMART	si:dkey-27i16.2
T cells SMART	si:dkey-42i9.7
T cells SMART	themis
T cells SMART	zap70
T cells SMART	zfp36l1a
T cells SMART	zgc:136605
T cells SMART	zgc:153952
T cells SMART	zgc:195282
T cells inDrops	BX784026.1
T cells inDrops	ccl34b.4
T cells inDrops	cxcr3.1
T cells inDrops	cxcr3.1
T cells inDrops	cxcr3.1
T cells inDrops	cxcr3.1
T cells inDrops	dusp2
T cells inDrops	gzma
T cells inDrops	itk
T cells inDrops	lipia
T cells inDrops	mxd
T cells inDrops	plk3
T cells inDrops	prkcq
T cells inDrops	ptpn4b
T cells inDrops	scin
T cells inDrops	sh2d1ab
T cells inDrops	sla2
T cells inDrops	tagapa
T cells inDrops	themis
T cells inDrops	tox
T cells inDrops	unc119b
T cells inDrops	zap70
HSCs/Thrombocytes inDrops	ano5b
HSCs/Thrombocytes inDrops	apln
HSCs/Thrombocytes inDrops	bmp16
HSCs/Thrombocytes inDrops	boka
HSCs/Thrombocytes inDrops	ctgfa
HSCs/Thrombocytes inDrops	fgl2a
HSCs/Thrombocytes inDrops	fn1b
HSCs/Thrombocytes inDrops	gcnt4a
HSCs/Thrombocytes inDrops	gng10
HSCs/Thrombocytes inDrops	hbegfb
HSCs/Thrombocytes inDrops	itga2b
HSCs/Thrombocytes inDrops	meis1b
HSCs/Thrombocytes inDrops	myh11a
HSCs/Thrombocytes inDrops	myl9b
HSCs/Thrombocytes inDrops	myocd
HSCs/Thrombocytes inDrops	parvb
HSCs/Thrombocytes inDrops	pmp22b
HSCs/Thrombocytes inDrops	rac3a
HSCs/Thrombocytes inDrops	tnni1b
HSCs/Thrombocytes inDrops	tpm4a
HSCs/Thrombocytes inDrops	tpte
HSCs/Thrombocytes inDrops	tspan4b
HSCs/Thrombocytes inDrops	tspan7
HSCs/Progenitors SMART	ago2
HSCs/Progenitors SMART	ap2m1a
HSCs/Progenitors SMART	blf
HSCs/Progenitors SMART	blvrb
HSCs/Progenitors SMART	cbx5
HSCs/Progenitors SMART	CR381599.1
HSCs/Progenitors SMART	dgcr8
HSCs/Progenitors SMART	gata1a
HSCs/Progenitors SMART	gp1bb
HSCs/Progenitors SMART	hcfc1b
HSCs/Progenitors SMART	hdr
HSCs/Progenitors SMART	itga2b
HSCs/Progenitors SMART	mef2aa
HSCs/Progenitors SMART	meis1b
HSCs/Progenitors SMART	mpl
HSCs/Progenitors SMART	nfe2
HSCs/Progenitors SMART	pmp22b
HSCs/Progenitors SMART	prkar2aa
HSCs/Progenitors SMART	psmd6
HSCs/Progenitors SMART	rhag
HSCs/Progenitors SMART	si:ch211-222l21.1
HSCs/Progenitors SMART	tal1
HSCs/Progenitors SMART	tgm2b
HSCs/Progenitors SMART	tspo
HSCs/Progenitors SMART	tuba8l4
HSCs/Progenitors SMART	tubb1
HSCs/Progenitors SMART	tubg1
HSCs/Progenitors SMART	zeb2a
HSCs/Progenitors SMART	zfpm1
HSCs/Progenitors SMART	znfl2a
Progenitors inDrops	apex1
Progenitors inDrops	ascc1
Progenitors inDrops	csf1rb
Progenitors inDrops	ddit4
Progenitors inDrops	dkc1
Progenitors inDrops	dnmt3ba
Progenitors inDrops	dnmt3bb.1
Progenitors inDrops	fam212ab
Progenitors inDrops	foxp4
Progenitors inDrops	gata2b
Progenitors inDrops	hells
Progenitors inDrops	hist2h2l
Progenitors inDrops	jam2a
Progenitors inDrops	mdn1
Progenitors inDrops	msi2a
Progenitors inDrops	mybbp1a
Progenitors inDrops	myca
Progenitors inDrops	nip7
Progenitors inDrops	parp1
Progenitors inDrops	pprc1
Progenitors inDrops	runx1t1
Progenitors inDrops	samd11
Progenitors inDrops	sid1
Progenitors inDrops	soul5
Progenitors inDrops	sox4a
Progenitors inDrops	sox4a
Progenitors inDrops	stmn1a
Progenitors inDrops	tcf12
Progenitors inDrops	xpc
RBCs inDrops	alas2
RBCs inDrops	alox5b.3
RBCs inDrops	aqp1a.1
RBCs inDrops	blvrb
RBCs inDrops	cahz
RBCs inDrops	dmtn
RBCs inDrops	epb41b
RBCs inDrops	epor
RBCs inDrops	hbaa1
RBCs inDrops	hmbsa
RBCs inDrops	igfbp1a
RBCs inDrops	klf1
RBCs inDrops	nmt1b
RBCs inDrops	nt5c2l1
RBCs inDrops	rhag
RBCs inDrops	slc4a1a
RBCs inDrops	tmod4
RBCs inDrops	tspo
RBCs inDrops	uros
Neutrophils SMART	abcb9
Neutrophils SMART	alox5ap
Neutrophils SMART	BX908782.1
Neutrophils SMART	BX908782.3
Neutrophils SMART	cebpa
Neutrophils SMART	cebpb
Neutrophils SMART	cfl1l
Neutrophils SMART	ch25hl2
Neutrophils SMART	cited4a
Neutrophils SMART	cpa5
Neutrophils SMART	fcer1gl
Neutrophils SMART	gapdh
Neutrophils SMART	illr4
Neutrophils SMART	lect2l
Neutrophils SMART	lta4h
Neutrophils SMART	lyz
Neutrophils SMART	mmp13a
Neutrophils SMART	mpx
Neutrophils SMART	nccrp1
Neutrophils SMART	npsn
Neutrophils SMART	ppdpfa
Neutrophils SMART	si:ch1073-429i10.1
Neutrophils SMART	si:ch211-286b5.8
Neutrophils SMART	si:ch211-9d9.1
Neutrophils SMART	sms
Neutrophils SMART	sult2st1
Neutrophils SMART	thy1
Neutrophils inDrops	abcb9
Neutrophils inDrops	adam8a
Neutrophils inDrops	alox5ap
Neutrophils inDrops	BX908782.1
Neutrophils inDrops	BX908782.3
Neutrophils inDrops	cfl1l
Neutrophils inDrops	ch25hl2
Neutrophils inDrops	chia.6
Neutrophils inDrops	cpa5
Neutrophils inDrops	il6r
Neutrophils inDrops	illr4
Neutrophils inDrops	lect2l
Neutrophils inDrops	lyz
Neutrophils inDrops	mmp13a
Neutrophils inDrops	mpx
Neutrophils inDrops	npsn
Neutrophils inDrops	papss2b
Neutrophils inDrops	ponzr6
Neutrophils inDrops	prkcda
Neutrophils inDrops	scinlb
Neutrophils inDrops	scpp8
Neutrophils inDrops	sms
Neutrophils inDrops	srgn
Neutrophils inDrops	sult2st1
Neutrophils inDrops	thy1
Neutrophils inDrops	timp2b
Neutrophils inDrops	vamp8
Macrophages inDrops	anxa5b
Macrophages inDrops	c1qa
Macrophages inDrops	c1qb
Macrophages inDrops	c1qc
Macrophages inDrops	CABZ01088134.1
Macrophages inDrops	ctsba
Macrophages inDrops	ctss2.2
Macrophages inDrops	grn1
Macrophages inDrops	grn2
Macrophages inDrops	grna
Macrophages inDrops	havcr1
Macrophages inDrops	lgals2a
Macrophages inDrops	lygl1
Macrophages inDrops	marco
Macrophages inDrops	mfap4
Macrophages inDrops	moxd1
Macrophages inDrops	ms4a17a.10
Macrophages inDrops	ms4a17a.9
Macrophages inDrops	slc2a6
Macrophages inDrops	tcirg1b
Macrophages/Myleoid inDrops	arhgef10lb
Macrophages/Myleoid inDrops	bpifcl
Macrophages/Myleoid inDrops	BX004816.4
Macrophages/Myleoid inDrops	camk4
Macrophages/Myleoid inDrops	ccl35.1
Macrophages/Myleoid inDrops	ccl39.3
Macrophages/Myleoid inDrops	ccl39.3
Macrophages/Myleoid inDrops	ccl39.3
Macrophages/Myleoid inDrops	ccl39.3
Macrophages/Myleoid inDrops	ctsbb
Macrophages/Myleoid inDrops	cxcr3.1
Macrophages/Myleoid inDrops	cxcr3.1
Macrophages/Myleoid inDrops	cxcr3.1
Macrophages/Myleoid inDrops	cxcr3.1
Macrophages/Myleoid inDrops	cxcr4a
Macrophages/Myleoid inDrops	cyb561a3a
Macrophages/Myleoid inDrops	enpp1
Macrophages/Myleoid inDrops	epdl1
Macrophages/Myleoid inDrops	irf8
Macrophages/Myleoid inDrops	lgals2a
Macrophages/Myleoid inDrops	mpeg1.1
Macrophages/Myleoid inDrops	p2rx3a
Macrophages/Myleoid inDrops	p2rx3b
Macrophages/Myleoid inDrops	rnaset2l
Macrophages/Myleoid inDrops	sftpbb
Macrophages/Myleoid inDrops	spock3
Macrophages/Myleoid inDrops	syngr3b
Macrophages/Myleoid inDrops	tspan2a
Bcells SMART	ank3a
Bcells SMART	arrdc3b
Bcells SMART	CD37
Bcells SMART	cd74a
Bcells SMART	cd74b
Bcells SMART	cd79a
Bcells SMART	cd79b
Bcells SMART	dap1b
Bcells SMART	dap1b
Bcells SMART	dap1b
Bcells SMART	dap1b
Bcells SMART	ddit4
Bcells SMART	ighv1-4
Bcells SMART	ighv1-4
Bcells SMART	igic1s1
Bcells SMART	igl1c3
Bcells SMART	igl4v8
Bcells SMART	klf2a
Bcells SMART	pacsin2
Bcells SMART	POU2AF1
Bcells SMART	si:busm1-266f07.2
Bcells SMART	si:busm1-48c11.3
Bcells SMART	si:ch73-380l3.2
Bcells SMART	si:dkey-234i14.9
Bcells SMART	si:dkey-238d18.13
Bcells SMART	si:dkey-24p1.1
Bcells SMART	zgc:103700
Bcells SMART	zgc:153659
Bcells SMART	zgc:153659
Bcells SMART	zgc:194275
Bcells inDrops	ank3a
Bcells inDrops	arrdc3b
Bcells inDrops	CD37
Bcells inDrops	cd79a
Bcells inDrops	cobll1a
Bcells inDrops	cxcr4a
Bcells inDrops	dap1b
Bcells inDrops	dap1b
Bcells inDrops	ighd
Bcells inDrops	igic1s1
Bcells inDrops	igl1c3
Bcells inDrops	igl3v5
Bcells inDrops	klf2a
Bcells inDrops	POU2AF1
Bcells inDrops	tspan2a
Kidney progenitors inDrops	aldh1a2
Kidney progenitors inDrops	c4
Kidney progenitors inDrops	c6
Kidney progenitors inDrops	c6
Kidney progenitors inDrops	ccl25b
Kidney progenitors inDrops	clu
Kidney progenitors inDrops	col1a1a
Kidney progenitors inDrops	col1a1b
Kidney progenitors inDrops	col1a2
Kidney progenitors inDrops	col5a1
Kidney progenitors inDrops	col6a3
Kidney progenitors inDrops	col6a3
Kidney progenitors inDrops	crhbp
Kidney progenitors inDrops	dcn
Kidney progenitors inDrops	emilin2a
Kidney progenitors inDrops	endouc
Kidney progenitors inDrops	igfbp5b
Kidney progenitors inDrops	krt94
Kidney progenitors inDrops	lrp1aa
Kidney progenitors inDrops	mdka
Kidney progenitors inDrops	mfap5
Kidney progenitors inDrops	mmp2
Kidney progenitors inDrops	pcolcea
Kidney progenitors inDrops	pmp22a
Kidney progenitors inDrops	rbp4
Kidney progenitors inDrops	slit3
Kidney progenitors inDrops	vim
Proximal tubule inDrops	agxtb
Proximal tubule inDrops	aldob
Proximal tubule inDrops	cx32.3
Proximal tubule inDrops	dpys
Proximal tubule inDrops	fbp1b
Proximal tubule inDrops	ftcd
Proximal tubule inDrops	g6pca.2
Proximal tubule inDrops	gamt
Proximal tubule inDrops	gpd1b
Proximal tubule inDrops	gpt2l
Proximal tubule inDrops	grhprb
Proximal tubule inDrops	gstt1a
Proximal tubule inDrops	hnf4a
Proximal tubule inDrops	hoga1
Proximal tubule inDrops	mt2
Proximal tubule inDrops	pah
Proximal tubule inDrops	pbld2
Proximal tubule inDrops	pdzk1
Proximal tubule inDrops	pdzk1ip1
Proximal tubule inDrops	pnp6
Proximal tubule inDrops	pvalb9
Proximal tubule inDrops	slc22a2
Proximal tubule inDrops	slc5a12
Proximal tubule inDrops	slc6a19b
Proximal tubule inDrops	sult1st3
Proximal tubule inDrops	TMEM27
Proximal tubule inDrops	ucp1
Distal tubule inDrops	atp1a1a.4
Distal tubule inDrops	bin2a
Distal tubule inDrops	cdh17
Distal tubule inDrops	clcnk
Distal tubule inDrops	cldn10b
Distal tubule inDrops	cldnh
Distal tubule inDrops	cox4i1l
Distal tubule inDrops	dachc
Distal tubule inDrops	glsb
Distal tubule inDrops	gucy2c
Distal tubule inDrops	hoxb8a
Distal tubule inDrops	kcnj1a.1
Distal tubule inDrops	mal
Distal tubule inDrops	mb
Distal tubule inDrops	ndrg3a
Distal tubule inDrops	rhcgb
Distal tubule inDrops	slc24a2
Distal tubule inDrops	slc9a3.1
Distal tubule inDrops	spint2
Distal tubule inDrops	sstr5
Nephron Epithelium inDrops	adh8a
Nephron Epithelium inDrops	anxa1c
Nephron Epithelium inDrops	basp1
Nephron Epithelium inDrops	cldnb
Nephron Epithelium inDrops	cldnc
Nephron Epithelium inDrops	cldnh
Nephron Epithelium inDrops	epcam
Nephron Epithelium inDrops	fabp2
Nephron Epithelium inDrops	hmx3a
Nephron Epithelium inDrops	krt15
Nephron Epithelium inDrops	krt4
Nephron Epithelium inDrops	lad1
Nephron Epithelium inDrops	oclnb
Nephron Epithelium inDrops	pkp3a
Nephron Epithelium inDrops	ptprjb.1
Nephron Epithelium inDrops	sox13
Nephron Epithelium inDrops	spry2
Nephron Epithelium inDrops	st14a
Nephron Epithelium inDrops	tmem45b
Nephron Epithelium inDrops	tnfrsf11b
Nephron Epithelium inDrops	tnks1bp1
Kidney Mucin inDrops	agr2
Kidney Mucin inDrops	BX957297.1
Kidney Mucin inDrops	CABZ01112049.1
Kidney Mucin inDrops	ccl34b.9
Kidney Mucin inDrops	CFI
Kidney Mucin inDrops	gyg1a
Kidney Mucin inDrops	hp
Kidney Mucin inDrops	hp
Kidney Mucin inDrops	hp
Kidney Mucin inDrops	hp
Kidney Mucin inDrops	itln1
Kidney Mucin inDrops	pdia2
Kidney Mucin inDrops	viml
Kidney Cilliated inDrops	cfap126
Kidney Cilliated inDrops	cfap52
Kidney Cilliated inDrops	cremb
Kidney Cilliated inDrops	daw1
Kidney Cilliated inDrops	efcab2
Kidney Cilliated inDrops	efhc1
Kidney Cilliated inDrops	fam166b
Kidney Cilliated inDrops	fank1
Kidney Cilliated inDrops	HABP4
Kidney Cilliated inDrops	hormad1
Kidney Cilliated inDrops	hsf5
Kidney Cilliated inDrops	odf3b
Kidney Cilliated inDrops	rab36
Kidney Cilliated inDrops	ropn1l
Kidney Cilliated inDrops	rsph9
Kidney Cilliated inDrops	syce2
Kidney Cilliated inDrops	sycp1
Kidney Cilliated inDrops	tdrd7a
Kidney Cilliated inDrops	tekt1
Kidney Cilliated inDrops	tuba7l
Kidney Vascular Endothelium inDrops	cdh5
Kidney Vascular Endothelium inDrops	clec14a
Kidney Vascular Endothelium inDrops	cnn3a
Kidney Vascular Endothelium inDrops	cpn1
Kidney Vascular Endothelium inDrops	cpn1
Kidney Vascular Endothelium inDrops	cpn1
Kidney Vascular Endothelium inDrops	cpn1
Kidney Vascular Endothelium inDrops	cxcl12a
Kidney Vascular Endothelium inDrops	dlc
Kidney Vascular Endothelium inDrops	ednraa
Kidney Vascular Endothelium inDrops	epas1b
Kidney Vascular Endothelium inDrops	fam174b
Kidney Vascular Endothelium inDrops	gpr182
Kidney Vascular Endothelium inDrops	grb10a
Kidney Vascular Endothelium inDrops	il13ra2
Kidney Vascular Endothelium inDrops	kdrl
Kidney Vascular Endothelium inDrops	ldb2a
Kidney Vascular Endothelium inDrops	lgi2a
Kidney Vascular Endothelium inDrops	mgll
Kidney Vascular Endothelium inDrops	mrc1a
Kidney Vascular Endothelium inDrops	nr2f5
Kidney Vascular Endothelium inDrops	ptprb
Kidney Vascular Endothelium inDrops	ramp2
Kidney Vascular Endothelium inDrops	s1pr5a
Kidney Vascular Endothelium inDrops	sele
Kidney Vascular Endothelium inDrops	she
Kidney Vascular Endothelium inDrops	stab1
Kidney Vascular Endothelium inDrops	stab2
Kidney Vascular Endothelium inDrops	tmem176
Kidney Vascular Endothelium inDrops	vsg1
