# Supplementary material for: tp53 deficiency causes a wide tumor spectrum and increases embryonal rhabdomyosarcoma metastasis in zebrafish
Source: eLife. 2018 Sep 7;7:e37202. doi: 10.7554/eLife.37202 (PMC6128690; doi:10.7554/eLife.37202)
Supplement: Figure 3—figure supplement 1—source data 3. [file elife-37202-fig3-figsupp1-data3.xlsx]

## Sheet: FigS1E_genes_smartseq.txt
GENE ID	GENE NAME
ENSDARG00000024211	ifng1-2
ENSDARG00000034717	def6c
ENSDARG00000043735	si:dkey-88n24.5
ENSDARG00000086654	cbln11
ENSDARG00000105379	si:ch211-220f21.3
ENSDARG00000104153	zgc:175248
ENSDARG00000054332	trim66
ENSDARG00000100518	ENSDARG00000100518.1
ENSDARG00000094764	ENSDARG00000094764.2
ENSDARG00000019207	abo
ENSDARG00000100923	AL831768.2
ENSDARG00000094922	ungb
ENSDARG00000076404	MCTP1
ENSDARG00000079697	zgc:194908
ENSDARG00000035193	ENSDARG00000035193.6
ENSDARG00000091993	dicp1.1
ENSDARG00000002797	BX908804.1
ENSDARG00000090501	CR846080.1
ENSDARG00000019932	slc5a11
ENSDARG00000097637	si:ch211-246i5.5
ENSDARG00000032565	cacng2a
ENSDARG00000104213	si:dkey-283b1.6
ENSDARG00000096241	ighv7-1
ENSDARG00000103016	si:ch211-180m24.1
ENSDARG00000044457	gfi1ab
ENSDARG00000053311	tespa1
ENSDARG00000040608	gcnt7
ENSDARG00000077201	myo7bb
ENSDARG00000092095	si:dkey-82k12.8
ENSDARG00000077026	GPR141
ENSDARG00000085425	5S_rRNA
ENSDARG00000093651	ftr25
ENSDARG00000103272	si:dkey-53k12.1
ENSDARG00000104029	si:dkeyp-104b3.22
ENSDARG00000011283	ENSDARG00000011283.7
ENSDARG00000078878	METTL21C
ENSDARG00000018263	pdia2
ENSDARG00000008637	mtp
ENSDARG00000102049	si:ch73-361k9.1
ENSDARG00000043271	morc3b
ENSDARG00000087148	CR790369.1
ENSDARG00000095127	si:ch73-343l4.6
ENSDARG00000096585	si:ch211-1f22.9
ENSDARG00000096574	si:ch211-152f2.4
ENSDARG00000096523	si:ch73-94k4.5
ENSDARG00000089316	FO904861.2
ENSDARG00000089710	FO904861.3
ENSDARG00000034466	FO904861.1
ENSDARG00000100629	CABZ01058865.3
ENSDARG00000100315	slc15a1a
ENSDARG00000104300	wipf1a
ENSDARG00000027822	tmtops2b
ENSDARG00000087324	crygm2d1
ENSDARG00000087765	crygm2d10
ENSDARG00000058732	scgn
ENSDARG00000095883	si:ch211-13b16.1
ENSDARG00000094303	si:dkey-237j11.3
ENSDARG00000001760	tnxba
ENSDARG00000070536	creb5b
ENSDARG00000100287	SLA
ENSDARG00000092062	si:dkey-201i6.5
ENSDARG00000025335	nek10
ENSDARG00000103540	gpr132b
ENSDARG00000055374	irf4b
ENSDARG00000011818	batf
ENSDARG00000015657	zgc:77112
ENSDARG00000044023	nkl.4
ENSDARG00000089202	nkl.3
ENSDARG00000062289	edaradd
ENSDARG00000096871	si:ch211-125o16.5
ENSDARG00000097749	si:dkeyp-57d12.1
ENSDARG00000091321	ENSDARG00000091321.2
ENSDARG00000104408	ENSDARG00000104408.1
ENSDARG00000067545	adam19b
ENSDARG00000105377	si:ch211-277c7.6
ENSDARG00000076127	ENSDARG00000076127.4
ENSDARG00000018382	prkcha
ENSDARG00000103959	pak1
ENSDARG00000092862	si:ch211-260p9.3
ENSDARG00000094601	si:ch73-113g13.3
ENSDARG00000040902	si:ch73-113g13.1
ENSDARG00000087756	ENSDARG00000087756.4
ENSDARG00000045153	slc16a8
ENSDARG00000045143	hbbe2
ENSDARG00000061473	tbkbp1
ENSDARG00000006640	eomesa
ENSDARG00000102318	il6
ENSDARG00000034210	si:dkey-240h12.4
ENSDARG00000089259	prf1.8
ENSDARG00000062208	prrt1
ENSDARG00000099254	CR626884.1
ENSDARG00000100595	CR626884.2
ENSDARG00000098441	nars2
ENSDARG00000097206	si:ch211-66o10.5
ENSDARG00000098011	si:ch211-209m20.7
ENSDARG00000099764	si:dkey-74i1.3
ENSDARG00000053938	si:ch211-137j23.8
ENSDARG00000097917	si:ch211-137j23.7
ENSDARG00000060638	CLSTN2
ENSDARG00000097223	si:dkey-96g2.4
ENSDARG00000082246	dre-mir-1388
ENSDARG00000088900	si:dkey-21o19.2
ENSDARG00000034714	esyt1a
ENSDARG00000015068	TXK
ENSDARG00000099325	gig2i
ENSDARG00000016789	zgc:152891
ENSDARG00000075376	sgsm1b
ENSDARG00000078056	RNF208
ENSDARG00000095421	si:dkey-106l3.6
ENSDARG00000104748	CR388008.1
ENSDARG00000103049	CR392341.1
ENSDARG00000089327	ENSDARG00000089327.2
ENSDARG00000045887	mmp30
ENSDARG00000060871	mctp1b
ENSDARG00000103133	hoxc12b
ENSDARG00000102454	si:ch73-234i15.1
ENSDARG00000102574	si:ch73-21d24.1
ENSDARG00000099887	SLA2
ENSDARG00000103556	si:ch211-218g23.6
ENSDARG00000094794	si:ch211-171b20.3
ENSDARG00000095195	si:dkey-19a16.11
ENSDARG00000088920	CU571257.1
ENSDARG00000078289	CABZ01046425.1
ENSDARG00000093170	mef2b
ENSDARG00000014623	si:ch211-212d10.1
ENSDARG00000102910	BX936298.2
ENSDARG00000095438	si:dkey-78l4.4
ENSDARG00000093491	si:dkey-78l4.8
ENSDARG00000071398	si:dkey-172o19.2
ENSDARG00000092346	nfil3-4
ENSDARG00000091718	BX649490.1
ENSDARG00000102675	FO818743.1
ENSDARG00000090159	si:dkey-37m8.8
ENSDARG00000087632	CABZ01083502.1
ENSDARG00000099401	ccl33.3
ENSDARG00000102519	ccl33.2
ENSDARG00000102823	CR759887.1
ENSDARG00000094793	ovch2
ENSDARG00000062199	si:dkey-217l24.1
ENSDARG00000091539	ptprjb.1
ENSDARG00000098332	zgc:112970
